# Supplementary material for: DNA methylation dynamics during early plant life
Source: Genome Biol. 2017 Sep 25;18:179. doi: 10.1186/s13059-017-1313-0 (PMC5611644; doi:10.1186/s13059-017-1313-0)
Supplement: Supplementary file 1 — Global data analysis of bisulfite converted whole genome sequencing data. Mapping quality, deduplication and conversion rate are indicated as well as cytosines detected as methylated or unmethylated for each context. (XLSX 10 kb) [file 13059_2017_1313_MOESM1_ESM.xlsx]

## Sheet: Sheet1
Final Cytosine Methylation Report	Col Emb	Col 4D	fie Emb	fie 4D	Col 10D
number of reads	58382856	54460722	52622733	53940022	24448049
mapping	41107903	38966940	36647728	35452651	16384538
Duplicated reads (removed)	1740946	5317925	2627202	2415487	714421
Bisulfite non-conversion rate (% of all Cs in context)
Chr1-5_CG	23.462	22.8425	28.0028	30.6361	27.6311
ChrC_CG	0.280726	0.279141	0.317239	0.298292	0.269475
Chr1-5_CHG	8.68385	7.30864	11.1679	11.2583	9.3182
ChrC_CHG	0.286509	0.286052	0.329106	0.30622	0.290467
Chr1-5_CHH	5.27199	2.22182	5.64438	3.84211	2.9787
ChrC_CHH	0.30364	0.305854	0.349379	0.32617	0.308796
Total number of C's analysed	1275600119	11856438	1138280427	1096858565	811854969
coverage (fold)	72.01	66.93	64.26	61.92	45.83
Total methylated C's in CpG context	38289299	2840510	38222299	44621901	31821165
Total methylated C's in CHG context	15691211	997762	16517358	17275400	12106342
Total methylated C's in CHH context	42714947	1434578	36912362	24743112	15455293
Total Cs methylated	96695457	5272850	91652019	86640413	59382800
Total C to T conversions in CpG context	148435973	14717991	134840726	128966728	95213985
Total C to T conversions in CHG context	183814298	16803058	161413329	157601794	123598085
Total C to T conversions in CHH context	846654391	81770485	750374353	723649630	533660099
