# Supplementary material for: DNA methylation dynamics during early plant life
Source: Genome Biol. 2017 Sep 25;18:179. doi: 10.1186/s13059-017-1313-0 (PMC5611644; doi:10.1186/s13059-017-1313-0)
Supplement: Supplementary file 3 — DMRs detected between early and mature embryos. DNA hyper- and hypomethylated regions in the comparison between WT early embryos (raw data taken from reference [11]) and mature embryos for genes and TEs and each context are given, indicating Start and Stop of the region and its association with an annotation unit (TAIR10). (XLSX 2442 kb) [file 13059_2017_1313_MOESM3_ESM.xlsx]

## Sheet: Gene-CG_hyper
DOMAIN	CHROMOSOME	START_DOMAIN	STOP_DOMAIN	GENE_NAME	GENE_start	GENE_stop	GENE_strand	POSITION	DISTANCE
hyper-DMR1	Chr1	35801	35900	AT1G01060	33379	37871	-	Homeodomain-like superfamily protein	*
hyper-DMR2	Chr1	70701	70800	AT1G01150	70115	72138	-	Homeodomain-like protein with RING/FYVE/PHD-type zinc finger domain	*
hyper-DMR3	Chr1	290201	290300	AT1G01790	284610	291094	+	K+ efflux antiporter 1	*
hyper-DMR4	Chr1	318401	318500	AT1G01920	316128	319650	+	SET domain-containing protein	*
hyper-DMR5	Chr1	320401	320500	AT1G01930	319836	322860	-	zinc finger protein-related	*
hyper-DMR6	Chr1	333001	333100	AT1G01960	330588	337582	-	SEC7-like guanine nucleotide exchange family protein	*
hyper-DMR7	Chr1	433601	433700	NO_GENE_DATA
hyper-DMR8	Chr1	587401	587500	NO_GENE_DATA
hyper-DMR9	Chr1	743401	743500	AT1G03090	739679	744184	+	methylcrotonyl-CoA carboxylase alpha chain, mitochondrial / 3-methylcrotonyl-CoA carboxylase 1 (MCCA)	*
hyper-DMR10	Chr1	833001	833100	AT1G03370	830627	835361	+	C2 calcium/lipid-binding and GRAM domain containing protein	*
hyper-DMR11	Chr1	840801	840900	AT1G03380	835785	840940	+	homolog of yeast autophagy 18 (ATG18) G	*
hyper-DMR11	Chr1	840801	840900	AT1G03390	841033	842418	-	HXXXD-type acyl-transferase family protein	133
hyper-DMR12	Chr1	869401	869500	AT1G03475	869051	871211	-	Coproporphyrinogen III oxidase	*
hyper-DMR13	Chr1	1048401	1048500	AT1G04050	1045598	1049297	-	homolog of SU(var)3-9 1	*
hyper-DMR14	Chr1	1111801	1111900	AT1G04200	1109482	1114107	+	no description	*
hyper-DMR15	Chr1	1152501	1152600	AT1G04300	1148597	1154652	-	TRAF-like superfamily protein	*
hyper-DMR16	Chr1	1317901	1318000	AT1G04700	1316254	1320919	+	PB1 domain-containing protein tyrosine kinase	*
hyper-DMR17	Chr1	1354001	1354100	AT1G04810	1350180	1355442	+	26S proteasome regulatory complex, non-ATPase subcomplex, Rpn2/Psmd1 subunit	*
hyper-DMR18	Chr1	1355001	1355100	AT1G04810	1350180	1355442	+	26S proteasome regulatory complex, non-ATPase subcomplex, Rpn2/Psmd1 subunit	*
hyper-DMR19	Chr1	1357101	1357200	AT1G04820	1356191	1358386	-	tubulin alpha-4 chain	*
hyper-DMR20	Chr1	1578701	1578800	AT1G05380	1576863	1582614	+	Acyl-CoA N-acyltransferase with RING/FYVE/PHD-type zinc finger protein	*
hyper-DMR21	Chr1	1688401	1688500	AT1G05640	1687436	1689501	-	Ankyrin repeat family protein	*
hyper-DMR22	Chr1	1763601	1763700	AT1G05840	1762734	1766281	-	Eukaryotic aspartyl protease family protein	*
hyper-DMR23	Chr1	1972501	1972600	AT1G06470	1969729	1973767	+	Nucleotide/sugar transporter family protein	*
hyper-DMR24	Chr1	2022001	2022100	AT1G06590	2016308	2024662	-	no description	*
hyper-DMR25	Chr1	2045201	2045300	AT1G06670	2040433	2047612	+	nuclear DEIH-boxhelicase	*
hyper-DMR26	Chr1	2134401	2134500	AT1G06950	2130142	2135665	-	translocon at the inner envelope membrane of chloroplasts 110	*
hyper-DMR27	Chr1	2182801	2182900	AT1G07110	2178104	2184148	-	fructose-2,6-bisphosphatase	*
hyper-DMR28	Chr1	2208601	2208700	AT1G07200	2208719	2212546	-	Double Clp-N motif-containing P-loop nucleoside triphosphate hydrolases superfamily protein	19
hyper-DMR29	Chr1	2210501	2210600	AT1G07200	2208719	2212546	-	Double Clp-N motif-containing P-loop nucleoside triphosphate hydrolases superfamily protein	*
hyper-DMR30	Chr1	2260701	2260800	AT1G07360	2260389	2262865	-	CCCH-type zinc fingerfamily protein with RNA-binding domain	*
hyper-DMR31	Chr1	2306401	2306500	AT1G07510	2305378	2309544	+	FTSH protease 10	*
hyper-DMR32	Chr1	2315001	2315100	AT1G07530	2313582	2316469	-	SCARECROW-like 14	*
hyper-DMR33	Chr1	2384701	2384800	AT1G07705	2381615	2386092	+	NOT2 / NOT3 / NOT5 family	*
hyper-DMR34	Chr1	2451801	2451900	AT1G07910	2445470	2454645	+	RNAligase	*
hyper-DMR35	Chr1	2502101	2502200	AT1G08060	2501742	2511084	-	ATP-dependent helicase family protein	*
hyper-DMR36	Chr1	2503101	2503200	AT1G08060	2501742	2511084	-	ATP-dependent helicase family protein	*
hyper-DMR37	Chr1	2506001	2506100	AT1G08060	2501742	2511084	-	ATP-dependent helicase family protein	*
hyper-DMR38	Chr1	2545001	2545100	AT1G08130	2542702	2547946	-	DNA ligase 1	*
hyper-DMR39	Chr1	2591601	2591700	AT1G08260	2590944	2606892	+	DNA polymerase epsilon catalytic subunit	*
hyper-DMR40	Chr1	2593601	2593700	AT1G08260	2590944	2606892	+	DNA polymerase epsilon catalytic subunit	*
hyper-DMR41	Chr1	2598301	2598400	AT1G08260	2590944	2606892	+	DNA polymerase epsilon catalytic subunit	*
hyper-DMR42	Chr1	2619901	2620000	AT1G08310	2618647	2620452	+	alpha/beta-Hydrolases superfamily protein	*
hyper-DMR43	Chr1	2651701	2651800	AT1G08420	2649537	2657120	+	BRI1 suppressor 1 (BSU1)-like 2	*
hyper-DMR44	Chr1	2668501	2668600	AT1G08450	2667798	2671892	-	calreticulin 3	*
hyper-DMR45	Chr1	2670701	2670800	AT1G08450	2667798	2671892	-	calreticulin 3	*
hyper-DMR46	Chr1	2720901	2721000	AT1G08590	2718778	2722221	+	Leucine-rich receptor-like protein kinase family protein	*
hyper-DMR46	Chr1	2720901	2721000	AT1G08592	2718875	2721676	-	no description	*
hyper-DMR47	Chr1	2728901	2729000	AT1G08600	2723824	2733613	+	P-loop containing nucleoside triphosphate hydrolases superfamily protein	*
hyper-DMR48	Chr1	2730901	2731000	AT1G08600	2723824	2733613	+	P-loop containing nucleoside triphosphate hydrolases superfamily protein	*
hyper-DMR49	Chr1	2758001	2758100	AT1G08660	2757041	2759794	-	MALE GAMETOPHYTE DEFECTIVE 2	*
hyper-DMR50	Chr1	2778801	2778900	AT1G08720	2774030	2779297	+	Protein kinase superfamily protein	*
hyper-DMR51	Chr1	2837701	2837800	AT1G08840	2829105	2838469	-	DNA replication helicase, putative	*
hyper-DMR52	Chr1	3006001	3006100	AT1G09300	3003495	3008213	+	Metallopeptidase M24 family protein	*
hyper-DMR53	Chr1	3148901	3149000	AT1G09730	3147667	3154380	-	Cysteine proteinases superfamily protein	*
hyper-DMR54	Chr1	3164901	3165000	AT1G09770	3161841	3165360	+	cell division cycle 5	*
hyper-DMR55	Chr1	3259301	3259400	AT1G09980	3256245	3261614	-	Putative serine esterase family protein	*
hyper-DMR56	Chr1	3275401	3275500	AT1G10030	3273825	3275837	+	homolog of yeast ergosterol28	*
hyper-DMR57	Chr1	3282501	3282600	AT1G10050	3279270	3283482	+	glycosyl hydrolase family 10 protein / carbohydrate-binding domain-containing protein	*
hyper-DMR58	Chr1	3294201	3294300	AT1G10090	3290311	3296198	-	Early-responsive to dehydration stress protein (ERD4)	*
hyper-DMR59	Chr1	3320701	3320800	AT1G10130	3310930	3322213	+	endoplasmic reticulum-type calcium-transporting ATPase 3	*
hyper-DMR60	Chr1	3335501	3335600	AT1G10170	3333595	3337491	-	NF-X-like 1	*
hyper-DMR61	Chr1	3339501	3339800	AT1G10180	3338303	3341608	-	no description	*
hyper-DMR62	Chr1	3365401	3365500	AT1G10270	3363504	3366488	+	glutamine-rich protein 23	*
hyper-DMR63	Chr1	3369601	3369700	NO_GENE_DATA
hyper-DMR64	Chr1	3382301	3382400	AT1G10310	3381601	3383914	-	NAD(P)-binding Rossmann-fold superfamily protein	*
hyper-DMR65	Chr1	3387101	3387200	AT1G10320	3384164	3388373	-	Zinc finger C-x8-C-x5-C-x3-H type family protein	*
hyper-DMR66	Chr1	3418101	3418200	AT1G10410	3416680	3419639	-	Protein of unknown function (DUF1336)	*
hyper-DMR67	Chr1	3433601	3433700	AT1G10450	3431780	3438370	+	SIN3-like 6	*
hyper-DMR68	Chr1	3437101	3437200	AT1G10450	3431780	3438370	+	SIN3-like 6	*
hyper-DMR69	Chr1	3608601	3608700	AT1G10840	3607631	3610520	-	translation initiation factor 3 subunit H1	*
hyper-DMR70	Chr1	3620001	3620100	AT1G10870	3616610	3623758	-	ARF-GAP domain 4	*
hyper-DMR71	Chr1	3635401	3635500	AT1G10900	3632234	3637141	-	Phosphatidylinositol-4-phosphate 5-kinase family protein	*
hyper-DMR72	Chr1	3642801	3642900	AT1G10910	3639878	3644162	+	Pentatricopeptide repeat (PPR) superfamily protein	*
hyper-DMR73	Chr1	3662201	3662300	AT1G10950	3659209	3663984	+	transmembrane nine 1	*
hyper-DMR74	Chr1	3686501	3686600	AT1G11060	3684568	3689847	+	WAPL (Wings apart-like protein regulation of heterochromatin) protein	*
hyper-DMR75	Chr1	3687501	3687600	AT1G11060	3684568	3689847	+	WAPL (Wings apart-like protein regulation of heterochromatin) protein	*
hyper-DMR76	Chr1	3708101	3708200	AT1G11100	3703672	3709302	-	SNF2 domain-containing protein / helicase domain-containing protein / zinc finger protein-related	*
hyper-DMR77	Chr1	3724601	3724700	AT1G11130	3722857	3727450	+	Leucine-rich repeat protein kinase family protein	*
hyper-DMR78	Chr1	3737401	3737500	AT1G11160	3733139	3739842	+	Transducin/WD40 repeat-like superfamily protein	*
hyper-DMR79	Chr1	3789301	3789400	AT1G11280	3787334	3790876	-	S-locus lectin protein kinase family protein	*
hyper-DMR80	Chr1	3952501	3952600	AT1G11720	3951553	3957044	+	starch synthase 3	*
hyper-DMR81	Chr1	3955701	3955800	AT1G11720	3951553	3957044	+	starch synthase 3	*
hyper-DMR82	Chr1	3983901	3984000	AT1G11790	3981248	3985215	+	arogenate dehydratase 1	*
hyper-DMR83	Chr1	3991501	3991600	AT1G11820	3991027	3993598	-	O-Glycosyl hydrolases family 17 protein	*
hyper-DMR84	Chr1	4045101	4045200	NO_GENE_DATA
hyper-DMR85	Chr1	4123901	4124000	AT1G12140	4121369	4124595	+	flavin-monooxygenase glucosinolate S-oxygenase 5	*
hyper-DMR85	Chr1	4123901	4124000	AT1G12150	4123530	4125648	-	Plant protein of unknown function (DUF827)	*
hyper-DMR86	Chr1	4183501	4183600	AT1G12300	4183066	4186124	-	Tetratricopeptide repeat (TPR)-like superfamily protein	*
hyper-DMR87	Chr1	4304501	4304600	AT1G12640	4303312	4305798	-	MBOAT (membrane bound O-acyl transferase) family protein	*
hyper-DMR88	Chr1	4313201	4313300	NO_GENE_DATA
hyper-DMR89	Chr1	4325001	4325100	AT1G12700	4323556	4326333	-	ATP binding	*
hyper-DMR90	Chr1	4357101	4357200	AT1G12780	4355926	4358328	-	UDP-D-glucose/UDP-D-galactose 4-epimerase 1	*
hyper-DMR91	Chr1	4362301	4362400	AT1G12800	4361551	4365331	-	Nucleic acid-binding, OB-fold-like protein	*
hyper-DMR92	Chr1	4377601	4377700	AT1G12840	4375515	4378514	+	vacuolar ATP synthase subunit C (VATC) / V-ATPase C subunit / vacuolar proton pump C subunit (DET3)	*
hyper-DMR93	Chr1	4444801	4444900	AT1G13030	4444043	4447406	-	sphere organelles protein-related	*
hyper-DMR94	Chr1	4489401	4489500	AT1G13170	4488533	4492587	-	OSBP(oxysterol binding protein)-related protein 1D	*
hyper-DMR95	Chr1	4501901	4502000	AT1G13195	4501581	4503591	-	RING/U-box superfamily protein	*
hyper-DMR96	Chr1	4634401	4634500	AT1G13530	4633740	4635129	-	Protein of unknown function (DUF1262)	*
hyper-DMR97	Chr1	4725101	4725200	AT1G13780	4724608	4726499	+	F-box/RNI-like/FBD-like domains-containing protein	*
hyper-DMR98	Chr1	4731801	4731900	AT1G13800	4731056	4733707	-	Tetratricopeptide repeat (TPR)-like superfamily protein	*
hyper-DMR99	Chr1	4750501	4750600	AT1G13880	4748873	4751212	+	ELM2 domain-containing protein	*
hyper-DMR100	Chr1	4798701	4798800	AT1G14000	4797358	4800283	+	VH1-interacting kinase	*
hyper-DMR101	Chr1	4823901	4824000	AT1G14080	4822528	4824414	+	fucosyltransferase 6	*
hyper-DMR102	Chr1	4825101	4825200	NO_GENE_DATA
hyper-DMR103	Chr1	4831701	4831800	AT1G14110	4830297	4831915	+	fucosyltransferase 9	*
hyper-DMR104	Chr1	4845101	4845200	AT1G14170	4843234	4845847	-	RNA-binding KH domain-containing protein	*
hyper-DMR105	Chr1	4985601	4985700	AT1G14570	4983535	4987375	+	UBX domain-containing protein	*
hyper-DMR106	Chr1	5025301	5025400	AT1G14640	5023656	5025955	+	SWAP (Suppressor-of-White-APricot)/surp domain-containing protein	*
hyper-DMR107	Chr1	5029101	5029200	AT1G14650	5027662	5031779	+	SWAP (Suppressor-of-White-APricot)/surp domain-containing protein / ubiquitin family protein	*
hyper-DMR108	Chr1	5035201	5035300	AT1G14660	5031950	5036477	-	Na+/H+ exchanger 8	*
hyper-DMR109	Chr1	5039701	5039800	AT1G14670	5037612	5040528	+	Endomembrane protein 70 protein family	*
hyper-DMR110	Chr1	5113901	5114000	AT1G14840	5111955	5115497	-	microtubule-associated proteins 70-4	*
hyper-DMR111	Chr1	5118301	5118400	AT1G14850	5116696	5123259	-	nucleoporin 155	*
hyper-DMR112	Chr1	5164101	5164200	AT1G14970	5161949	5164917	-	O-fucosyltransferase family protein	*
hyper-DMR113	Chr1	5218901	5219000	AT1G15165	5217719	5220113	-	RING/FYVE/PHD zinc finger superfamily protein	*
hyper-DMR114	Chr1	5244701	5244800	AT1G15240	5243450	5248604	+	Phox-associated domain	*
hyper-DMR115	Chr1	5253901	5254000	AT1G15280	5252315	5256753	+	CASC3/Barentsz eIF4AIII binding	*
hyper-DMR116	Chr1	5317101	5317200	AT1G15470	5315507	5317863	+	Transducin/WD40 repeat-like superfamily protein	*
hyper-DMR117	Chr1	5382101	5382200	AT1G15660	5381170	5385254	+	centromere protein C	*
hyper-DMR118	Chr1	5384001	5384100	AT1G15660	5381170	5385254	+	centromere protein C	*
hyper-DMR119	Chr1	5412101	5412200	AT1G15740	5410908	5414919	+	Leucine-rich repeat family protein	*
hyper-DMR120	Chr1	5416201	5416300	AT1G15750	5414817	5421033	-	Transducin family protein / WD-40 repeat family protein	*
hyper-DMR121	Chr1	5419301	5419400	AT1G15750	5414817	5421033	-	Transducin family protein / WD-40 repeat family protein	*
hyper-DMR122	Chr1	5455801	5455900	AT1G15860	5454785	5457022	+	Domain of unknown function (DUF298)	*
hyper-DMR123	Chr1	5474401	5474500	AT1G15940	5473565	5478259	+	Tudor/PWWP/MBT superfamily protein	*
hyper-DMR124	Chr1	5533201	5533300	AT1G16150	5532415	5534877	+	wall associated kinase-like 4	*
hyper-DMR125	Chr1	5537401	5537500	AT1G16160	5535973	5538269	+	wall associated kinase-like 5	*
hyper-DMR126	Chr1	5544201	5544300	AT1G16190	5543152	5546103	+	Rad23 UV excision repair protein family	*
hyper-DMR127	Chr1	5559601	5559700	AT1G16250	5556989	5559520	+	Galactose oxidase/kelch repeat superfamily protein	81
hyper-DMR127	Chr1	5559601	5559700	AT1G16260	5559579	5562113	-	Wall-associated kinase family protein	*
hyper-DMR128	Chr1	5662901	5663000	AT1G16540	5659415	5665449	+	molybdenum cofactor sulfurase (LOS5) (ABA3)	*
hyper-DMR129	Chr1	5699801	5699900	AT1G16670	5697324	5699769	+	Protein kinase superfamily protein	32
hyper-DMR130	Chr1	5700901	5701000	NO_GENE_DATA
hyper-DMR131	Chr1	5740301	5740400	AT1G16780	5739299	5744214	-	Inorganic H pyrophosphatase family protein	*
hyper-DMR132	Chr1	5900901	5901000	AT1G17255	5899994	5903619	+	no description	*
hyper-DMR133	Chr1	5908401	5908500	AT1G17260	5904058	5908898	+	autoinhibited H(+)-ATPase isoform 10	*
hyper-DMR134	Chr1	5949501	5949600	AT1G17360	5946764	5951473	+	no description	*
hyper-DMR135	Chr1	5969001	5969100	AT1G17410	5968534	5969995	-	Nucleoside diphosphate kinase family protein	*
hyper-DMR136	Chr1	5991401	5991500	AT1G17450	5988280	5996785	-	B-block binding subunit of TFIIIC	*
hyper-DMR137	Chr1	5992101	5992200	AT1G17450	5988280	5996785	-	B-block binding subunit of TFIIIC	*
hyper-DMR138	Chr1	6000201	6000300	AT1G17460	5998814	6002716	+	TRF-like 3	*
hyper-DMR139	Chr1	6022001	6022200	AT1G17500	6018757	6023503	+	ATPase E1-E2 type family protein / haloacid dehalogenase-like hydrolase family protein	*
hyper-DMR140	Chr1	6044001	6044100	AT1G17580	6039303	6049556	+	myosin 1	*
hyper-DMR141	Chr1	6086301	6086400	AT1G17690	6082755	6088340	-	no description	*
hyper-DMR142	Chr1	6150701	6150900	AT1G17870	6149939	6152222	-	ethylene-dependent gravitropism-deficient and yellow-green-like 3	*
hyper-DMR143	Chr1	6205601	6205700	AT1G18030	6204343	6206988	+	Protein phosphatase 2C family protein	*
hyper-DMR144	Chr1	6207801	6207900	AT1G18040	6206871	6209500	-	cyclin-dependent kinase D1	*
hyper-DMR145	Chr1	6252401	6252500	AT1G18160	6248793	6254039	+	Protein kinase superfamily protein	*
hyper-DMR146	Chr1	6290201	6290300	AT1G18270	6283412	6293871	-	ketose-bisphosphate aldolase class-II family protein	*
hyper-DMR147	Chr1	6292701	6292800	AT1G18270	6283412	6293871	-	ketose-bisphosphate aldolase class-II family protein	*
hyper-DMR148	Chr1	6362101	6362300	AT1G18480	6361629	6363007	+	Calcineurin-like metallo-phosphoesterase superfamily protein	*
hyper-DMR149	Chr1	6372501	6372700	AT1G18500	6369347	6373025	+	methylthioalkylmalate synthase-like 4	*
hyper-DMR150	Chr1	6408901	6409000	AT1G18610	6405645	6409297	+	Galactose oxidase/kelch repeat superfamily protein	*
hyper-DMR151	Chr1	6411301	6411400	AT1G18620	6409978	6414451	+	no description	*
hyper-DMR152	Chr1	6411701	6411800	AT1G18620	6409978	6414451	+	no description	*
hyper-DMR153	Chr1	6412801	6412900	AT1G18620	6409978	6414451	+	no description	*
hyper-DMR154	Chr1	6422401	6422500	AT1G18660	6421117	6425880	+	zinc finger (C3HC4-type RING finger) family protein	*
hyper-DMR155	Chr1	6422901	6423000	AT1G18660	6421117	6425880	+	zinc finger (C3HC4-type RING finger) family protein	*
hyper-DMR156	Chr1	6428401	6428500	AT1G18670	6426898	6430696	-	Protein kinase superfamily protein	*
hyper-DMR157	Chr1	6549001	6549100	AT1G18950	6546399	6551887	+	DDT domain superfamily	*
hyper-DMR158	Chr1	6569801	6569900	AT1G19025	6568853	6570939	+	DNA repair metallo-beta-lactamase family protein	*
hyper-DMR159	Chr1	6594001	6594100	NO_GENE_DATA
hyper-DMR160	Chr1	6596801	6596900	AT1G19100	6594930	6601355	+	Histidine kinase-, DNA gyrase B-, and HSP90-like ATPase family protein	*
hyper-DMR161	Chr1	6598301	6598400	AT1G19100	6594930	6601355	+	Histidine kinase-, DNA gyrase B-, and HSP90-like ATPase family protein	*
hyper-DMR162	Chr1	6721501	6721600	NO_GENE_DATA
hyper-DMR163	Chr1	6733201	6733300	AT1G19450	6731434	6734882	-	Major facilitator superfamily protein	*
hyper-DMR164	Chr1	6752201	6752300	AT1G19490	6751673	6753999	-	Basic-leucine zipper (bZIP) transcription factor family protein	*
hyper-DMR165	Chr1	6770601	6770700	NO_GENE_DATA
hyper-DMR166	Chr1	6776301	6776400	AT1G19580	6774760	6777456	+	gamma carbonic anhydrase 1	*
hyper-DMR167	Chr1	6915501	6915600	AT1G19920	6914613	6916805	-	Pseudouridine synthase/archaeosine transglycosylase-like family protein	*
hyper-DMR168	Chr1	7010501	7010600	AT1G20230	7009570	7011852	+	Pentatricopeptide repeat (PPR) superfamily protein	*
hyper-DMR169	Chr1	7011601	7011700	AT1G20230	7009570	7011852	+	Pentatricopeptide repeat (PPR) superfamily protein	*
hyper-DMR170	Chr1	7063801	7063900	AT1G20380	7061665	7065178	+	Prolyl oligopeptidase family protein	*
hyper-DMR171	Chr1	7156601	7156700	AT1G20640	7154410	7158218	+	Plant regulator RWP-RK family protein	*
hyper-DMR172	Chr1	7188001	7188100	AT1G20720	7185658	7192794	-	RAD3-like DNA-binding helicase protein	*
hyper-DMR173	Chr1	7210501	7210600	AT1G20760	7209369	7214993	+	Calcium-binding EF hand family protein	*
hyper-DMR174	Chr1	7303901	7304000	AT1G20960	7301748	7310250	-	U5 small nuclear ribonucleoprotein helicase, putative	*
hyper-DMR175	Chr1	7307701	7307800	AT1G20960	7301748	7310250	-	U5 small nuclear ribonucleoprotein helicase, putative	*
hyper-DMR176	Chr1	7317601	7317900	AT1G20970	7313946	7319574	+	no description	*
hyper-DMR177	Chr1	7379301	7379400	AT1G21080	7378538	7382661	-	DNAJ heat shock N-terminal domain-containing protein	*
hyper-DMR178	Chr1	7486201	7486300	AT1G21380	7485636	7488713	-	Target of Myb protein 1	*
hyper-DMR179	Chr1	7520401	7520500	AT1G21480	7518946	7521504	-	Exostosin family protein	*
hyper-DMR180	Chr1	7562801	7562900	AT1G21580	7557262	7565803	-	Zinc finger C-x8-C-x5-C-x3-H type family protein	*
hyper-DMR181	Chr1	7563801	7564000	AT1G21580	7557262	7565803	-	Zinc finger C-x8-C-x5-C-x3-H type family protein	*
hyper-DMR182	Chr1	7881701	7881800	AT1G22310	7881537	7883742	-	methyl-CPG-binding domain 8	*
hyper-DMR183	Chr1	7999801	7999900	AT1G22620	7997676	8002944	-	Phosphoinositide phosphatase family protein	*
hyper-DMR184	Chr1	8001501	8001600	AT1G22620	7997676	8002944	-	Phosphoinositide phosphatase family protein	*
hyper-DMR185	Chr1	8073701	8073800	AT1G22800	8071935	8074357	+	S-adenosyl-L-methionine-dependent methyltransferases superfamily protein	*
hyper-DMR186	Chr1	8125401	8125500	AT1G22950	8125023	8127196	-	2-oxoglutarate (2OG) and Fe(II)-dependent oxygenase superfamily protein	*
hyper-DMR187	Chr1	8159601	8159700	NO_GENE_DATA
hyper-DMR188	Chr1	8221901	8222000	AT1G23190	8219869	8224469	+	Phosphoglucomutase/phosphomannomutase family protein	*
hyper-DMR189	Chr1	8325201	8325300	AT1G23450	8324698	8326697	+	Tetratricopeptide repeat (TPR)-like superfamily protein	*
hyper-DMR190	Chr1	8347801	8347900	AT1G23540	8346827	8349786	-	Protein kinase superfamily protein	*
hyper-DMR191	Chr1	8522101	8522200	AT1G24090	8520834	8523121	+	RNase H family protein	*
hyper-DMR192	Chr1	8604501	8604600	AT1G24267	8604069	8607484	-	Protein of unknown function (DUF1664)	*
hyper-DMR193	Chr1	8639501	8639600	AT1G24350	8638520	8640825	-	Acid phosphatase/vanadium-dependent haloperoxidase-related protein	*
hyper-DMR194	Chr1	8642701	8642800	AT1G24360	8640582	8643478	+	NAD(P)-binding Rossmann-fold superfamily protein	*
hyper-DMR195	Chr1	8661201	8661300	NO_GENE_DATA
hyper-DMR196	Chr1	8704501	8704600	AT1G24560	8702385	8705848	+	no description	*
hyper-DMR197	Chr1	8751401	8751500	AT1G24706	8741940	8755558	+	THO2	*
hyper-DMR198	Chr1	8754601	8754700	AT1G24706	8741940	8755558	+	THO2	*
hyper-DMR199	Chr1	8945101	8945200	AT1G25470	8944609	8946628	-	AP2 domain-containing transcription factor family protein	*
hyper-DMR199	Chr1	8945101	8945200	AT1G25472	8944609	8946628	-	conserved peptide upstream open reading frame 54	*
hyper-DMR200	Chr1	8956401	8956500	AT1G25500	8955249	8957978	-	Plasma-membrane choline transporter family protein	*
hyper-DMR201	Chr1	8963501	8963600	AT1G25520	8962125	8964564	+	Uncharacterized protein family (UPF0016)	*
hyper-DMR202	Chr1	8971401	8971500	AT1G25540	8969065	8974660	-	phytochrome and flowering time regulatory protein (PFT1)	*
hyper-DMR203	Chr1	9048501	9048600	AT1G26170	9047433	9054589	-	ARM repeat superfamily protein	*
hyper-DMR204	Chr1	9073701	9073800	AT1G26230	9072256	9076743	-	TCP-1/cpn60 chaperonin family protein	*
hyper-DMR205	Chr1	9089001	9089100	AT1G26260	9086853	9089378	+	cryptochrome-interacting basic-helix-loop-helix 5	*
hyper-DMR206	Chr1	9091201	9091300	AT1G26270	9089524	9092457	-	Phosphatidylinositol 3- and 4-kinase family protein	*
hyper-DMR207	Chr1	9109701	9109800	AT1G26330	9107519	9113725	+	DNA binding	*
hyper-DMR208	Chr1	9110601	9110700	AT1G26330	9107519	9113725	+	DNA binding	*
hyper-DMR209	Chr1	9111101	9111200	AT1G26330	9107519	9113725	+	DNA binding	*
hyper-DMR210	Chr1	9135601	9135700	NO_GENE_DATA
hyper-DMR211	Chr1	9297601	9297700	AT1G26830	9295736	9298541	+	cullin 3	*
hyper-DMR212	Chr1	9397901	9398000	AT1G27070	9396658	9399453	-	5'-AMP-activated protein kinase-related	*
hyper-DMR213	Chr1	9489601	9489700	AT1G27320	9487780	9492572	+	histidine kinase 3	*
hyper-DMR214	Chr1	9541901	9542000	AT1G27470	9540113	9544292	-	transducin family protein / WD-40 repeat family protein	*
hyper-DMR215	Chr1	9637701	9637800	AT1G27690	9636594	9638577	+	Protein of unknown function (DUF620)	*
hyper-DMR216	Chr1	9638101	9638200	AT1G27690	9636594	9638577	+	Protein of unknown function (DUF620)	*
hyper-DMR217	Chr1	9661401	9661500	AT1G27750	9657385	9661958	+	nucleic acid binding	*
hyper-DMR218	Chr1	9672201	9672300	AT1G27770	9671638	9676157	-	autoinhibited Ca2+-ATPase 1	*
hyper-DMR219	Chr1	9703201	9703300	AT1G27850	9698417	9703941	+	no description	*
hyper-DMR220	Chr1	9802801	9802900	AT1G28100	9801082	9804394	+	no description	*
hyper-DMR221	Chr1	9821401	9821500	NO_GENE_DATA
hyper-DMR222	Chr1	9837501	9837600	NO_GENE_DATA
hyper-DMR223	Chr1	9908101	9908200	NO_GENE_DATA
hyper-DMR224	Chr1	9931501	9931600	NO_GENE_DATA
hyper-DMR225	Chr1	9945501	9945600	AT1G28350	9944036	9949800	+	Nucleotidylyl transferase superfamily protein	*
hyper-DMR226	Chr1	9986301	9986400	AT1G28420	9979802	9987638	+	homeobox-1	*
hyper-DMR227	Chr1	9999701	9999800	AT1G28440	9996824	10000447	+	HAESA-like 1	*
hyper-DMR228	Chr1	10089401	10089500	AT1G28710	10086600	10089772	-	Nucleotide-diphospho-sugar transferase family protein	*
hyper-DMR228	Chr1	10089401	10089500	AT1G28720	10089437	10089508	+	no description	63
hyper-DMR229	Chr1	10130501	10130600	AT1G29030	10129035	10133961	-	Apoptosis inhibitory protein 5 (API5)	*
hyper-DMR230	Chr1	10131401	10131500	AT1G29030	10129035	10133961	-	Apoptosis inhibitory protein 5 (API5)	*
hyper-DMR231	Chr1	10175101	10175200	AT1G29120	10174187	10178521	+	Hydrolase-like protein family	*
hyper-DMR232	Chr1	10182101	10182200	AT1G29150	10180518	10182703	+	non-ATPase subunit 9	*
hyper-DMR233	Chr1	10182401	10182500	AT1G29150	10180518	10182703	+	non-ATPase subunit 9	*
hyper-DMR234	Chr1	10298401	10298500	AT1G29410	10297877	10300005	-	phosphoribosylanthranilate isomerase 3	*
hyper-DMR235	Chr1	10350101	10350200	AT1G29630	10349427	10353736	+	5'-3' exonuclease family protein	*
hyper-DMR236	Chr1	10414801	10414900	AT1G29750	10413881	10420524	-	receptor-like kinase in flowers 1	*
hyper-DMR237	Chr1	10427801	10427900	AT1G29785	10427613	10429133	-	no description	*
hyper-DMR238	Chr1	10446801	10446900	AT1G29840	10445625	10447553	-	alpha/beta-Hydrolases superfamily protein	*
hyper-DMR239	Chr1	10465301	10465400	AT1G29890	10463403	10467170	+	O-acetyltransferase family protein	*
hyper-DMR240	Chr1	10510901	10511000	AT1G30000	10509211	10512468	-	alpha-mannosidase 3	*
hyper-DMR241	Chr1	10529701	10529800	NO_GENE_DATA
hyper-DMR242	Chr1	10546101	10546300	NO_GENE_DATA
hyper-DMR243	Chr1	10720201	10720300	AT1G30370	10719169	10720758	-	alpha/beta-Hydrolases superfamily protein	*
hyper-DMR244	Chr1	10745501	10745600	AT1G30410	10738805	10747323	+	multidrug resistance-associated protein 13	*
hyper-DMR245	Chr1	10797401	10797500	AT1G30490	10796135	10800961	-	Homeobox-leucine zipper family protein / lipid-binding START domain-containing protein	*
hyper-DMR246	Chr1	11155201	11155600	NO_GENE_DATA
hyper-DMR247	Chr1	11174701	11174800	NO_GENE_DATA
hyper-DMR248	Chr1	11256701	11256800	AT1G31440	11255836	11258715	-	SH3 domain-containing protein	*
hyper-DMR249	Chr1	11275001	11275100	AT1G31500	11273605	11276577	-	DNAse I-like superfamily protein	*
hyper-DMR250	Chr1	11317201	11317300	AT1G31620	11316941	11317894	+	no description	*
hyper-DMR251	Chr1	11326801	11326900	AT1G31650	11326301	11330738	-	RHO guanyl-nucleotide exchange factor 14	*
hyper-DMR252	Chr1	11530101	11530200	AT1G32050	11528445	11531281	+	SCAMP family protein	*
hyper-DMR253	Chr1	11748401	11748500	AT1G32490	11742054	11749788	-	RNA helicase family protein	*
hyper-DMR254	Chr1	11939001	11939100	AT1G32940	11937596	11940978	+	Subtilase family protein	*
hyper-DMR255	Chr1	12199001	12199100	NO_GENE_DATA
hyper-DMR256	Chr1	12207801	12207900	AT1G33680	12203945	12208698	+	KH domain-containing protein	*
hyper-DMR257	Chr1	12312401	12312500	AT1G33900	12311518	12313518	-	P-loop containing nucleoside triphosphate hydrolases superfamily protein	*
hyper-DMR258	Chr1	12347701	12347800	AT1G33960	12346232	12348513	+	P-loop containing nucleoside triphosphate hydrolases superfamily protein	*
hyper-DMR259	Chr1	12488101	12488200	AT1G34260	12485967	12492169	+	FORMS APLOID AND BINUCLEATE CELLS 1A	*
hyper-DMR260	Chr1	12490901	12491000	AT1G34260	12485967	12492169	+	FORMS APLOID AND BINUCLEATE CELLS 1A	*
hyper-DMR261	Chr1	12493201	12493300	AT1G34270	12492411	12494544	-	Exostosin family protein	*
hyper-DMR262	Chr1	12496101	12496200	NO_GENE_DATA
hyper-DMR263	Chr1	12496501	12496600	NO_GENE_DATA
hyper-DMR264	Chr1	12560301	12560500	AT1G34392	12560460	12561315	-	no description	40
hyper-DMR265	Chr1	12586301	12586400	AT1G34420	12584587	12587570	+	leucine-rich repeat transmembrane protein kinase family protein	*
hyper-DMR266	Chr1	12647901	12648000	AT1G34550	12646696	12652646	-	Protein of unknown function (DUF616)	*
hyper-DMR267	Chr1	12648301	12648600	AT1G34550	12646696	12652646	-	Protein of unknown function (DUF616)	*
hyper-DMR268	Chr1	12648801	12649000	AT1G34550	12646696	12652646	-	Protein of unknown function (DUF616)	*
hyper-DMR269	Chr1	12649301	12649700	AT1G34550	12646696	12652646	-	Protein of unknown function (DUF616)	*
hyper-DMR270	Chr1	12686801	12686900	AT1G34630	12685200	12687641	+	no description	*
hyper-DMR271	Chr1	12743301	12743400	NO_GENE_DATA
hyper-DMR272	Chr1	13100901	13101000	NO_GENE_DATA
hyper-DMR273	Chr1	13195101	13195200	AT1G35660	13192743	13197976	+	no description	*
hyper-DMR274	Chr1	13280801	13280900	NO_GENE_DATA
hyper-DMR275	Chr1	13505901	13506000	NO_GENE_DATA
hyper-DMR276	Chr1	13555501	13555600	AT1G36180	13545965	13558492	+	acetyl-CoA carboxylase 2	*
hyper-DMR277	Chr1	13854301	13854400	NO_GENE_DATA
hyper-DMR278	Chr1	13966101	13966200	NO_GENE_DATA
hyper-DMR279	Chr1	14027901	14028000	AT1G36990	14027292	14030500	-	no description	*
hyper-DMR280	Chr1	14075601	14075700	NO_GENE_DATA
hyper-DMR281	Chr1	14473901	14474000	NO_GENE_DATA
hyper-DMR282	Chr1	14474201	14474300	NO_GENE_DATA
hyper-DMR283	Chr1	14486801	14486900	NO_GENE_DATA
hyper-DMR284	Chr1	14510901	14511000	AT1G38630	14510884	14511342	-	no description	*
hyper-DMR285	Chr1	14544101	14544200	AT1G38790	14543277	14544528	-	no description	*
hyper-DMR286	Chr1	15524901	15525000	NO_GENE_DATA
hyper-DMR287	Chr1	15636401	15636500	NO_GENE_DATA
hyper-DMR288	Chr1	15747601	15747700	NO_GENE_DATA
hyper-DMR289	Chr1	16118001	16118100	NO_GENE_DATA
hyper-DMR290	Chr1	16479401	16479500	AT1G43690	16478247	16482837	+	ubiquitin interaction motif-containing protein	*
hyper-DMR291	Chr1	16562501	16562600	NO_GENE_DATA
hyper-DMR292	Chr1	17000701	17000800	AT1G44960	16999538	17001729	+	SNARE associated Golgi protein family	*
hyper-DMR293	Chr1	17009801	17009900	AT1G45000	17009141	17011886	+	AAA-type ATPase family protein	*
hyper-DMR294	Chr1	17084801	17084900	AT1G45160	17083546	17090545	-	Protein kinase superfamily protein	*
hyper-DMR295	Chr1	17088301	17088400	AT1G45160	17083546	17090545	-	Protein kinase superfamily protein	*
hyper-DMR296	Chr1	17320801	17320900	AT1G47250	17319177	17321074	+	20S proteasome alpha subunit F2	*
hyper-DMR297	Chr1	17343801	17343900	AT1G47310	17342914	17344802	+	no description	*
hyper-DMR298	Chr1	17453001	17453100	AT1G47530	17451680	17454421	+	MATE efflux family protein	*
hyper-DMR299	Chr1	17461001	17461100	AT1G47550	17457122	17464386	+	exocyst complex component sec3A	*
hyper-DMR300	Chr1	17490701	17490800	NO_GENE_DATA
hyper-DMR301	Chr1	17551101	17551200	NO_GENE_DATA
hyper-DMR302	Chr1	17733201	17733300	AT1G48090	17732010	17758444	-	calcium-dependent lipid-binding family protein	*
hyper-DMR303	Chr1	17739501	17739600	AT1G48090	17732010	17758444	-	calcium-dependent lipid-binding family protein	*
hyper-DMR304	Chr1	17750001	17750100	AT1G48090	17732010	17758444	-	calcium-dependent lipid-binding family protein	*
hyper-DMR305	Chr1	17770501	17770600	AT1G48110	17769938	17773493	-	evolutionarily conserved C-terminal region 7	*
hyper-DMR306	Chr1	18045601	18045700	AT1G48790	18043672	18047659	-	associated molecule with the SH3 domain of STAM 1	*
hyper-DMR307	Chr1	18069401	18069500	AT1G48860	18068707	18071466	-	RNA 3'-terminal phosphate cyclase/enolpyruvate transferase, alpha/beta	*
hyper-DMR308	Chr1	18085001	18085100	AT1G48900	18084782	18087879	-	Signal recognition particle, SRP54 subunit protein	*
hyper-DMR309	Chr1	18144101	18144200	AT1G49040	18139234	18148981	-	stomatal cytokinesis defective / SCD1 protein (SCD1)	*
hyper-DMR310	Chr1	18236601	18236700	AT1G49300	18234724	18237543	+	RAB GTPase homolog G3E	*
hyper-DMR311	Chr1	18256501	18256600	AT1G49340	18252355	18264462	+	Phosphatidylinositol 3- and 4-kinase family protein	*
hyper-DMR312	Chr1	18263301	18263400	AT1G49340	18252355	18264462	+	Phosphatidylinositol 3- and 4-kinase family protein	*
hyper-DMR313	Chr1	18490901	18491000	AT1G49940	18488360	18491179	-	no description	*
hyper-DMR314	Chr1	18514601	18514700	AT1G49990	18513628	18515099	+	F-box family protein	*
hyper-DMR315	Chr1	18520201	18520300	AT1G50020	18519946	18521695	-	no description	*
hyper-DMR316	Chr1	18592201	18592300	AT1G50200	18591194	18598481	-	Alanyl-tRNA synthetase	*
hyper-DMR317	Chr1	18629401	18629500	AT1G50300	18628555	18631946	-	TBP-associated factor 15	*
hyper-DMR318	Chr1	18630101	18630200	AT1G50300	18628555	18631946	-	TBP-associated factor 15	*
hyper-DMR319	Chr1	18652201	18652300	AT1G50360	18649747	18657376	+	P-loop containing nucleoside triphosphate hydrolases superfamily protein	*
hyper-DMR320	Chr1	18660001	18660100	AT1G50370	18658647	18661974	+	Calcineurin-like metallo-phosphoesterase superfamily protein	*
hyper-DMR321	Chr1	18695401	18695500	AT1G50460	18693684	18697659	+	hexokinase-like 1	*
hyper-DMR322	Chr1	18696501	18696600	AT1G50460	18693684	18697659	+	hexokinase-like 1	*
hyper-DMR323	Chr1	18697001	18697100	AT1G50460	18693684	18697659	+	hexokinase-like 1	*
hyper-DMR324	Chr1	18718701	18718800	AT1G50510	18716112	18719328	+	indigoidine synthase A family protein	*
hyper-DMR325	Chr1	18810101	18810200	AT1G50750	18809184	18812290	-	Plant mobile domain protein family	*
hyper-DMR326	Chr1	18810401	18810500	AT1G50750	18809184	18812290	-	Plant mobile domain protein family	*
hyper-DMR327	Chr1	18867401	18867500	AT1G50910	18866753	18869933	-	no description	*
hyper-DMR328	Chr1	18872101	18872200	AT1G50920	18870139	18872930	+	Nucleolar GTP-binding protein	*
hyper-DMR329	Chr1	19004901	19005000	AT1G51260	19003376	19005641	-	lysophosphatidyl acyltransferase 3	*
hyper-DMR330	Chr1	19006301	19006400	NO_GENE_DATA
hyper-DMR331	Chr1	19126801	19126900	AT1G51580	19125583	19128161	+	RNA-binding KH domain-containing protein	*
hyper-DMR332	Chr1	19135101	19135200	AT1G51600	19132221	19135541	+	ZIM-LIKE 2	*
hyper-DMR333	Chr1	19142801	19142900	AT1G51630	19141973	19144294	-	O-fucosyltransferase family protein	*
hyper-DMR334	Chr1	19169301	19169400	AT1G51690	19164063	19170449	+	protein phosphatase 2A 55 kDa regulatory subunit B alpha isoform	*
hyper-DMR335	Chr1	19183701	19183800	AT1G51720	19180772	19186532	+	Amino acid dehydrogenase family protein	*
hyper-DMR336	Chr1	19185601	19185700	AT1G51720	19180772	19186532	+	Amino acid dehydrogenase family protein	*
hyper-DMR337	Chr1	19189901	19190000	AT1G51740	19188843	19191300	+	syntaxin of plants 81	*
hyper-DMR338	Chr1	19192801	19192900	AT1G51745	19191523	19194787	+	Tudor/PWWP/MBT superfamily protein	*
hyper-DMR339	Chr1	19220301	19220400	NO_GENE_DATA
hyper-DMR340	Chr1	19324501	19324600	AT1G51980	19323382	19326916	-	Insulinase (Peptidase family M16) protein	*
hyper-DMR341	Chr1	19368201	19368300	NO_GENE_DATA
hyper-DMR342	Chr1	19390101	19390200	NO_GENE_DATA
hyper-DMR343	Chr1	19500801	19500900	AT1G52360	19499162	19506170	+	Coatomer, beta' subunit	*
hyper-DMR344	Chr1	19563401	19563500	AT1G52510	19561506	19565272	-	alpha/beta-Hydrolases superfamily protein	*
hyper-DMR345	Chr1	19566901	19567000	AT1G52520	19565769	19568384	+	FAR1-related sequence 6	*
hyper-DMR346	Chr1	19567501	19567600	AT1G52520	19565769	19568384	+	FAR1-related sequence 6	*
hyper-DMR347	Chr1	19595501	19595600	NO_GENE_DATA
hyper-DMR348	Chr1	19647601	19647700	AT1G52750	19646465	19649261	-	alpha/beta-Hydrolases superfamily protein	*
hyper-DMR349	Chr1	19765701	19765800	AT1G53040	19764310	19767348	-	Protein of unknown function (DUF616)	*
hyper-DMR350	Chr1	19786401	19786500	AT1G53090	19783352	19786902	+	SPA1-related 4	*
hyper-DMR351	Chr1	19842101	19842200	AT1G53200	19840376	19843403	-	no description	*
hyper-DMR352	Chr1	19855401	19855500	AT1G53240	19854615	19856937	-	Lactate/malate dehydrogenase family protein	*
hyper-DMR353	Chr1	19875001	19875100	NO_GENE_DATA
hyper-DMR354	Chr1	19886001	19886100	AT1G53310	19884027	19888369	-	phosphoenolpyruvate carboxylase 1	*
hyper-DMR355	Chr1	19891301	19891400	AT1G53320	19891014	19893504	-	tubby like protein 7	*
hyper-DMR356	Chr1	19905501	19905600	AT1G53350	19903899	19907515	+	Disease resistance protein (CC-NBS-LRR class) family	*
hyper-DMR357	Chr1	19919401	19919700	AT1G53390	19918047	19923807	+	P-loop containing nucleoside triphosphate hydrolases superfamily protein	*
hyper-DMR358	Chr1	19920801	19920900	AT1G53390	19918047	19923807	+	P-loop containing nucleoside triphosphate hydrolases superfamily protein	*
hyper-DMR359	Chr1	19938001	19938100	AT1G53430	19935163	19941088	+	Leucine-rich repeat transmembrane protein kinase	*
hyper-DMR360	Chr1	19952101	19952200	AT1G53450	19951006	19954115	-	no description	*
hyper-DMR361	Chr1	19955501	19955600	AT1G53460	19954490	19956632	-	no description	*
hyper-DMR362	Chr1	19997301	19997400	AT1G53590	19996315	20000265	+	Calcium-dependent lipid-binding (CaLB domain) family protein	*
hyper-DMR363	Chr1	20062801	20063000	AT1G53730	20061701	20065713	+	STRUBBELIG-receptor family 6	*
hyper-DMR364	Chr1	20064101	20064200	AT1G53730	20061701	20065713	+	STRUBBELIG-receptor family 6	*
hyper-DMR365	Chr1	20074301	20074400	AT1G53780	20073996	20078228	-	peptidyl-prolyl cis-trans isomerases	*
hyper-DMR366	Chr1	20214201	20214300	AT1G54140	20213967	20215223	-	TATA binding protein associated factor 21kDa subunit	*
hyper-DMR367	Chr1	20223201	20223300	AT1G54170	20221060	20225948	-	CTC-interacting domain 3	*
hyper-DMR368	Chr1	20248501	20248600	AT1G54220	20246037	20250310	-	Dihydrolipoamide acetyltransferase, long form protein	*
hyper-DMR369	Chr1	20305501	20305600	AT1G54390	20304567	20307024	-	PHD finger protein-related	*
hyper-DMR370	Chr1	20326301	20326400	AT1G54440	20323036	20328067	+	Polynucleotidyl transferase, ribonuclease H fold protein with HRDC domain	*
hyper-DMR371	Chr1	20342201	20342300	AT1G54460	20340600	20343530	-	TPX2 (targeting protein for Xklp2) protein family	*
hyper-DMR372	Chr1	20364801	20364900	AT1G54520	20363448	20366061	+	no description	*
hyper-DMR373	Chr1	20371701	20371800	AT1G54560	20371649	20379745	-	Myosin family protein with Dil domain	*
hyper-DMR374	Chr1	20418301	20418400	AT1G54710	20416770	20421035	-	homolog of yeast autophagy 18 (ATG18) H	*
hyper-DMR375	Chr1	20470301	20470400	NO_GENE_DATA
hyper-DMR376	Chr1	20478301	20478400	AT1G54930	20478267	20479671	-	GRF zinc finger / Zinc knuckle protein	*
hyper-DMR377	Chr1	20492901	20493000	NO_GENE_DATA
hyper-DMR378	Chr1	20529401	20529500	AT1G55020	20525708	20530273	+	lipoxygenase 1	*
hyper-DMR379	Chr1	20549301	20549400	AT1G55060	20549533	20550225	+	ubiquitin 12	133
hyper-DMR380	Chr1	20555501	20555800	AT1G55090	20554352	20558529	+	carbon-nitrogen hydrolase family protein	*
hyper-DMR381	Chr1	20591101	20591200	AT1G55200	20589129	20592063	-	Protein kinase protein with adenine nucleotide alpha hydrolases-like domain	*
hyper-DMR382	Chr1	20603401	20603500	AT1G55230	20602819	20603924	+	Family of unknown function (DUF716)	*
hyper-DMR383	Chr1	20628101	20628200	AT1G55300	20628023	20629692	-	TBP-associated factor 7	*
hyper-DMR384	Chr1	20632001	20632100	AT1G55310	20630065	20632973	+	SC35-like splicing factor 33	*
hyper-DMR385	Chr1	20632401	20632500	AT1G55310	20630065	20632973	+	SC35-like splicing factor 33	*
hyper-DMR386	Chr1	20640401	20640500	AT1G55325	20637380	20648434	+	RNA polymerase II transcription mediators	*
hyper-DMR387	Chr1	20646801	20646900	AT1G55325	20637380	20648434	+	RNA polymerase II transcription mediators	*
hyper-DMR388	Chr1	20658001	20658100	AT1G55350	20653820	20665095	-	calpain-type cysteine protease family	*
hyper-DMR389	Chr1	20663101	20663200	AT1G55350	20653820	20665095	-	calpain-type cysteine protease family	*
hyper-DMR390	Chr1	20717301	20717400	AT1G55490	20715563	20719196	-	chaperonin 60 beta	*
hyper-DMR391	Chr1	20718301	20718400	AT1G55490	20715563	20719196	-	chaperonin 60 beta	*
hyper-DMR392	Chr1	20726001	20726100	AT1G55520	20725726	20728091	-	TATA binding protein 2	*
hyper-DMR393	Chr1	20736401	20736500	AT1G55540	20734608	20743174	-	Nuclear pore complex protein	*
hyper-DMR394	Chr1	20788001	20788100	AT1G55620	20787134	20791189	-	chloride channel F	*
hyper-DMR395	Chr1	20809801	20809900	AT1G55690	20808261	20812840	-	Sec14p-like phosphatidylinositol transfer family protein	*
hyper-DMR396	Chr1	20841901	20842000	AT1G55750	20840195	20845182	-	BSD domain (BTF2-like transcription factors, Synapse-associated proteins and DOS2-like proteins)	*
hyper-DMR397	Chr1	20854601	20854700	AT1G55790	20852324	20856122	-	Domain of unknown function (DUF2431)	*
hyper-DMR398	Chr1	20856901	20857000	AT1G55800	20856922	20858235	-	Domain of unknown function (DUF2431)	78
hyper-DMR399	Chr1	20884601	20884700	AT1G55860	20879466	20895393	-	ubiquitin-protein ligase 1	*
hyper-DMR400	Chr1	20888301	20888400	AT1G55860	20879466	20895393	-	ubiquitin-protein ligase 1	*
hyper-DMR401	Chr1	20890001	20890100	AT1G55860	20879466	20895393	-	ubiquitin-protein ligase 1	*
hyper-DMR402	Chr1	20897001	20897100	AT1G55870	20895585	20898422	+	Polynucleotidyl transferase, ribonuclease H-like superfamily protein	*
hyper-DMR403	Chr1	20932401	20932500	AT1G55970	20932129	20938290	-	histone acetyltransferase of the CBP family 4	*
hyper-DMR404	Chr1	21026901	21027000	AT1G56180	21025904	21028064	-	no description	*
hyper-DMR405	Chr1	21084401	21084500	AT1G56310	21082863	21085651	+	Polynucleotidyl transferase, ribonuclease H-like superfamily protein	*
hyper-DMR406	Chr1	21090301	21090400	AT1G56340	21089844	21092660	-	calreticulin 1a	*
hyper-DMR407	Chr1	21097601	21097700	AT1G56350	21094778	21097988	+	Peptide chain release factor 2	*
hyper-DMR408	Chr1	21140901	21141000	AT1G56440	21138530	21141571	-	Tetratricopeptide repeat (TPR)-like superfamily protein	*
hyper-DMR409	Chr1	21149101	21149200	AT1G56460	21146239	21149805	+	HIT zinc finger	*
hyper-DMR410	Chr1	21162801	21162900	AT1G56500	21159744	21167321	+	haloacid dehalogenase-like hydrolase family protein	*
hyper-DMR411	Chr1	21163201	21163300	AT1G56500	21159744	21167321	+	haloacid dehalogenase-like hydrolase family protein	*
hyper-DMR412	Chr1	21164001	21164100	AT1G56500	21159744	21167321	+	haloacid dehalogenase-like hydrolase family protein	*
hyper-DMR413	Chr1	21194101	21194200	AT1G56560	21192499	21195112	+	Plant neutral invertase family protein	*
hyper-DMR414	Chr1	21203001	21203100	AT1G56590	21202020	21204742	-	Clathrin adaptor complexes medium subunit family protein	*
hyper-DMR415	Chr1	21213801	21213900	AT1G56610	21211719	21214562	+	Protein with RNI-like/FBD-like domains	*
hyper-DMR416	Chr1	21226001	21226100	AT1G56630	21223593	21226943	-	alpha/beta-Hydrolases superfamily protein	*
hyper-DMR417	Chr1	21249201	21249300	NO_GENE_DATA
hyper-DMR418	Chr1	21249601	21249700	NO_GENE_DATA
hyper-DMR419	Chr1	21257501	21257600	AT1G56700	21256176	21257973	+	Peptidase C15, pyroglutamyl peptidase I-like	*
hyper-DMR420	Chr1	21259001	21259100	AT1G56710	21258008	21259933	-	Pectin lyase-like superfamily protein	*
hyper-DMR421	Chr1	21279401	21279500	AT1G56940	21279390	21279471	+	no description	70
hyper-DMR422	Chr1	21346101	21346200	AT1G57630	21345639	21346157	+	Toll-Interleukin-Resistance (TIR) domain family protein	56
hyper-DMR423	Chr1	21379001	21379100	AT1G57720	21377615	21380382	+	Translation elongation factor EF1B, gamma chain	*
hyper-DMR424	Chr1	21458801	21458900	AT1G58025	21457667	21462243	-	DNA-binding bromodomain-containing protein	*
hyper-DMR425	Chr1	21463701	21463800	NO_GENE_DATA
hyper-DMR426	Chr1	21464801	21464900	AT1G58030	21464001	21468420	-	cationic amino acid transporter 2	*
hyper-DMR427	Chr1	21465501	21465600	AT1G58030	21464001	21468420	-	cationic amino acid transporter 2	*
hyper-DMR428	Chr1	21475801	21475900	NO_GENE_DATA
hyper-DMR429	Chr1	21492901	21493000	AT1G58060	21489285	21501811	-	RNA helicase family protein	*
hyper-DMR430	Chr1	21505601	21505700	AT1G58080	21504314	21507540	-	ATP phosphoribosyl transferase 1	*
hyper-DMR431	Chr1	21506501	21506600	AT1G58080	21504314	21507540	-	ATP phosphoribosyl transferase 1	*
hyper-DMR432	Chr1	21510101	21510200	NO_GENE_DATA
hyper-DMR433	Chr1	21547201	21547300	AT1G58190	21540632	21548112	+	receptor like protein 9	*
hyper-DMR434	Chr1	21548901	21549000	AT1G58200	21548187	21553127	-	MSCS-like 3	*
hyper-DMR435	Chr1	21550701	21550800	AT1G58200	21548187	21553127	-	MSCS-like 3	*
hyper-DMR436	Chr1	21560601	21560700	AT1G58220	21558243	21562965	-	Homeodomain-like superfamily protein	*
hyper-DMR437	Chr1	21570201	21570500	AT1G58230	21566148	21579123	+	binding	*
hyper-DMR438	Chr1	21573701	21573800	AT1G58230	21566148	21579123	+	binding	*
hyper-DMR439	Chr1	21589801	21589900	AT1G58250	21587142	21601621	-	Golgi-body localisation protein domain	*
hyper-DMR440	Chr1	21597101	21597200	AT1G58250	21587142	21601621	-	Golgi-body localisation protein domain	*
hyper-DMR441	Chr1	21599801	21599900	AT1G58250	21587142	21601621	-	Golgi-body localisation protein domain	*
hyper-DMR442	Chr1	21660001	21660100	NO_GENE_DATA
hyper-DMR443	Chr1	21681401	21681500	NO_GENE_DATA
hyper-DMR444	Chr1	21712101	21712200	AT1G58430	21711565	21713103	-	GDSL-like Lipase/Acylhydrolase family protein	*
hyper-DMR445	Chr1	21742001	21742100	NO_GENE_DATA
hyper-DMR446	Chr1	21765101	21765200	AT1G58602	21746354	21765705	+	LRR and NB-ARC domains-containing disease resistance protein	*
hyper-DMR447	Chr1	21943801	21943900	NO_GENE_DATA
hyper-DMR448	Chr1	21964901	21965200	NO_GENE_DATA
hyper-DMR449	Chr1	21985501	21985600	AT1G59760	21984445	21990175	-	RNA helicase, ATP-dependent, SK12/DOB1 protein	*
hyper-DMR450	Chr1	22047901	22048000	AT1G59890	22043829	22051086	+	SIN3-like 5	*
hyper-DMR451	Chr1	22048401	22048500	AT1G59890	22043829	22051086	+	SIN3-like 5	*
hyper-DMR452	Chr1	22050001	22050100	AT1G59890	22043829	22051086	+	SIN3-like 5	*
hyper-DMR453	Chr1	22055301	22055400	AT1G59910	22053951	22057052	-	Actin-binding FH2 (formin homology 2) family protein	*
hyper-DMR454	Chr1	22062901	22063000	NO_GENE_DATA
hyper-DMR455	Chr1	22079801	22079900	NO_GENE_DATA
hyper-DMR456	Chr1	22083501	22083600	AT1G59980	22080789	22083651	+	ARG1-like 2	*
hyper-DMR457	Chr1	22091001	22091100	AT1G59990	22090238	22093060	-	DEA(D/H)-box RNA helicase family protein	*
hyper-DMR458	Chr1	22144501	22144600	AT1G60070	22142604	22149527	-	Adaptor protein complex AP-1, gamma subunit	*
hyper-DMR459	Chr1	22177401	22177500	AT1G60140	22176934	22180875	-	trehalose phosphate synthase	*
hyper-DMR460	Chr1	22179001	22179100	AT1G60140	22176934	22180875	-	trehalose phosphate synthase	*
hyper-DMR461	Chr1	22193801	22193900	AT1G60170	22192773	22195400	+	pre-mRNA processing ribonucleoprotein binding region-containing protein	*
hyper-DMR462	Chr1	22196001	22196100	NO_GENE_DATA
hyper-DMR463	Chr1	22211001	22211100	AT1G60220	22208332	22212171	+	UB-like protease 1D	*
hyper-DMR464	Chr1	22254501	22254600	AT1G60400	22254405	22255798	+	F-box/RNI-like superfamily protein	*
hyper-DMR465	Chr1	22325501	22325600	AT1G60600	22324645	22327359	-	UbiA prenyltransferase family protein	*
hyper-DMR466	Chr1	22348601	22348700	AT1G60680	22347622	22349297	-	NAD(P)-linked oxidoreductase superfamily protein	*
hyper-DMR467	Chr1	22363201	22363300	AT1G60750	22362293	22363854	-	NAD(P)-linked oxidoreductase superfamily protein	*
hyper-DMR468	Chr1	22389401	22389500	AT1G60810	22388527	22391165	-	ATP-citrate lyase A-2	*
hyper-DMR469	Chr1	22399401	22399500	AT1G60850	22397916	22400362	-	DNA-directed RNA polymerase family protein	*
hyper-DMR470	Chr1	22415101	22415200	AT1G60890	22412246	22417244	-	Phosphatidylinositol-4-phosphate 5-kinase family protein	*
hyper-DMR471	Chr1	22427101	22427200	AT1G60900	22423909	22428022	+	U2 snRNP auxilliary factor, large subunit, splicing factor	*
hyper-DMR472	Chr1	22463601	22463700	AT1G60990	22462026	22465424	-	Glycine cleavage T-protein family	*
hyper-DMR473	Chr1	22467501	22467600	AT1G60995	22465640	22470716	-	no description	*
hyper-DMR474	Chr1	22475301	22475400	AT1G61010	22474298	22477731	-	cleavage and polyadenylation specificity factor 73-I	*
hyper-DMR475	Chr1	22539601	22539700	AT1G61140	22534717	22540850	-	SNF2 domain-containing protein / helicase domain-containing protein / zinc finger protein-related	*
hyper-DMR476	Chr1	22543801	22543900	AT1G61150	22542524	22544644	+	LisH and RanBPM domains containing protein	*
hyper-DMR477	Chr1	22544301	22544400	AT1G61150	22542524	22544644	+	LisH and RanBPM domains containing protein	*
hyper-DMR478	Chr1	22644601	22644700	AT1G61370	22642096	22645147	-	S-locus lectin protein kinase family protein	*
hyper-DMR479	Chr1	22662401	22662500	AT1G61420	22660460	22663963	-	S-locus lectin protein kinase family protein	*
hyper-DMR480	Chr1	22683101	22683200	AT1G61480	22681316	22684475	-	S-locus lectin protein kinase family protein	*
hyper-DMR481	Chr1	22687701	22687800	AT1G61490	22685154	22688267	-	S-locus lectin protein kinase family protein	*
hyper-DMR482	Chr1	22718101	22718200	NO_GENE_DATA
hyper-DMR483	Chr1	22720201	22720300	AT1G61575	22720078	22720567	+	no description	*
hyper-DMR484	Chr1	22840501	22840600	NO_GENE_DATA
hyper-DMR485	Chr1	22854901	22855000	NO_GENE_DATA
hyper-DMR486	Chr1	22906701	22906800	AT1G61970	22904486	22907630	+	Mitochondrial transcription termination factor family protein	*
hyper-DMR487	Chr1	22920501	22920600	AT1G62020	22919534	22924024	+	Coatomer, alpha subunit	*
hyper-DMR488	Chr1	23178401	23178500	AT1G62590	23176930	23179248	-	pentatricopeptide (PPR) repeat-containing protein	*
hyper-DMR489	Chr1	23194501	23194600	AT1G62640	23192228	23195103	+	3-ketoacyl-acyl carrier protein synthase III	*
hyper-DMR490	Chr1	23204401	23204500	NO_GENE_DATA
hyper-DMR491	Chr1	23308201	23308300	AT1G62930	23306534	23308683	+	Tetratricopeptide repeat (TPR)-like superfamily protein	*
hyper-DMR492	Chr1	23389801	23389900	AT1G63080	23387631	23390816	-	Pentatricopeptide repeat (PPR) superfamily protein	*
hyper-DMR493	Chr1	23406001	23406100	AT1G63110	23404821	23408052	+	GPI transamidase subunit PIG-U	*
hyper-DMR494	Chr1	23444001	23444100	AT1G63210	23443688	23447354	+	Transcription elongation factor Spt6	*
hyper-DMR495	Chr1	23523901	23524000	AT1G63430	23522497	23526832	+	Leucine-rich repeat protein kinase family protein	*
hyper-DMR496	Chr1	23625101	23625200	AT1G63700	23624666	23629112	-	Protein kinase superfamily protein	*
hyper-DMR497	Chr1	23628501	23628600	AT1G63700	23624666	23629112	-	Protein kinase superfamily protein	*
hyper-DMR498	Chr1	23853601	23853800	AT1G64280	23852748	23855566	-	regulatory protein (NPR1)	*
hyper-DMR499	Chr1	23938901	23939000	AT1G64440	23937030	23939899	+	NAD(P)-binding Rossmann-fold superfamily protein	*
hyper-DMR500	Chr1	23985001	23985100	AT1G64580	23984790	23986731	-	Pentatricopeptide repeat (PPR) superfamily protein	*
hyper-DMR501	Chr1	24055201	24055300	AT1G64760	24054143	24056414	-	O-Glycosyl hydrolases family 17 protein	*
hyper-DMR502	Chr1	24088701	24088800	AT1G64820	24088605	24090558	+	MATE efflux family protein	*
hyper-DMR503	Chr1	24094701	24094800	AT1G64840	24093558	24095399	+	Protein of unknown function (DUF295)	*
hyper-DMR504	Chr1	24422901	24423000	AT1G65670	24421993	24423953	-	cytochrome P450, family 702, subfamily A, polypeptide 1	*
hyper-DMR505	Chr1	24572301	24572400	AT1G65990	24571603	24573471	-	type 2 peroxiredoxin-related / thiol specific antioxidant / mal allergen family protein	*
hyper-DMR506	Chr1	24639801	24639900	AT1G66170	24638685	24641494	-	RING/FYVE/PHD zinc finger superfamily protein	*
hyper-DMR507	Chr1	24731401	24731500	AT1G66330	24729629	24732491	-	senescence-associated family protein	*
hyper-DMR508	Chr1	24850001	24850100	AT1G66610	24849716	24851450	-	TRAF-like superfamily protein	*
hyper-DMR509	Chr1	24970901	24971000	AT1G66930	24970523	24973069	+	Protein kinase superfamily protein	*
hyper-DMR510	Chr1	24972501	24972600	AT1G66930	24970523	24973069	+	Protein kinase superfamily protein	*
hyper-DMR511	Chr1	24983801	24983900	AT1G66950	24978205	24984619	+	pleiotropic drug resistance 11	*
hyper-DMR512	Chr1	25013401	25013500	AT1G67025	25013026	25014725	-	no description	*
hyper-DMR513	Chr1	25079801	25079900	AT1G67120	25069562	25095526	-	ATPases	*
hyper-DMR514	Chr1	25210401	25210500	AT1G67325	25209394	25213253	-	Ran BP2/NZF zinc finger-like superfamily protein	*
hyper-DMR515	Chr1	25211201	25211300	AT1G67325	25209394	25213253	-	Ran BP2/NZF zinc finger-like superfamily protein	*
hyper-DMR516	Chr1	25247901	25248000	AT1G67400	25247988	25250734	-	ELMO/CED-12 family protein	12
hyper-DMR517	Chr1	25259201	25259300	AT1G67420	25255232	25260430	+	Zn-dependent exopeptidases superfamily protein	*
hyper-DMR518	Chr1	25288901	25289000	AT1G67500	25287707	25296937	-	recovery protein 3	*
hyper-DMR519	Chr1	25291101	25291200	AT1G67500	25287707	25296937	-	recovery protein 3	*
hyper-DMR520	Chr1	25292501	25292600	AT1G67500	25287707	25296937	-	recovery protein 3	*
hyper-DMR521	Chr1	25322201	25322300	AT1G67560	25319899	25324264	+	PLAT/LH2 domain-containing lipoxygenase family protein	*
hyper-DMR522	Chr1	25344001	25344100	NO_GENE_DATA
hyper-DMR523	Chr1	25360901	25361000	AT1G67650	25359659	25362395	-	SRP72 RNA-binding domain	*
hyper-DMR524	Chr1	25373701	25373800	AT1G67690	25369086	25373730	+	Zincin-like metalloproteases family protein	29
hyper-DMR525	Chr1	25459601	25460000	AT1G67890	25457179	25462792	+	PAS domain-containing protein tyrosine kinase family protein	*
hyper-DMR526	Chr1	25522101	25522200	AT1G68100	25521204	25524175	+	ZIP metal ion transporter family	*
hyper-DMR527	Chr1	25600201	25600300	AT1G68310	25599491	25601463	+	Protein of unknown function (DUF59)	*
hyper-DMR528	Chr1	25624101	25624300	NO_GENE_DATA
hyper-DMR529	Chr1	25632501	25632600	AT1G68370	25631745	25634738	-	Chaperone DnaJ-domain superfamily protein	*
hyper-DMR530	Chr1	25750901	25751000	NO_GENE_DATA
hyper-DMR531	Chr1	25796001	25796100	AT1G68710	25793207	25798257	-	ATPase E1-E2 type family protein / haloacid dehalogenase-like hydrolase family protein	*
hyper-DMR532	Chr1	25797401	25797500	AT1G68710	25793207	25798257	-	ATPase E1-E2 type family protein / haloacid dehalogenase-like hydrolase family protein	*
hyper-DMR533	Chr1	25867901	25868000	AT1G68820	25865660	25868985	+	Transmembrane Fragile-X-F-associated protein	*
hyper-DMR534	Chr1	25901301	25901400	AT1G68890	25896945	25906714	+	magnesium ion binding	*
hyper-DMR535	Chr1	25905101	25905200	AT1G68890	25896945	25906714	+	magnesium ion binding	*
hyper-DMR536	Chr1	25932501	25932600	NO_GENE_DATA
hyper-DMR537	Chr1	25938401	25938500	AT1G68990	25934997	25940966	-	male gametophyte defective 3	*
hyper-DMR538	Chr1	26034201	26034300	AT1G69250	26032827	26035504	+	Nuclear transport factor 2 (NTF2) family protein with RNA binding (RRM-RBD-RNP motifs) domain	*
hyper-DMR539	Chr1	26034601	26034700	AT1G69250	26032827	26035504	+	Nuclear transport factor 2 (NTF2) family protein with RNA binding (RRM-RBD-RNP motifs) domain	*
hyper-DMR540	Chr1	26066801	26066900	AT1G69340	26065724	26069821	+	appr-1-p processing enzyme family protein	*
hyper-DMR541	Chr1	26288901	26289000	AT1G69830	26288278	26293053	-	alpha-amylase-like 3	*
hyper-DMR542	Chr1	26347101	26347200	NO_GENE_DATA
hyper-DMR543	Chr1	26348201	26348300	NO_GENE_DATA
hyper-DMR544	Chr1	26349301	26349400	AT1G69960	26348721	26350697	-	serine/threonine protein phosphatase 2A	*
hyper-DMR545	Chr1	26361201	26361300	AT1G69990	26360235	26362010	-	Leucine-rich repeat protein kinase family protein	*
hyper-DMR546	Chr1	26466701	26466800	AT1G70280	26465893	26468706	-	NHL domain-containing protein	*
hyper-DMR547	Chr1	26489701	26489800	AT1G70320	26488522	26501281	-	ubiquitin-protein ligase 2	*
hyper-DMR548	Chr1	26493801	26493900	AT1G70320	26488522	26501281	-	ubiquitin-protein ligase 2	*
hyper-DMR549	Chr1	26528601	26528700	NO_GENE_DATA
hyper-DMR550	Chr1	26564801	26564900	AT1G70490	26563924	26565810	-	Ras-related small GTP-binding family protein	*
hyper-DMR551	Chr1	26630501	26630600	AT1G70620	26626555	26631104	+	cyclin-related	*
hyper-DMR552	Chr1	26785201	26785300	AT1G71010	26782839	26788970	+	FORMS APLOID AND BINUCLEATE CELLS 1C	*
hyper-DMR553	Chr1	26792001	26792100	AT1G71020	26790597	26793175	-	ARM repeat superfamily protein	*
hyper-DMR554	Chr1	26922401	26922500	AT1G71440	26921060	26924386	-	tubulin folding cofactor E / Pfifferling (PFI)	*
hyper-DMR555	Chr1	26934101	26934200	AT1G71490	26932905	26935825	-	Tetratricopeptide repeat (TPR)-like superfamily protein	*
hyper-DMR556	Chr1	26957101	26957200	NO_GENE_DATA
hyper-DMR557	Chr1	27219401	27219500	AT1G72300	27217477	27221123	-	Leucine-rich receptor-like protein kinase family protein	*
hyper-DMR558	Chr1	27234501	27234600	AT1G72330	27233475	27236789	+	alanine aminotransferase 2	*
hyper-DMR559	Chr1	27326301	27326400	AT1G72560	27324389	27330031	-	ARM repeat superfamily protein	*
hyper-DMR560	Chr1	27355701	27355800	AT1G72660	27353791	27356670	+	P-loop containing nucleoside triphosphate hydrolases superfamily protein	*
hyper-DMR561	Chr1	27387701	27387800	AT1G72760	27385421	27388274	-	Protein kinase superfamily protein	*
hyper-DMR562	Chr1	27405701	27405800	AT1G72830	27405456	27407969	-	nuclear factor Y, subunit A3	*
hyper-DMR563	Chr1	27486401	27486500	AT1G73080	27484513	27488201	+	PEP1 receptor 1	*
hyper-DMR564	Chr1	27493501	27493600	AT1G73100	27491184	27494182	+	SU(VAR)3-9 homolog 3	*
hyper-DMR565	Chr1	27566401	27566500	AT1G73320	27565394	27567222	-	S-adenosyl-L-methionine-dependent methyltransferases superfamily protein	*
hyper-DMR566	Chr1	27615401	27615500	AT1G73450	27613856	27618897	+	Protein kinase superfamily protein	*
hyper-DMR567	Chr1	27693601	27693700	AT1G73660	27691893	27697211	-	protein tyrosine kinase family protein	*
hyper-DMR568	Chr1	27774501	27774600	AT1G73860	27770986	27776857	-	P-loop containing nucleoside triphosphate hydrolases superfamily protein	*
hyper-DMR569	Chr1	27783601	27783700	AT1G73875	27781006	27784920	+	DNAse I-like superfamily protein	*
hyper-DMR570	Chr1	27794301	27794400	AT1G73920	27790875	27794914	+	alpha/beta-Hydrolases superfamily protein	*
hyper-DMR571	Chr1	27808101	27808200	AT1G73960	27805045	27814446	-	TBP-associated factor 2	*
hyper-DMR572	Chr1	27898901	27899000	AT1G74180	27897197	27900908	-	receptor like protein 14	*
hyper-DMR573	Chr1	27916401	27916500	AT1G74230	27914699	27917083	+	glycine-rich RNA-binding protein 5	*
hyper-DMR574	Chr1	28007101	28007200	AT1G74510	28005365	28007739	+	Galactose oxidase/kelch repeat superfamily protein	*
hyper-DMR575	Chr1	28172301	28172400	AT1G75020	28171018	28173436	+	lysophosphatidyl acyltransferase 4	*
hyper-DMR576	Chr1	28298801	28298900	AT1G75400	28296919	28299686	+	RING/U-box superfamily protein	*
hyper-DMR577	Chr1	28411601	28411700	AT1G75660	28408147	28415117	+	5'-3' exoribonuclease 3	*
hyper-DMR578	Chr1	28413101	28413200	AT1G75660	28408147	28415117	+	5'-3' exoribonuclease 3	*
hyper-DMR579	Chr1	28525601	28525700	AT1G75990	28524493	28526776	-	PAM domain (PCI/PINT associated module) protein	*
hyper-DMR580	Chr1	28592301	28592400	AT1G76190	28592225	28592596	+	SAUR-like auxin-responsive protein family	*
hyper-DMR581	Chr1	28641301	28641400	AT1G76350	28639577	28643086	+	Plant regulator RWP-RK family protein	*
hyper-DMR582	Chr1	28660701	28660800	AT1G76400	28658554	28661710	-	Ribophorin I	*
hyper-DMR583	Chr1	28736801	28736900	AT1G76580	28734234	28738917	+	Squamosa promoter-binding protein-like (SBP domain) transcription factor family protein	*
hyper-DMR584	Chr1	28758301	28758400	AT1G76620	28756521	28759297	+	Protein of unknown function, DUF547	*
hyper-DMR585	Chr1	28820001	28820100	AT1G76780	28816641	28822256	+	HSP20-like chaperones superfamily protein	*
hyper-DMR586	Chr1	28834201	28834300	AT1G76810	28831003	28836586	-	eukaryotic translation initiation factor 2 (eIF-2) family protein	*
hyper-DMR587	Chr1	28849901	28850100	AT1G76850	28847951	28854499	+	exocyst complex component sec5	*
hyper-DMR588	Chr1	28941901	28942000	AT1G77000	28940147	28942623	+	RNI-like superfamily protein	*
hyper-DMR589	Chr1	28983101	28983200	AT1G77138	28982766	28983469	+	no description	*
hyper-DMR590	Chr1	29043801	29043900	AT1G77300	29039922	29049302	-	histone methyltransferases(H3-K4 specific)	*
hyper-DMR591	Chr1	29058401	29058600	AT1G77320	29056532	29062966	+	transcription coactivators	*
hyper-DMR592	Chr1	29105401	29105500	AT1G77460	29103633	29111921	+	Armadillo/beta-catenin-like repeat	*
hyper-DMR593	Chr1	29259201	29259300	AT1G77800	29253396	29260617	+	PHD finger family protein	*
hyper-DMR594	Chr1	29453701	29453800	AT1G78280	29452555	29457373	+	transferases, transferring glycosyl groups	*
hyper-DMR595	Chr1	29654301	29654400	AT1G78880	29652633	29655949	-	Ubiquitin-specific protease family C19-related protein	*
hyper-DMR595	Chr1	29654301	29654400	AT1G78882	29652633	29655949	-	conserved peptide upstream open reading frame 56	*
hyper-DMR596	Chr1	29673501	29673600	AT1G78920	29671493	29677537	+	vacuolar H+-pyrophosphatase 2	*
hyper-DMR597	Chr1	29731801	29731900	AT1G79030	29730767	29733611	-	Chaperone DnaJ-domain superfamily protein	*
hyper-DMR598	Chr1	29789501	29789600	AT1G79190	29788639	29794175	+	ARM repeat superfamily protein	*
hyper-DMR599	Chr1	29817401	29817600	AT1G79270	29815506	29819104	+	evolutionarily conserved C-terminal region 8	*
hyper-DMR600	Chr1	29825701	29825800	AT1G79280	29819142	29833016	-	nuclear pore anchor	*
hyper-DMR601	Chr1	29884501	29884600	AT1G79440	29882210	29887412	-	aldehyde dehydrogenase 5F1	*
hyper-DMR602	Chr1	29916701	29916800	AT1G79530	29915902	29919234	-	glyceraldehyde-3-phosphate dehydrogenase of plastid 1	*
hyper-DMR603	Chr1	29929401	29929500	AT1G79560	29926794	29932585	+	FTSH protease 12	*
hyper-DMR604	Chr1	30009301	30009400	AT1G79750	30007326	30011393	-	NADP-malic enzyme 4	*
hyper-DMR605	Chr1	30025701	30025800	AT1G79820	30022260	30027443	-	Major facilitator superfamily protein	*
hyper-DMR606	Chr1	30030701	30030800	AT1G79830	30027670	30033901	-	golgin candidate 5	*
hyper-DMR607	Chr1	30052501	30052600	AT1G79900	30052297	30053936	-	Mitochondrial substrate carrier family protein	*
hyper-DMR608	Chr1	30072801	30072900	AT1G79940	30069536	30073332	+	DnaJ / Sec63 Brl domains-containing protein	*
hyper-DMR609	Chr1	30079801	30079900	AT1G79960	30079665	30080549	-	ovate family protein 14	*
hyper-DMR610	Chr1	30265401	30265500	AT1G80490	30260903	30267038	-	TOPLESS-related 1	*
hyper-DMR611	Chr2	2201	2300	AT2G01008	1025	2810	+	no description	*
hyper-DMR612	Chr2	12701	12800	NO_GENE_DATA
hyper-DMR613	Chr2	82301	82400	AT2G01100	81436	83290	+	no description	*
hyper-DMR614	Chr2	119701	119800	AT2G01210	119441	121846	-	Leucine-rich repeat protein kinase family protein	*
hyper-DMR615	Chr2	140501	140600	AT2G01270	139331	142560	+	quiescin-sulfhydryl oxidase 2	*
hyper-DMR616	Chr2	208101	208200	AT2G01460	206136	211919	+	P-loop containing nucleoside triphosphate hydrolases superfamily protein	*
hyper-DMR617	Chr2	212601	212700	AT2G01470	211970	214472	-	SEC12P-like 2 protein	*
hyper-DMR618	Chr2	249101	249200	NO_GENE_DATA
hyper-DMR619	Chr2	251501	251600	AT2G01560	250245	251806	-	Plant protein 1589 of unknown function	*
hyper-DMR620	Chr2	269801	269900	AT2G01600	268818	272610	+	ENTH/ANTH/VHS superfamily protein	*
hyper-DMR621	Chr2	287301	287400	NO_GENE_DATA
hyper-DMR622	Chr2	308101	308200	AT2G01680	306385	308659	+	Ankyrin repeat family protein	*
hyper-DMR623	Chr2	325501	325600	AT2G01735	324472	326094	+	RING-finger protein for embryogenesis	*
hyper-DMR624	Chr2	326801	326900	AT2G01740	326136	327815	-	Tetratricopeptide repeat (TPR)-like superfamily protein	*
hyper-DMR625	Chr2	330501	330600	AT2G01750	328089	332113	+	microtubule-associated proteins 70-3	*
hyper-DMR626	Chr2	331401	331500	AT2G01750	328089	332113	+	microtubule-associated proteins 70-3	*
hyper-DMR627	Chr2	363601	363700	AT2G01830	362983	369707	-	CHASE domain containing histidine kinase protein	*
hyper-DMR628	Chr2	460101	460200	AT2G01980	457010	463326	+	sodium proton exchanger, putative (NHX7) (SOS1)	*
hyper-DMR629	Chr2	461201	461300	AT2G01980	457010	463326	+	sodium proton exchanger, putative (NHX7) (SOS1)	*
hyper-DMR630	Chr2	551201	551300	AT2G02150	550340	552625	-	Tetratricopeptide repeat (TPR)-like superfamily protein	*
hyper-DMR631	Chr2	556801	557100	AT2G02170	556493	558798	-	Remorin family protein	*
hyper-DMR632	Chr2	604801	604900	AT2G02290	604453	605361	+	Haloacid dehalogenase-like hydrolase (HAD) superfamily protein	*
hyper-DMR633	Chr2	663601	663700	AT2G02480	660743	665635	+	AAA-type ATPase family protein	*
hyper-DMR634	Chr2	678401	678500	NO_GENE_DATA
hyper-DMR635	Chr2	692501	692600	AT2G02560	689788	697596	+	cullin-associated and neddylation dissociated	*
hyper-DMR636	Chr2	720901	721000	NO_GENE_DATA
hyper-DMR637	Chr2	771301	771400	AT2G02740	769344	771248	+	ssDNA-binding transcriptional regulator	53
hyper-DMR637	Chr2	771301	771400	AT2G02750	771151	773540	-	Pentatricopeptide repeat (PPR) superfamily protein	*
hyper-DMR637	Chr2	771301	771400	AT2G02741	771377	771522	-	no description	23
hyper-DMR638	Chr2	772401	772500	AT2G02750	771151	773540	-	Pentatricopeptide repeat (PPR) superfamily protein	*
hyper-DMR639	Chr2	856901	857000	NO_GENE_DATA
hyper-DMR640	Chr2	860901	861100	AT2G02955	859453	862076	+	maternal effect embryo arrest 12	*
hyper-DMR641	Chr2	865901	866000	AT2G02970	865070	868289	-	GDA1/CD39 nucleoside phosphatase family protein	*
hyper-DMR642	Chr2	955701	955800	AT2G03150	951933	959188	+	ATP/GTP-binding protein family	*
hyper-DMR643	Chr2	968901	969000	AT2G03210	968335	970018	-	fucosyltransferase 2	*
hyper-DMR644	Chr2	1072201	1072300	AT2G03530	1071594	1073566	+	ureide permease 2	*
hyper-DMR645	Chr2	1101301	1101400	AT2G03620	1100339	1103495	-	magnesium transporter 3	*
hyper-DMR646	Chr2	1138101	1138200	AT2G03730	1137611	1140186	-	ACT domain repeat 5	*
hyper-DMR647	Chr2	1164701	1164800	AT2G03810	1161029	1164573	+	18S pre-ribosomal assembly protein gar2-related	128
hyper-DMR648	Chr2	1165601	1165700	AT2G03820	1164957	1167029	-	nonsense-mediated mRNA decay NMD3 family protein	*
hyper-DMR649	Chr2	1178401	1178500	NO_GENE_DATA
hyper-DMR650	Chr2	1244301	1244400	NO_GENE_DATA
hyper-DMR651	Chr2	1254101	1254200	NO_GENE_DATA
hyper-DMR652	Chr2	1283001	1283100	AT2G04030	1281841	1286104	+	Chaperone protein htpG family protein	*
hyper-DMR653	Chr2	1283501	1283600	AT2G04030	1281841	1286104	+	Chaperone protein htpG family protein	*
hyper-DMR654	Chr2	1493201	1493300	AT2G04300	1493009	1497016	+	Leucine-rich repeat protein kinase family protein	*
hyper-DMR655	Chr2	1530501	1530700	NO_GENE_DATA
hyper-DMR656	Chr2	1533701	1533800	AT2G04400	1531148	1533737	+	Aldolase-type TIM barrel family protein	36
hyper-DMR656	Chr2	1533701	1533800	AT2G04410	1533697	1535118	-	RPM1-interacting protein 4 (RIN4) family protein	*
hyper-DMR657	Chr2	1540301	1540400	AT2G04430	1538901	1541094	+	nudix hydrolase homolog 5	*
hyper-DMR658	Chr2	1583001	1583100	AT2G04540	1581416	1584688	-	Beta-ketoacyl synthase	*
hyper-DMR659	Chr2	1719701	1719800	AT2G04880	1717888	1720526	+	zinc-dependent activator protein-1	*
hyper-DMR660	Chr2	1859201	1859300	AT2G05160	1858543	1861895	-	CCCH-type zinc fingerfamily protein with RNA-binding domain	*
hyper-DMR661	Chr2	1909701	1909800	NO_GENE_DATA
hyper-DMR662	Chr2	1944301	1944500	NO_GENE_DATA
hyper-DMR663	Chr2	2082101	2082500	NO_GENE_DATA
hyper-DMR664	Chr2	2257001	2257100	AT2G05900	2256970	2257908	+	SET domain protein 11	*
hyper-DMR665	Chr2	2312501	2312700	NO_GENE_DATA
hyper-DMR666	Chr2	2351301	2351400	AT2G06025	2348136	2352157	+	Acyl-CoA N-acyltransferases (NAT) superfamily protein	*
hyper-DMR667	Chr2	2518601	2518900	NO_GENE_DATA
hyper-DMR668	Chr2	2689701	2689800	NO_GENE_DATA
hyper-DMR669	Chr2	2959701	2959800	AT2G07140	2957561	2959851	+	F-box and associated interaction domains-containing protein	*
hyper-DMR670	Chr2	3052701	3052800	AT2G07360	3047252	3057196	-	SH3 domain-containing protein	*
hyper-DMR671	Chr2	3167801	3167900	NO_GENE_DATA
hyper-DMR672	Chr2	3251001	3251100	AT2G07777	3250757	3251545	-	ATP synthase 9 mitochondrial	*
hyper-DMR673	Chr2	3414801	3414900	NO_GENE_DATA
hyper-DMR674	Chr2	3424701	3424800	NO_GENE_DATA
hyper-DMR675	Chr2	3461901	3462000	AT2G07758	3462078	3462151	+	no description	78
hyper-DMR676	Chr2	3476701	3476900	AT2G07827	3474996	3476845	+	no description	144
hyper-DMR676	Chr2	3476701	3476900	AT2G07787	3476928	3478704	+	no description	28
hyper-DMR677	Chr2	3509701	3509800	NO_GENE_DATA
hyper-DMR678	Chr2	3578501	3578600	AT2G07750	3576465	3580525	+	DEA(D/H)-box RNA helicase family protein	*
hyper-DMR679	Chr2	3602701	3602800	NO_GENE_DATA
hyper-DMR680	Chr2	3662801	3662900	NO_GENE_DATA
hyper-DMR681	Chr2	3663801	3664000	NO_GENE_DATA
hyper-DMR682	Chr2	3695501	3695600	NO_GENE_DATA
hyper-DMR683	Chr2	3712801	3712900	NO_GENE_DATA
hyper-DMR684	Chr2	3714601	3714700	NO_GENE_DATA
hyper-DMR685	Chr2	3717801	3718100	NO_GENE_DATA
hyper-DMR686	Chr2	4065901	4066000	NO_GENE_DATA
hyper-DMR687	Chr2	4075501	4075600	NO_GENE_DATA
hyper-DMR688	Chr2	4307901	4308000	NO_GENE_DATA
hyper-DMR689	Chr2	4308201	4308600	NO_GENE_DATA
hyper-DMR690	Chr2	4327901	4328000	NO_GENE_DATA
hyper-DMR691	Chr2	4366301	4366400	AT2G11015	4366200	4366640	+	Protein of unknown function (DUF3287)	*
hyper-DMR692	Chr2	4446301	4446500	NO_GENE_DATA
hyper-DMR693	Chr2	4470901	4471000	NO_GENE_DATA
hyper-DMR694	Chr2	4887801	4887900	NO_GENE_DATA
hyper-DMR695	Chr2	4938901	4939000	NO_GENE_DATA
hyper-DMR696	Chr2	5055001	5055200	NO_GENE_DATA
hyper-DMR697	Chr2	5076501	5076600	NO_GENE_DATA
hyper-DMR698	Chr2	5290601	5290700	AT2G12875	5289411	5291470	-	no description	*
hyper-DMR699	Chr2	5487401	5487500	NO_GENE_DATA
hyper-DMR700	Chr2	5594901	5595000	AT2G13440	5593060	5598296	-	glucose-inhibited division family A protein	*
hyper-DMR701	Chr2	5636701	5636900	AT2G13540	5636884	5642957	+	ARM repeat superfamily protein	16
hyper-DMR702	Chr2	5694901	5695000	AT2G13680	5694398	5706134	+	callose synthase 5	*
hyper-DMR703	Chr2	5730401	5730500	NO_GENE_DATA
hyper-DMR704	Chr2	5732401	5732600	NO_GENE_DATA
hyper-DMR705	Chr2	5743401	5743500	AT2G13790	5741820	5746793	+	somatic embryogenesis receptor-like kinase 4	*
hyper-DMR706	Chr2	5827001	5827100	NO_GENE_DATA
hyper-DMR707	Chr2	5845901	5846200	NO_GENE_DATA
hyper-DMR708	Chr2	5851701	5851800	NO_GENE_DATA
hyper-DMR709	Chr2	5867901	5868000	NO_GENE_DATA
hyper-DMR710	Chr2	5930201	5930300	NO_GENE_DATA
hyper-DMR711	Chr2	5930801	5930900	NO_GENE_DATA
hyper-DMR712	Chr2	6012601	6012700	NO_GENE_DATA
hyper-DMR713	Chr2	6040501	6040600	AT2G14255	6036974	6040978	+	Ankyrin repeat family protein with DHHC zinc finger domain	*
hyper-DMR714	Chr2	6056501	6056600	AT2G14288	6056038	6056778	-	no description	*
hyper-DMR715	Chr2	6091901	6092000	NO_GENE_DATA
hyper-DMR716	Chr2	6173401	6173500	AT2G14510	6171133	6175052	-	Leucine-rich repeat protein kinase family protein	*
hyper-DMR717	Chr2	6291201	6291300	NO_GENE_DATA
hyper-DMR718	Chr2	6393601	6393700	AT2G14880	6393332	6394938	-	SWIB/MDM2 domain superfamily protein	*
hyper-DMR719	Chr2	6467401	6467600	NO_GENE_DATA
hyper-DMR720	Chr2	6589101	6589200	AT2G15180	6588743	6590167	-	Zinc knuckle (CCHC-type) family protein	*
hyper-DMR721	Chr2	6640801	6640900	AT2G15280	6640154	6642350	+	Reticulon family protein	*
hyper-DMR722	Chr2	6745801	6745900	NO_GENE_DATA
hyper-DMR723	Chr2	6889201	6889300	AT2G15820	6888540	6891360	-	endonucleases	*
hyper-DMR724	Chr2	6963101	6963300	NO_GENE_DATA
hyper-DMR725	Chr2	6963501	6963800	NO_GENE_DATA
hyper-DMR726	Chr2	6989101	6989200	AT2G16090	6986834	6990051	-	RING/U-box superfamily protein	*
hyper-DMR727	Chr2	7037801	7037900	AT2G16230	7035463	7038326	-	O-Glycosyl hydrolases family 17 protein	*
hyper-DMR728	Chr2	7264101	7264200	AT2G16730	7261830	7266167	-	glycosyl hydrolase family 35 protein	*
hyper-DMR729	Chr2	7273701	7273800	AT2G16750	7271012	7274693	+	Protein kinase protein with adenine nucleotide alpha hydrolases-like domain	*
hyper-DMR730	Chr2	7298801	7298900	NO_GENE_DATA
hyper-DMR731	Chr2	7312701	7312800	AT2G16880	7312146	7314533	-	Pentatricopeptide repeat (PPR) superfamily protein	*
hyper-DMR732	Chr2	7338201	7338300	AT2G16920	7334226	7339167	-	ubiquitin-conjugating enzyme 23	*
hyper-DMR733	Chr2	7359601	7359700	AT2G16950	7353847	7361202	+	transportin 1	*
hyper-DMR734	Chr2	7519101	7519200	AT2G17290	7516415	7519633	+	Calcium-dependent protein kinase family protein	*
hyper-DMR735	Chr2	7542101	7542200	AT2G17340	7541406	7544128	-	Uncharacterised conserved protein (UCP030210)	*
hyper-DMR736	Chr2	7554401	7554500	AT2G17380	7553002	7555045	+	associated protein 19	*
hyper-DMR737	Chr2	7620401	7620500	AT2G17520	7617210	7621109	+	Endoribonuclease/protein kinase IRE1-like	*
hyper-DMR738	Chr2	7635801	7635900	AT2G17550	7634274	7637832	-	no description	*
hyper-DMR739	Chr2	7669001	7669100	AT2G17640	7668078	7670495	-	Trimeric LpxA-like enzymes superfamily protein	*
hyper-DMR740	Chr2	7672501	7672600	AT2G17650	7671016	7673036	+	AMP-dependent synthetase and ligase family protein	*
hyper-DMR741	Chr2	7690601	7690700	NO_GENE_DATA
hyper-DMR742	Chr2	7737101	7737200	AT2G17790	7733635	7739673	+	VPS35 homolog A	*
hyper-DMR743	Chr2	7786601	7786700	AT2G17930	7784288	7802230	-	Phosphatidylinositol 3- and 4-kinase family protein with FAT domain	*
hyper-DMR744	Chr2	7788101	7788200	AT2G17930	7784288	7802230	-	Phosphatidylinositol 3- and 4-kinase family protein with FAT domain	*
hyper-DMR745	Chr2	7790601	7790700	AT2G17930	7784288	7802230	-	Phosphatidylinositol 3- and 4-kinase family protein with FAT domain	*
hyper-DMR746	Chr2	7825701	7825800	AT2G17980	7824166	7826597	+	Sec1/munc18-like (SM) proteins superfamily	*
hyper-DMR747	Chr2	7931301	7931400	AT2G18220	7928024	7931851	+	Noc2p family	*
hyper-DMR748	Chr2	7947301	7947400	AT2G18280	7945998	7948468	+	tubby like protein 2	*
hyper-DMR749	Chr2	8110801	8110900	AT2G18700	8109043	8112010	+	trehalose phosphatase/synthase 11	*
hyper-DMR750	Chr2	8112401	8112500	AT2G18710	8112084	8114485	-	SECY homolog 1	*
hyper-DMR751	Chr2	8137101	8137200	AT2G18780	8136758	8138118	-	F-box and associated interaction domains-containing protein	*
hyper-DMR752	Chr2	8226001	8226100	AT2G18960	8221631	8227622	+	H(+)-ATPase 1	*
hyper-DMR753	Chr2	8251701	8251900	AT2G19045	8251674	8251892	+	RALF-like 13	191
hyper-DMR754	Chr2	8305701	8305800	AT2G19150	8305100	8307444	+	Pectin lyase-like superfamily protein	*
hyper-DMR755	Chr2	8315001	8315100	AT2G19170	8314005	8318596	-	subtilisin-like serine protease 3	*
hyper-DMR756	Chr2	8342701	8342800	NO_GENE_DATA
hyper-DMR757	Chr2	8349701	8349800	AT2G19240	8349048	8352562	-	Ypt/Rab-GAP domain of gyp1p superfamily protein	*
hyper-DMR758	Chr2	8388201	8388300	AT2G19385	8387035	8388712	+	zinc ion binding	*
hyper-DMR759	Chr2	8401401	8401500	AT2G19400	8399157	8402601	-	AGC (cAMP-dependent, cGMP-dependent and protein kinase C) kinase family protein	*
hyper-DMR760	Chr2	8417401	8417500	AT2G19430	8415159	8417960	+	DWD (DDB1-binding WD40 protein) hypersensitive to ABA 1	*
hyper-DMR761	Chr2	8434001	8434200	AT2G19470	8433611	8436553	-	casein kinase I-like 5	*
hyper-DMR762	Chr2	8481801	8481900	AT2G19600	8479198	8483830	+	K+ efflux antiporter 4	*
hyper-DMR763	Chr2	8592401	8592500	AT2G19900	8591899	8595478	-	NADP-malic enzyme 1	*
hyper-DMR764	Chr2	8616801	8616900	AT2G19950	8616073	8621435	-	golgin candidate 1	*
hyper-DMR765	Chr2	8639001	8639100	AT2G20010	8637747	8641556	-	Protein of unknown function (DUF810)	*
hyper-DMR766	Chr2	8712501	8712600	AT2G20190	8711596	8719018	-	CLIP-associated protein	*
hyper-DMR767	Chr2	8716501	8716600	AT2G20190	8711596	8719018	-	CLIP-associated protein	*
hyper-DMR768	Chr2	8716901	8717000	AT2G20190	8711596	8719018	-	CLIP-associated protein	*
hyper-DMR769	Chr2	8734501	8734600	AT2G20250	8733750	8736577	-	no description	*
hyper-DMR770	Chr2	8759201	8759300	AT2G20300	8755925	8760222	-	Protein kinase superfamily protein	*
hyper-DMR771	Chr2	8795701	8795800	AT2G20380	8794818	8795980	-	Galactose oxidase/kelch repeat superfamily protein	*
hyper-DMR772	Chr2	8796001	8796100	AT2G20380	8794818	8795980	-	Galactose oxidase/kelch repeat superfamily protein	21
hyper-DMR773	Chr2	8862901	8863000	AT2G20580	8858988	8864865	+	26S proteasome regulatory subunit S2 1A	*
hyper-DMR774	Chr2	8956501	8956600	AT2G20805	8956169	8956737	+	no description	*
hyper-DMR775	Chr2	9146001	9146100	AT2G21380	9141631	9149309	+	Kinesin motor family protein	*
hyper-DMR776	Chr2	9153401	9153500	AT2G21390	9152006	9156878	+	Coatomer, alpha subunit	*
hyper-DMR777	Chr2	9211301	9211400	AT2G21510	9210655	9213058	-	DNAJ heat shock N-terminal domain-containing protein	*
hyper-DMR778	Chr2	9251301	9251400	AT2G21630	9250323	9253915	+	Sec23/Sec24 protein transport family protein	*
hyper-DMR779	Chr2	9275101	9275200	AT2G21720	9273696	9276802	+	Plant protein of unknown function (DUF639)	*
hyper-DMR780	Chr2	9318501	9318600	AT2G21860	9318258	9320002	-	violaxanthin de-epoxidase-related	*
hyper-DMR781	Chr2	9351701	9351800	AT2G21940	9350543	9353231	+	shikimate kinase 1	*
hyper-DMR782	Chr2	9384301	9384400	AT2G22070	9383602	9386064	+	pentatricopeptide (PPR) repeat-containing protein	*
hyper-DMR783	Chr2	9408001	9408100	AT2G22125	9406263	9414518	+	binding	*
hyper-DMR784	Chr2	9413101	9413200	AT2G22125	9406263	9414518	+	binding	*
hyper-DMR785	Chr2	9440801	9440900	NO_GENE_DATA
hyper-DMR786	Chr2	9459001	9459100	AT2G22250	9457810	9460919	-	aspartate aminotransferase	*
hyper-DMR787	Chr2	9505801	9505900	AT2G22400	9504659	9508875	-	S-adenosyl-L-methionine-dependent methyltransferases superfamily protein	*
hyper-DMR788	Chr2	9518201	9518300	NO_GENE_DATA
hyper-DMR789	Chr2	9544001	9544100	AT2G22475	9541401	9545010	+	GRAM domain family protein	*
hyper-DMR790	Chr2	9625201	9625300	AT2G22650	9624586	9626969	-	FAD-dependent oxidoreductase family protein	*
hyper-DMR791	Chr2	9656801	9656900	NO_GENE_DATA
hyper-DMR792	Chr2	9662501	9662600	AT2G22730	9660964	9664133	+	Major facilitator superfamily protein	*
hyper-DMR792	Chr2	9662501	9662600	AT2G22740	9662638	9666981	-	SU(VAR)3-9 homolog 6	38
hyper-DMR793	Chr2	9664501	9664600	AT2G22740	9662638	9666981	-	SU(VAR)3-9 homolog 6	*
hyper-DMR794	Chr2	9833701	9833800	AT2G23093	9832123	9834739	+	Major facilitator superfamily protein	*
hyper-DMR795	Chr2	9857101	9857200	AT2G23150	9856192	9858574	-	natural resistance-associated macrophage protein 3	*
hyper-DMR796	Chr2	9947801	9947900	NO_GENE_DATA
hyper-DMR797	Chr2	9951901	9952000	AT2G23360	9948903	9952845	+	Plant protein of unknown function (DUF869)	*
hyper-DMR798	Chr2	9965501	9965600	NO_GENE_DATA
hyper-DMR799	Chr2	10041801	10042000	NO_GENE_DATA
hyper-DMR800	Chr2	10098701	10098800	AT2G23740	10097559	10103398	+	nucleic acid binding	*
hyper-DMR801	Chr2	10099501	10099600	AT2G23740	10097559	10103398	+	nucleic acid binding	*
hyper-DMR802	Chr2	10149001	10149200	AT2G23834	10148666	10149134	+	no description	133
hyper-DMR803	Chr2	10230901	10231000	AT2G24060	10229385	10231563	+	Translation initiation factor 3 protein	*
hyper-DMR804	Chr2	10263001	10263100	AT2G24140	10262554	10264033	-	Protein of unknown function, DUF593	*
hyper-DMR805	Chr2	10342401	10342500	AT2G24300	10340816	10343736	+	Calmodulin-binding protein	*
hyper-DMR806	Chr2	10377401	10377500	NO_GENE_DATA
hyper-DMR807	Chr2	10453201	10453300	AT2G24600	10452116	10454524	-	Ankyrin repeat family protein	*
hyper-DMR808	Chr2	10477501	10477600	AT2G24640	10475210	10479454	-	ubiquitin-specific protease 19	*
hyper-DMR809	Chr2	10486601	10486700	AT2G24650	10483490	10487571	-	DNA binding	*
hyper-DMR810	Chr2	10501801	10501900	AT2G24690	10499551	10503140	-	Transcriptional factor B3 family protein	*
hyper-DMR811	Chr2	10627601	10627700	AT2G24990	10625214	10628299	+	Serine/threonine-protein kinase Rio1	*
hyper-DMR812	Chr2	10656701	10656800	AT2G25050	10653709	10660226	-	Actin-binding FH2 (Formin Homology) protein	*
hyper-DMR813	Chr2	10719101	10719200	AT2G25170	10713807	10723986	+	chromatin remodeling factor CHD3 (PICKLE)	*
hyper-DMR814	Chr2	10721701	10721900	AT2G25170	10713807	10723986	+	chromatin remodeling factor CHD3 (PICKLE)	*
hyper-DMR815	Chr2	10723001	10723100	AT2G25170	10713807	10723986	+	chromatin remodeling factor CHD3 (PICKLE)	*
hyper-DMR816	Chr2	10777501	10777600	AT2G25310	10777101	10779226	-	Protein of unknown function (DUF2012)	*
hyper-DMR817	Chr2	10870801	10870900	AT2G25540	10866822	10872077	-	cellulose synthase 10	*
hyper-DMR818	Chr2	10891901	10892000	AT2G25590	10890903	10893772	+	Plant Tudor-like protein	*
hyper-DMR819	Chr2	10892301	10892400	AT2G25590	10890903	10893772	+	Plant Tudor-like protein	*
hyper-DMR820	Chr2	11010801	11010900	NO_GENE_DATA
hyper-DMR821	Chr2	11019401	11019500	AT2G25830	11018716	11021699	-	YebC-related	*
hyper-DMR822	Chr2	11024201	11024300	AT2G25840	11021848	11025370	+	Nucleotidylyl transferase superfamily protein	*
hyper-DMR823	Chr2	11027901	11028000	AT2G25850	11025420	11030776	-	poly(A) polymerase 2	*
hyper-DMR824	Chr2	11032901	11033000	AT2G25870	11031115	11034454	+	haloacid dehalogenase-like hydrolase family protein	*
hyper-DMR825	Chr2	11061501	11061600	AT2G25930	11059035	11063324	+	hydroxyproline-rich glycoprotein family protein	*
hyper-DMR826	Chr2	11111801	11111900	AT2G26080	11109003	11113828	-	glycine decarboxylase P-protein 2	*
hyper-DMR827	Chr2	11132101	11132200	AT2G26140	11131578	11135345	-	FTSH protease 4	*
hyper-DMR828	Chr2	11202501	11202600	AT2G26310	11201303	11204153	+	Chalcone-flavanone isomerase family protein	*
hyper-DMR829	Chr2	11229601	11229700	AT2G26390	11229087	11230491	-	Serine protease inhibitor (SERPIN) family protein	*
hyper-DMR830	Chr2	11235101	11235200	AT2G26410	11234651	11236936	-	IQ-domain 4	*
hyper-DMR831	Chr2	11276601	11276700	AT2G26510	11273911	11277630	+	Xanthine/uracil permease family protein	*
hyper-DMR832	Chr2	11288101	11288200	AT2G26540	11287365	11290360	-	uroporphyrinogen-III synthase family protein	*
hyper-DMR833	Chr2	11333201	11333300	AT2G26650	11331850	11336607	-	K+ transporter 1	*
hyper-DMR834	Chr2	11387401	11387500	NO_GENE_DATA
hyper-DMR835	Chr2	11430301	11430400	AT2G26800	11429022	11432732	-	Aldolase superfamily protein	*
hyper-DMR836	Chr2	11465501	11465600	AT2G26890	11462067	11474325	-	DNAJ heat shock N-terminal domain-containing protein	*
hyper-DMR837	Chr2	11468201	11468300	AT2G26890	11462067	11474325	-	DNAJ heat shock N-terminal domain-containing protein	*
hyper-DMR838	Chr2	11529001	11529100	AT2G27020	11528348	11530976	-	20S proteasome alpha subunit G1	*
hyper-DMR839	Chr2	11671301	11671400	NO_GENE_DATA
hyper-DMR840	Chr2	11736501	11736600	NO_GENE_DATA
hyper-DMR841	Chr2	11743501	11743600	AT2G27460	11740634	11745011	+	sec23/sec24 transport family protein	*
hyper-DMR842	Chr2	11745401	11745500	AT2G27470	11744981	11746411	-	nuclear factor Y, subunit B11	*
hyper-DMR843	Chr2	11865101	11865200	AT2G27860	11864393	11866907	-	UDP-D-apiose/UDP-D-xylose synthase 1	*
hyper-DMR844	Chr2	11916901	11917000	AT2G27980	11913629	11919741	-	Acyl-CoA N-acyltransferase with RING/FYVE/PHD-type zinc finger domain	*
hyper-DMR845	Chr2	11917401	11917500	AT2G27980	11913629	11919741	-	Acyl-CoA N-acyltransferase with RING/FYVE/PHD-type zinc finger domain	*
hyper-DMR846	Chr2	12052101	12052200	AT2G28260	12049989	12052453	+	cyclic nucleotide-gated channel 15	*
hyper-DMR847	Chr2	12125001	12125100	AT2G28360	12124415	12130069	-	SIT4 phosphatase-associated family protein	*
hyper-DMR848	Chr2	12129101	12129200	AT2G28360	12124415	12130069	-	SIT4 phosphatase-associated family protein	*
hyper-DMR849	Chr2	12164801	12164900	AT2G28450	12162051	12166039	-	zinc finger (CCCH-type) family protein	*
hyper-DMR850	Chr2	12214701	12214800	AT2G28520	12209896	12215895	+	vacuolar proton ATPase A1	*
hyper-DMR851	Chr2	12441901	12442000	AT2G28960	12437914	12442347	-	Leucine-rich repeat protein kinase family protein	*
hyper-DMR852	Chr2	12514001	12514100	AT2G29120	12511292	12515895	-	glutamate receptor 2.7	*
hyper-DMR853	Chr2	12546801	12546900	AT2G29190	12543812	12548563	-	pumilio 2	*
hyper-DMR854	Chr2	12648201	12648300	AT2G29560	12646560	12649906	+	cytosolic enolase	*
hyper-DMR855	Chr2	12746201	12746300	AT2G29890	12744150	12749596	+	villin-like 1	*
hyper-DMR856	Chr2	12911101	12911200	AT2G30280	12909593	12912340	-	RNA-directed DNA methylation 4	*
hyper-DMR857	Chr2	12952301	12952400	AT2G30390	12951027	12954114	-	ferrochelatase 2	*
hyper-DMR858	Chr2	13022401	13022500	AT2G30575	13020397	13024208	-	los glycosyltransferase 5	*
hyper-DMR859	Chr2	13039301	13039400	AT2G30600	13036876	13041684	+	BTB/POZ domain-containing protein	*
hyper-DMR860	Chr2	13077001	13077100	AT2G30690	13076229	13078595	+	Protein of unknown function, DUF593	*
hyper-DMR861	Chr2	13124101	13124200	AT2G30800	13120353	13126770	-	helicase in vascular tissue and tapetum	*
hyper-DMR862	Chr2	13127201	13127300	NO_GENE_DATA
hyper-DMR863	Chr2	13238101	13238200	AT2G31081	13238047	13238600	+	CLAVATA3/ESR-RELATED 4	*
hyper-DMR864	Chr2	13345301	13345400	AT2G31290	13343814	13346070	+	Ubiquitin carboxyl-terminal hydrolase family protein	*
hyper-DMR865	Chr2	13351501	13351600	AT2G31305	13350422	13351464	+	inhibitor-3	37
hyper-DMR866	Chr2	13409701	13409800	AT2G31480	13408978	13410999	-	no description	*
hyper-DMR867	Chr2	13457601	13457700	AT2G31650	13455272	13462181	-	homologue of trithorax	*
hyper-DMR868	Chr2	13534101	13534200	AT2G31830	13532680	13537741	-	endonuclease/exonuclease/phosphatase family protein	*
hyper-DMR869	Chr2	13545101	13545200	NO_GENE_DATA
hyper-DMR870	Chr2	13561601	13561700	AT2G31900	13560760	13569623	-	myosin-like protein XIF	*
hyper-DMR870	Chr2	13561601	13561700	AT2G31902	13560807	13568489	+	no description	*
hyper-DMR871	Chr2	13569101	13569300	AT2G31900	13560760	13569623	-	myosin-like protein XIF	*
hyper-DMR872	Chr2	13589501	13589600	AT2G31960	13588887	13600229	+	glucan synthase-like 3	*
hyper-DMR873	Chr2	13670201	13670300	AT2G32170	13666456	13671754	+	S-adenosyl-L-methionine-dependent methyltransferases superfamily protein	*
hyper-DMR874	Chr2	13699401	13699500	AT2G32260	13697516	13700641	+	phosphorylcholine cytidylyltransferase	*
hyper-DMR875	Chr2	13754201	13754300	AT2G32400	13752584	13756853	-	glutamate receptor 5	*
hyper-DMR876	Chr2	13780501	13780600	AT2G32450	13778449	13781258	+	Calcium-binding tetratricopeptide family protein	*
hyper-DMR877	Chr2	13935701	13935800	AT2G32850	13935186	13938845	-	Protein kinase superfamily protein	*
hyper-DMR878	Chr2	13955501	13955600	AT2G32900	13953731	13957748	+	centromere/kinetochore protein, putative (ZW10)	*
hyper-DMR879	Chr2	13979501	13979600	AT2G32950	13977933	13983535	+	Transducin/WD40 repeat-like superfamily protein	*
hyper-DMR880	Chr2	14038901	14039000	AT2G33100	14036319	14040044	-	cellulose synthase-like D1	*
hyper-DMR881	Chr2	14041401	14041500	AT2G33110	14041038	14043358	-	vesicle-associated membrane protein 723	*
hyper-DMR882	Chr2	14076801	14076900	AT2G33210	14074870	14078744	-	heat shock protein 60-2	*
hyper-DMR883	Chr2	14089401	14089500	AT2G33240	14086942	14096914	-	myosin XI D	*
hyper-DMR884	Chr2	14095601	14095700	AT2G33240	14086942	14096914	-	myosin XI D	*
hyper-DMR885	Chr2	14127601	14127700	AT2G33340	14126217	14131153	-	MOS4-associated complex 3B	*
hyper-DMR886	Chr2	14229901	14230000	AT2G33610	14228972	14231309	+	switch subunit 3	*
hyper-DMR887	Chr2	14240501	14240600	AT2G33640	14239213	14242365	+	DHHC-type zinc finger family protein	*
hyper-DMR888	Chr2	14278501	14278600	AT2G33770	14277558	14283040	-	phosphate 2	*
hyper-DMR889	Chr2	14313001	14313100	AT2G33835	14311787	14314700	-	Zinc finger C-x8-C-x5-C-x3-H type family protein	*
hyper-DMR890	Chr2	14313701	14313800	AT2G33835	14311787	14314700	-	Zinc finger C-x8-C-x5-C-x3-H type family protein	*
hyper-DMR891	Chr2	14356801	14356900	AT2G33980	14349764	14359840	-	nudix hydrolase homolog 22	*
hyper-DMR892	Chr2	14476201	14476300	AT2G34300	14473665	14477430	-	S-adenosyl-L-methionine-dependent methyltransferases superfamily protein	*
hyper-DMR893	Chr2	14505101	14505200	AT2G34357	14498590	14505727	+	ARM repeat superfamily protein	*
hyper-DMR894	Chr2	14521501	14521600	AT2G34410	14518406	14522622	+	O-acetyltransferase family protein	*
hyper-DMR895	Chr2	14670801	14670900	AT2G34780	14668440	14673904	+	maternal effect embryo arrest 22	*
hyper-DMR896	Chr2	14772001	14772100	AT2G35050	14768724	14775035	+	Protein kinase superfamily protein with octicosapeptide/Phox/Bem1p domain	*
hyper-DMR897	Chr2	14774101	14774200	AT2G35050	14768724	14775035	+	Protein kinase superfamily protein with octicosapeptide/Phox/Bem1p domain	*
hyper-DMR898	Chr2	14788701	14788800	AT2G35075	14786682	14789023	+	no description	*
hyper-DMR899	Chr2	14949901	14950000	AT2G35610	14947365	14951247	-	xyloglucanase 113	*
hyper-DMR900	Chr2	14963901	14964000	AT2G35620	14960940	14965497	-	Leucine-rich repeat protein kinase family protein	*
hyper-DMR901	Chr2	14975601	14975700	AT2G35630	14966678	14980606	+	ARM repeat superfamily protein	*
hyper-DMR902	Chr2	14979701	14979900	AT2G35630	14966678	14980606	+	ARM repeat superfamily protein	*
hyper-DMR903	Chr2	15064101	15064200	AT2G35880	15062988	15065870	-	TPX2 (targeting protein for Xklp2) protein family	*
hyper-DMR904	Chr2	15197601	15197700	AT2G36250	15197369	15200603	-	Tubulin/FtsZ family protein	*
hyper-DMR905	Chr2	15244301	15244400	AT2G36360	15242904	15247627	-	Galactose oxidase/kelch repeat superfamily protein	*
hyper-DMR906	Chr2	15260001	15260100	AT2G36380	15257583	15263766	+	pleiotropic drug resistance 6	*
hyper-DMR907	Chr2	15260501	15260600	AT2G36380	15257583	15263766	+	pleiotropic drug resistance 6	*
hyper-DMR908	Chr2	15265801	15265900	AT2G36390	15264237	15270092	+	starch branching enzyme 2.1	*
hyper-DMR909	Chr2	15303301	15303400	AT2G36480	15302567	15306274	-	ENTH/VHS family protein	*
hyper-DMR910	Chr2	15305401	15305500	AT2G36480	15302567	15306274	-	ENTH/VHS family protein	*
hyper-DMR911	Chr2	15313001	15313100	AT2G36490	15308021	15314807	-	demeter-like 1	*
hyper-DMR912	Chr2	15319701	15319800	AT2G36500	15318028	15320152	+	CBS / octicosapeptide/Phox/Bemp1 (PB1) domains-containing protein	*
hyper-DMR913	Chr2	15340501	15340600	AT2G36580	15339122	15343086	+	Pyruvate kinase family protein	*
hyper-DMR914	Chr2	15426601	15426700	AT2G36810	15425479	15439462	-	ARM repeat superfamily protein	*
hyper-DMR915	Chr2	15480001	15480100	AT2G36880	15479366	15481412	-	methionine adenosyltransferase 3	*
hyper-DMR916	Chr2	15525801	15525900	AT2G36960	15522920	15527758	+	TSL-kinase interacting protein 1	*
hyper-DMR917	Chr2	15570101	15570200	AT2G37050	15568986	15573726	+	Leucine-rich repeat protein kinase family protein	*
hyper-DMR918	Chr2	15609701	15609800	AT2G37160	15608827	15612934	+	Transducin/WD40 repeat-like superfamily protein	*
hyper-DMR919	Chr2	15610601	15610700	AT2G37160	15608827	15612934	+	Transducin/WD40 repeat-like superfamily protein	*
hyper-DMR920	Chr2	15670701	15670900	AT2G37340	15670147	15672700	-	arginine/serine-rich zinc knuckle-containing protein 33	*
hyper-DMR921	Chr2	15761701	15761800	AT2G37570	15761300	15763383	-	HSP20-like chaperones superfamily protein	*
hyper-DMR922	Chr2	15894501	15894600	AT2G37980	15894057	15897610	-	O-fucosyltransferase family protein	*
hyper-DMR923	Chr2	15919601	15919700	AT2G38040	15917093	15921170	+	acetyl Co-enzyme a carboxylase carboxyltransferase alpha subunit	*
hyper-DMR924	Chr2	16002201	16002300	AT2G38185	15999926	16003169	+	RING/U-box superfamily protein	*
hyper-DMR924	Chr2	16002201	16002300	AT2G38195	16002263	16006654	+	RING/U-box superfamily protein	37
hyper-DMR925	Chr2	16026301	16026400	NO_GENE_DATA
hyper-DMR926	Chr2	16031601	16031700	AT2G38270	16031262	16033076	-	CAX-interacting protein 2	*
hyper-DMR927	Chr2	16036701	16036800	AT2G38280	16033448	16038876	-	AMP deaminase, putative / myoadenylate deaminase, putative	*
hyper-DMR928	Chr2	16136101	16136300	AT2G38560	16134638	16136695	+	transcript elongation factor IIS	*
hyper-DMR929	Chr2	16136901	16137000	AT2G38570	16136689	16138886	-	no description	*
hyper-DMR930	Chr2	16205201	16205300	AT2G38770	16202963	16210338	-	P-loop containing nucleoside triphosphate hydrolases superfamily protein	*
hyper-DMR931	Chr2	16206001	16206100	AT2G38770	16202963	16210338	-	P-loop containing nucleoside triphosphate hydrolases superfamily protein	*
hyper-DMR932	Chr2	16392701	16392800	AT2G39260	16392047	16399680	-	binding	*
hyper-DMR933	Chr2	16447301	16447400	AT2G39380	16447006	16449083	-	exocyst subunit exo70 family protein H2	*
hyper-DMR934	Chr2	16511801	16511900	AT2G39580	16510425	16517073	+	no description	*
hyper-DMR935	Chr2	16617701	16617800	AT2G39810	16612800	16618057	+	ubiquitin-protein ligases	*
hyper-DMR936	Chr2	16755501	16755600	AT2G40120	16754939	16757592	-	Protein kinase superfamily protein	*
hyper-DMR937	Chr2	16787201	16787300	AT2G40190	16785194	16787530	+	UDP-Glycosyltransferase superfamily protein	*
hyper-DMR938	Chr2	16853701	16853800	AT2G40360	16852880	16856690	-	Transducin/WD40 repeat-like superfamily protein	*
hyper-DMR939	Chr2	16854201	16854300	AT2G40360	16852880	16856690	-	Transducin/WD40 repeat-like superfamily protein	*
hyper-DMR940	Chr2	16991701	16991800	AT2G40730	16989836	16996298	-	Protein kinase family protein with ARM repeat domain	*
hyper-DMR941	Chr2	17010901	17011000	AT2G40760	17010048	17012067	+	Rhodanese/Cell cycle control phosphatase superfamily protein	*
hyper-DMR942	Chr2	17025201	17025300	AT2G40800	17024391	17026973	-	no description	*
hyper-DMR943	Chr2	17052101	17052200	AT2G40850	17051123	17053292	+	phosphoinositide 4-kinase gamma 1	*
hyper-DMR944	Chr2	17183401	17183500	AT2G41220	17177664	17188751	+	glutamate synthase 2	*
hyper-DMR945	Chr2	17429901	17430000	AT2G41790	17429294	17436174	-	Insulinase (Peptidase family M16) family protein	*
hyper-DMR946	Chr2	17536501	17536600	AT2G42010	17532813	17538400	-	phospholipase D beta 1	*
hyper-DMR947	Chr2	17576201	17576300	AT2G42160	17574641	17577463	-	zinc finger (ubiquitin-hydrolase) domain-containing protein	*
hyper-DMR948	Chr2	17610801	17610900	AT2G42270	17604330	17611333	+	U5 small nuclear ribonucleoprotein helicase	*
hyper-DMR949	Chr2	17757901	17758200	AT2G42620	17756140	17758468	+	RNI-like superfamily protein	*
hyper-DMR950	Chr2	17804401	17804500	AT2G42790	17801471	17806049	-	citrate synthase 3	*
hyper-DMR951	Chr2	17875601	17875700	AT2G42980	17875005	17876588	-	Eukaryotic aspartyl protease family protein	*
hyper-DMR952	Chr2	17972301	17972400	AT2G43240	17970859	17975867	-	Nucleotide-sugar transporter family protein	*
hyper-DMR953	Chr2	17979201	17979300	AT2G43250	17977228	17979608	+	no description	*
hyper-DMR954	Chr2	18101601	18101700	AT2G43650	18099238	18103345	+	Sas10/U3 ribonucleoprotein (Utp) family protein	*
hyper-DMR955	Chr2	18180801	18180900	AT2G43900	18178588	18183871	-	Endonuclease/exonuclease/phosphatase family protein	*
hyper-DMR956	Chr2	18221901	18222000	AT2G44040	18221769	18224104	-	Dihydrodipicolinate reductase, bacterial/plant	*
hyper-DMR957	Chr2	18243601	18243700	AT2G44100	18241692	18246498	+	guanosine nucleotide diphosphate dissociation inhibitor 1	*
hyper-DMR958	Chr2	18378401	18378500	AT2G44510	18377070	18379210	+	CDK inhibitor P21 binding protein	*
hyper-DMR959	Chr2	18513301	18513400	AT2G44900	18511719	18516408	-	ARABIDILLO-1	*
hyper-DMR960	Chr2	18515301	18515400	AT2G44900	18511719	18516408	-	ARABIDILLO-1	*
hyper-DMR961	Chr2	18758601	18758700	AT2G45540	18757489	18772831	-	WD-40 repeat family protein / beige-related	*
hyper-DMR962	Chr2	18759201	18759300	AT2G45540	18757489	18772831	-	WD-40 repeat family protein / beige-related	*
hyper-DMR963	Chr2	18824401	18824500	AT2G45690	18823171	18825735	-	shrunken seed protein (SSE1)	*
hyper-DMR964	Chr2	18879601	18879700	AT2G45880	18878518	18882578	-	beta-amylase 7	*
hyper-DMR965	Chr2	18936701	18936800	AT2G46040	18935301	18938447	-	ARID/BRIGHT DNA-binding domain	*
hyper-DMR966	Chr2	18940701	18940800	AT2G46050	18939262	18941034	+	Pentatricopeptide repeat (PPR-like) superfamily protein	*
hyper-DMR967	Chr2	19017501	19017600	AT2G46320	19015813	19018491	+	Mitochondrial substrate carrier family protein	*
hyper-DMR968	Chr2	19068301	19068400	AT2G46450	19065716	19069569	+	cyclic nucleotide-gated channel 12	*
hyper-DMR969	Chr2	19098601	19098700	AT2G46520	19096768	19100272	+	cellular apoptosis susceptibility protein, putative / importin-alpha re-exporter, putative	*
hyper-DMR970	Chr2	19098901	19099000	AT2G46520	19096768	19100272	+	cellular apoptosis susceptibility protein, putative / importin-alpha re-exporter, putative	*
hyper-DMR971	Chr2	19117301	19117400	AT2G46560	19115371	19125856	-	transducin family protein / WD-40 repeat family protein	*
hyper-DMR972	Chr2	19124501	19124600	AT2G46560	19115371	19125856	-	transducin family protein / WD-40 repeat family protein	*
hyper-DMR973	Chr2	19128101	19128200	AT2G46570	19126872	19129069	+	laccase 6	*
hyper-DMR973	Chr2	19128101	19128200	AT2G46572	19126872	19129105	-	no description	*
hyper-DMR974	Chr2	19444901	19445000	AT2G47390	19441992	19446365	-	Prolyl oligopeptidase family protein	*
hyper-DMR975	Chr2	19547001	19547100	AT2G47680	19545828	19550905	-	zinc finger (CCCH type) helicase family protein	*
hyper-DMR976	Chr2	19547601	19547700	AT2G47680	19545828	19550905	-	zinc finger (CCCH type) helicase family protein	*
hyper-DMR977	Chr2	19628601	19628700	AT2G47960	19625614	19629183	+	no description	*
hyper-DMR978	Chr2	19655201	19655300	AT2G48060	19651196	19662617	-	no description	*
hyper-DMR979	Chr2	19676601	19676700	AT2G48110	19673293	19679711	+	reduced epidermal fluorescence 4	*
hyper-DMR980	Chr2	19693901	19694000	AT2G48160	19689409	19696821	-	Tudor/PWWP/MBT domain-containing protein	*
hyper-DMR981	Chr3	501	600	NO_GENE_DATA
hyper-DMR982	Chr3	55201	55300	AT3G01160	54541	57462	-	no description	*
hyper-DMR983	Chr3	112801	112900	AT3G01320	106636	113618	+	SIN3-like 1	*
hyper-DMR984	Chr3	175701	175800	AT3G01460	173316	182454	+	methyl-CPG-binding domain 9	*
hyper-DMR985	Chr3	230401	230500	AT3G01600	229171	231105	+	NAC domain containing protein 44	*
hyper-DMR986	Chr3	438401	438500	AT3G02260	430984	448489	-	auxin transport protein (BIG)	*
hyper-DMR987	Chr3	463001	463100	AT3G02300	461148	464174	+	Regulator of chromosome condensation (RCC1) family protein	*
hyper-DMR988	Chr3	471601	471700	AT3G02320	469934	473717	+	N2,N2-dimethylguanosine tRNA methyltransferase	*
hyper-DMR989	Chr3	531001	531100	AT3G02530	528574	532582	-	TCP-1/cpn60 chaperonin family protein	*
hyper-DMR990	Chr3	593801	593900	AT3G02750	593207	596520	-	Protein phosphatase 2C family protein	*
hyper-DMR991	Chr3	710601	710700	AT3G03110	708936	717093	+	exportin 1B	*
hyper-DMR992	Chr3	796101	796200	AT3G03360	794906	797013	+	F-box/RNI-like superfamily protein	*
hyper-DMR993	Chr3	804201	804300	AT3G03380	799615	808522	+	DegP protease 7	*
hyper-DMR994	Chr3	854701	854800	AT3G03560	852910	856486	-	no description	*
hyper-DMR995	Chr3	921501	921600	AT3G03710	919542	925338	+	polyribonucleotide nucleotidyltransferase, putative	*
hyper-DMR996	Chr3	938101	938200	AT3G03740	936878	939808	-	BTB-POZ and MATH domain 4	*
hyper-DMR997	Chr3	983401	983500	AT3G03850	983121	983751	+	SAUR-like auxin-responsive protein family	*
hyper-DMR998	Chr3	1015801	1015900	AT3G03940	1014025	1019224	-	Protein kinase family protein	*
hyper-DMR999	Chr3	1022701	1022800	AT3G03950	1021260	1024009	+	evolutionarily conserved C-terminal region 1	*
hyper-DMR1000	Chr3	1023101	1023200	AT3G03950	1021260	1024009	+	evolutionarily conserved C-terminal region 1	*
hyper-DMR1001	Chr3	1069201	1069300	AT3G04080	1067790	1071295	-	apyrase 1	*
hyper-DMR1002	Chr3	1114601	1114700	AT3G04240	1113934	1120872	-	Tetratricopeptide repeat (TPR)-like superfamily protein	*
hyper-DMR1003	Chr3	1118101	1118200	AT3G04240	1113934	1120872	-	Tetratricopeptide repeat (TPR)-like superfamily protein	*
hyper-DMR1004	Chr3	1119201	1119300	AT3G04240	1113934	1120872	-	Tetratricopeptide repeat (TPR)-like superfamily protein	*
hyper-DMR1005	Chr3	1190301	1190400	AT3G04470	1189640	1192638	-	Ankyrin repeat family protein	*
hyper-DMR1006	Chr3	1244801	1244900	AT3G04600	1242973	1246211	+	Nucleotidylyl transferase superfamily protein	*
hyper-DMR1007	Chr3	1304401	1304500	AT3G04760	1303575	1305878	-	Pentatricopeptide repeat (PPR-like) superfamily protein	*
hyper-DMR1008	Chr3	1356501	1356600	AT3G04910	1354635	1358219	+	with no lysine (K) kinase 1	*
hyper-DMR1009	Chr3	1382201	1382300	AT3G04980	1378684	1382181	-	DNAJ heat shock N-terminal domain-containing protein	20
hyper-DMR1010	Chr3	1410601	1410700	AT3G05050	1408613	1411803	-	Protein kinase superfamily protein	*
hyper-DMR1011	Chr3	1501001	1501100	AT3G05270	1500803	1503407	-	Plant protein of unknown function (DUF869)	*
hyper-DMR1012	Chr3	1504501	1504600	AT3G05280	1503758	1505654	-	Integral membrane Yip1 family protein	*
hyper-DMR1013	Chr3	1545801	1545900	AT3G05380	1539527	1546469	+	DIRP	*
hyper-DMR1014	Chr3	1563001	1563100	AT3G05420	1561778	1567318	+	acyl-CoA binding protein 4	*
hyper-DMR1015	Chr3	1563401	1563600	AT3G05420	1561778	1567318	+	acyl-CoA binding protein 4	*
hyper-DMR1016	Chr3	1655001	1655100	AT3G05670	1653264	1657159	+	RING/U-box protein	*
hyper-DMR1017	Chr3	1667301	1667400	AT3G05680	1660523	1672522	-	embryo defective 2016	*
hyper-DMR1018	Chr3	1669501	1669600	AT3G05680	1660523	1672522	-	embryo defective 2016	*
hyper-DMR1019	Chr3	1721601	1721700	AT3G05790	1720154	1725182	-	lon protease 4	*
hyper-DMR1020	Chr3	1875001	1875100	AT3G06190	1874291	1876913	-	BTB-POZ and MATH domain 2	*
hyper-DMR1021	Chr3	1903901	1904000	AT3G06290	1899042	1907297	-	SAC3/GANP/Nin1/mts3/eIF-3 p25 family	*
hyper-DMR1022	Chr3	1921701	1921800	AT3G06340	1920207	1923738	-	DNAJ heat shock N-terminal domain-containing protein	*
hyper-DMR1023	Chr3	1974501	1974600	AT3G06440	1972622	1975754	-	Galactosyltransferase family protein	*
hyper-DMR1024	Chr3	2098101	2098200	AT3G66658	2095105	2099151	-	aldehyde dehydrogenase 22A1	*
hyper-DMR1025	Chr3	2104101	2104300	AT3G06660	2102402	2104906	+	PAPA-1-like family protein / zinc finger (HIT type) family protein	*
hyper-DMR1026	Chr3	2107401	2107500	AT3G06670	2105459	2113698	-	binding	*
hyper-DMR1027	Chr3	2107701	2107800	AT3G06670	2105459	2113698	-	binding	*
hyper-DMR1028	Chr3	2110601	2110700	AT3G06670	2105459	2113698	-	binding	*
hyper-DMR1029	Chr3	2148801	2148900	AT3G06810	2146335	2150831	+	acyl-CoA dehydrogenase-related	*
hyper-DMR1030	Chr3	2246601	2246700	AT3G07100	2245164	2250699	-	Sec23/Sec24 protein transport family protein	*
hyper-DMR1031	Chr3	2272201	2272300	AT3G07160	2264945	2279383	-	glucan synthase-like 10	*
hyper-DMR1032	Chr3	2273401	2273500	AT3G07160	2264945	2279383	-	glucan synthase-like 10	*
hyper-DMR1033	Chr3	2276801	2277000	AT3G07160	2264945	2279383	-	glucan synthase-like 10	*
hyper-DMR1034	Chr3	2278701	2278800	AT3G07160	2264945	2279383	-	glucan synthase-like 10	*
hyper-DMR1035	Chr3	2316201	2316300	AT3G07270	2313998	2317188	+	GTP cyclohydrolase I	*
hyper-DMR1036	Chr3	2396701	2396800	AT3G07520	2394891	2398291	-	glutamate receptor 1.4	*
hyper-DMR1037	Chr3	2447701	2447800	AT3G07660	2444778	2450561	-	Kinase-related protein of unknown function (DUF1296)	*
hyper-DMR1038	Chr3	2448501	2448600	AT3G07660	2444778	2450561	-	Kinase-related protein of unknown function (DUF1296)	*
hyper-DMR1039	Chr3	2461101	2461200	AT3G07700	2459491	2463965	-	Protein kinase superfamily protein	*
hyper-DMR1040	Chr3	2530901	2531000	AT3G07940	2529204	2531533	+	Calcium-dependent ARF-type GTPase activating protein family	*
hyper-DMR1041	Chr3	2577601	2577700	AT3G08500	2576794	2578246	-	myb domain protein 83	*
hyper-DMR1042	Chr3	2594701	2594800	AT3G08530	2586806	2595572	-	Clathrin, heavy chain	*
hyper-DMR1043	Chr3	2650201	2650300	AT3G08720	2648509	2651160	-	serine/threonine protein kinase 2	*
hyper-DMR1044	Chr3	2687701	2687800	AT3G08850	2686583	2695300	-	HEAT repeat	*
hyper-DMR1045	Chr3	2689701	2689800	AT3G08850	2686583	2695300	-	HEAT repeat	*
hyper-DMR1046	Chr3	2734601	2734700	AT3G08960	2729819	2736884	-	ARM repeat superfamily protein	*
hyper-DMR1047	Chr3	2735701	2735800	AT3G08960	2729819	2736884	-	ARM repeat superfamily protein	*
hyper-DMR1048	Chr3	2780101	2780200	AT3G09080	2776259	2781785	-	Transducin/WD40 repeat-like superfamily protein	*
hyper-DMR1049	Chr3	2784901	2785000	AT3G09090	2782698	2787804	-	defective in exine formation protein (DEX1)	*
hyper-DMR1050	Chr3	2846401	2846500	NO_GENE_DATA
hyper-DMR1051	Chr3	2895801	2895900	AT3G09405	2894812	2897674	-	Pectinacetylesterase family protein	*
hyper-DMR1052	Chr3	2908701	2908800	AT3G09450	2907548	2910091	+	no description	*
hyper-DMR1053	Chr3	2968201	2968300	AT3G09670	2966375	2968972	+	Tudor/PWWP/MBT superfamily protein	*
hyper-DMR1054	Chr3	2990801	2990900	AT3G09740	2989431	2991661	+	syntaxin of plants 71	*
hyper-DMR1055	Chr3	3017601	3017700	AT3G09830	3016494	3018983	+	Protein kinase superfamily protein	*
hyper-DMR1056	Chr3	3023701	3023800	AT3G09850	3023211	3025851	-	D111/G-patch domain-containing protein	*
hyper-DMR1057	Chr3	3036201	3036300	AT3G09900	3034557	3036593	+	RAB GTPase homolog E1E	*
hyper-DMR1058	Chr3	3075301	3075400	NO_GENE_DATA
hyper-DMR1059	Chr3	3083901	3084000	AT3G10010	3081814	3088195	-	demeter-like 2	*
hyper-DMR1060	Chr3	3084401	3084500	AT3G10010	3081814	3088195	-	demeter-like 2	*
hyper-DMR1061	Chr3	3105501	3105600	AT3G10070	3103880	3106815	-	TBP-associated factor 12	*
hyper-DMR1062	Chr3	3153601	3153700	AT3G10180	3146393	3154644	-	P-loop containing nucleoside triphosphate hydrolases superfamily protein	*
hyper-DMR1063	Chr3	3163501	3163600	AT3G10220	3161757	3164231	+	tubulin folding cofactor B	*
hyper-DMR1064	Chr3	3174701	3174800	AT3G10270	3173580	3179786	-	DNA GYRASE B1	*
hyper-DMR1065	Chr3	3196001	3196100	AT3G10320	3195314	3197346	-	Glycosyltransferase family 61 protein	*
hyper-DMR1066	Chr3	3201401	3201500	AT3G10330	3199770	3201855	+	Cyclin-like family protein	*
hyper-DMR1067	Chr3	3211301	3211400	AT3G10350	3208239	3211294	+	P-loop containing nucleoside triphosphate hydrolases superfamily protein	7
hyper-DMR1067	Chr3	3211301	3211400	AT3G10360	3210884	3215556	-	pumilio 4	*
hyper-DMR1068	Chr3	3220101	3220200	AT3G10380	3219523	3228933	-	subunit of exocyst complex 8	*
hyper-DMR1069	Chr3	3223901	3224000	AT3G10380	3219523	3228933	-	subunit of exocyst complex 8	*
hyper-DMR1070	Chr3	3295101	3295200	AT3G10550	3292899	3298522	-	Myotubularin-like phosphatases II superfamily	*
hyper-DMR1071	Chr3	3328701	3328800	AT3G10650	3325170	3330892	-	no description	*
hyper-DMR1072	Chr3	3329101	3329200	AT3G10650	3325170	3330892	-	no description	*
hyper-DMR1073	Chr3	3332001	3332100	AT3G10660	3331398	3334268	-	calmodulin-domain protein kinase cdpk isoform 2	*
hyper-DMR1074	Chr3	3340001	3340100	AT3G10690	3339392	3346340	-	DNA GYRASE A	*
hyper-DMR1075	Chr3	3342601	3342700	AT3G10690	3339392	3346340	-	DNA GYRASE A	*
hyper-DMR1076	Chr3	3383101	3383200	AT3G10810	3381848	3384509	-	zinc finger (C3HC4-type RING finger) family protein	*
hyper-DMR1077	Chr3	3440401	3440500	AT3G10980	3438278	3440809	+	PLAC8 family protein	*
hyper-DMR1078	Chr3	3536101	3536200	AT3G11290	3535610	3537843	-	no description	*
hyper-DMR1079	Chr3	3609301	3609400	AT3G11460	3608250	3610121	+	Pentatricopeptide repeat (PPR) superfamily protein	*
hyper-DMR1080	Chr3	3633801	3633900	AT3G11540	3631887	3637955	+	Tetratricopeptide repeat (TPR)-like superfamily protein	*
hyper-DMR1081	Chr3	3635101	3635200	AT3G11540	3631887	3637955	+	Tetratricopeptide repeat (TPR)-like superfamily protein	*
hyper-DMR1082	Chr3	3707001	3707100	AT3G11720	3705865	3708721	-	Polyketide cyclase/dehydrase and lipid transport superfamily protein	*
hyper-DMR1083	Chr3	3784201	3784300	AT3G11950	3783111	3785660	-	TRAF-like superfamily protein	*
hyper-DMR1084	Chr3	3845501	3845600	AT3G12070	3845211	3847562	-	RAB geranylgeranyl transferase beta subunit 2	*
hyper-DMR1085	Chr3	3887401	3887500	AT3G12200	3886992	3891000	-	NIMA-related kinase 7	*
hyper-DMR1086	Chr3	3912701	3912800	AT3G12270	3910633	3913329	+	protein arginine methyltransferase 3	*
hyper-DMR1087	Chr3	3997101	3997200	AT3G12590	3995722	4003657	-	no description	*
hyper-DMR1088	Chr3	4000101	4000200	AT3G12590	3995722	4003657	-	no description	*
hyper-DMR1089	Chr3	4050601	4050700	AT3G12740	4049515	4051775	+	ALA-interacting subunit 1	*
hyper-DMR1090	Chr3	4057301	4057400	AT3G12770	4057012	4059214	-	mitochondrial editing factor 22	*
hyper-DMR1091	Chr3	4073001	4073100	AT3G12810	4065042	4074078	+	SNF2 domain-containing protein / helicase domain-containing protein	*
hyper-DMR1092	Chr3	4073701	4073800	AT3G12810	4065042	4074078	+	SNF2 domain-containing protein / helicase domain-containing protein	*
hyper-DMR1093	Chr3	4093501	4093600	AT3G12860	4091570	4093921	+	NOP56-like pre RNA processing ribonucleoprotein	*
hyper-DMR1094	Chr3	4147501	4147600	AT3G12980	4146499	4154895	+	histone acetyltransferase of the CBP family 5	*
hyper-DMR1095	Chr3	4191501	4191600	AT3G13070	4191351	4195112	-	CBS domain-containing protein / transporter associated domain-containing protein	*
hyper-DMR1096	Chr3	4228401	4228500	AT3G13150	4227740	4229651	-	Tetratricopeptide repeat (TPR)-like superfamily protein	*
hyper-DMR1097	Chr3	4247901	4248000	AT3G13210	4244921	4247846	+	crooked neck protein, putative / cell cycle protein, putative	55
hyper-DMR1097	Chr3	4247901	4248000	AT3G13220	4247968	4250703	-	ABC-2 type transporter family protein	32
hyper-DMR1098	Chr3	4299501	4299600	AT3G13290	4297381	4303508	+	varicose-related	*
hyper-DMR1099	Chr3	4308801	4308900	AT3G13300	4303874	4310213	+	Transducin/WD40 repeat-like superfamily protein	*
hyper-DMR1100	Chr3	4323901	4324000	AT3G13330	4319647	4330061	-	proteasome activating protein 200	*
hyper-DMR1101	Chr3	4325801	4325900	AT3G13330	4319647	4330061	-	proteasome activating protein 200	*
hyper-DMR1102	Chr3	4326301	4326400	AT3G13330	4319647	4330061	-	proteasome activating protein 200	*
hyper-DMR1103	Chr3	4415001	4415100	AT3G13530	4411688	4419320	-	mitogen-activated protein kinase kinase kinase 7	*
hyper-DMR1104	Chr3	4430901	4431000	AT3G13570	4429298	4432159	-	SC35-like splicing factor 30A	*
hyper-DMR1105	Chr3	4471701	4471800	AT3G13670	4469222	4473547	+	Protein kinase family protein	*
hyper-DMR1106	Chr3	4513401	4513500	AT3G13750	4510965	4516298	+	beta galactosidase 1	*
hyper-DMR1107	Chr3	4566601	4566700	AT3G13870	4565412	4571260	-	Root hair defective 3 GTP-binding protein (RHD3)	*
hyper-DMR1108	Chr3	4589701	4589800	AT3G13900	4586151	4590681	+	ATPase E1-E2 type family protein / haloacid dehalogenase-like hydrolase family protein	*
hyper-DMR1109	Chr3	4598401	4598600	AT3G13930	4595876	4600469	+	Dihydrolipoamide acetyltransferase, long form protein	*
hyper-DMR1110	Chr3	4599801	4599900	AT3G13930	4595876	4600469	+	Dihydrolipoamide acetyltransferase, long form protein	*
hyper-DMR1111	Chr3	4756201	4756300	AT3G14270	4753925	4761456	+	phosphatidylinositol-4-phosphate 5-kinase family protein	*
hyper-DMR1112	Chr3	4757801	4757900	AT3G14270	4753925	4761456	+	phosphatidylinositol-4-phosphate 5-kinase family protein	*
hyper-DMR1113	Chr3	4872701	4872800	NO_GENE_DATA
hyper-DMR1114	Chr3	5019601	5019700	AT3G14920	5018275	5020273	+	Peptide-N4-(N-acetyl-beta-glucosaminyl)asparagine amidase A protein	*
hyper-DMR1115	Chr3	5071401	5071500	AT3G15070	5070134	5073356	-	RING/U-box superfamily protein	*
hyper-DMR1116	Chr3	5093801	5093900	AT3G15120	5088366	5095482	-	P-loop containing nucleoside triphosphate hydrolases superfamily protein	*
hyper-DMR1117	Chr3	5160701	5160800	AT3G15340	5159698	5162841	-	proton pump interactor 2	*
hyper-DMR1118	Chr3	5195201	5195300	AT3G15380	5193228	5196591	+	Plasma-membrane choline transporter family protein	*
hyper-DMR1119	Chr3	5195801	5195900	AT3G15380	5193228	5196591	+	Plasma-membrane choline transporter family protein	*
hyper-DMR1120	Chr3	5204301	5204400	AT3G15410	5203292	5207559	+	Leucine-rich repeat (LRR) family protein	*
hyper-DMR1121	Chr3	5274101	5274200	AT3G15580	5273895	5275095	-	Ubiquitin-like superfamily protein	*
hyper-DMR1122	Chr3	5367501	5367600	AT3G15880	5364081	5372293	-	WUS-interacting protein 2	*
hyper-DMR1123	Chr3	5385401	5385500	AT3G15920	5383596	5387009	-	Phox (PX) domain-containing protein	*
hyper-DMR1124	Chr3	5409801	5409900	AT3G15970	5408797	5411143	-	NUP50 (Nucleoporin 50 kDa) protein	*
hyper-DMR1125	Chr3	5414801	5414900	AT3G15980	5411292	5418541	-	Coatomer, beta' subunit	*
hyper-DMR1126	Chr3	5435401	5435500	AT3G16010	5434014	5436264	+	Pentatricopeptide repeat (PPR-like) superfamily protein	*
hyper-DMR1127	Chr3	5450601	5450700	AT3G16060	5447343	5451527	+	ATP binding microtubule motor family protein	*
hyper-DMR1128	Chr3	5478501	5478600	AT3G16170	5476074	5480302	+	AMP-dependent synthetase and ligase family protein	*
hyper-DMR1129	Chr3	5629501	5629600	NO_GENE_DATA
hyper-DMR1130	Chr3	5641701	5641800	AT3G16565	5639839	5642737	-	alanine-tRNA ligases	*
hyper-DMR1131	Chr3	5690901	5691000	AT3G16710	5690020	5691543	+	Pentatricopeptide repeat (PPR) superfamily protein	*
hyper-DMR1132	Chr3	5696301	5696400	AT3G16730	5695410	5699167	-	no description	*
hyper-DMR1133	Chr3	5716301	5716400	AT3G16785	5711082	5719023	+	phospholipase D P1	*
hyper-DMR1134	Chr3	5724301	5724400	AT3G16810	5723249	5727620	-	pumilio 24	*
hyper-DMR1135	Chr3	5738401	5738500	AT3G16840	5737886	5743144	-	P-loop containing nucleoside triphosphate hydrolases superfamily protein	*
hyper-DMR1136	Chr3	5739401	5739500	AT3G16840	5737886	5743144	-	P-loop containing nucleoside triphosphate hydrolases superfamily protein	*
hyper-DMR1137	Chr3	5739801	5739900	AT3G16840	5737886	5743144	-	P-loop containing nucleoside triphosphate hydrolases superfamily protein	*
hyper-DMR1138	Chr3	5741001	5741100	AT3G16840	5737886	5743144	-	P-loop containing nucleoside triphosphate hydrolases superfamily protein	*
hyper-DMR1139	Chr3	5757501	5757600	AT3G16857	5755821	5759443	+	response regulator 1	*
hyper-DMR1140	Chr3	5768901	5769000	AT3G16890	5768401	5770380	-	pentatricopeptide (PPR) domain protein 40	*
hyper-DMR1141	Chr3	5824201	5824300	NO_GENE_DATA
hyper-DMR1142	Chr3	5892901	5893000	AT3G17250	5892561	5894446	-	Protein phosphatase 2C family protein	*
hyper-DMR1143	Chr3	5910601	5910700	AT3G17310	5909001	5913242	-	S-adenosyl-L-methionine-dependent methyltransferases superfamily protein	*
hyper-DMR1144	Chr3	5923401	5923500	AT3G17340	5920399	5926928	-	ARM repeat superfamily protein	*
hyper-DMR1145	Chr3	5924901	5925000	AT3G17340	5920399	5926928	-	ARM repeat superfamily protein	*
hyper-DMR1146	Chr3	5960801	5960900	AT3G17420	5959212	5962179	-	glyoxysomal protein kinase 1	*
hyper-DMR1147	Chr3	5984801	5984900	AT3G17490	5984827	5985993	+	F-box and associated interaction domains-containing protein	73
hyper-DMR1148	Chr3	6010001	6010100	AT3G17570	6009407	6010562	+	F-box and associated interaction domains-containing protein	*
hyper-DMR1149	Chr3	6026001	6026100	AT3G17611	6024795	6026443	+	RHOMBOID-like protein 14	*
hyper-DMR1150	Chr3	6038501	6038600	AT3G17660	6037598	6039319	+	ARF-GAP domain 15	*
hyper-DMR1151	Chr3	6088501	6088700	AT3G17780	6086913	6088371	+	no description	130
hyper-DMR1152	Chr3	6113701	6113800	AT3G17850	6109705	6116458	-	Protein kinase superfamily protein	*
hyper-DMR1153	Chr3	6122101	6122200	AT3G17860	6119767	6123019	+	jasmonate-zim-domain protein 3	*
hyper-DMR1154	Chr3	6129601	6129700	AT3G17900	6128506	6133383	+	no description	*
hyper-DMR1155	Chr3	6144101	6144200	AT3G17940	6143519	6145337	-	Galactose mutarotase-like superfamily protein	*
hyper-DMR1156	Chr3	6224401	6224500	AT3G18165	6223188	6225372	+	modifier of snc1,4	*
hyper-DMR1157	Chr3	6279901	6280000	AT3G18290	6273995	6280510	+	zinc finger protein-related	*
hyper-DMR1158	Chr3	6400501	6400600	AT3G18600	6399571	6403348	-	P-loop containing nucleoside triphosphate hydrolases superfamily protein	*
hyper-DMR1159	Chr3	6410301	6410400	AT3G18620	6408318	6411064	+	DHHC-type zinc finger family protein	*
hyper-DMR1160	Chr3	6449901	6450000	AT3G18730	6445852	6453159	-	tetratricopeptide repeat (TPR)-containing protein	*
hyper-DMR1161	Chr3	6581501	6581700	AT3G19050	6577724	6590188	+	phragmoplast orienting kinesin 2	*
hyper-DMR1162	Chr3	6607001	6607100	AT3G19100	6605476	6609295	+	Protein kinase superfamily protein	*
hyper-DMR1163	Chr3	6636001	6636100	AT3G19180	6632676	6637224	+	paralog of ARC6	*
hyper-DMR1164	Chr3	6667201	6667300	AT3G19250	6666842	6668395	-	Protein of unknown function (DUF677)	*
hyper-DMR1165	Chr3	6681401	6681500	AT3G19280	6681196	6683892	-	fucosyltransferase 11	*
hyper-DMR1166	Chr3	6712001	6712100	AT3G19370	6710720	6713650	+	Plant protein of unknown function (DUF869)	*
hyper-DMR1167	Chr3	6733801	6733900	AT3G19420	6731376	6735623	+	PTEN 2	*
hyper-DMR1168	Chr3	6756601	6756700	AT3G19490	6754615	6758261	-	sodium:hydrogen antiporter 1	*
hyper-DMR1169	Chr3	6765201	6765300	AT3G19510	6762764	6766588	-	Homeodomain-like protein with RING/FYVE/PHD-type zinc finger domain	*
hyper-DMR1170	Chr3	6806901	6807000	AT3G19590	6805631	6808593	+	Transducin/WD40 repeat-like superfamily protein	*
hyper-DMR1171	Chr3	6829701	6829800	AT3G19670	6828062	6836582	-	pre-mRNA-processing protein 40B	*
hyper-DMR1172	Chr3	6917901	6918000	AT3G19895	6917294	6921556	-	RING/U-box superfamily protein	*
hyper-DMR1173	Chr3	6928601	6928700	AT3G19910	6926308	6929567	+	RING/U-box superfamily protein	*
hyper-DMR1174	Chr3	6952501	6952600	AT3G19960	6948774	6956966	+	myosin 1	*
hyper-DMR1175	Chr3	6968801	6968900	AT3G20000	6967582	6970566	+	translocase of the outer mitochondrial membrane 40	*
hyper-DMR1176	Chr3	6985201	6985300	AT3G20020	6983705	6988099	-	protein arginine methyltransferase 6	*
hyper-DMR1177	Chr3	7033301	7033400	AT3G20150	7031332	7037010	+	Kinesin motor family protein	*
hyper-DMR1178	Chr3	7088601	7088700	AT3G20320	7087471	7089862	-	trigalactosyldiacylglycerol2	*
hyper-DMR1179	Chr3	7091501	7091600	AT3G20330	7090106	7092670	-	PYRIMIDINE B	*
hyper-DMR1180	Chr3	7126101	7126200	AT3G20440	7123197	7130477	-	Alpha amylase family protein	*
hyper-DMR1181	Chr3	7199201	7199300	AT3G20620	7198454	7202489	-	F-box family protein-related	*
hyper-DMR1182	Chr3	7204601	7204700	AT3G20630	7202773	7208402	-	ubiquitin-specific protease 14	*
hyper-DMR1183	Chr3	7258201	7258300	AT3G20760	7256656	7259854	-	Nse4, component of Smc5/6 DNA repair complex	*
hyper-DMR1184	Chr3	7380901	7381000	AT3G21070	7380191	7383980	-	NAD kinase 1	*
hyper-DMR1185	Chr3	7442501	7442600	AT3G21215	7441835	7445303	-	RNA-binding (RRM/RBD/RNP motifs) family protein	*
hyper-DMR1186	Chr3	7552201	7552300	AT3G21430	7544628	7553579	-	DNA binding	*
hyper-DMR1187	Chr3	7562701	7562800	AT3G21465	7560720	7563466	+	no description	*
hyper-DMR1188	Chr3	7569601	7569700	AT3G21480	7567730	7572161	+	BRCT domain-containing DNA repair protein	*
hyper-DMR1189	Chr3	7616801	7616900	AT3G21630	7615385	7618581	-	chitin elicitor receptor kinase 1	*
hyper-DMR1190	Chr3	7714401	7714600	NO_GENE_DATA
hyper-DMR1191	Chr3	7738501	7738600	AT3G21960	7737156	7739542	+	Receptor-like protein kinase-related family protein	*
hyper-DMR1192	Chr3	7760501	7760600	AT3G22030	7759317	7760738	+	Receptor protein kinase-related	*
hyper-DMR1193	Chr3	7820201	7820300	NO_GENE_DATA
hyper-DMR1194	Chr3	7957401	7957500	AT3G22430	7953260	7957884	+	no description	*
hyper-DMR1195	Chr3	8026401	8026500	AT3G22710	8026202	8027274	-	F-box family protein	*
hyper-DMR1196	Chr3	8116801	8116900	AT3G22910	8116335	8119388	-	ATPase E1-E2 type family protein / haloacid dehalogenase-like hydrolase family protein	*
hyper-DMR1197	Chr3	8141301	8141400	AT3G22960	8139235	8141985	+	Pyruvate kinase family protein	*
hyper-DMR1198	Chr3	8141801	8141900	AT3G22960	8139235	8141985	+	Pyruvate kinase family protein	*
hyper-DMR1199	Chr3	8160501	8160600	AT3G22980	8160156	8163316	-	Ribosomal protein S5/Elongation factor G/III/V family protein	*
hyper-DMR1200	Chr3	8162101	8162200	AT3G22980	8160156	8163316	-	Ribosomal protein S5/Elongation factor G/III/V family protein	*
hyper-DMR1201	Chr3	8163001	8163100	AT3G22980	8160156	8163316	-	Ribosomal protein S5/Elongation factor G/III/V family protein	*
hyper-DMR1202	Chr3	8207701	8207800	AT3G23080	8207287	8209329	-	Polyketide cyclase/dehydrase and lipid transport superfamily protein	*
hyper-DMR1203	Chr3	8372901	8373000	NO_GENE_DATA
hyper-DMR1204	Chr3	8468601	8468700	AT3G23590	8467449	8473627	+	REF4-related 1	*
hyper-DMR1205	Chr3	8506901	8507000	AT3G23640	8501810	8509584	+	heteroglycan glucosidase 1	*
hyper-DMR1206	Chr3	8528201	8528300	AT3G23685	8527239	8528317	+	F-box associated ubiquitination effector family protein	*
hyper-DMR1207	Chr3	8560701	8560800	AT3G23750	8558332	8561428	+	Leucine-rich repeat protein kinase family protein	*
hyper-DMR1208	Chr3	8624001	8624100	NO_GENE_DATA
hyper-DMR1209	Chr3	8633901	8634000	AT3G23900	8631584	8636059	-	RNA recognition motif (RRM)-containing protein	*
hyper-DMR1210	Chr3	8649901	8650000	AT3G23940	8648674	8652605	+	dehydratase family	*
hyper-DMR1211	Chr3	8694001	8694100	AT3G24070	8693085	8694709	+	Zinc knuckle (CCHC-type) family protein	*
hyper-DMR1212	Chr3	8706301	8706400	AT3G24120	8705636	8708315	-	Homeodomain-like superfamily protein	*
hyper-DMR1213	Chr3	8706701	8706800	AT3G24120	8705636	8708315	-	Homeodomain-like superfamily protein	*
hyper-DMR1214	Chr3	8732001	8732100	AT3G24170	8729510	8734562	-	glutathione-disulfide reductase	*
hyper-DMR1215	Chr3	8814801	8814900	NO_GENE_DATA
hyper-DMR1216	Chr3	8816801	8816900	NO_GENE_DATA
hyper-DMR1217	Chr3	8833601	8833700	AT3G24340	8832085	8835722	-	chromatin remodeling 40	*
hyper-DMR1218	Chr3	8838301	8838400	AT3G24350	8837608	8839702	+	syntaxin of plants 32	*
hyper-DMR1219	Chr3	8839001	8839100	AT3G24350	8837608	8839702	+	syntaxin of plants 32	*
hyper-DMR1220	Chr3	8869101	8869200	AT3G24430	8868583	8872201	-	ATP binding	*
hyper-DMR1221	Chr3	9089801	9089900	AT3G24880	9086242	9095537	-	Helicase/SANT-associated, DNA binding protein	*
hyper-DMR1222	Chr3	9090301	9090400	AT3G24880	9086242	9095537	-	Helicase/SANT-associated, DNA binding protein	*
hyper-DMR1223	Chr3	9106401	9106500	AT3G24982	9106000	9108937	-	receptor like protein 40	*
hyper-DMR1224	Chr3	9117201	9117300	AT3G25020	9116868	9119540	-	receptor like protein 42	*
hyper-DMR1225	Chr3	9188901	9189000	AT3G25230	9188181	9191419	+	rotamase FKBP 1	*
hyper-DMR1226	Chr3	9235601	9235700	AT3G25480	9235196	9236607	-	Rhodanese/Cell cycle control phosphatase superfamily protein	*
hyper-DMR1227	Chr3	9297501	9297600	AT3G25585	9295309	9298746	+	aminoalcoholphosphotransferase	*
hyper-DMR1228	Chr3	9324901	9325000	NO_GENE_DATA
hyper-DMR1229	Chr3	9350701	9350800	AT3G25680	9349612	9352427	+	no description	*
hyper-DMR1230	Chr3	9454401	9454500	AT3G25840	9451861	9457554	-	Protein kinase superfamily protein	*
hyper-DMR1231	Chr3	9515701	9515800	AT3G26020	9513696	9516869	+	Protein phosphatase 2A regulatory B subunit family protein	*
hyper-DMR1232	Chr3	9519101	9519200	AT3G26030	9517313	9519559	+	serine/threonine protein phosphatase 2A 55 kDa regulatory subunit B prime delta	*
hyper-DMR1233	Chr3	9644901	9645000	AT3G26320	9644383	9646064	-	cytochrome P450, family 71, subfamily B, polypeptide 36	*
hyper-DMR1234	Chr3	9658701	9658800	AT3G26370	9656744	9659935	+	O-fucosyltransferase family protein	*
hyper-DMR1235	Chr3	9679501	9679600	AT3G26440	9676564	9679900	+	Protein of unknown function (DUF707)	*
hyper-DMR1236	Chr3	9703201	9703300	NO_GENE_DATA
hyper-DMR1237	Chr3	9745101	9745200	AT3G26540	9744542	9746644	-	Tetratricopeptide repeat (TPR)-like superfamily protein	*
hyper-DMR1238	Chr3	9752101	9752200	AT3G26560	9749904	9753772	-	ATP-dependent RNA helicase, putative	*
hyper-DMR1239	Chr3	9821101	9821200	AT3G26720	9816581	9823186	+	Glycosyl hydrolase family 38 protein	*
hyper-DMR1240	Chr3	9840601	9840700	AT3G26750	9839976	9842079	-	no description	*
hyper-DMR1241	Chr3	9917201	9917300	AT3G26910	9915111	9918784	-	hydroxyproline-rich glycoprotein family protein	*
hyper-DMR1242	Chr3	9950101	9950200	AT3G26990	9948223	9952041	-	ENTH/VHS family protein	*
hyper-DMR1243	Chr3	9953101	9953200	AT3G27000	9952563	9955941	-	actin related protein 2	*
hyper-DMR1244	Chr3	9961801	9961900	AT3G27020	9961319	9964597	-	YELLOW STRIPE like 6	*
hyper-DMR1245	Chr3	9999001	9999100	AT3G27110	9997895	10000230	+	Peptidase family M48 family protein	*
hyper-DMR1246	Chr3	9999501	9999600	AT3G27110	9997895	10000230	+	Peptidase family M48 family protein	*
hyper-DMR1246	Chr3	9999501	9999600	AT3G27120	9999694	10003314	-	P-loop containing nucleoside triphosphate hydrolases superfamily protein	94
hyper-DMR1247	Chr3	10071301	10071400	AT3G27260	10067529	10072672	+	global transcription factor group E8	*
hyper-DMR1248	Chr3	10124801	10124900	NO_GENE_DATA
hyper-DMR1249	Chr3	10247801	10247900	AT3G27670	10245134	10253293	+	ARM repeat superfamily protein	*
hyper-DMR1250	Chr3	10264501	10264600	NO_GENE_DATA
hyper-DMR1251	Chr3	10359901	10360400	NO_GENE_DATA
hyper-DMR1252	Chr3	10429301	10429400	AT3G28030	10424253	10431204	+	5'-3' exonuclease family protein	*
hyper-DMR1253	Chr3	10430601	10430700	AT3G28030	10424253	10431204	+	5'-3' exonuclease family protein	*
hyper-DMR1254	Chr3	10635501	10635600	NO_GENE_DATA
hyper-DMR1255	Chr3	10660501	10660600	AT3G28430	10657031	10662766	-	no description	*
hyper-DMR1256	Chr3	10668501	10668600	AT3G28450	10667262	10669377	+	Leucine-rich repeat protein kinase family protein	*
hyper-DMR1257	Chr3	10757301	10757400	AT3G28690	10755039	10757868	+	Protein kinase superfamily protein	*
hyper-DMR1258	Chr3	10769001	10769100	NO_GENE_DATA
hyper-DMR1259	Chr3	10779901	10780000	AT3G28715	10777837	10780633	+	ATPase, V0/A0 complex, subunit C/D	*
hyper-DMR1260	Chr3	10786601	10786700	AT3G28730	10784889	10788729	+	high mobility group	*
hyper-DMR1261	Chr3	10828101	10828200	AT3G28820	10827647	10829396	+	Protein of unknown function (DUF1216)	*
hyper-DMR1262	Chr3	10862201	10862300	NO_GENE_DATA
hyper-DMR1263	Chr3	11007601	11007700	AT3G29010	11006753	11007977	+	Biotin/lipoate A/B protein ligase family	*
hyper-DMR1264	Chr3	11043601	11043800	NO_GENE_DATA
hyper-DMR1265	Chr3	11078701	11078900	NO_GENE_DATA
hyper-DMR1266	Chr3	11130501	11130600	AT3G29160	11128625	11132076	-	SNF1 kinase homolog 11	*
hyper-DMR1267	Chr3	11149301	11149400	AT3G29180	11148215	11151560	+	Protein of unknown function (DUF1336)	*
hyper-DMR1268	Chr3	11203801	11203900	NO_GENE_DATA
hyper-DMR1269	Chr3	11210301	11210400	AT3G29255	11209586	11213909	+	catalytics	*
hyper-DMR1270	Chr3	11212801	11212900	AT3G29255	11209586	11213909	+	catalytics	*
hyper-DMR1271	Chr3	11261601	11261700	AT3G29340	11259587	11262440	-	zinc finger (C2H2 type) family protein	*
hyper-DMR1272	Chr3	11384801	11384900	NO_GENE_DATA
hyper-DMR1273	Chr3	11447501	11447600	AT3G29630	11447028	11448609	-	UDP-Glycosyltransferase superfamily protein	*
hyper-DMR1274	Chr3	11463401	11463500	NO_GENE_DATA
hyper-DMR1275	Chr3	11509701	11509800	NO_GENE_DATA
hyper-DMR1276	Chr3	11524101	11524200	NO_GENE_DATA
hyper-DMR1277	Chr3	11548201	11548300	NO_GENE_DATA
hyper-DMR1278	Chr3	11752101	11752200	NO_GENE_DATA
hyper-DMR1279	Chr3	11871101	11871200	NO_GENE_DATA
hyper-DMR1280	Chr3	11923001	11923100	AT3G30300	11921198	11924574	-	O-fucosyltransferase family protein	*
hyper-DMR1281	Chr3	11933201	11933300	AT3G30320	11931287	11934694	+	no description	*
hyper-DMR1282	Chr3	12361901	12362000	NO_GENE_DATA
hyper-DMR1283	Chr3	12380601	12380700	NO_GENE_DATA
hyper-DMR1284	Chr3	12485601	12485700	NO_GENE_DATA
hyper-DMR1285	Chr3	13069601	13069700	AT3G32052	13069789	13069953	+	no description	89
hyper-DMR1286	Chr3	13071601	13071700	NO_GENE_DATA
hyper-DMR1287	Chr3	13141601	13141700	NO_GENE_DATA
hyper-DMR1288	Chr3	13402701	13403000	NO_GENE_DATA
hyper-DMR1289	Chr3	13491701	13492000	AT3G32940	13490945	13493787	-	RNA-binding KH domain-containing protein	*
hyper-DMR1290	Chr3	13640801	13640900	NO_GENE_DATA
hyper-DMR1291	Chr3	13668801	13668900	NO_GENE_DATA
hyper-DMR1292	Chr3	14086801	14086900	AT3G33530	14085298	14093670	+	Transducin family protein / WD-40 repeat family protein	*
hyper-DMR1293	Chr3	14090801	14090900	AT3G33530	14085298	14093670	+	Transducin family protein / WD-40 repeat family protein	*
hyper-DMR1294	Chr3	14193101	14193200	NO_GENE_DATA
hyper-DMR1295	Chr3	14229201	14229300	AT3G42050	14228495	14233245	-	vacuolar ATP synthase subunit H family protein	*
hyper-DMR1296	Chr3	14399701	14399800	NO_GENE_DATA
hyper-DMR1297	Chr3	14495101	14495200	NO_GENE_DATA
hyper-DMR1298	Chr3	14667101	14667200	AT3G42550	14665728	14669135	-	Eukaryotic aspartyl protease family protein	*
hyper-DMR1299	Chr3	14674501	14674600	NO_GENE_DATA
hyper-DMR1300	Chr3	14758701	14758800	AT3G42670	14755798	14760085	-	chromatin remodeling 38	*
hyper-DMR1301	Chr3	14759101	14759200	AT3G42670	14755798	14760085	-	chromatin remodeling 38	*
hyper-DMR1302	Chr3	14946701	14946800	AT3G42860	14946188	14948167	-	zinc knuckle (CCHC-type) family protein	*
hyper-DMR1303	Chr3	14955601	14955700	AT3G42880	14954587	14956577	+	Leucine-rich repeat protein kinase family protein	*
hyper-DMR1304	Chr3	14994901	14996000	NO_GENE_DATA
hyper-DMR1305	Chr3	14996401	14996800	NO_GENE_DATA
hyper-DMR1306	Chr3	15031801	15031900	NO_GENE_DATA
hyper-DMR1307	Chr3	15096301	15096400	NO_GENE_DATA
hyper-DMR1308	Chr3	15168101	15168300	AT3G43160	15166561	15168225	+	maternal effect embryo arrest 38	124
hyper-DMR1309	Chr3	15170801	15171000	NO_GENE_DATA
hyper-DMR1310	Chr3	15192601	15192700	AT3G43210	15190934	15196168	+	ATP binding microtubule motor family protein	*
hyper-DMR1311	Chr3	15201701	15201800	AT3G43220	15196863	15203062	-	Phosphoinositide phosphatase family protein	*
hyper-DMR1312	Chr3	15236001	15236100	AT3G43300	15233896	15245133	-	HOPM interactor 7	*
hyper-DMR1313	Chr3	15240101	15240200	AT3G43300	15233896	15245133	-	HOPM interactor 7	*
hyper-DMR1314	Chr3	15312901	15313000	NO_GENE_DATA
hyper-DMR1315	Chr3	15335301	15335500	AT3G43402	15335424	15335516	-	no description	76
hyper-DMR1316	Chr3	15501101	15501300	NO_GENE_DATA
hyper-DMR1317	Chr3	15520701	15520800	AT3G43610	15517680	15524087	-	Spc97 / Spc98 family of spindle pole body (SBP) component	*
hyper-DMR1318	Chr3	15521501	15521600	AT3G43610	15517680	15524087	-	Spc97 / Spc98 family of spindle pole body (SBP) component	*
hyper-DMR1319	Chr3	15593801	15593900	NO_GENE_DATA
hyper-DMR1320	Chr3	15650201	15650300	NO_GENE_DATA
hyper-DMR1321	Chr3	15657301	15657400	AT3G43790	15655384	15660086	+	zinc induced facilitator-like 2	*
hyper-DMR1322	Chr3	15780601	15780700	NO_GENE_DATA
hyper-DMR1323	Chr3	15825201	15825300	AT3G44060	15824938	15826391	-	F-box/RNI-like superfamily protein	*
hyper-DMR1324	Chr3	15835901	15836000	AT3G44080	15835632	15837126	-	F-box family protein	*
hyper-DMR1325	Chr3	15843801	15843900	NO_GENE_DATA
hyper-DMR1326	Chr3	15863401	15863500	NO_GENE_DATA
hyper-DMR1327	Chr3	15896301	15896400	AT3G44171	15896201	15896356	-	no description	55
hyper-DMR1328	Chr3	15907801	15907900	AT3G44200	15906440	15911474	+	NIMA (never in mitosis, gene A)-related 6	*
hyper-DMR1329	Chr3	15913801	15913900	NO_GENE_DATA
hyper-DMR1330	Chr3	15925501	15925700	NO_GENE_DATA
hyper-DMR1331	Chr3	16008401	16008500	AT3G44330	16006675	16010965	+	no description	*
hyper-DMR1332	Chr3	16014501	16014600	AT3G44340	16011621	16020254	-	clone eighty-four	*
hyper-DMR1333	Chr3	16132401	16132500	NO_GENE_DATA
hyper-DMR1334	Chr3	16219601	16219700	AT3G44670	16216945	16221617	+	Disease resistance protein (TIR-NBS-LRR class) family	*
hyper-DMR1335	Chr3	16261201	16261300	AT3G44713	16260205	16262484	+	no description	*
hyper-DMR1336	Chr3	16362601	16362700	AT3G44820	16361370	16364610	-	Phototropic-responsive NPH3 family protein	*
hyper-DMR1337	Chr3	16538001	16538100	AT3G45170	16537538	16538305	+	GATA transcription factor 14	*
hyper-DMR1338	Chr3	16576201	16576300	AT3G45243	16575823	16576173	+	ECA1 gametogenesis related family protein	28
hyper-DMR1339	Chr3	16608901	16609000	NO_GENE_DATA
hyper-DMR1340	Chr3	16635701	16635800	NO_GENE_DATA
hyper-DMR1341	Chr3	16649001	16649100	AT3G45390	16647921	16649974	-	Concanavalin A-like lectin protein kinase family protein	*
hyper-DMR1342	Chr3	16653001	16653100	AT3G45400	16651963	16653678	+	exostosin family protein	*
hyper-DMR1343	Chr3	16654601	16654700	AT3G45410	16653899	16656013	-	Concanavalin A-like lectin protein kinase family protein	*
hyper-DMR1344	Chr3	16763101	16763200	AT3G45660	16762205	16764241	+	Major facilitator superfamily protein	*
hyper-DMR1345	Chr3	16849201	16849300	AT3G45840	16847904	16849887	-	Cysteine/Histidine-rich C1 domain family protein	*
hyper-DMR1346	Chr3	17039101	17039200	AT3G46350	17036427	17041680	+	Leucine-rich repeat protein kinase family protein	*
hyper-DMR1347	Chr3	17089501	17089600	AT3G46440	17089045	17091875	-	UDP-XYL synthase 5	*
hyper-DMR1348	Chr3	17093901	17094000	AT3G46450	17092938	17095639	-	SEC14 cytosolic factor family protein / phosphoglyceride transfer family protein	*
hyper-DMR1349	Chr3	17297301	17297400	AT3G46960	17290873	17298067	-	RNA helicase, ATP-dependent, SK12/DOB1 protein	*
hyper-DMR1350	Chr3	17315101	17315200	AT3G47000	17313646	17316566	-	Glycosyl hydrolase family protein	*
hyper-DMR1351	Chr3	17350001	17350100	AT3G47110	17347103	17350296	-	Leucine-rich repeat protein kinase family protein	*
hyper-DMR1352	Chr3	17439301	17439400	AT3G47340	17437884	17441243	-	glutamine-dependent asparagine synthase 1	*
hyper-DMR1353	Chr3	17536201	17536300	AT3G47580	17532648	17536059	+	Leucine-rich repeat protein kinase family protein	142
hyper-DMR1353	Chr3	17536201	17536300	AT3G47590	17535759	17537530	-	alpha/beta-Hydrolases superfamily protein	*
hyper-DMR1354	Chr3	17595701	17595800	AT3G47730	17594060	17598896	-	ATP-binding cassette A2	*
hyper-DMR1355	Chr3	17625601	17625700	AT3G47780	17624479	17629013	+	ABC2 homolog 6	*
hyper-DMR1356	Chr3	17677001	17677100	AT3G47910	17674382	17681730	-	Ubiquitin carboxyl-terminal hydrolase-related protein	*
hyper-DMR1357	Chr3	17735201	17735300	AT3G48050	17733533	17739412	-	BAH domain	*
hyper-DMR1358	Chr3	17917601	17917700	AT3G48380	17916416	17920237	+	Peptidase C78, ubiquitin fold modifier-specific peptidase 1/ 2	*
hyper-DMR1359	Chr3	17919601	17919700	AT3G48380	17916416	17920237	+	Peptidase C78, ubiquitin fold modifier-specific peptidase 1/ 2	*
hyper-DMR1360	Chr3	17938701	17938800	AT3G48430	17935609	17940746	+	relative of early flowering 6	*
hyper-DMR1361	Chr3	17940201	17940300	AT3G48430	17935609	17940746	+	relative of early flowering 6	*
hyper-DMR1362	Chr3	18072601	18072700	AT3G48750	18071536	18074641	+	cell division control 2	*
hyper-DMR1363	Chr3	18128201	18128300	AT3G48880	18126870	18129189	+	RNI-like superfamily protein	*
hyper-DMR1364	Chr3	18131101	18131200	AT3G48890	18129601	18131573	+	membrane-associated progesterone binding protein 3	*
hyper-DMR1365	Chr3	18134901	18135000	AT3G48900	18131829	18136343	+	single-stranded DNA endonuclease family protein	*
hyper-DMR1366	Chr3	18186601	18186700	AT3G49055	18185166	18186968	-	no description	*
hyper-DMR1367	Chr3	18322101	18322200	AT3G49400	18319213	18324624	-	Transducin/WD40 repeat-like superfamily protein	*
hyper-DMR1368	Chr3	18345801	18345900	AT3G49490	18344744	18348699	-	no description	*
hyper-DMR1369	Chr3	18381601	18381700	AT3G49600	18380549	18387128	-	ubiquitin-specific protease 26	*
hyper-DMR1370	Chr3	18424501	18424600	AT3G49680	18422649	18425693	+	branched-chain aminotransferase 3	*
hyper-DMR1371	Chr3	18547201	18547300	AT3G50030	18546490	18548132	-	ARM-repeat/Tetratricopeptide repeat (TPR)-like protein	*
hyper-DMR1372	Chr3	18830801	18830900	NO_GENE_DATA
hyper-DMR1373	Chr3	18954801	18954900	AT3G51050	18953923	18957956	+	FG-GAP repeat-containing protein	*
hyper-DMR1374	Chr3	18956201	18956300	AT3G51050	18953923	18957956	+	FG-GAP repeat-containing protein	*
hyper-DMR1375	Chr3	19005401	19005500	AT3G51150	19000856	19006769	+	ATP binding microtubule motor family protein	*
hyper-DMR1376	Chr3	19046301	19046400	AT3G51310	19044480	19049382	-	VPS35 homolog C	*
hyper-DMR1377	Chr3	19046601	19046700	AT3G51310	19044480	19049382	-	VPS35 homolog C	*
hyper-DMR1378	Chr3	19104301	19104400	AT3G51480	19100676	19104825	+	glutamate receptor 3.6	*
hyper-DMR1379	Chr3	19105101	19105400	AT3G51490	19104885	19107797	-	tonoplast monosaccharide transporter3	*
hyper-DMR1380	Chr3	19105901	19106000	AT3G51490	19104885	19107797	-	tonoplast monosaccharide transporter3	*
hyper-DMR1381	Chr3	19119501	19119600	AT3G51550	19117584	19120881	-	Malectin/receptor-like protein kinase family protein	*
hyper-DMR1382	Chr3	19140801	19140900	AT3G51610	19139552	19142085	-	no description	*
hyper-DMR1383	Chr3	19150401	19150500	AT3G51630	19148871	19152193	+	with no lysine (K) kinase 5	*
hyper-DMR1383	Chr3	19150401	19150500	AT3G51632	19148907	19152193	+	conserved peptide upstream open reading frame 44	*
hyper-DMR1384	Chr3	19156201	19156300	AT3G51640	19153762	19157321	+	no description	*
hyper-DMR1385	Chr3	19160201	19160300	AT3G51650	19158971	19162379	+	no description	*
hyper-DMR1386	Chr3	19201901	19202000	AT3G51770	19199781	19204464	-	tetratricopeptide repeat (TPR)-containing protein	*
hyper-DMR1387	Chr3	19364701	19364800	AT3G52200	19360206	19366387	+	Dihydrolipoamide acetyltransferase, long form protein	*
hyper-DMR1388	Chr3	19377801	19377900	AT3G52250	19376138	19383100	+	Duplicated homeodomain-like superfamily protein	*
hyper-DMR1389	Chr3	19397401	19397500	AT3G52300	19396565	19398377	+	ATP synthase D chain, mitochondrial	*
hyper-DMR1390	Chr3	19528601	19528700	AT3G52680	19527029	19531167	+	F-box/RNI-like/FBD-like domains-containing protein	*
hyper-DMR1391	Chr3	19536501	19536600	AT3G52700	19532195	19538403	-	no description	*
hyper-DMR1392	Chr3	19589701	19589800	AT3G52850	19587821	19591947	+	vacuolar sorting receptor homolog 1	*
hyper-DMR1393	Chr3	19892901	19893000	AT3G53680	19892863	19897412	-	Acyl-CoA N-acyltransferase with RING/FYVE/PHD-type zinc finger domain	*
hyper-DMR1394	Chr3	19920301	19920400	AT3G53760	19917854	19922365	-	GAMMA-TUBULIN COMPLEX PROTEIN 4	*
hyper-DMR1395	Chr3	19968301	19968400	AT3G53930	19966352	19970813	+	Protein kinase superfamily protein	*
hyper-DMR1396	Chr3	20106601	20106700	NO_GENE_DATA
hyper-DMR1397	Chr3	20221401	20221500	AT3G54625	20220810	20223024	+	no description	*
hyper-DMR1397	Chr3	20221401	20221500	AT3G54630	20221097	20223028	-	no description	*
hyper-DMR1398	Chr3	20226301	20226400	AT3G54650	20225773	20228921	-	RNI-like superfamily protein	*
hyper-DMR1399	Chr3	20240401	20240500	AT3G54670	20235483	20243960	+	Structural maintenance of chromosomes (SMC) family protein	*
hyper-DMR1400	Chr3	20389701	20389800	AT3G55020	20388869	20394911	-	Ypt/Rab-GAP domain of gyp1p superfamily protein	*
hyper-DMR1401	Chr3	20421901	20422000	AT3G55100	20420290	20422340	-	ABC-2 type transporter family protein	*
hyper-DMR1402	Chr3	20490901	20491000	AT3G55260	20489248	20493076	+	beta-hexosaminidase 1	*
hyper-DMR1403	Chr3	20555301	20555400	AT3G55440	20553690	20556560	+	triosephosphate isomerase	*
hyper-DMR1404	Chr3	20562701	20562800	AT3G55460	20560808	20563762	+	SC35-like splicing factor 30	*
hyper-DMR1405	Chr3	20731801	20731900	AT3G55870	20730858	20733903	+	ADC synthase superfamily protein	*
hyper-DMR1406	Chr3	20809601	20809700	NO_GENE_DATA
hyper-DMR1407	Chr3	20834401	20834500	AT3G56150	20833579	20837160	-	eukaryotic translation initiation factor 3C	*
hyper-DMR1408	Chr3	20843101	20843200	AT3G56170	20842145	20844476	+	Ca-2+ dependent nuclease	*
hyper-DMR1409	Chr3	20969801	20969900	AT3G56600	20968444	20970913	+	Protein kinase superfamily protein	*
hyper-DMR1410	Chr3	21118901	21119000	AT3G57060	21114798	21121113	-	binding	*
hyper-DMR1411	Chr3	21152301	21152400	AT3G57140	21150422	21153596	-	sugar-dependent 1-like	*
hyper-DMR1412	Chr3	21204101	21204200	AT3G57300	21199488	21207885	+	INO80 ortholog	*
hyper-DMR1413	Chr3	21223701	21223800	AT3G57350	21220387	21225305	-	Nucleoporin interacting component (Nup93/Nic96-like) family protein	*
hyper-DMR1414	Chr3	21227401	21227500	AT3G57370	21226839	21228475	-	Cyclin family protein	*
hyper-DMR1415	Chr3	21245401	21245500	AT3G57410	21243136	21251100	-	villin 3	*
hyper-DMR1416	Chr3	21385601	21385700	AT3G57710	21384676	21387399	-	Protein kinase superfamily protein	*
hyper-DMR1416	Chr3	21385601	21385700	AT3G57700	21384917	21385939	+	Protein kinase superfamily protein	*
hyper-DMR1417	Chr3	21441401	21441500	AT3G57890	21438084	21442021	+	Tubulin binding cofactor C domain-containing protein	*
hyper-DMR1418	Chr3	21625601	21625700	AT3G58460	21623179	21626701	-	RHOMBOID-like protein 15	*
hyper-DMR1419	Chr3	21652501	21652600	AT3G58560	21650596	21654200	-	DNAse I-like superfamily protein	*
hyper-DMR1420	Chr3	21653201	21653300	AT3G58560	21650596	21654200	-	DNAse I-like superfamily protein	*
hyper-DMR1421	Chr3	21730401	21730500	AT3G58760	21728714	21731928	+	Integrin-linked protein kinase family	*
hyper-DMR1422	Chr3	22080301	22080400	AT3G59770	22079033	22086149	-	sacI homology domain-containing protein / WW domain-containing protein	*
hyper-DMR1423	Chr3	22124601	22124700	AT3G59890	22124198	22126630	-	Dihydrodipicolinate reductase, bacterial/plant	*
hyper-DMR1424	Chr3	22156501	22156600	AT3G59990	22155705	22158954	-	methionine aminopeptidase 2B	*
hyper-DMR1425	Chr3	22413201	22413300	NO_GENE_DATA
hyper-DMR1426	Chr3	22483501	22483600	AT3G60850	22481894	22484102	+	no description	*
hyper-DMR1427	Chr3	22511501	22511600	AT3G60920	22503328	22513031	-	no description	*
hyper-DMR1428	Chr3	22543101	22543200	AT3G60961	22541319	22552529	+	P-loop containing nucleoside triphosphate hydrolases superfamily protein	*
hyper-DMR1429	Chr3	22544701	22544900	AT3G60961	22541319	22552529	+	P-loop containing nucleoside triphosphate hydrolases superfamily protein	*
hyper-DMR1430	Chr3	22573001	22573100	AT3G61010	22571327	22575255	-	Ferritin/ribonucleotide reductase-like family protein	*
hyper-DMR1431	Chr3	22709601	22709700	AT3G61380	22708482	22711279	-	Phosphatidylinositol N-acetyglucosaminlytransferase subunit P-related	*
hyper-DMR1432	Chr3	22754901	22755100	AT3G61480	22749984	22756584	+	Quinoprotein amine dehydrogenase, beta chain-like	*
hyper-DMR1433	Chr3	22780801	22780900	AT3G61570	22779441	22783834	-	GRIP-related ARF-binding domain-containing protein 1	*
hyper-DMR1434	Chr3	22830101	22830200	AT3G61690	22827884	22834048	+	nucleotidyltransferases	*
hyper-DMR1435	Chr3	22833101	22833200	AT3G61690	22827884	22834048	+	nucleotidyltransferases	*
hyper-DMR1436	Chr3	22868601	22868700	AT3G61780	22867814	22871462	-	embryo defective 1703	*
hyper-DMR1437	Chr3	22875001	22875100	AT3G61800	22874555	22876846	-	no description	*
hyper-DMR1438	Chr3	22968701	22968800	AT3G62010	22964614	22971384	+	no description	*
hyper-DMR1439	Chr3	22969001	22969100	AT3G62010	22964614	22971384	+	no description	*
hyper-DMR1440	Chr3	23052801	23052900	AT3G62290	23051544	23053817	+	ADP-ribosylation factor A1E	*
hyper-DMR1441	Chr3	23087501	23087600	AT3G62390	23087017	23089206	-	TRICHOME BIREFRINGENCE-LIKE 6	*
hyper-DMR1442	Chr3	23329701	23329800	AT3G63150	23328928	23332848	-	MIRO-related GTP-ase 2	*
hyper-DMR1443	Chr3	23330701	23330800	AT3G63150	23328928	23332848	-	MIRO-related GTP-ase 2	*
hyper-DMR1444	Chr3	23379401	23379500	AT3G63280	23377979	23381546	+	NIMA-related kinase 4	*
hyper-DMR1445	Chr4	166801	166900	NO_GENE_DATA
hyper-DMR1446	Chr4	181801	181900	AT4G00420	181323	184387	-	Double-stranded RNA-binding domain (DsRBD)-containing protein	*
hyper-DMR1447	Chr4	206001	206100	AT4G00450	202416	211003	+	RNA polymerase II transcription mediators	*
hyper-DMR1448	Chr4	208401	208500	AT4G00450	202416	211003	+	RNA polymerase II transcription mediators	*
hyper-DMR1449	Chr4	209001	209100	AT4G00450	202416	211003	+	RNA polymerase II transcription mediators	*
hyper-DMR1450	Chr4	210301	210400	AT4G00450	202416	211003	+	RNA polymerase II transcription mediators	*
hyper-DMR1451	Chr4	249601	249700	AT4G00580	248713	250258	+	COP1-interacting protein-related	*
hyper-DMR1452	Chr4	253601	253700	AT4G00590	252766	255054	+	N-terminal nucleophile aminohydrolases (Ntn hydrolases) superfamily protein	*
hyper-DMR1453	Chr4	260101	260200	AT4G00620	259028	261019	-	Amino acid dehydrogenase family protein	*
hyper-DMR1454	Chr4	263801	264100	AT4G00630	261449	268050	-	K+ efflux antiporter 2	*
hyper-DMR1455	Chr4	294001	294100	AT4G00720	293641	297314	-	shaggy-like protein kinase 32	*
hyper-DMR1456	Chr4	389201	389300	AT4G00905	387865	389113	+	NC domain-containing protein-related	88
hyper-DMR1456	Chr4	389201	389300	AT4G00910	389370	391287	-	Aluminium activated malate transporter family protein	70
hyper-DMR1457	Chr4	399701	399800	AT4G00930	396558	400734	+	COP1-interacting protein 4.1	*
hyper-DMR1458	Chr4	420001	420100	AT4G00970	418437	421694	+	cysteine-rich RLK (RECEPTOR-like protein kinase) 41	*
hyper-DMR1459	Chr4	420801	420900	AT4G00970	418437	421694	+	cysteine-rich RLK (RECEPTOR-like protein kinase) 41	*
hyper-DMR1460	Chr4	444101	444200	AT4G01020	439086	445168	+	helicase domain-containing protein / IBR domain-containing protein / zinc finger protein-related	*
hyper-DMR1461	Chr4	449201	449300	AT4G01030	447941	450642	-	pentatricopeptide (PPR) repeat-containing protein	*
hyper-DMR1462	Chr4	509301	509400	AT4G01210	507717	512782	-	glycosyl transferase family 1 protein	*
hyper-DMR1463	Chr4	518301	518400	AT4G01240	517795	521972	-	S-adenosyl-L-methionine-dependent methyltransferases superfamily protein	*
hyper-DMR1464	Chr4	647701	647800	NO_GENE_DATA
hyper-DMR1465	Chr4	655101	655300	NO_GENE_DATA
hyper-DMR1466	Chr4	662601	662700	NO_GENE_DATA
hyper-DMR1467	Chr4	709801	709900	AT4G01660	708544	711256	+	ABC transporter 1	*
hyper-DMR1468	Chr4	710601	710700	AT4G01660	708544	711256	+	ABC transporter 1	*
hyper-DMR1469	Chr4	903601	903700	AT4G02060	900636	905591	+	Minichromosome maintenance (MCM2/3/5) family protein	*
hyper-DMR1470	Chr4	936901	937000	AT4G02110	935086	940191	+	transcription coactivators	*
hyper-DMR1471	Chr4	977501	977600	AT4G02220	976278	979163	+	zinc finger (MYND type) family protein / programmed cell death 2 C-terminal domain-containing protein	*
hyper-DMR1472	Chr4	1016401	1016500	NO_GENE_DATA
hyper-DMR1473	Chr4	1055701	1055800	AT4G02400	1054199	1057998	+	U3 ribonucleoprotein (Utp) family protein	*
hyper-DMR1474	Chr4	1124401	1124500	AT4G02560	1123490	1128421	-	Homeodomain-like superfamily protein	*
hyper-DMR1475	Chr4	1157701	1157800	AT4G02650	1156453	1158653	+	ENTH/ANTH/VHS superfamily protein	*
hyper-DMR1476	Chr4	1219301	1219400	AT4G02740	1217591	1220857	-	F-box/RNI-like superfamily protein	*
hyper-DMR1477	Chr4	1293801	1293900	AT4G02920	1292523	1294861	+	no description	*
hyper-DMR1478	Chr4	1327101	1327200	AT4G03000	1324108	1327520	+	RING/U-box superfamily protein	*
hyper-DMR1479	Chr4	1378101	1378200	AT4G03110	1376306	1379420	-	RNA-binding protein-defense related 1	*
hyper-DMR1480	Chr4	1409401	1409500	AT4G03200	1408159	1412756	+	catalytics	*
hyper-DMR1481	Chr4	1503201	1503300	AT4G03410	1501168	1503561	+	Peroxisomal membrane 22 kDa (Mpv17/PMP22) family protein	*
hyper-DMR1482	Chr4	1528001	1528100	AT4G03443	1527716	1528057	+	no description	56
hyper-DMR1482	Chr4	1528001	1528100	AT4G03445	1528134	1528370	-	no description	34
hyper-DMR1483	Chr4	1964101	1964200	AT4G04080	1963358	1964423	+	ISCU-like 3	*
hyper-DMR1484	Chr4	1976401	1976500	NO_GENE_DATA
hyper-DMR1485	Chr4	2020201	2020300	AT4G04180	2020436	2023992	+	P-loop containing nucleoside triphosphate hydrolases superfamily protein	136
hyper-DMR1486	Chr4	2029301	2029400	NO_GENE_DATA
hyper-DMR1487	Chr4	2164201	2164300	AT4G04402	2164007	2165404	+	two-component phosphorelay mediator, putative	*
hyper-DMR1488	Chr4	2220601	2220700	AT4G04450	2218379	2221114	+	WRKY family transcription factor	*
hyper-DMR1489	Chr4	2225401	2225500	AT4G04460	2224422	2227874	+	Saposin-like aspartyl protease family protein	*
hyper-DMR1490	Chr4	2281101	2281200	NO_GENE_DATA
hyper-DMR1491	Chr4	2299901	2300000	NO_GENE_DATA
hyper-DMR1492	Chr4	2372101	2372200	AT4G04670	2367566	2372216	+	Met-10+ like family protein / kelch repeat-containing protein	*
hyper-DMR1492	Chr4	2372101	2372200	AT4G04680	2372266	2373327	+	no description	66
hyper-DMR1493	Chr4	2396501	2396600	AT4G04720	2394458	2397759	-	calcium-dependent protein kinase 21	*
hyper-DMR1494	Chr4	2466201	2466300	AT4G04880	2464859	2467166	-	adenosine/AMP deaminase family protein	*
hyper-DMR1495	Chr4	2473501	2473600	AT4G04885	2471972	2475981	+	PCF11P-similar protein 4	*
hyper-DMR1496	Chr4	2475101	2475200	AT4G04885	2471972	2475981	+	PCF11P-similar protein 4	*
hyper-DMR1497	Chr4	2479201	2479300	AT4G04890	2476489	2482345	-	protodermal factor 2	*
hyper-DMR1498	Chr4	2510201	2510500	AT4G04930	2509133	2511145	+	fatty acid desaturase family protein	*
hyper-DMR1499	Chr4	2523701	2523800	AT4G04955	2522034	2525280	-	allantoinase	*
hyper-DMR1500	Chr4	2584401	2584600	NO_GENE_DATA
hyper-DMR1501	Chr4	2612901	2613300	NO_GENE_DATA
hyper-DMR1502	Chr4	2622901	2623000	NO_GENE_DATA
hyper-DMR1503	Chr4	2652401	2652500	AT4G05140	2651015	2653208	-	Nucleoside transporter family protein	*
hyper-DMR1504	Chr4	2652701	2652800	AT4G05140	2651015	2653208	-	Nucleoside transporter family protein	*
hyper-DMR1505	Chr4	2656801	2656900	NO_GENE_DATA
hyper-DMR1506	Chr4	2666301	2666400	AT4G05160	2664385	2666707	+	AMP-dependent synthetase and ligase family protein	*
hyper-DMR1507	Chr4	2680801	2680900	AT4G05200	2679723	2682309	-	cysteine-rich RLK (RECEPTOR-like protein kinase) 25	*
hyper-DMR1508	Chr4	2721401	2721500	AT4G05330	2720561	2723125	-	ARF-GAP domain 13	*
hyper-DMR1509	Chr4	2722001	2722100	AT4G05330	2720561	2723125	-	ARF-GAP domain 13	*
hyper-DMR1510	Chr4	2747301	2747400	AT4G05420	2746121	2752943	+	damaged DNA binding protein 1A	*
hyper-DMR1511	Chr4	2782401	2782500	NO_GENE_DATA
hyper-DMR1512	Chr4	2920101	2920200	NO_GENE_DATA
hyper-DMR1513	Chr4	2926001	2926100	NO_GENE_DATA
hyper-DMR1514	Chr4	2926801	2926900	NO_GENE_DATA
hyper-DMR1515	Chr4	2956901	2957000	NO_GENE_DATA
hyper-DMR1516	Chr4	2957601	2957700	NO_GENE_DATA
hyper-DMR1517	Chr4	2958701	2958800	NO_GENE_DATA
hyper-DMR1518	Chr4	2959601	2959700	AT4G05612	2959094	2963744	+	no description	*
hyper-DMR1519	Chr4	2966401	2966500	NO_GENE_DATA
hyper-DMR1520	Chr4	2967101	2967200	NO_GENE_DATA
hyper-DMR1521	Chr4	2968001	2968100	NO_GENE_DATA
hyper-DMR1522	Chr4	2980801	2980900	NO_GENE_DATA
hyper-DMR1523	Chr4	3025101	3025200	NO_GENE_DATA
hyper-DMR1524	Chr4	3028001	3028100	NO_GENE_DATA
hyper-DMR1525	Chr4	3034201	3034300	NO_GENE_DATA
hyper-DMR1526	Chr4	3040301	3040400	NO_GENE_DATA
hyper-DMR1527	Chr4	3040601	3040900	NO_GENE_DATA
hyper-DMR1528	Chr4	3044601	3044700	NO_GENE_DATA
hyper-DMR1529	Chr4	3045101	3045200	NO_GENE_DATA
hyper-DMR1530	Chr4	3046501	3046600	NO_GENE_DATA
hyper-DMR1531	Chr4	3047201	3047300	NO_GENE_DATA
hyper-DMR1532	Chr4	3047601	3047700	NO_GENE_DATA
hyper-DMR1533	Chr4	3244101	3244200	NO_GENE_DATA
hyper-DMR1534	Chr4	3645601	3645700	NO_GENE_DATA
hyper-DMR1535	Chr4	3649201	3649300	NO_GENE_DATA
hyper-DMR1536	Chr4	3658401	3658500	NO_GENE_DATA
hyper-DMR1537	Chr4	3896601	3896700	NO_GENE_DATA
hyper-DMR1538	Chr4	3973601	3973700	NO_GENE_DATA
hyper-DMR1539	Chr4	3982201	3982300	NO_GENE_DATA
hyper-DMR1540	Chr4	3983801	3983900	NO_GENE_DATA
hyper-DMR1541	Chr4	3998001	3998100	NO_GENE_DATA
hyper-DMR1542	Chr4	4011001	4011100	NO_GENE_DATA
hyper-DMR1543	Chr4	4011401	4011500	NO_GENE_DATA
hyper-DMR1544	Chr4	4073201	4073300	NO_GENE_DATA
hyper-DMR1545	Chr4	4669501	4669600	NO_GENE_DATA
hyper-DMR1546	Chr4	4977901	4978000	NO_GENE_DATA
hyper-DMR1547	Chr4	5172901	5173200	AT4G08180	5169484	5173662	+	OSBP(oxysterol binding protein)-related protein 1C	*
hyper-DMR1548	Chr4	5184101	5184400	AT4G08210	5183813	5185873	-	Pentatricopeptide repeat (PPR-like) superfamily protein	*
hyper-DMR1549	Chr4	5289301	5289400	AT4G08350	5286234	5292239	+	global transcription factor group A2	*
hyper-DMR1550	Chr4	5317701	5317800	NO_GENE_DATA
hyper-DMR1551	Chr4	5345701	5345800	NO_GENE_DATA
hyper-DMR1552	Chr4	5349701	5349800	AT4G08430	5347396	5350436	-	Ulp1 protease family protein	*
hyper-DMR1553	Chr4	5352801	5352900	NO_GENE_DATA
hyper-DMR1554	Chr4	5377601	5377700	AT4G08460	5377064	5380645	-	Protein of unknown function (DUF1644)	*
hyper-DMR1555	Chr4	5385001	5385100	AT4G08470	5383852	5387058	-	MAPK/ERK kinase kinase 3	*
hyper-DMR1556	Chr4	5388001	5388100	AT4G08480	5387652	5391507	-	mitogen-activated protein kinase kinase kinase 9	*
hyper-DMR1557	Chr4	5445401	5445500	AT4G08550	5444345	5446891	+	electron carriers	*
hyper-DMR1558	Chr4	5453901	5454000	NO_GENE_DATA
hyper-DMR1559	Chr4	5467901	5468000	NO_GENE_DATA
hyper-DMR1560	Chr4	5607701	5607800	AT4G08780	5604153	5608202	+	Peroxidase superfamily protein	*
hyper-DMR1561	Chr4	5616201	5616300	AT4G08810	5616052	5617939	-	calcium ion binding	*
hyper-DMR1562	Chr4	5616501	5616600	AT4G08810	5616052	5617939	-	calcium ion binding	*
hyper-DMR1563	Chr4	5647301	5647400	AT4G08870	5646439	5648727	-	Arginase/deacetylase superfamily protein	*
hyper-DMR1564	Chr4	5716101	5716200	NO_GENE_DATA
hyper-DMR1565	Chr4	5726501	5726600	AT4G08920	5724103	5727253	+	cryptochrome 1	*
hyper-DMR1566	Chr4	5777101	5777200	AT4G09000	5775210	5777481	+	general regulatory factor 1	*
hyper-DMR1567	Chr4	5803201	5803300	AT4G09070	5802308	5803392	+	TATA-binding related factor (TRF) of subunit 20 of Mediator complex	*
hyper-DMR1568	Chr4	5822801	5822900	NO_GENE_DATA
hyper-DMR1569	Chr4	5987701	5988400	NO_GENE_DATA
hyper-DMR1570	Chr4	6007701	6007800	NO_GENE_DATA
hyper-DMR1571	Chr4	6025301	6025400	AT4G09520	6024896	6027055	-	Cofactor-independent phosphoglycerate mutase	*
hyper-DMR1572	Chr4	6050901	6051000	AT4G09570	6049517	6052335	+	calcium-dependent protein kinase 4	*
hyper-DMR1573	Chr4	6124101	6124200	NO_GENE_DATA
hyper-DMR1574	Chr4	6209501	6209600	NO_GENE_DATA
hyper-DMR1575	Chr4	6219301	6219400	NO_GENE_DATA
hyper-DMR1576	Chr4	6236101	6236200	AT4G09950	6234762	6236312	+	P-loop containing nucleoside triphosphate hydrolases superfamily protein	*
hyper-DMR1577	Chr4	6330901	6331000	NO_GENE_DATA
hyper-DMR1578	Chr4	6563801	6563900	NO_GENE_DATA
hyper-DMR1579	Chr4	6617701	6617800	AT4G10740	6617143	6618426	-	F-box and associated interaction domains-containing protein	*
hyper-DMR1580	Chr4	6622301	6622400	AT4G10760	6619817	6623351	-	mRNAadenosine methylase	*
hyper-DMR1581	Chr4	6790801	6790900	NO_GENE_DATA
hyper-DMR1582	Chr4	6816101	6816200	AT4G11170	6811127	6817130	+	Disease resistance protein (TIR-NBS-LRR class) family	*
hyper-DMR1583	Chr4	6959501	6959600	AT4G11450	6958681	6962046	-	Protein of unknown function (DUF3527)	*
hyper-DMR1584	Chr4	7064201	7064300	AT4G11720	7063255	7066878	+	hapless 2	*
hyper-DMR1585	Chr4	7122201	7122300	AT4G11840	7121965	7125882	-	phospholipase D gamma 3	*
hyper-DMR1586	Chr4	7269601	7269700	AT4G12150	7268837	7270267	-	RING/U-box superfamily protein	*
hyper-DMR1587	Chr4	7554401	7554500	NO_GENE_DATA
hyper-DMR1588	Chr4	7624901	7625000	AT4G13075	7624680	7625192	-	RALF-like 30	*
hyper-DMR1589	Chr4	7718401	7718500	NO_GENE_DATA
hyper-DMR1590	Chr4	7810801	7810900	AT4G13440	7810215	7810679	+	Calcium-binding EF-hand family protein	122
hyper-DMR1591	Chr4	7848601	7848800	NO_GENE_DATA
hyper-DMR1592	Chr4	7872301	7872400	AT4G13550	7871057	7876963	-	triglyceride lipases	*
hyper-DMR1593	Chr4	7982501	7982600	AT4G13750	7975191	7987620	+	Histidine kinase-, DNA gyrase B-, and HSP90-like ATPase family protein	*
hyper-DMR1594	Chr4	8026901	8027000	AT4G13880	8025804	8028614	+	receptor like protein 48	*
hyper-DMR1595	Chr4	8028201	8028300	AT4G13880	8025804	8028614	+	receptor like protein 48	*
hyper-DMR1596	Chr4	8045601	8045700	AT4G13918	8043587	8047176	-	no description	*
hyper-DMR1596	Chr4	8045601	8045700	AT4G13920	8043803	8046559	+	receptor like protein 50	*
hyper-DMR1597	Chr4	8192801	8192900	AT4G14210	8190212	8195265	-	phytoene desaturase 3	*
hyper-DMR1598	Chr4	8476701	8476800	AT4G14760	8475457	8481094	+	kinase interacting (KIP1-like) family protein	*
hyper-DMR1599	Chr4	8548901	8549000	AT4G14960	8548492	8550453	-	Tubulin/FtsZ family protein	*
hyper-DMR1600	Chr4	8610401	8610500	AT4G15080	8608700	8612693	-	DHHC-type zinc finger family protein	*
hyper-DMR1601	Chr4	8676501	8676600	AT4G15215	8672070	8679176	+	pleiotropic drug resistance 13	*
hyper-DMR1602	Chr4	8690001	8690100	AT4G15233	8688289	8694558	+	ABC-2 and Plant PDR ABC-type transporter family protein	*
hyper-DMR1603	Chr4	8782301	8782400	NO_GENE_DATA
hyper-DMR1604	Chr4	8816001	8816100	AT4G15410	8814801	8816805	+	serine/threonine protein phosphatase 2A 55 kDa regulatory subunit B prime gamma	*
hyper-DMR1605	Chr4	8893101	8893200	AT4G15570	8892607	8898999	+	P-loop containing nucleoside triphosphate hydrolases superfamily protein	*
hyper-DMR1606	Chr4	8972501	8972600	AT4G15760	8972649	8974690	-	monooxygenase 1	49
hyper-DMR1607	Chr4	9000101	9000400	AT4G15840	8996912	9001039	+	BTB/POZ domain-containing protein	*
hyper-DMR1608	Chr4	9097001	9097100	AT4G16070	9096689	9100983	-	Mono-/di-acylglycerol lipase, N-terminal	*
hyper-DMR1609	Chr4	9195901	9196000	AT4G16250	9195602	9199486	-	phytochrome D	*
hyper-DMR1610	Chr4	9238701	9238800	AT4G16340	9228185	9241317	-	guanyl-nucleotide exchange factors	*
hyper-DMR1611	Chr4	9373701	9373800	AT4G16650	9372477	9376409	+	O-fucosyltransferase family protein	*
hyper-DMR1612	Chr4	9389201	9389300	AT4G16680	9387393	9390774	-	P-loop containing nucleoside triphosphate hydrolases superfamily protein	*
hyper-DMR1613	Chr4	9474001	9474200	AT4G16835	9472763	9474803	+	Tetratricopeptide repeat (TPR)-like superfamily protein	*
hyper-DMR1614	Chr4	9578501	9578700	AT4G17020	9577776	9581439	-	transcription factor-related	*
hyper-DMR1615	Chr4	9603701	9603800	AT4G17080	9601451	9604207	+	Histone H3 K4-specific methyltransferase SET7/9 family protein	*
hyper-DMR1616	Chr4	9661701	9661800	AT4G17230	9660985	9663774	-	SCARECROW-like 13	*
hyper-DMR1617	Chr4	9678401	9678500	AT4G17270	9676127	9678777	+	Mo25 family protein	*
hyper-DMR1617	Chr4	9678401	9678500	AT4G17280	9678625	9680389	-	Auxin-responsive family protein	125
hyper-DMR1618	Chr4	9684601	9684700	AT4G17300	9681539	9684975	+	Class II aminoacyl-tRNA and biotin synthetases superfamily protein	*
hyper-DMR1619	Chr4	9696301	9696400	AT4G17330	9688888	9697578	-	G2484-1 protein	*
hyper-DMR1620	Chr4	9696801	9696900	AT4G17330	9688888	9697578	-	G2484-1 protein	*
hyper-DMR1621	Chr4	9784901	9785000	AT4G17570	9783884	9787528	-	GATA transcription factor 26	*
hyper-DMR1622	Chr4	9799401	9799500	NO_GENE_DATA
hyper-DMR1623	Chr4	9809201	9809300	AT4G17610	9805513	9814910	-	tRNA/rRNA methyltransferase (SpoU) family protein	*
hyper-DMR1624	Chr4	9857501	9857600	AT4G17710	9856296	9859288	-	homeodomain GLABROUS 4	*
hyper-DMR1625	Chr4	9959501	9959600	NO_GENE_DATA
hyper-DMR1626	Chr4	10039501	10039600	AT4G18120	10038126	10042248	+	MEI2-like 3	*
hyper-DMR1627	Chr4	10040401	10040500	AT4G18120	10038126	10042248	+	MEI2-like 3	*
hyper-DMR1628	Chr4	10068801	10068900	AT4G18190	10067810	10069338	+	purine permease 6	*
hyper-DMR1629	Chr4	10202501	10202600	AT4G18480	10201672	10203469	-	P-loop containing nucleoside triphosphate hydrolases superfamily protein	*
hyper-DMR1630	Chr4	10244601	10244700	AT4G18600	10239881	10247372	-	SCAR family protein	*
hyper-DMR1631	Chr4	10313701	10313800	AT4G18780	10312624	10316790	-	cellulose synthase family protein	*
hyper-DMR1632	Chr4	10323401	10323500	AT4G18810	10322156	10325816	-	NAD(P)-binding Rossmann-fold superfamily protein	*
hyper-DMR1633	Chr4	10449001	10449100	AT4G19080	10448813	10449796	-	Protein of unknown function (DUF594)	*
hyper-DMR1634	Chr4	10487001	10487100	AT4G19180	10485325	10488413	-	GDA1/CD39 nucleoside phosphatase family protein	*
hyper-DMR1635	Chr4	10503901	10504000	AT4G19210	10501200	10505217	+	RNAse l inhibitor protein 2	*
hyper-DMR1636	Chr4	10538001	10538100	AT4G19270	10537555	10538021	-	no description	20
hyper-DMR1637	Chr4	10640001	10640100	AT4G19520	10639269	10647079	-	disease resistance protein (TIR-NBS-LRR class) family	*
hyper-DMR1638	Chr4	10658801	10658900	AT4G19540	10657383	10659233	+	IND1(iron-sulfur protein required for NADH dehydrogenase)-like	*
hyper-DMR1639	Chr4	10986201	10986300	AT4G20340	10984707	10987748	+	Transcription factor TFIIE, alpha subunit	*
hyper-DMR1640	Chr4	11012101	11012200	AT4G20400	11008666	11013860	+	JUMONJI 14	*
hyper-DMR1641	Chr4	11018001	11018100	AT4G20430	11017629	11021280	-	Subtilase family protein	*
hyper-DMR1642	Chr4	11018401	11018500	AT4G20430	11017629	11021280	-	Subtilase family protein	*
hyper-DMR1643	Chr4	11131401	11131500	AT4G20770	11130762	11133086	-	Pentatricopeptide repeat (PPR) superfamily protein	*
hyper-DMR1644	Chr4	11257401	11257500	AT4G21090	11256459	11258588	-	MITOCHONDRIAL FERREDOXIN 2	*
hyper-DMR1645	Chr4	11259201	11259300	AT4G21100	11258761	11265463	-	damaged DNA binding protein 1B	*
hyper-DMR1646	Chr4	11276201	11276300	AT4G21130	11274296	11276299	+	Transducin/WD40 repeat-like superfamily protein	98
hyper-DMR1647	Chr4	11287501	11287600	AT4G21170	11286756	11288754	-	Tetratricopeptide repeat (TPR)-like superfamily protein	*
hyper-DMR1648	Chr4	11292601	11292800	AT4G21190	11292192	11294009	-	Pentatricopeptide repeat (PPR) superfamily protein	*
hyper-DMR1649	Chr4	11293001	11293100	AT4G21190	11292192	11294009	-	Pentatricopeptide repeat (PPR) superfamily protein	*
hyper-DMR1650	Chr4	11320001	11320200	AT4G21230	11319139	11321679	-	cysteine-rich RLK (RECEPTOR-like protein kinase) 27	*
hyper-DMR1651	Chr4	11457501	11457600	AT4G21534	11456230	11458820	+	Diacylglycerol kinase family protein	*
hyper-DMR1652	Chr4	11492801	11492900	AT4G21630	11492248	11495500	-	Subtilase family protein	*
hyper-DMR1653	Chr4	11536201	11536300	AT4G21710	11535525	11542268	-	DNA-directed RNA polymerase family protein	*
hyper-DMR1654	Chr4	11608801	11608900	AT4G21880	11604986	11610651	+	Pentatricopeptide repeat (PPR) superfamily protein	*
hyper-DMR1655	Chr4	11727001	11727100	AT4G22130	11723513	11727673	+	STRUBBELIG-receptor family 8	*
hyper-DMR1656	Chr4	11748901	11749000	AT4G22200	11746513	11750698	-	potassium transport 2/3	*
hyper-DMR1657	Chr4	11928501	11928600	NO_GENE_DATA
hyper-DMR1658	Chr4	12168501	12168600	AT4G23260	12167354	12170086	-	cysteine-rich RLK (RECEPTOR-like protein kinase) 18	*
hyper-DMR1659	Chr4	12439601	12439700	AT4G23940	12437108	12441968	+	FtsH extracellular protease family	*
hyper-DMR1660	Chr4	12558001	12558100	AT4G24200	12556646	12560944	-	Transcription elongation factor (TFIIS) family protein	*
hyper-DMR1661	Chr4	12584701	12584800	AT4G24270	12581601	12587384	-	EMBRYO DEFECTIVE 140	*
hyper-DMR1662	Chr4	12659701	12659800	AT4G24500	12658444	12660605	+	hydroxyproline-rich glycoprotein family protein	*
hyper-DMR1663	Chr4	12678301	12678400	AT4G24550	12675734	12679040	+	Clathrin adaptor complexes medium subunit family protein	*
hyper-DMR1664	Chr4	12710801	12710900	AT4G24620	12708752	12712825	-	phosphoglucose isomerase 1	*
hyper-DMR1665	Chr4	12759101	12759200	AT4G24750	12758214	12760908	-	Rhodanese/Cell cycle control phosphatase superfamily protein	*
hyper-DMR1666	Chr4	12780201	12780300	AT4G24790	12777558	12781688	+	AAA-type ATPase family protein	*
hyper-DMR1667	Chr4	12891501	12891600	AT4G25120	12890694	12898501	+	P-loop containing nucleoside triphosphate hydrolases superfamily protein	*
hyper-DMR1668	Chr4	12911901	12912000	AT4G25180	12911550	12914014	-	RNA polymerase III RPC4	*
hyper-DMR1669	Chr4	13026501	13026600	AT4G25500	13024571	13027484	+	arginine/serine-rich splicing factor 35	*
hyper-DMR1670	Chr4	13030601	13030700	AT4G25515	13028219	13031799	+	SEUSS-like 3	*
hyper-DMR1671	Chr4	13118401	13118500	AT4G25770	13117525	13120118	-	alpha/beta-Hydrolases superfamily protein	*
hyper-DMR1672	Chr4	13151101	13151200	AT4G25870	13149691	13152277	-	Core-2/I-branching beta-1,6-N-acetylglucosaminyltransferase family protein	*
hyper-DMR1673	Chr4	13188401	13188500	AT4G25970	13184114	13189435	+	phosphatidylserine decarboxylase 3	*
hyper-DMR1674	Chr4	13198901	13199000	AT4G26000	13197246	13199836	+	RNA-binding KH domain-containing protein	*
hyper-DMR1675	Chr4	13228701	13228800	AT4G26100	13227450	13230797	-	casein kinase 1	*
hyper-DMR1676	Chr4	13358901	13359000	AT4G26440	13357596	13359551	-	WRKY DNA-binding protein 34	*
hyper-DMR1677	Chr4	13456601	13456700	AT4G26680	13454853	13456631	+	Tetratricopeptide repeat (TPR)-like superfamily protein	30
hyper-DMR1677	Chr4	13456601	13456700	AT4G26690	13456434	13460060	-	PLC-like phosphodiesterase family protein	*
hyper-DMR1678	Chr4	13573701	13573800	AT4G27040	13572885	13575538	-	EAP30/Vps36 family protein	*
hyper-DMR1679	Chr4	13579401	13579500	NO_GENE_DATA
hyper-DMR1680	Chr4	13592901	13593000	AT4G27080	13589072	13593585	+	PDI-like 5-4	*
hyper-DMR1681	Chr4	13604801	13604900	AT4G27130	13604558	13606448	-	Translation initiation factor SUI1 family protein	*
hyper-DMR1682	Chr4	13616901	13617000	AT4G27180	13614856	13619156	-	kinesin 2	*
hyper-DMR1683	Chr4	13681401	13681600	NO_GENE_DATA
hyper-DMR1684	Chr4	13697401	13697500	AT4G27370	13694881	13700780	-	P-loop containing nucleoside triphosphate hydrolases superfamily protein	*
hyper-DMR1685	Chr4	13745101	13745200	AT4G27500	13743110	13746211	+	proton pump interactor 1	*
hyper-DMR1686	Chr4	13764001	13764100	AT4G27570	13763464	13765064	-	UDP-Glycosyltransferase superfamily protein	*
hyper-DMR1687	Chr4	13783301	13783400	AT4G27600	13782515	13785112	-	pfkB-like carbohydrate kinase family protein	*
hyper-DMR1688	Chr4	13786301	13786400	AT4G27610	13785432	13788433	-	no description	*
hyper-DMR1689	Chr4	13805701	13805800	AT4G27650	13803297	13807935	-	Eukaryotic release factor 1 (eRF1) family protein	*
hyper-DMR1690	Chr4	13875101	13875200	AT4G27860	13873708	13876528	+	vacuolar iron transporter (VIT) family protein	*
hyper-DMR1691	Chr4	13875401	13875500	AT4G27860	13873708	13876528	+	vacuolar iron transporter (VIT) family protein	*
hyper-DMR1692	Chr4	13880001	13880100	AT4G27870	13878923	13882882	+	Vacuolar iron transporter (VIT) family protein	*
hyper-DMR1693	Chr4	13905901	13906000	AT4G27940	13904474	13907245	+	manganese tracking factor for mitochondrial SOD2	*
hyper-DMR1694	Chr4	13906501	13906600	AT4G27940	13904474	13907245	+	manganese tracking factor for mitochondrial SOD2	*
hyper-DMR1695	Chr4	13928401	13928600	AT4G28000	13925456	13929280	+	P-loop containing nucleoside triphosphate hydrolases superfamily protein	*
hyper-DMR1696	Chr4	13933501	13933600	AT4G28020	13933232	13935315	-	no description	*
hyper-DMR1697	Chr4	13951901	13952000	AT4G28080	13948603	13957840	-	Tetratricopeptide repeat (TPR)-like superfamily protein	*
hyper-DMR1698	Chr4	14036201	14036300	AT4G28370	14034654	14041322	+	RING/U-box superfamily protein	*
hyper-DMR1699	Chr4	14067201	14067300	AT4G28470	14066875	14072545	-	26S proteasome regulatory subunit S2 1B	*
hyper-DMR1700	Chr4	14069001	14069200	AT4G28470	14066875	14072545	-	26S proteasome regulatory subunit S2 1B	*
hyper-DMR1701	Chr4	14110001	14110300	AT4G28540	14106959	14110706	+	casein kinase I-like 6	*
hyper-DMR1702	Chr4	14196201	14196300	NO_GENE_DATA
hyper-DMR1703	Chr4	14296001	14296100	AT4G29000	14293513	14297066	+	Tesmin/TSO1-like CXC domain-containing protein	*
hyper-DMR1704	Chr4	14299001	14299100	AT4G29010	14297044	14302147	-	Enoyl-CoA hydratase/isomerase family	*
hyper-DMR1705	Chr4	14320401	14320500	AT4G29060	14317256	14321567	+	elongation factor Ts family protein	*
hyper-DMR1706	Chr4	14433801	14433900	AT4G29300	14433991	14434524	-	low-molecular-weight cysteine-rich 27	91
hyper-DMR1707	Chr4	14475101	14475200	AT4G29440	14473757	14477935	-	Regulator of Vps4 activity in the MVB pathway protein	*
hyper-DMR1708	Chr4	14560901	14561200	AT4G29730	14558985	14562538	-	nucleosome/chromatin assembly factor group C5	*
hyper-DMR1709	Chr4	14652701	14652800	AT4G29940	14648139	14653379	-	pathogenesis related homeodomain protein A	*
hyper-DMR1710	Chr4	14731301	14731400	AT4G30120	14730401	14733510	-	heavy metal atpase 3	*
hyper-DMR1711	Chr4	14748401	14748500	AT4G30150	14742452	14749987	+	no description	*
hyper-DMR1712	Chr4	14749001	14749100	AT4G30150	14742452	14749987	+	no description	*
hyper-DMR1713	Chr4	14757001	14757100	AT4G30160	14753349	14760189	+	villin 4	*
hyper-DMR1714	Chr4	14771301	14771400	AT4G30190	14770499	14776058	-	H(+)-ATPase 2	*
hyper-DMR1715	Chr4	14771601	14771700	AT4G30190	14770499	14776058	-	H(+)-ATPase 2	*
hyper-DMR1716	Chr4	14788501	14788600	AT4G30200	14786633	14790501	-	vernalization5/VIN3-like	*
hyper-DMR1717	Chr4	14834601	14834700	AT4G30310	14831861	14835214	+	FGGY family of carbohydrate kinase	*
hyper-DMR1718	Chr4	14931201	14931300	AT4G30570	14930677	14931951	-	Glucose-1-phosphate adenylyltransferase family protein	*
hyper-DMR1719	Chr4	14992401	14992500	AT4G30780	14990341	14993069	+	no description	*
hyper-DMR1720	Chr4	14994701	14994800	AT4G30790	14993086	14997785	-	no description	*
hyper-DMR1721	Chr4	15085801	15085900	AT4G30990	15084098	15097920	+	ARM repeat superfamily protein	*
hyper-DMR1722	Chr4	15091201	15091400	AT4G30990	15084098	15097920	+	ARM repeat superfamily protein	*
hyper-DMR1723	Chr4	15094301	15094400	AT4G30990	15084098	15097920	+	ARM repeat superfamily protein	*
hyper-DMR1724	Chr4	15095801	15095900	AT4G30990	15084098	15097920	+	ARM repeat superfamily protein	*
hyper-DMR1725	Chr4	15108801	15108900	AT4G31020	15108101	15110289	-	alpha/beta-Hydrolases superfamily protein	*
hyper-DMR1726	Chr4	15168601	15168800	AT4G31210	15165156	15172738	+	DNA topoisomerase, type IA, core	*
hyper-DMR1727	Chr4	15173501	15173600	AT4G31230	15172897	15176109	-	Protein kinase protein with adenine nucleotide alpha hydrolases-like domain	*
hyper-DMR1728	Chr4	15175001	15175100	AT4G31230	15172897	15176109	-	Protein kinase protein with adenine nucleotide alpha hydrolases-like domain	*
hyper-DMR1729	Chr4	15190501	15190600	AT4G31300	15188748	15191217	+	N-terminal nucleophile aminohydrolases (Ntn hydrolases) superfamily protein	*
hyper-DMR1730	Chr4	15254401	15254500	AT4G31440	15253731	15254870	+	no description	*
hyper-DMR1731	Chr4	15266801	15266900	AT4G31480	15263154	15267847	+	Coatomer, beta subunit	*
hyper-DMR1732	Chr4	15270601	15270700	AT4G31490	15268533	15273147	+	Coatomer, beta subunit	*
hyper-DMR1733	Chr4	15271101	15271200	AT4G31490	15268533	15273147	+	Coatomer, beta subunit	*
hyper-DMR1734	Chr4	15297801	15297900	AT4G31570	15297014	15306410	+	no description	*
hyper-DMR1735	Chr4	15387801	15387900	AT4G31810	15387120	15390396	-	ATP-dependent caseinolytic (Clp) protease/crotonase family protein	*
hyper-DMR1736	Chr4	15421401	15421500	AT4G31880	15419082	15424265	-	no description	*
hyper-DMR1737	Chr4	15639901	15640000	AT4G32400	15638625	15640465	+	Mitochondrial substrate carrier family protein	*
hyper-DMR1738	Chr4	15652201	15652300	AT4G32420	15647346	15652756	-	Cyclophilin-like peptidyl-prolyl cis-trans isomerase family protein	*
hyper-DMR1739	Chr4	15657301	15657400	AT4G32440	15656681	15660223	+	Plant Tudor-like RNA-binding protein	*
hyper-DMR1740	Chr4	15737101	15737200	AT4G32620	15731508	15737272	+	Enhancer of polycomb-like transcription factor protein	*
hyper-DMR1741	Chr4	15774101	15774200	AT4G32700	15767317	15779697	+	helicases	*
hyper-DMR1742	Chr4	15891301	15891400	AT4G32920	15887270	15896006	-	glycine-rich protein	*
hyper-DMR1743	Chr4	15910801	15911200	AT4G32970	15910345	15914337	-	no description	*
hyper-DMR1744	Chr4	15950601	15950700	AT4G33060	15948490	15952223	+	Cyclophilin-like peptidyl-prolyl cis-trans isomerase family protein	*
hyper-DMR1745	Chr4	15967301	15967400	AT4G33090	15965741	15970456	-	aminopeptidase M1	*
hyper-DMR1746	Chr4	16010701	16010800	AT4G33200	16002475	16014968	-	myosin, putative	*
hyper-DMR1747	Chr4	16033201	16033300	AT4G33240	16029209	16038067	-	1-phosphatidylinositol-4-phosphate 5-kinases	*
hyper-DMR1748	Chr4	16079001	16079100	AT4G33400	16077917	16080521	-	Vacuolar import/degradation, Vid27-related protein	*
hyper-DMR1749	Chr4	16087801	16087900	AT4G33430	16086311	16090777	-	BRI1-associated receptor kinase	*
hyper-DMR1750	Chr4	16142901	16143000	AT4G33590	16142497	16144023	-	no description	*
hyper-DMR1751	Chr4	16270001	16270100	AT4G33945	16268050	16270743	+	ARM repeat superfamily protein	*
hyper-DMR1752	Chr4	16291501	16291600	AT4G33990	16290141	16292612	-	Tetratricopeptide repeat (TPR)-like superfamily protein	*
hyper-DMR1753	Chr4	16322201	16322300	NO_GENE_DATA
hyper-DMR1754	Chr4	16327801	16327900	AT4G34090	16326883	16330215	-	no description	*
hyper-DMR1754	Chr4	16327801	16327900	AT4G34080	16326955	16328043	+	Plant protein of unknown function (DUF641)	*
hyper-DMR1755	Chr4	16401201	16401300	AT4G34260	16398028	16401810	+	1,2-alpha-L-fucosidases	*
hyper-DMR1756	Chr4	16408501	16408600	AT4G34280	16406998	16410785	+	transducin family protein / WD-40 repeat family protein	*
hyper-DMR1757	Chr4	16453101	16453200	AT4G34410	16451876	16453260	+	redox responsive transcription factor 1	*
hyper-DMR1757	Chr4	16453101	16453200	AT4G34412	16452960	16454633	-	no description	*
hyper-DMR1758	Chr4	16476101	16476200	AT4G34450	16471835	16477021	+	coatomer gamma-2 subunit, putative / gamma-2 coat protein, putative / gamma-2 COP, putative	*
hyper-DMR1759	Chr4	16503701	16503800	AT4G34550	16503201	16504040	+	no description	*
hyper-DMR1760	Chr4	16546201	16546300	AT4G34660	16545197	16548453	-	SH3 domain-containing protein	*
hyper-DMR1761	Chr4	16633601	16633900	AT4G34910	16631533	16635149	+	P-loop containing nucleoside triphosphate hydrolases superfamily protein	*
hyper-DMR1762	Chr4	16761701	16761800	AT4G35240	16760949	16767087	-	Protein of unknown function (DUF630 and DUF632)	*
hyper-DMR1763	Chr4	16796901	16797000	AT4G35300	16796256	16799777	-	tonoplast monosaccharide transporter2	*
hyper-DMR1764	Chr4	16841101	16841200	AT4G35450	16839532	16842077	+	ankyrin repeat-containing protein 2	*
hyper-DMR1765	Chr4	16858801	16858900	AT4G35500	16857299	16859603	+	Protein kinase superfamily protein	*
hyper-DMR1766	Chr4	16869601	16869700	AT4G35520	16865488	16871764	+	MUTL protein homolog 3	*
hyper-DMR1767	Chr4	16883501	16883600	AT4G35560	16881362	16887083	+	Transducin/WD40 repeat-like superfamily protein	*
hyper-DMR1768	Chr4	16964701	16964800	AT4G35800	16960657	16968128	-	RNA polymerase II large subunit	*
hyper-DMR1769	Chr4	17022901	17023000	AT4G35940	17021572	17023764	+	no description	*
hyper-DMR1770	Chr4	17029801	17029900	AT4G35970	17028606	17030293	+	ascorbate peroxidase 5	*
hyper-DMR1771	Chr4	17079301	17079400	AT4G36090	17078311	17080786	-	oxidoreductase, 2OG-Fe(II) oxygenase family protein	*
hyper-DMR1772	Chr4	17095401	17095500	AT4G36120	17093088	17096573	-	Plant protein of unknown function (DUF869)	*
hyper-DMR1773	Chr4	17100301	17100400	AT4G36140	17098956	17104479	-	disease resistance protein (TIR-NBS-LRR class), putative	*
hyper-DMR1774	Chr4	17102001	17102100	AT4G36140	17098956	17104479	-	disease resistance protein (TIR-NBS-LRR class), putative	*
hyper-DMR1775	Chr4	17171001	17171100	AT4G36290	17169464	17173215	-	compromised recognition of TCV 1	*
hyper-DMR1776	Chr4	17195901	17196000	AT4G36390	17194588	17197131	-	Methylthiotransferase	*
hyper-DMR1777	Chr4	17328501	17328600	AT4G36760	17326617	17330208	+	aminopeptidase P1	*
hyper-DMR1778	Chr4	17329401	17329500	AT4G36760	17326617	17330208	+	aminopeptidase P1	*
hyper-DMR1779	Chr4	17359701	17359800	AT4G36860	17358438	17361978	-	LIM domain-containing protein	*
hyper-DMR1780	Chr4	17360601	17360700	AT4G36860	17358438	17361978	-	LIM domain-containing protein	*
hyper-DMR1781	Chr4	17434201	17434300	AT4G36980	17433601	17437069	-	no description	*
hyper-DMR1782	Chr4	17446601	17446700	AT4G37020	17445697	17447400	+	no description	*
hyper-DMR1783	Chr4	17453701	17453800	AT4G37030	17451928	17454760	+	no description	*
hyper-DMR1784	Chr4	17454001	17454100	AT4G37030	17451928	17454760	+	no description	*
hyper-DMR1785	Chr4	17456801	17456900	AT4G37040	17455139	17457357	+	methionine aminopeptidase 1D	*
hyper-DMR1786	Chr4	17479301	17479400	AT4G37100	17479173	17481863	-	Pyridoxal phosphate (PLP)-dependent transferases superfamily protein	*
hyper-DMR1787	Chr4	17609801	17609900	AT4G37460	17608378	17615776	-	Tetratricopeptide repeat (TPR)-like superfamily protein	*
hyper-DMR1788	Chr4	17620801	17620900	AT4G37480	17619261	17621596	+	Chaperone DnaJ-domain superfamily protein	*
hyper-DMR1789	Chr4	17685001	17685100	AT4G37640	17682977	17686941	-	calcium ATPase 2	*
hyper-DMR1790	Chr4	17745301	17745400	AT4G37760	17743887	17746678	+	squalene epoxidase 3	*
hyper-DMR1791	Chr4	17810701	17810800	AT4G37880	17809681	17811590	+	LisH/CRA/RING-U-box domains-containing protein	*
hyper-DMR1792	Chr4	17823301	17823400	AT4G37900	17821737	17824627	-	Protein of unknown function (duplicated DUF1399)	*
hyper-DMR1793	Chr4	17829301	17829400	AT4G37920	17828433	17830465	-	no description	*
hyper-DMR1794	Chr4	17889801	17889900	AT4G38120	17888519	17896107	-	ARM repeat superfamily protein	*
hyper-DMR1795	Chr4	17891801	17891900	AT4G38120	17888519	17896107	-	ARM repeat superfamily protein	*
hyper-DMR1796	Chr4	17922101	17922200	AT4G38200	17915293	17922732	+	SEC7-like guanine nucleotide exchange family protein	*
hyper-DMR1797	Chr4	17993301	17993400	AT4G38440	17989067	17994723	+	no description	*
hyper-DMR1798	Chr4	18013301	18013400	AT4G38510	18010812	18015173	-	ATPase, V1 complex, subunit B protein	*
hyper-DMR1799	Chr4	18087801	18087900	AT4G38760	18084908	18096166	-	Protein of unknown function (DUF3414)	*
hyper-DMR1800	Chr4	18105601	18105700	AT4G38780	18101296	18111029	-	Pre-mRNA-processing-splicing factor	*
hyper-DMR1801	Chr4	18112601	18112700	AT4G38790	18111361	18113206	+	ER lumen protein retaining receptor family protein	*
hyper-DMR1802	Chr4	18150601	18150700	AT4G38930	18149534	18151793	+	Ubiquitin fusion degradation UFD1 family protein	*
hyper-DMR1803	Chr4	18156701	18156800	AT4G38950	18154395	18159936	-	ATP binding microtubule motor family protein	*
hyper-DMR1804	Chr4	18300101	18300200	AT4G39350	18296797	18302192	+	cellulose synthase A2	*
hyper-DMR1805	Chr4	18301401	18301500	AT4G39350	18296797	18302192	+	cellulose synthase A2	*
hyper-DMR1806	Chr4	18310801	18310900	AT4G39380	18309154	18312724	-	no description	*
hyper-DMR1807	Chr4	18349301	18349400	AT4G39420	18339287	18355093	+	no description	*
hyper-DMR1808	Chr4	18356601	18356700	AT4G39460	18355783	18358980	-	S-adenosylmethionine carrier 1	*
hyper-DMR1809	Chr4	18396301	18396400	AT4G39620	18395294	18397578	+	Tetratricopeptide repeat (TPR)-like superfamily protein	*
hyper-DMR1810	Chr4	18396701	18396800	AT4G39620	18395294	18397578	+	Tetratricopeptide repeat (TPR)-like superfamily protein	*
hyper-DMR1811	Chr4	18536101	18536200	AT4G39960	18533755	18536618	+	Molecular chaperone Hsp40/DnaJ family protein	*
hyper-DMR1812	Chr5	42401	42500	AT5G01110	41768	44375	-	Tetratricopeptide repeat (TPR)-like superfamily protein	*
hyper-DMR1813	Chr5	46201	46300	AT5G01120	44813	47127	+	Protein of unknown function (DUF674)	*
hyper-DMR1814	Chr5	180301	180400	AT5G01440	179822	181321	+	no description	*
hyper-DMR1815	Chr5	184401	184500	AT5G01450	183328	186448	-	RING/U-box superfamily protein	*
hyper-DMR1816	Chr5	201201	201300	AT5G01500	198943	201552	+	thylakoid ATP/ADP carrier	*
hyper-DMR1817	Chr5	202601	202700	AT5G01510	201606	205386	+	Protein of unknown function, DUF647	*
hyper-DMR1818	Chr5	300501	300600	AT5G01770	294313	301984	-	HEAT repeat	*
hyper-DMR1819	Chr5	378301	378400	AT5G01990	377231	379911	-	Auxin efflux carrier family protein	*
hyper-DMR1820	Chr5	407601	407700	AT5G02070	405895	408220	-	Protein kinase family protein	*
hyper-DMR1821	Chr5	456701	457000	AT5G02250	454783	459527	+	Ribonuclease II/R family protein	*
hyper-DMR1822	Chr5	470701	470800	AT5G02290	470182	472784	-	Protein kinase superfamily protein	*
hyper-DMR1823	Chr5	475601	475700	AT5G02310	474279	482783	+	proteolysis 6	*
hyper-DMR1824	Chr5	481701	481800	AT5G02310	474279	482783	+	proteolysis 6	*
hyper-DMR1825	Chr5	510201	510300	AT5G02390	508630	511710	-	Protein of unknown function (DUF3741)	*
hyper-DMR1826	Chr5	640401	640500	AT5G02810	637897	641977	-	pseudo-response regulator 7	*
hyper-DMR1827	Chr5	645401	645700	AT5G02830	644279	648466	-	Tetratricopeptide repeat (TPR)-like superfamily protein	*
hyper-DMR1828	Chr5	647401	647500	AT5G02830	644279	648466	-	Tetratricopeptide repeat (TPR)-like superfamily protein	*
hyper-DMR1829	Chr5	776301	776400	AT5G03250	774401	777048	+	Phototropic-responsive NPH3 family protein	*
hyper-DMR1830	Chr5	788601	788700	AT5G03280	787428	793356	+	NRAMP metal ion transporter family protein	*
hyper-DMR1831	Chr5	849801	849900	AT5G03430	848864	853142	-	phosphoadenosine phosphosulfate (PAPS) reductase family protein	*
hyper-DMR1832	Chr5	867701	867800	AT5G03470	866449	869024	+	Protein phosphatase 2A regulatory B subunit family protein	*
hyper-DMR1833	Chr5	972101	972200	AT5G03720	971786	973683	-	heat shock transcription factor A3	*
hyper-DMR1834	Chr5	995801	995900	AT5G03770	995160	997848	+	KDO transferase A	*
hyper-DMR1835	Chr5	1019401	1019600	AT5G03830	1018338	1020460	+	CDK inhibitor P21 binding protein	*
hyper-DMR1836	Chr5	1071801	1071900	AT5G03970	1071568	1073423	-	F-box associated ubiquitination effector family protein	*
hyper-DMR1837	Chr5	1083901	1084100	AT5G04020	1081611	1086546	-	calmodulin binding	*
hyper-DMR1838	Chr5	1148801	1148900	AT5G04180	1147648	1149284	-	alpha carbonic anhydrase 3	*
hyper-DMR1839	Chr5	1170701	1170800	AT5G04240	1169544	1174878	+	Zinc finger (C2H2 type) family protein / transcription factor jumonji (jmj) family protein	*
hyper-DMR1840	Chr5	1183301	1183400	AT5G04270	1182718	1184765	-	DHHC-type zinc finger family protein	*
hyper-DMR1841	Chr5	1262101	1262200	AT5G04460	1259531	1264025	+	RING/U-box superfamily protein	*
hyper-DMR1842	Chr5	1290101	1290200	AT5G04520	1290012	1291063	-	Protein of unknown function DUF455	*
hyper-DMR1843	Chr5	1357501	1357600	AT5G04710	1356990	1360247	-	Zn-dependent exopeptidases superfamily protein	*
hyper-DMR1844	Chr5	1434301	1434500	AT5G04895	1428724	1434769	+	DEA(D/H)-box RNA helicase family protein	*
hyper-DMR1845	Chr5	1438201	1438300	AT5G04910	1437614	1438770	+	no description	*
hyper-DMR1846	Chr5	1641701	1641800	AT5G05560	1641452	1654756	+	E3 ubiquitin ligase, putative	*
hyper-DMR1847	Chr5	1680101	1680200	AT5G05620	1679244	1681719	+	gamma-tubulin complex protein 2	*
hyper-DMR1848	Chr5	1693301	1693400	AT5G05660	1690851	1695467	-	sequence-specific DNA binding transcription factors	*
hyper-DMR1849	Chr5	1738001	1738100	AT5G05780	1735725	1738700	+	RP non-ATPase subunit 8A	*
hyper-DMR1850	Chr5	1850901	1851000	AT5G06120	1844067	1852981	+	ARM repeat superfamily protein	*
hyper-DMR1851	Chr5	1853701	1853800	AT5G06130	1853432	1855888	-	chaperone protein dnaJ-related	*
hyper-DMR1852	Chr5	1856601	1856700	AT5G06140	1856008	1858785	-	sorting nexin 1	*
hyper-DMR1853	Chr5	1920401	1920500	AT5G06290	1919213	1921425	+	2-cysteine peroxiredoxin B	*
hyper-DMR1854	Chr5	1921101	1921200	AT5G06290	1919213	1921425	+	2-cysteine peroxiredoxin B	*
hyper-DMR1855	Chr5	1972501	1972600	AT5G06460	1970029	1974527	+	ubiquitin activating enzyme 2	*
hyper-DMR1856	Chr5	2058601	2058700	AT5G06680	2056587	2059787	+	spindle pole body component 98	*
hyper-DMR1857	Chr5	2085701	2085800	AT5G06740	2084094	2086052	+	Concanavalin A-like lectin protein kinase family protein	*
hyper-DMR1858	Chr5	2295501	2295600	AT5G07290	2293353	2298976	+	MEI2-like 4	*
hyper-DMR1859	Chr5	2296001	2296100	AT5G07290	2293353	2298976	+	MEI2-like 4	*
hyper-DMR1860	Chr5	2322001	2322100	AT5G07350	2320021	2325419	-	TUDOR-SN protein 1	*
hyper-DMR1861	Chr5	2492501	2492600	AT5G07810	2491283	2498484	-	SNF2 domain-containing protein / helicase domain-containing protein / HNH endonuclease domain-containing protein	*
hyper-DMR1862	Chr5	2495201	2495300	AT5G07810	2491283	2498484	-	SNF2 domain-containing protein / helicase domain-containing protein / HNH endonuclease domain-containing protein	*
hyper-DMR1863	Chr5	2496001	2496100	AT5G07810	2491283	2498484	-	SNF2 domain-containing protein / helicase domain-containing protein / HNH endonuclease domain-containing protein	*
hyper-DMR1864	Chr5	2526001	2526100	AT5G07920	2524778	2529330	-	diacylglycerol kinase1	*
hyper-DMR1865	Chr5	2672301	2672400	NO_GENE_DATA
hyper-DMR1866	Chr5	2708001	2708100	AT5G08400	2706458	2708946	-	Protein of unknown function (DUF3531)	*
hyper-DMR1867	Chr5	2755601	2755700	AT5G08520	2755175	2758362	-	Duplicated homeodomain-like superfamily protein	*
hyper-DMR1868	Chr5	2766601	2766700	AT5G08550	2765642	2770282	-	GC-rich sequence DNA-binding factor-like protein	*
hyper-DMR1869	Chr5	2824001	2824100	AT5G08680	2821928	2824966	+	ATP synthase alpha/beta family protein	*
hyper-DMR1870	Chr5	2853401	2853500	AT5G08750	2851979	2854513	+	RING/FYVE/PHD zinc finger superfamily protein	*
hyper-DMR1871	Chr5	2877901	2878000	AT5G09260	2876753	2878700	+	vacuolar protein sorting-associated protein 20.2	*
hyper-DMR1872	Chr5	2899901	2900000	AT5G09350	2899123	2906146	-	phosphatidylinositol 4-OH kinase beta2	*
hyper-DMR1873	Chr5	2900301	2900400	AT5G09350	2899123	2906146	-	phosphatidylinositol 4-OH kinase beta2	*
hyper-DMR1874	Chr5	2904501	2904600	AT5G09350	2899123	2906146	-	phosphatidylinositol 4-OH kinase beta2	*
hyper-DMR1875	Chr5	2919501	2919600	AT5G09400	2916216	2920759	+	K+ uptake permease 7	*
hyper-DMR1876	Chr5	2923501	2923600	AT5G09410	2920827	2927420	+	ethylene induced calmodulin binding protein	*
hyper-DMR1877	Chr5	3060401	3060500	AT5G09840	3058997	3061970	+	Putative endonuclease or glycosyl hydrolase	*
hyper-DMR1878	Chr5	3075901	3076000	AT5G09870	3073356	3078262	+	cellulose synthase 5	*
hyper-DMR1879	Chr5	3103501	3103600	AT5G09950	3102877	3105864	-	Tetratricopeptide repeat (TPR)-like superfamily protein	*
hyper-DMR1880	Chr5	3105001	3105100	AT5G09950	3102877	3105864	-	Tetratricopeptide repeat (TPR)-like superfamily protein	*
hyper-DMR1881	Chr5	3135001	3135100	AT5G10020	3133261	3137242	+	Leucine-rich receptor-like protein kinase family protein	*
hyper-DMR1882	Chr5	3149201	3149300	AT5G10070	3148522	3150434	-	RNase L inhibitor protein-related	*
hyper-DMR1883	Chr5	3186901	3187000	AT5G10160	3185746	3187312	+	Thioesterase superfamily protein	*
hyper-DMR1884	Chr5	3203301	3203400	AT5G10200	3201518	3204709	+	ARM-repeat/Tetratricopeptide repeat (TPR)-like protein	*
hyper-DMR1885	Chr5	3264801	3264900	AT5G10370	3261245	3267344	+	helicase domain-containing protein / IBR domain-containing protein / zinc finger protein-related	*
hyper-DMR1886	Chr5	3361901	3362000	AT5G10630	3360117	3364619	+	Translation elongation factor EF1A/initiation factor IF2gamma family protein	*
hyper-DMR1887	Chr5	3362701	3362800	AT5G10630	3360117	3364619	+	Translation elongation factor EF1A/initiation factor IF2gamma family protein	*
hyper-DMR1888	Chr5	3382301	3382400	AT5G10710	3379007	3382958	+	no description	*
hyper-DMR1889	Chr5	3409801	3409900	AT5G10780	3408279	3410070	+	no description	*
hyper-DMR1890	Chr5	3411801	3411900	AT5G10790	3410539	3412633	+	ubiquitin-specific protease 22	*
hyper-DMR1891	Chr5	3556001	3556100	AT5G11170	3553117	3556977	+	DEAD/DEAH box RNA helicase family protein	*
hyper-DMR1892	Chr5	3585401	3585500	AT5G11240	3582540	3586986	+	transducin family protein / WD-40 repeat family protein	*
hyper-DMR1893	Chr5	3665001	3665200	AT5G11470	3662717	3667923	-	bromo-adjacent homology (BAH) domain-containing protein	*
hyper-DMR1894	Chr5	3788101	3788200	AT5G11750	3787230	3789212	+	Ribosomal protein L19 family protein	*
hyper-DMR1895	Chr5	3804401	3804500	AT5G11800	3803336	3808207	-	K+ efflux antiporter 6	*
hyper-DMR1896	Chr5	3807001	3807100	AT5G11800	3803336	3808207	-	K+ efflux antiporter 6	*
hyper-DMR1897	Chr5	3809901	3810000	AT5G11810	3808720	3810748	+	no description	*
hyper-DMR1898	Chr5	3827901	3828000	AT5G11880	3827526	3829986	-	Pyridoxal-dependent decarboxylase family protein	*
hyper-DMR1899	Chr5	3871001	3871100	AT5G11980	3868652	3872269	-	conserved oligomeric Golgi complex component-related / COG complex component-related	*
hyper-DMR1900	Chr5	3922101	3922200	AT5G12130	3919594	3922485	+	integral membrane TerC family protein	*
hyper-DMR1901	Chr5	3929001	3929100	AT5G12150	3924126	3930305	-	Rho GTPase activation protein (RhoGAP) with PH domain	*
hyper-DMR1902	Chr5	3954501	3954600	AT5G12230	3953148	3956185	-	no description	*
hyper-DMR1903	Chr5	3980901	3981000	AT5G12310	3980226	3982442	-	RING/U-box superfamily protein	*
hyper-DMR1904	Chr5	4004901	4005000	AT5G12370	4002775	4008804	-	exocyst complex component sec10	*
hyper-DMR1905	Chr5	4005501	4005600	AT5G12370	4002775	4008804	-	exocyst complex component sec10	*
hyper-DMR1906	Chr5	4032601	4032700	AT5G12430	4027979	4034086	-	Heat shock protein DnaJ with tetratricopeptide repeat	*
hyper-DMR1907	Chr5	4043901	4044000	AT5G12460	4043057	4044583	+	Protein of unknown function (DUF604)	*
hyper-DMR1908	Chr5	4114701	4114800	AT5G13000	4110295	4121427	-	glucan synthase-like 12	*
hyper-DMR1909	Chr5	4123801	4123900	AT5G13010	4122410	4128861	+	RNA helicase family protein	*
hyper-DMR1910	Chr5	4125401	4125500	AT5G13010	4122410	4128861	+	RNA helicase family protein	*
hyper-DMR1911	Chr5	4131501	4131600	AT5G13020	4129359	4132864	-	Emsy N Terminus (ENT)/ plant Tudor-like domains-containing protein	*
hyper-DMR1912	Chr5	4261101	4261200	AT5G13300	4255601	4262314	-	ARF GTPase-activating protein	*
hyper-DMR1913	Chr5	4328801	4328900	AT5G13480	4326473	4331971	-	Transducin/WD40 repeat-like superfamily protein	*
hyper-DMR1914	Chr5	4353001	4353100	AT5G13530	4345526	4354551	+	protein kinases	*
hyper-DMR1915	Chr5	4356601	4356700	AT5G13550	4355276	4359552	-	sulfate transporter 4.1	*
hyper-DMR1916	Chr5	4375001	4375100	AT5G13590	4373239	4379356	-	no description	*
hyper-DMR1917	Chr5	4399801	4399900	AT5G13650	4397746	4402692	+	elongation factor family protein	*
hyper-DMR1918	Chr5	4401001	4401100	AT5G13650	4397746	4402692	+	elongation factor family protein	*
hyper-DMR1919	Chr5	4417601	4417700	AT5G13690	4415754	4420371	+	alpha-N-acetylglucosaminidase family / NAGLU family	*
hyper-DMR1920	Chr5	4433901	4434000	AT5G13740	4432306	4436668	+	zinc induced facilitator 1	*
hyper-DMR1921	Chr5	4497501	4497600	AT5G13950	4495971	4500725	-	no description	*
hyper-DMR1922	Chr5	4617001	4617100	AT5G14310	4615318	4617615	+	carboxyesterase 16	*
hyper-DMR1923	Chr5	4659401	4659600	AT5G14450	4658441	4660175	+	GDSL-like Lipase/Acylhydrolase superfamily protein	*
hyper-DMR1924	Chr5	4660701	4660800	AT5G14460	4660059	4662668	-	Pseudouridine synthase family protein	*
hyper-DMR1925	Chr5	4681101	4681200	AT5G14520	4680696	4684404	-	pescadillo-related	*
hyper-DMR1926	Chr5	4726101	4726200	AT5G14650	4724450	4726513	+	Pectin lyase-like superfamily protein	*
hyper-DMR1927	Chr5	4731801	4731900	AT5G14680	4730907	4733081	-	Adenine nucleotide alpha hydrolases-like superfamily protein	*
hyper-DMR1928	Chr5	4737901	4738100	NO_GENE_DATA
hyper-DMR1929	Chr5	4770801	4770900	AT5G14760	4768468	4772153	+	L-aspartate oxidase	*
hyper-DMR1930	Chr5	4837801	4837900	AT5G14950	4837152	4841942	-	golgi alpha-mannosidase II	*
hyper-DMR1931	Chr5	4845001	4845100	AT5G14960	4843948	4846394	+	DP-E2F-like 2	*
hyper-DMR1932	Chr5	4858001	4858100	AT5G15010	4857171	4858959	+	Tetratricopeptide repeat (TPR)-like superfamily protein	*
hyper-DMR1933	Chr5	4880401	4880500	AT5G15070	4876515	4885821	+	Phosphoglycerate mutase-like family protein	*
hyper-DMR1934	Chr5	4960401	4960500	AT5G15270	4958337	4962013	+	RNA-binding KH domain-containing protein	*
hyper-DMR1935	Chr5	4983001	4983100	AT5G15340	4982273	4984144	-	Pentatricopeptide repeat (PPR) superfamily protein	*
hyper-DMR1936	Chr5	5005001	5005100	AT5G15410	5003307	5006882	-	Cyclic nucleotide-regulated ion channel family protein	*
hyper-DMR1937	Chr5	5049601	5049700	AT5G15540	5047887	5057411	-	PHD finger family protein	*
hyper-DMR1938	Chr5	5055901	5056000	AT5G15540	5047887	5057411	-	PHD finger family protein	*
hyper-DMR1939	Chr5	5059501	5059600	AT5G15550	5058749	5062087	-	Transducin/WD40 repeat-like superfamily protein	*
hyper-DMR1940	Chr5	5118301	5118400	AT5G15700	5115300	5121840	-	DNA/RNA polymerases superfamily protein	*
hyper-DMR1941	Chr5	5120001	5120100	AT5G15700	5115300	5121840	-	DNA/RNA polymerases superfamily protein	*
hyper-DMR1942	Chr5	5132901	5133000	AT5G15730	5130503	5133187	+	Protein kinase superfamily protein	*
hyper-DMR1943	Chr5	5135301	5135400	AT5G15740	5134527	5137626	-	O-fucosyltransferase family protein	*
hyper-DMR1944	Chr5	5188001	5188100	AT5G15890	5187587	5189348	-	TRICHOME BIREFRINGENCE-LIKE 21	*
hyper-DMR1945	Chr5	5197401	5197500	AT5G15920	5195683	5199559	+	structural maintenance of chromosomes 5	*
hyper-DMR1946	Chr5	5201001	5201100	AT5G15930	5199711	5202452	+	plant adhesion molecule 1	*
hyper-DMR1947	Chr5	5269801	5269900	AT5G16130	5268421	5270156	+	Ribosomal protein S7e family protein	*
hyper-DMR1948	Chr5	5281501	5281600	AT5G16180	5279884	5282898	+	ortholog of maize chloroplast splicing factor CRS1	*
hyper-DMR1949	Chr5	5299101	5299200	AT5G16220	5298303	5300610	-	Octicosapeptide/Phox/Bem1p family protein	*
hyper-DMR1950	Chr5	5312201	5312300	AT5G16260	5311207	5315767	+	RNA binding (RRM/RBD/RNP motifs) family protein	*
hyper-DMR1951	Chr5	5320601	5320700	AT5G16270	5316299	5322696	+	sister chromatid cohesion 1 protein 4	*
hyper-DMR1952	Chr5	5336301	5336400	AT5G16290	5333764	5337745	+	VALINE-TOLERANT 1	*
hyper-DMR1953	Chr5	5391101	5391200	NO_GENE_DATA
hyper-DMR1954	Chr5	5468601	5468700	AT5G16680	5467373	5473506	-	RING/FYVE/PHD zinc finger superfamily protein	*
hyper-DMR1955	Chr5	5475801	5476000	AT5G16690	5474386	5479951	+	origin recognition complex subunit 3	*
hyper-DMR1956	Chr5	5476401	5476500	AT5G16690	5474386	5479951	+	origin recognition complex subunit 3	*
hyper-DMR1957	Chr5	5488901	5489000	AT5G16715	5485353	5493520	+	ATP binding	*
hyper-DMR1958	Chr5	5489901	5490000	AT5G16715	5485353	5493520	+	ATP binding	*
hyper-DMR1959	Chr5	5492501	5492600	AT5G16715	5485353	5493520	+	ATP binding	*
hyper-DMR1960	Chr5	5500301	5500400	AT5G16730	5497643	5500845	+	Plant protein of unknown function (DUF827)	*
hyper-DMR1961	Chr5	5524601	5524700	AT5G16800	5524282	5526589	-	Acyl-CoA N-acyltransferases (NAT) superfamily protein	*
hyper-DMR1962	Chr5	5527401	5527500	AT5G16810	5526742	5529930	-	Protein kinase superfamily protein	*
hyper-DMR1963	Chr5	5537301	5537400	AT5G16840	5535869	5538250	+	binding partner of acd11 1	*
hyper-DMR1964	Chr5	5540601	5540700	AT5G16850	5538180	5543543	-	telomerase reverse transcriptase	*
hyper-DMR1965	Chr5	5542301	5542400	AT5G16850	5538180	5543543	-	telomerase reverse transcriptase	*
hyper-DMR1966	Chr5	5562501	5562600	AT5G16910	5561679	5565580	+	cellulose-synthase like D2	*
hyper-DMR1967	Chr5	5598401	5598500	AT5G17020	5594724	5602955	+	exportin 1A	*
hyper-DMR1968	Chr5	5611901	5612000	AT5G17060	5610806	5613065	+	ADP-ribosylation factor B1B	*
hyper-DMR1969	Chr5	5681301	5681600	AT5G17270	5679991	5685597	+	Protein prenylyltransferase superfamily protein	*
[truncated: 452 more rows]

## Sheet: TEs-CG_hyper
DOMAIN	CHROMOSOME	START_DOMAIN	STOP_DOMAIN	TE_NAME	TE_start	TE_stop	TE_strand	POSITION	DISTANCE
hyper-DMR1	Chr1	35801	35900	NO_TE_DATA
hyper-DMR2	Chr1	70701	70800	NO_TE_DATA
hyper-DMR3	Chr1	290201	290300	NO_TE_DATA
hyper-DMR4	Chr1	318401	318500	NO_TE_DATA
hyper-DMR5	Chr1	320401	320500	NO_TE_DATA
hyper-DMR6	Chr1	333001	333100	NO_TE_DATA
hyper-DMR7	Chr1	433601	433700	QTE_CT00008228_ATLINE1A	432995	433837	-	AT1TE01405	*
hyper-DMR8	Chr1	587401	587500	QTE_CT00025229_ATREP10D	587269	587326	+	AT1TE01900	75
hyper-DMR8	Chr1	587401	587500	QTE_CT00023819_ATREP4	587327	587409	+	AT1TE01905	8
hyper-DMR8	Chr1	587401	587500	QTE_CT00010896_ATREP2	587410	588054	-	AT1TE01910	90
hyper-DMR9	Chr1	743401	743500	NO_TE_DATA
hyper-DMR10	Chr1	833001	833100	NO_TE_DATA
hyper-DMR11	Chr1	840801	840900	NO_TE_DATA
hyper-DMR12	Chr1	869401	869500	NO_TE_DATA
hyper-DMR13	Chr1	1048401	1048500	NO_TE_DATA
hyper-DMR14	Chr1	1111801	1111900	NO_TE_DATA
hyper-DMR15	Chr1	1152501	1152600	NO_TE_DATA
hyper-DMR16	Chr1	1317901	1318000	NO_TE_DATA
hyper-DMR17	Chr1	1354001	1354100	NO_TE_DATA
hyper-DMR18	Chr1	1355001	1355100	NO_TE_DATA
hyper-DMR19	Chr1	1357101	1357200	NO_TE_DATA
hyper-DMR20	Chr1	1578701	1578800	NO_TE_DATA
hyper-DMR21	Chr1	1688401	1688500	NO_TE_DATA
hyper-DMR22	Chr1	1763601	1763700	NO_TE_DATA
hyper-DMR23	Chr1	1972501	1972600	NO_TE_DATA
hyper-DMR24	Chr1	2022001	2022100	NO_TE_DATA
hyper-DMR25	Chr1	2045201	2045300	NO_TE_DATA
hyper-DMR26	Chr1	2134401	2134500	NO_TE_DATA
hyper-DMR27	Chr1	2182801	2182900	NO_TE_DATA
hyper-DMR28	Chr1	2208601	2208700	NO_TE_DATA
hyper-DMR29	Chr1	2210501	2210600	NO_TE_DATA
hyper-DMR30	Chr1	2260701	2260800	NO_TE_DATA
hyper-DMR31	Chr1	2306401	2306500	NO_TE_DATA
hyper-DMR32	Chr1	2315001	2315100	NO_TE_DATA
hyper-DMR33	Chr1	2384701	2384800	NO_TE_DATA
hyper-DMR34	Chr1	2451801	2451900	NO_TE_DATA
hyper-DMR35	Chr1	2502101	2502200	NO_TE_DATA
hyper-DMR36	Chr1	2503101	2503200	NO_TE_DATA
hyper-DMR37	Chr1	2506001	2506100	NO_TE_DATA
hyper-DMR38	Chr1	2545001	2545100	NO_TE_DATA
hyper-DMR39	Chr1	2591601	2591700	NO_TE_DATA
hyper-DMR40	Chr1	2593601	2593700	NO_TE_DATA
hyper-DMR41	Chr1	2598301	2598400	NO_TE_DATA
hyper-DMR42	Chr1	2619901	2620000	NO_TE_DATA
hyper-DMR43	Chr1	2651701	2651800	NO_TE_DATA
hyper-DMR44	Chr1	2668501	2668600	NO_TE_DATA
hyper-DMR45	Chr1	2670701	2670800	NO_TE_DATA
hyper-DMR46	Chr1	2720901	2721000	NO_TE_DATA
hyper-DMR47	Chr1	2728901	2729000	NO_TE_DATA
hyper-DMR48	Chr1	2730901	2731000	NO_TE_DATA
hyper-DMR49	Chr1	2758001	2758100	NO_TE_DATA
hyper-DMR50	Chr1	2778801	2778900	NO_TE_DATA
hyper-DMR51	Chr1	2837701	2837800	NO_TE_DATA
hyper-DMR52	Chr1	3006001	3006100	NO_TE_DATA
hyper-DMR53	Chr1	3148901	3149000	NO_TE_DATA
hyper-DMR54	Chr1	3164901	3165000	NO_TE_DATA
hyper-DMR55	Chr1	3259301	3259400	NO_TE_DATA
hyper-DMR56	Chr1	3275401	3275500	NO_TE_DATA
hyper-DMR57	Chr1	3282501	3282600	NO_TE_DATA
hyper-DMR58	Chr1	3294201	3294300	NO_TE_DATA
hyper-DMR59	Chr1	3320701	3320800	NO_TE_DATA
hyper-DMR60	Chr1	3335501	3335600	NO_TE_DATA
hyper-DMR61	Chr1	3339501	3339800	NO_TE_DATA
hyper-DMR62	Chr1	3365401	3365500	NO_TE_DATA
hyper-DMR63	Chr1	3369601	3369700	NO_TE_DATA
hyper-DMR64	Chr1	3382301	3382400	NO_TE_DATA
hyper-DMR65	Chr1	3387101	3387200	NO_TE_DATA
hyper-DMR66	Chr1	3418101	3418200	NO_TE_DATA
hyper-DMR67	Chr1	3433601	3433700	NO_TE_DATA
hyper-DMR68	Chr1	3437101	3437200	NO_TE_DATA
hyper-DMR69	Chr1	3608601	3608700	NO_TE_DATA
hyper-DMR70	Chr1	3620001	3620100	NO_TE_DATA
hyper-DMR71	Chr1	3635401	3635500	NO_TE_DATA
hyper-DMR72	Chr1	3642801	3642900	NO_TE_DATA
hyper-DMR73	Chr1	3662201	3662300	NO_TE_DATA
hyper-DMR74	Chr1	3686501	3686600	NO_TE_DATA
hyper-DMR75	Chr1	3687501	3687600	NO_TE_DATA
hyper-DMR76	Chr1	3708101	3708200	NO_TE_DATA
hyper-DMR77	Chr1	3724601	3724700	NO_TE_DATA
hyper-DMR78	Chr1	3737401	3737500	NO_TE_DATA
hyper-DMR79	Chr1	3789301	3789400	NO_TE_DATA
hyper-DMR80	Chr1	3952501	3952600	NO_TE_DATA
hyper-DMR81	Chr1	3955701	3955800	NO_TE_DATA
hyper-DMR82	Chr1	3983901	3984000	NO_TE_DATA
hyper-DMR83	Chr1	3991501	3991600	NO_TE_DATA
hyper-DMR84	Chr1	4045101	4045200	NO_TE_DATA
hyper-DMR85	Chr1	4123901	4124000	NO_TE_DATA
hyper-DMR86	Chr1	4183501	4183600	NO_TE_DATA
hyper-DMR87	Chr1	4304501	4304600	NO_TE_DATA
hyper-DMR88	Chr1	4313201	4313300	NO_TE_DATA
hyper-DMR89	Chr1	4325001	4325100	NO_TE_DATA
hyper-DMR90	Chr1	4357101	4357200	NO_TE_DATA
hyper-DMR91	Chr1	4362301	4362400	NO_TE_DATA
hyper-DMR92	Chr1	4377601	4377700	NO_TE_DATA
hyper-DMR93	Chr1	4444801	4444900	NO_TE_DATA
hyper-DMR94	Chr1	4489401	4489500	NO_TE_DATA
hyper-DMR95	Chr1	4501901	4502000	NO_TE_DATA
hyper-DMR96	Chr1	4634401	4634500	NO_TE_DATA
hyper-DMR97	Chr1	4725101	4725200	NO_TE_DATA
hyper-DMR98	Chr1	4731801	4731900	NO_TE_DATA
hyper-DMR99	Chr1	4750501	4750600	NO_TE_DATA
hyper-DMR100	Chr1	4798701	4798800	NO_TE_DATA
hyper-DMR101	Chr1	4823901	4824000	NO_TE_DATA
hyper-DMR102	Chr1	4825101	4825200	NO_TE_DATA
hyper-DMR103	Chr1	4831701	4831800	NO_TE_DATA
hyper-DMR104	Chr1	4845101	4845200	NO_TE_DATA
hyper-DMR105	Chr1	4985601	4985700	NO_TE_DATA
hyper-DMR106	Chr1	5025301	5025400	NO_TE_DATA
hyper-DMR107	Chr1	5029101	5029200	NO_TE_DATA
hyper-DMR108	Chr1	5035201	5035300	NO_TE_DATA
hyper-DMR109	Chr1	5039701	5039800	NO_TE_DATA
hyper-DMR110	Chr1	5113901	5114000	NO_TE_DATA
hyper-DMR111	Chr1	5118301	5118400	NO_TE_DATA
hyper-DMR112	Chr1	5164101	5164200	NO_TE_DATA
hyper-DMR113	Chr1	5218901	5219000	NO_TE_DATA
hyper-DMR114	Chr1	5244701	5244800	NO_TE_DATA
hyper-DMR115	Chr1	5253901	5254000	NO_TE_DATA
hyper-DMR116	Chr1	5317101	5317200	NO_TE_DATA
hyper-DMR117	Chr1	5382101	5382200	NO_TE_DATA
hyper-DMR118	Chr1	5384001	5384100	NO_TE_DATA
hyper-DMR119	Chr1	5412101	5412200	NO_TE_DATA
hyper-DMR120	Chr1	5416201	5416300	NO_TE_DATA
hyper-DMR121	Chr1	5419301	5419400	NO_TE_DATA
hyper-DMR122	Chr1	5455801	5455900	NO_TE_DATA
hyper-DMR123	Chr1	5474401	5474500	NO_TE_DATA
hyper-DMR124	Chr1	5533201	5533300	NO_TE_DATA
hyper-DMR125	Chr1	5537401	5537500	NO_TE_DATA
hyper-DMR126	Chr1	5544201	5544300	NO_TE_DATA
hyper-DMR127	Chr1	5559601	5559700	NO_TE_DATA
hyper-DMR128	Chr1	5662901	5663000	NO_TE_DATA
hyper-DMR129	Chr1	5699801	5699900	NO_TE_DATA
hyper-DMR130	Chr1	5700901	5701000	NO_TE_DATA
hyper-DMR131	Chr1	5740301	5740400	NO_TE_DATA
hyper-DMR132	Chr1	5900901	5901000	NO_TE_DATA
hyper-DMR133	Chr1	5908401	5908500	NO_TE_DATA
hyper-DMR134	Chr1	5949501	5949600	NO_TE_DATA
hyper-DMR135	Chr1	5969001	5969100	NO_TE_DATA
hyper-DMR136	Chr1	5991401	5991500	NO_TE_DATA
hyper-DMR137	Chr1	5992101	5992200	NO_TE_DATA
hyper-DMR138	Chr1	6000201	6000300	NO_TE_DATA
hyper-DMR139	Chr1	6022001	6022200	NO_TE_DATA
hyper-DMR140	Chr1	6044001	6044100	NO_TE_DATA
hyper-DMR141	Chr1	6086301	6086400	NO_TE_DATA
hyper-DMR142	Chr1	6150701	6150900	NO_TE_DATA
hyper-DMR143	Chr1	6205601	6205700	NO_TE_DATA
hyper-DMR144	Chr1	6207801	6207900	NO_TE_DATA
hyper-DMR145	Chr1	6252401	6252500	NO_TE_DATA
hyper-DMR146	Chr1	6290201	6290300	NO_TE_DATA
hyper-DMR147	Chr1	6292701	6292800	NO_TE_DATA
hyper-DMR148	Chr1	6362101	6362300	NO_TE_DATA
hyper-DMR149	Chr1	6372501	6372700	NO_TE_DATA
hyper-DMR150	Chr1	6408901	6409000	NO_TE_DATA
hyper-DMR151	Chr1	6411301	6411400	NO_TE_DATA
hyper-DMR152	Chr1	6411701	6411800	NO_TE_DATA
hyper-DMR153	Chr1	6412801	6412900	NO_TE_DATA
hyper-DMR154	Chr1	6422401	6422500	NO_TE_DATA
hyper-DMR155	Chr1	6422901	6423000	NO_TE_DATA
hyper-DMR156	Chr1	6428401	6428500	NO_TE_DATA
hyper-DMR157	Chr1	6549001	6549100	NO_TE_DATA
hyper-DMR158	Chr1	6569801	6569900	NO_TE_DATA
hyper-DMR159	Chr1	6594001	6594100	QTE_CT00004163_ATREP10D	6593173	6594618	+	AT1TE21370	*
hyper-DMR160	Chr1	6596801	6596900	NO_TE_DATA
hyper-DMR161	Chr1	6598301	6598400	NO_TE_DATA
hyper-DMR162	Chr1	6721501	6721600	NO_TE_DATA
hyper-DMR163	Chr1	6733201	6733300	NO_TE_DATA
hyper-DMR164	Chr1	6752201	6752300	NO_TE_DATA
hyper-DMR165	Chr1	6770601	6770700	NO_TE_DATA
hyper-DMR166	Chr1	6776301	6776400	NO_TE_DATA
hyper-DMR167	Chr1	6915501	6915600	NO_TE_DATA
hyper-DMR168	Chr1	7010501	7010600	NO_TE_DATA
hyper-DMR169	Chr1	7011601	7011700	NO_TE_DATA
hyper-DMR170	Chr1	7063801	7063900	NO_TE_DATA
hyper-DMR171	Chr1	7156601	7156700	NO_TE_DATA
hyper-DMR172	Chr1	7188001	7188100	NO_TE_DATA
hyper-DMR173	Chr1	7210501	7210600	NO_TE_DATA
hyper-DMR174	Chr1	7303901	7304000	NO_TE_DATA
hyper-DMR175	Chr1	7307701	7307800	NO_TE_DATA
hyper-DMR176	Chr1	7317601	7317900	NO_TE_DATA
hyper-DMR177	Chr1	7379301	7379400	NO_TE_DATA
hyper-DMR178	Chr1	7486201	7486300	NO_TE_DATA
hyper-DMR179	Chr1	7520401	7520500	NO_TE_DATA
hyper-DMR180	Chr1	7562801	7562900	NO_TE_DATA
hyper-DMR181	Chr1	7563801	7564000	NO_TE_DATA
hyper-DMR182	Chr1	7881701	7881800	NO_TE_DATA
hyper-DMR183	Chr1	7999801	7999900	NO_TE_DATA
hyper-DMR184	Chr1	8001501	8001600	NO_TE_DATA
hyper-DMR185	Chr1	8073701	8073800	NO_TE_DATA
hyper-DMR186	Chr1	8125401	8125500	NO_TE_DATA
hyper-DMR187	Chr1	8159601	8159700	NO_TE_DATA
hyper-DMR188	Chr1	8221901	8222000	NO_TE_DATA
hyper-DMR189	Chr1	8325201	8325300	NO_TE_DATA
hyper-DMR190	Chr1	8347801	8347900	NO_TE_DATA
hyper-DMR191	Chr1	8522101	8522200	NO_TE_DATA
hyper-DMR192	Chr1	8604501	8604600	NO_TE_DATA
hyper-DMR193	Chr1	8639501	8639600	NO_TE_DATA
hyper-DMR194	Chr1	8642701	8642800	NO_TE_DATA
hyper-DMR195	Chr1	8661201	8661300	NO_TE_DATA
hyper-DMR196	Chr1	8704501	8704600	NO_TE_DATA
hyper-DMR197	Chr1	8751401	8751500	NO_TE_DATA
hyper-DMR198	Chr1	8754601	8754700	NO_TE_DATA
hyper-DMR199	Chr1	8945101	8945200	NO_TE_DATA
hyper-DMR200	Chr1	8956401	8956500	NO_TE_DATA
hyper-DMR201	Chr1	8963501	8963600	NO_TE_DATA
hyper-DMR202	Chr1	8971401	8971500	NO_TE_DATA
hyper-DMR203	Chr1	9048501	9048600	NO_TE_DATA
hyper-DMR204	Chr1	9073701	9073800	NO_TE_DATA
hyper-DMR205	Chr1	9089001	9089100	NO_TE_DATA
hyper-DMR206	Chr1	9091201	9091300	NO_TE_DATA
hyper-DMR207	Chr1	9109701	9109800	NO_TE_DATA
hyper-DMR208	Chr1	9110601	9110700	NO_TE_DATA
hyper-DMR209	Chr1	9111101	9111200	NO_TE_DATA
hyper-DMR210	Chr1	9135601	9135700	QTE_CT00021558_ATREP9	9135712	9136880	-	AT1TE29410	12
hyper-DMR210	Chr1	9135601	9135700	QTE_CT00007033_ATREP9	9135757	9136720	-	AT1TE29415	57
hyper-DMR211	Chr1	9297601	9297700	NO_TE_DATA
hyper-DMR212	Chr1	9397901	9398000	NO_TE_DATA
hyper-DMR213	Chr1	9489601	9489700	NO_TE_DATA
hyper-DMR214	Chr1	9541901	9542000	NO_TE_DATA
hyper-DMR215	Chr1	9637701	9637800	NO_TE_DATA
hyper-DMR216	Chr1	9638101	9638200	NO_TE_DATA
hyper-DMR217	Chr1	9661401	9661500	NO_TE_DATA
hyper-DMR218	Chr1	9672201	9672300	NO_TE_DATA
hyper-DMR219	Chr1	9703201	9703300	NO_TE_DATA
hyper-DMR220	Chr1	9802801	9802900	NO_TE_DATA
hyper-DMR221	Chr1	9821401	9821500	NO_TE_DATA
hyper-DMR222	Chr1	9837501	9837600	QTE_CT00003953_ATREP11	9836131	9837644	-	AT1TE31660	*
hyper-DMR222	Chr1	9837501	9837600	QTE_CT00012452_ATREP3	9837661	9838227	+	AT1TE31665	61
hyper-DMR223	Chr1	9908101	9908200	QTE_CT00007018_ATCOPIA95	9907902	9908868	+	AT1TE31930	*
hyper-DMR224	Chr1	9931501	9931600	QTE_CT00001474_ATCOPIA64	9928444	9931897	+	AT1TE32015	*
hyper-DMR225	Chr1	9945501	9945600	NO_TE_DATA
hyper-DMR226	Chr1	9986301	9986400	NO_TE_DATA
hyper-DMR227	Chr1	9999701	9999800	NO_TE_DATA
hyper-DMR228	Chr1	10089401	10089500	NO_TE_DATA
hyper-DMR229	Chr1	10130501	10130600	NO_TE_DATA
hyper-DMR230	Chr1	10131401	10131500	NO_TE_DATA
hyper-DMR231	Chr1	10175101	10175200	NO_TE_DATA
hyper-DMR232	Chr1	10182101	10182200	NO_TE_DATA
hyper-DMR233	Chr1	10182401	10182500	NO_TE_DATA
hyper-DMR234	Chr1	10298401	10298500	NO_TE_DATA
hyper-DMR235	Chr1	10350101	10350200	NO_TE_DATA
hyper-DMR236	Chr1	10414801	10414900	NO_TE_DATA
hyper-DMR237	Chr1	10427801	10427900	NO_TE_DATA
hyper-DMR238	Chr1	10446801	10446900	NO_TE_DATA
hyper-DMR239	Chr1	10465301	10465400	NO_TE_DATA
hyper-DMR240	Chr1	10510901	10511000	NO_TE_DATA
hyper-DMR241	Chr1	10529701	10529800	QTE_CT00000821_HELITRONY3	10524718	10529695	+	AT1TE34015	6
hyper-DMR241	Chr1	10529701	10529800	QTE_CT00001100_HELITRONY3	10529696	10529862	+	AT1TE34020	*
hyper-DMR241	Chr1	10529701	10529800	QTE_CT00022199_HELITRONY3	10529863	10529905	+	AT1TE34025	63
hyper-DMR241	Chr1	10529701	10529800	QTE_CT00018770_ATREP15	10529917	10530224	-	AT1TE34030	117
hyper-DMR242	Chr1	10546101	10546300	NO_TE_DATA
hyper-DMR243	Chr1	10720201	10720300	NO_TE_DATA
hyper-DMR244	Chr1	10745501	10745600	NO_TE_DATA
hyper-DMR245	Chr1	10797401	10797500	NO_TE_DATA
hyper-DMR246	Chr1	11155201	11155600	QTE_CT00001554_HELITRONY1C	11153317	11156607	-	AT1TE36060	*
hyper-DMR247	Chr1	11174701	11174800	QTE_CT00006312_ATREP2A	11174212	11175268	+	AT1TE36120	*
hyper-DMR248	Chr1	11256701	11256800	NO_TE_DATA
hyper-DMR249	Chr1	11275001	11275100	NO_TE_DATA
hyper-DMR250	Chr1	11317201	11317300	NO_TE_DATA
hyper-DMR251	Chr1	11326801	11326900	NO_TE_DATA
hyper-DMR252	Chr1	11530101	11530200	NO_TE_DATA
hyper-DMR253	Chr1	11748401	11748500	NO_TE_DATA
hyper-DMR254	Chr1	11939001	11939100	NO_TE_DATA
hyper-DMR255	Chr1	12199001	12199100	NO_TE_DATA
hyper-DMR256	Chr1	12207801	12207900	QTE_CT00026654_VANDAL1	12207727	12207838	+	AT1TE39630	37
hyper-DMR257	Chr1	12312401	12312500	NO_TE_DATA
hyper-DMR258	Chr1	12347701	12347800	NO_TE_DATA
hyper-DMR259	Chr1	12488101	12488200	NO_TE_DATA
hyper-DMR260	Chr1	12490901	12491000	NO_TE_DATA
hyper-DMR261	Chr1	12493201	12493300	NO_TE_DATA
hyper-DMR262	Chr1	12496101	12496200	NO_TE_DATA
hyper-DMR263	Chr1	12496501	12496600	QTE_CT00013646_HELITRON2	12496646	12497151	-	AT1TE40680	46
hyper-DMR264	Chr1	12560301	12560500	NO_TE_DATA
hyper-DMR265	Chr1	12586301	12586400	NO_TE_DATA
hyper-DMR266	Chr1	12647901	12648000	NO_TE_DATA
hyper-DMR267	Chr1	12648301	12648600	NO_TE_DATA
hyper-DMR268	Chr1	12648801	12649000	NO_TE_DATA
hyper-DMR269	Chr1	12649301	12649700	NO_TE_DATA
hyper-DMR270	Chr1	12686801	12686900	NO_TE_DATA
hyper-DMR271	Chr1	12743301	12743400	QTE_CT00015682_ATREP3	12742984	12743403	+	AT1TE41545	*
hyper-DMR272	Chr1	13100901	13101000	QTE_CT00001011_ATCOPIA69	13098281	13102834	+	AT1TE42800	*
hyper-DMR273	Chr1	13195101	13195200	NO_TE_DATA
hyper-DMR274	Chr1	13280801	13280900	NO_TE_DATA
hyper-DMR275	Chr1	13505901	13506000	QTE_CT00003500_ATCOPIA45	13505094	13506749	-	AT1TE44215	*
hyper-DMR276	Chr1	13555501	13555600	NO_TE_DATA
hyper-DMR277	Chr1	13854301	13854400	QTE_CT00005009_ATLINE1A	13854430	13855683	-	AT1TE45430	30
hyper-DMR278	Chr1	13966101	13966200	QTE_CT00023640_VANDAL3	13966224	13966394	-	AT1TE45840	24
hyper-DMR279	Chr1	14027901	14028000	NO_TE_DATA
hyper-DMR280	Chr1	14075601	14075700	QTE_CT00017339_TAG2	14075428	14075463	+	AT1TE46240	138
hyper-DMR280	Chr1	14075601	14075700	QTE_CT00007409_ATHAT1	14075464	14076385	+	AT1TE46245	*
hyper-DMR281	Chr1	14473901	14474000	NO_TE_DATA
hyper-DMR282	Chr1	14474201	14474300	NO_TE_DATA
hyper-DMR283	Chr1	14486801	14486900	QTE_CT00003171_ATHILA8A	14484872	14486672	+	AT1TE47715	129
hyper-DMR284	Chr1	14510901	14511000	NO_TE_DATA
hyper-DMR285	Chr1	14544101	14544200	NO_TE_DATA
hyper-DMR286	Chr1	15524901	15525000	QTE_CT00007342_ATHILA3	15524078	15525003	-	AT1TE51100	*
hyper-DMR287	Chr1	15636401	15636500	QTE_CT00002669_HELITRONY3	15634435	15636526	-	AT1TE51465	*
hyper-DMR287	Chr1	15636401	15636500	QTE_CT00020552_ATREP11	15636527	15636762	+	AT1TE51470	27
hyper-DMR288	Chr1	15747601	15747700	NO_TE_DATA
hyper-DMR289	Chr1	16118001	16118100	QTE_CT00000773_ENDOVIR1	16117829	16122859	+	AT1TE53090	*
hyper-DMR290	Chr1	16479401	16479500	NO_TE_DATA
hyper-DMR291	Chr1	16562501	16562600	NO_TE_DATA
hyper-DMR292	Chr1	17000701	17000800	NO_TE_DATA
hyper-DMR293	Chr1	17009801	17009900	NO_TE_DATA
hyper-DMR294	Chr1	17084801	17084900	NO_TE_DATA
hyper-DMR295	Chr1	17088301	17088400	NO_TE_DATA
hyper-DMR296	Chr1	17320801	17320900	NO_TE_DATA
hyper-DMR297	Chr1	17343801	17343900	NO_TE_DATA
hyper-DMR298	Chr1	17453001	17453100	NO_TE_DATA
hyper-DMR299	Chr1	17461001	17461100	NO_TE_DATA
hyper-DMR300	Chr1	17490701	17490800	NO_TE_DATA
hyper-DMR301	Chr1	17551101	17551200	QTE_CT00024030_ATREP4	17550962	17551066	-	AT1TE58185	35
hyper-DMR301	Chr1	17551101	17551200	QTE_CT00014953_BRODYAGA1	17551067	17551125	-	AT1TE58190	24
hyper-DMR301	Chr1	17551101	17551200	QTE_CT00004419_ATREP3	17551126	17553241	-	AT1TE58195	74
hyper-DMR302	Chr1	17733201	17733300	NO_TE_DATA
hyper-DMR303	Chr1	17739501	17739600	NO_TE_DATA
hyper-DMR304	Chr1	17750001	17750100	NO_TE_DATA
hyper-DMR305	Chr1	17770501	17770600	NO_TE_DATA
hyper-DMR306	Chr1	18045601	18045700	NO_TE_DATA
hyper-DMR307	Chr1	18069401	18069500	NO_TE_DATA
hyper-DMR308	Chr1	18085001	18085100	NO_TE_DATA
hyper-DMR309	Chr1	18144101	18144200	NO_TE_DATA
hyper-DMR310	Chr1	18236601	18236700	NO_TE_DATA
hyper-DMR311	Chr1	18256501	18256600	NO_TE_DATA
hyper-DMR312	Chr1	18263301	18263400	NO_TE_DATA
hyper-DMR313	Chr1	18490901	18491000	NO_TE_DATA
hyper-DMR314	Chr1	18514601	18514700	NO_TE_DATA
hyper-DMR315	Chr1	18520201	18520300	NO_TE_DATA
hyper-DMR316	Chr1	18592201	18592300	NO_TE_DATA
hyper-DMR317	Chr1	18629401	18629500	NO_TE_DATA
hyper-DMR318	Chr1	18630101	18630200	NO_TE_DATA
hyper-DMR319	Chr1	18652201	18652300	NO_TE_DATA
hyper-DMR320	Chr1	18660001	18660100	NO_TE_DATA
hyper-DMR321	Chr1	18695401	18695500	NO_TE_DATA
hyper-DMR322	Chr1	18696501	18696600	NO_TE_DATA
hyper-DMR323	Chr1	18697001	18697100	NO_TE_DATA
hyper-DMR324	Chr1	18718701	18718800	NO_TE_DATA
hyper-DMR325	Chr1	18810101	18810200	NO_TE_DATA
hyper-DMR326	Chr1	18810401	18810500	NO_TE_DATA
hyper-DMR327	Chr1	18867401	18867500	NO_TE_DATA
hyper-DMR328	Chr1	18872101	18872200	NO_TE_DATA
hyper-DMR329	Chr1	19004901	19005000	NO_TE_DATA
hyper-DMR330	Chr1	19006301	19006400	NO_TE_DATA
hyper-DMR331	Chr1	19126801	19126900	NO_TE_DATA
hyper-DMR332	Chr1	19135101	19135200	NO_TE_DATA
hyper-DMR333	Chr1	19142801	19142900	NO_TE_DATA
hyper-DMR334	Chr1	19169301	19169400	NO_TE_DATA
hyper-DMR335	Chr1	19183701	19183800	NO_TE_DATA
hyper-DMR336	Chr1	19185601	19185700	NO_TE_DATA
hyper-DMR337	Chr1	19189901	19190000	NO_TE_DATA
hyper-DMR338	Chr1	19192801	19192900	NO_TE_DATA
hyper-DMR339	Chr1	19220301	19220400	QTE_CT00011210_ATLINE1A	19219595	19220224	+	AT1TE63680	77
hyper-DMR340	Chr1	19324501	19324600	NO_TE_DATA
hyper-DMR341	Chr1	19368201	19368300	NO_TE_DATA
hyper-DMR342	Chr1	19390101	19390200	QTE_CT00015477_ATREP1	19389977	19390404	+	AT1TE64220	*
hyper-DMR343	Chr1	19500801	19500900	NO_TE_DATA
hyper-DMR344	Chr1	19563401	19563500	NO_TE_DATA
hyper-DMR345	Chr1	19566901	19567000	NO_TE_DATA
hyper-DMR346	Chr1	19567501	19567600	NO_TE_DATA
hyper-DMR347	Chr1	19595501	19595600	QTE_CT00002932_ATMU1	19595438	19597361	-	AT1TE64825	*
hyper-DMR348	Chr1	19647601	19647700	NO_TE_DATA
hyper-DMR349	Chr1	19765701	19765800	NO_TE_DATA
hyper-DMR350	Chr1	19786401	19786500	NO_TE_DATA
hyper-DMR351	Chr1	19842101	19842200	NO_TE_DATA
hyper-DMR352	Chr1	19855401	19855500	NO_TE_DATA
hyper-DMR353	Chr1	19875001	19875100	QTE_CT00021489_ATHATN2	19874972	19875199	+	AT1TE65700	*
hyper-DMR354	Chr1	19886001	19886100	NO_TE_DATA
hyper-DMR355	Chr1	19891301	19891400	NO_TE_DATA
hyper-DMR356	Chr1	19905501	19905600	NO_TE_DATA
hyper-DMR357	Chr1	19919401	19919700	NO_TE_DATA
hyper-DMR358	Chr1	19920801	19920900	NO_TE_DATA
hyper-DMR359	Chr1	19938001	19938100	NO_TE_DATA
hyper-DMR360	Chr1	19952101	19952200	NO_TE_DATA
hyper-DMR361	Chr1	19955501	19955600	NO_TE_DATA
hyper-DMR362	Chr1	19997301	19997400	NO_TE_DATA
hyper-DMR363	Chr1	20062801	20063000	NO_TE_DATA
hyper-DMR364	Chr1	20064101	20064200	NO_TE_DATA
hyper-DMR365	Chr1	20074301	20074400	NO_TE_DATA
hyper-DMR366	Chr1	20214201	20214300	NO_TE_DATA
hyper-DMR367	Chr1	20223201	20223300	NO_TE_DATA
hyper-DMR368	Chr1	20248501	20248600	NO_TE_DATA
hyper-DMR369	Chr1	20305501	20305600	NO_TE_DATA
hyper-DMR370	Chr1	20326301	20326400	NO_TE_DATA
hyper-DMR371	Chr1	20342201	20342300	NO_TE_DATA
hyper-DMR372	Chr1	20364801	20364900	NO_TE_DATA
hyper-DMR373	Chr1	20371701	20371800	NO_TE_DATA
hyper-DMR374	Chr1	20418301	20418400	NO_TE_DATA
hyper-DMR375	Chr1	20470301	20470400	QTE_CT00021867_ATCOPIA21	20470029	20470247	+	AT1TE67625	54
hyper-DMR376	Chr1	20478301	20478400	NO_TE_DATA
hyper-DMR377	Chr1	20492901	20493000	QTE_CT00016249_ATHATN4	20492480	20492875	-	AT1TE67695	26
hyper-DMR378	Chr1	20529401	20529500	NO_TE_DATA
hyper-DMR379	Chr1	20549301	20549400	NO_TE_DATA
hyper-DMR380	Chr1	20555501	20555800	NO_TE_DATA
hyper-DMR381	Chr1	20591101	20591200	NO_TE_DATA
hyper-DMR382	Chr1	20603401	20603500	NO_TE_DATA
hyper-DMR383	Chr1	20628101	20628200	NO_TE_DATA
hyper-DMR384	Chr1	20632001	20632100	NO_TE_DATA
hyper-DMR385	Chr1	20632401	20632500	NO_TE_DATA
hyper-DMR386	Chr1	20640401	20640500	NO_TE_DATA
hyper-DMR387	Chr1	20646801	20646900	NO_TE_DATA
hyper-DMR388	Chr1	20658001	20658100	NO_TE_DATA
hyper-DMR389	Chr1	20663101	20663200	NO_TE_DATA
hyper-DMR390	Chr1	20717301	20717400	NO_TE_DATA
hyper-DMR391	Chr1	20718301	20718400	NO_TE_DATA
hyper-DMR392	Chr1	20726001	20726100	NO_TE_DATA
hyper-DMR393	Chr1	20736401	20736500	NO_TE_DATA
hyper-DMR394	Chr1	20788001	20788100	NO_TE_DATA
hyper-DMR395	Chr1	20809801	20809900	NO_TE_DATA
hyper-DMR396	Chr1	20841901	20842000	NO_TE_DATA
hyper-DMR397	Chr1	20854601	20854700	NO_TE_DATA
hyper-DMR398	Chr1	20856901	20857000	NO_TE_DATA
hyper-DMR399	Chr1	20884601	20884700	NO_TE_DATA
hyper-DMR400	Chr1	20888301	20888400	NO_TE_DATA
hyper-DMR401	Chr1	20890001	20890100	NO_TE_DATA
hyper-DMR402	Chr1	20897001	20897100	NO_TE_DATA
hyper-DMR403	Chr1	20932401	20932500	NO_TE_DATA
hyper-DMR404	Chr1	21026901	21027000	NO_TE_DATA
hyper-DMR405	Chr1	21084401	21084500	NO_TE_DATA
hyper-DMR406	Chr1	21090301	21090400	NO_TE_DATA
hyper-DMR407	Chr1	21097601	21097700	NO_TE_DATA
hyper-DMR408	Chr1	21140901	21141000	NO_TE_DATA
hyper-DMR409	Chr1	21149101	21149200	NO_TE_DATA
hyper-DMR410	Chr1	21162801	21162900	NO_TE_DATA
hyper-DMR411	Chr1	21163201	21163300	NO_TE_DATA
hyper-DMR412	Chr1	21164001	21164100	NO_TE_DATA
hyper-DMR413	Chr1	21194101	21194200	NO_TE_DATA
hyper-DMR414	Chr1	21203001	21203100	NO_TE_DATA
hyper-DMR415	Chr1	21213801	21213900	NO_TE_DATA
hyper-DMR416	Chr1	21226001	21226100	NO_TE_DATA
hyper-DMR417	Chr1	21249201	21249300	QTE_CT00000860_ATCOPIA26	21244324	21249205	-	AT1TE70190	4
hyper-DMR417	Chr1	21249201	21249300	QTE_CT00029361_ATCOPIA26	21249206	21249261	-	AT1TE70195	*
hyper-DMR417	Chr1	21249201	21249300	QTE_CT00017130_ATCOPIA65A	21249287	21249650	-	AT1TE70200	13
hyper-DMR418	Chr1	21249601	21249700	QTE_CT00017130_ATCOPIA65A	21249287	21249650	-	AT1TE70200	49
hyper-DMR419	Chr1	21257501	21257600	NO_TE_DATA
hyper-DMR420	Chr1	21259001	21259100	NO_TE_DATA
hyper-DMR421	Chr1	21279401	21279500	NO_TE_DATA
hyper-DMR422	Chr1	21346101	21346200	QTE_CT00000861_ATCOPIA22	21346162	21351041	-	AT1TE70490	38
hyper-DMR423	Chr1	21379001	21379100	NO_TE_DATA
hyper-DMR424	Chr1	21458801	21458900	NO_TE_DATA
hyper-DMR425	Chr1	21463701	21463800	NO_TE_DATA
hyper-DMR426	Chr1	21464801	21464900	NO_TE_DATA
hyper-DMR427	Chr1	21465501	21465600	NO_TE_DATA
hyper-DMR428	Chr1	21475801	21475900	QTE_CT00007017_ATCOPIA39	21476036	21477001	+	AT1TE70875	136
hyper-DMR429	Chr1	21492901	21493000	NO_TE_DATA
hyper-DMR430	Chr1	21505601	21505700	NO_TE_DATA
hyper-DMR431	Chr1	21506501	21506600	NO_TE_DATA
hyper-DMR432	Chr1	21510101	21510200	QTE_CT00013979_ATLANTYS3	21509601	21510092	+	AT1TE70995	9
hyper-DMR433	Chr1	21547201	21547300	NO_TE_DATA
hyper-DMR434	Chr1	21548901	21549000	NO_TE_DATA
hyper-DMR435	Chr1	21550701	21550800	NO_TE_DATA
hyper-DMR436	Chr1	21560601	21560700	NO_TE_DATA
hyper-DMR437	Chr1	21570201	21570500	NO_TE_DATA
hyper-DMR438	Chr1	21573701	21573800	NO_TE_DATA
hyper-DMR439	Chr1	21589801	21589900	NO_TE_DATA
hyper-DMR440	Chr1	21597101	21597200	NO_TE_DATA
hyper-DMR441	Chr1	21599801	21599900	NO_TE_DATA
hyper-DMR442	Chr1	21660001	21660100	QTE_CT00025147_RathE1_cons	21659915	21660054	-	AT1TE71485	53
hyper-DMR443	Chr1	21681401	21681500	QTE_CT00007309_HELITRONY3	21681523	21682456	+	AT1TE71540	23
hyper-DMR444	Chr1	21712101	21712200	NO_TE_DATA
hyper-DMR445	Chr1	21742001	21742100	QTE_CT00020782_ATDNAI27T9B	21741797	21742041	-	AT1TE71745	40
hyper-DMR446	Chr1	21765101	21765200	NO_TE_DATA
hyper-DMR447	Chr1	21943801	21943900	QTE_CT00006440_ATREP15	21943153	21944193	+	AT1TE72415	*
hyper-DMR448	Chr1	21964901	21965200	NO_TE_DATA
hyper-DMR449	Chr1	21985501	21985600	NO_TE_DATA
hyper-DMR450	Chr1	22047901	22048000	NO_TE_DATA
hyper-DMR451	Chr1	22048401	22048500	NO_TE_DATA
hyper-DMR452	Chr1	22050001	22050100	NO_TE_DATA
hyper-DMR453	Chr1	22055301	22055400	NO_TE_DATA
hyper-DMR454	Chr1	22062901	22063000	NO_TE_DATA
hyper-DMR455	Chr1	22079801	22079900	NO_TE_DATA
hyper-DMR456	Chr1	22083501	22083600	NO_TE_DATA
hyper-DMR457	Chr1	22091001	22091100	NO_TE_DATA
hyper-DMR458	Chr1	22144501	22144600	NO_TE_DATA
hyper-DMR459	Chr1	22177401	22177500	NO_TE_DATA
hyper-DMR460	Chr1	22179001	22179100	NO_TE_DATA
hyper-DMR461	Chr1	22193801	22193900	NO_TE_DATA
hyper-DMR462	Chr1	22196001	22196100	NO_TE_DATA
hyper-DMR463	Chr1	22211001	22211100	NO_TE_DATA
hyper-DMR464	Chr1	22254501	22254600	NO_TE_DATA
hyper-DMR465	Chr1	22325501	22325600	NO_TE_DATA
hyper-DMR466	Chr1	22348601	22348700	NO_TE_DATA
hyper-DMR467	Chr1	22363201	22363300	NO_TE_DATA
hyper-DMR468	Chr1	22389401	22389500	NO_TE_DATA
hyper-DMR469	Chr1	22399401	22399500	NO_TE_DATA
hyper-DMR470	Chr1	22415101	22415200	NO_TE_DATA
hyper-DMR471	Chr1	22427101	22427200	NO_TE_DATA
hyper-DMR472	Chr1	22463601	22463700	NO_TE_DATA
hyper-DMR473	Chr1	22467501	22467600	NO_TE_DATA
hyper-DMR474	Chr1	22475301	22475400	NO_TE_DATA
hyper-DMR475	Chr1	22539601	22539700	NO_TE_DATA
hyper-DMR476	Chr1	22543801	22543900	NO_TE_DATA
hyper-DMR477	Chr1	22544301	22544400	NO_TE_DATA
hyper-DMR478	Chr1	22644601	22644700	NO_TE_DATA
hyper-DMR479	Chr1	22662401	22662500	NO_TE_DATA
hyper-DMR480	Chr1	22683101	22683200	NO_TE_DATA
hyper-DMR481	Chr1	22687701	22687800	NO_TE_DATA
hyper-DMR482	Chr1	22718101	22718200	NO_TE_DATA
hyper-DMR483	Chr1	22720201	22720300	NO_TE_DATA
hyper-DMR484	Chr1	22840501	22840600	NO_TE_DATA
hyper-DMR485	Chr1	22854901	22855000	NO_TE_DATA
hyper-DMR486	Chr1	22906701	22906800	NO_TE_DATA
hyper-DMR487	Chr1	22920501	22920600	NO_TE_DATA
hyper-DMR488	Chr1	23178401	23178500	NO_TE_DATA
hyper-DMR489	Chr1	23194501	23194600	NO_TE_DATA
hyper-DMR490	Chr1	23204401	23204500	NO_TE_DATA
hyper-DMR491	Chr1	23308201	23308300	NO_TE_DATA
hyper-DMR492	Chr1	23389801	23389900	NO_TE_DATA
hyper-DMR493	Chr1	23406001	23406100	NO_TE_DATA
hyper-DMR494	Chr1	23444001	23444100	NO_TE_DATA
hyper-DMR495	Chr1	23523901	23524000	NO_TE_DATA
hyper-DMR496	Chr1	23625101	23625200	NO_TE_DATA
hyper-DMR497	Chr1	23628501	23628600	NO_TE_DATA
hyper-DMR498	Chr1	23853601	23853800	NO_TE_DATA
hyper-DMR499	Chr1	23938901	23939000	NO_TE_DATA
hyper-DMR500	Chr1	23985001	23985100	NO_TE_DATA
hyper-DMR501	Chr1	24055201	24055300	NO_TE_DATA
hyper-DMR502	Chr1	24088701	24088800	NO_TE_DATA
hyper-DMR503	Chr1	24094701	24094800	NO_TE_DATA
hyper-DMR504	Chr1	24422901	24423000	NO_TE_DATA
hyper-DMR505	Chr1	24572301	24572400	NO_TE_DATA
hyper-DMR506	Chr1	24639801	24639900	NO_TE_DATA
hyper-DMR507	Chr1	24731401	24731500	NO_TE_DATA
hyper-DMR508	Chr1	24850001	24850100	NO_TE_DATA
hyper-DMR509	Chr1	24970901	24971000	NO_TE_DATA
hyper-DMR510	Chr1	24972501	24972600	NO_TE_DATA
hyper-DMR511	Chr1	24983801	24983900	NO_TE_DATA
hyper-DMR512	Chr1	25013401	25013500	NO_TE_DATA
hyper-DMR513	Chr1	25079801	25079900	NO_TE_DATA
hyper-DMR514	Chr1	25210401	25210500	NO_TE_DATA
hyper-DMR515	Chr1	25211201	25211300	NO_TE_DATA
hyper-DMR516	Chr1	25247901	25248000	QTE_CT00017437_HELITRON2	25247503	25248117	-	AT1TE82845	*
hyper-DMR516	Chr1	25247901	25248000	QTE_CT00020283_DT1	25247590	25247851	+	AT1TE82850	50
hyper-DMR517	Chr1	25259201	25259300	NO_TE_DATA
hyper-DMR518	Chr1	25288901	25289000	NO_TE_DATA
hyper-DMR519	Chr1	25291101	25291200	NO_TE_DATA
hyper-DMR520	Chr1	25292501	25292600	NO_TE_DATA
hyper-DMR521	Chr1	25322201	25322300	NO_TE_DATA
hyper-DMR522	Chr1	25344001	25344100	QTE_CT00011326_ATLINE1_1	25343349	25343969	-	AT1TE83175	32
hyper-DMR522	Chr1	25344001	25344100	QTE_CT00022813_ATENSPM6	25343970	25344163	+	AT1TE83180	*
hyper-DMR523	Chr1	25360901	25361000	NO_TE_DATA
hyper-DMR524	Chr1	25373701	25373800	NO_TE_DATA
hyper-DMR525	Chr1	25459601	25460000	NO_TE_DATA
hyper-DMR526	Chr1	25522101	25522200	NO_TE_DATA
hyper-DMR527	Chr1	25600201	25600300	NO_TE_DATA
hyper-DMR528	Chr1	25624101	25624300	NO_TE_DATA
hyper-DMR529	Chr1	25632501	25632600	NO_TE_DATA
hyper-DMR530	Chr1	25750901	25751000	NO_TE_DATA
hyper-DMR531	Chr1	25796001	25796100	NO_TE_DATA
hyper-DMR532	Chr1	25797401	25797500	NO_TE_DATA
hyper-DMR533	Chr1	25867901	25868000	NO_TE_DATA
hyper-DMR534	Chr1	25901301	25901400	NO_TE_DATA
hyper-DMR535	Chr1	25905101	25905200	NO_TE_DATA
hyper-DMR536	Chr1	25932501	25932600	NO_TE_DATA
hyper-DMR537	Chr1	25938401	25938500	NO_TE_DATA
hyper-DMR538	Chr1	26034201	26034300	QTE_CT00004159_ATREP10D	26030839	26036307	-	AT1TE85290	*
hyper-DMR539	Chr1	26034601	26034700	QTE_CT00004159_ATREP10D	26030839	26036307	-	AT1TE85290	*
hyper-DMR540	Chr1	26066801	26066900	NO_TE_DATA
hyper-DMR541	Chr1	26288901	26289000	NO_TE_DATA
hyper-DMR542	Chr1	26347101	26347200	QTE_CT00007114_ATHAT1	26347038	26347994	+	.	*
hyper-DMR543	Chr1	26348201	26348300	NO_TE_DATA
hyper-DMR544	Chr1	26349301	26349400	NO_TE_DATA
hyper-DMR545	Chr1	26361201	26361300	NO_TE_DATA
hyper-DMR546	Chr1	26466701	26466800	NO_TE_DATA
hyper-DMR547	Chr1	26489701	26489800	NO_TE_DATA
hyper-DMR548	Chr1	26493801	26493900	NO_TE_DATA
hyper-DMR549	Chr1	26528601	26528700	NO_TE_DATA
hyper-DMR550	Chr1	26564801	26564900	NO_TE_DATA
hyper-DMR551	Chr1	26630501	26630600	NO_TE_DATA
hyper-DMR552	Chr1	26785201	26785300	NO_TE_DATA
hyper-DMR553	Chr1	26792001	26792100	NO_TE_DATA
hyper-DMR554	Chr1	26922401	26922500	NO_TE_DATA
hyper-DMR555	Chr1	26934101	26934200	NO_TE_DATA
hyper-DMR556	Chr1	26957101	26957200	NO_TE_DATA
hyper-DMR557	Chr1	27219401	27219500	NO_TE_DATA
hyper-DMR558	Chr1	27234501	27234600	NO_TE_DATA
hyper-DMR559	Chr1	27326301	27326400	NO_TE_DATA
hyper-DMR560	Chr1	27355701	27355800	NO_TE_DATA
hyper-DMR561	Chr1	27387701	27387800	NO_TE_DATA
hyper-DMR562	Chr1	27405701	27405800	NO_TE_DATA
hyper-DMR563	Chr1	27486401	27486500	NO_TE_DATA
hyper-DMR564	Chr1	27493501	27493600	NO_TE_DATA
hyper-DMR565	Chr1	27566401	27566500	NO_TE_DATA
hyper-DMR566	Chr1	27615401	27615500	NO_TE_DATA
hyper-DMR567	Chr1	27693601	27693700	NO_TE_DATA
hyper-DMR568	Chr1	27774501	27774600	NO_TE_DATA
hyper-DMR569	Chr1	27783601	27783700	NO_TE_DATA
hyper-DMR570	Chr1	27794301	27794400	NO_TE_DATA
hyper-DMR571	Chr1	27808101	27808200	NO_TE_DATA
hyper-DMR572	Chr1	27898901	27899000	NO_TE_DATA
hyper-DMR573	Chr1	27916401	27916500	NO_TE_DATA
hyper-DMR574	Chr1	28007101	28007200	NO_TE_DATA
hyper-DMR575	Chr1	28172301	28172400	NO_TE_DATA
hyper-DMR576	Chr1	28298801	28298900	NO_TE_DATA
hyper-DMR577	Chr1	28411601	28411700	NO_TE_DATA
hyper-DMR578	Chr1	28413101	28413200	NO_TE_DATA
hyper-DMR579	Chr1	28525601	28525700	NO_TE_DATA
hyper-DMR580	Chr1	28592301	28592400	NO_TE_DATA
hyper-DMR581	Chr1	28641301	28641400	NO_TE_DATA
hyper-DMR582	Chr1	28660701	28660800	NO_TE_DATA
hyper-DMR583	Chr1	28736801	28736900	NO_TE_DATA
hyper-DMR584	Chr1	28758301	28758400	NO_TE_DATA
hyper-DMR585	Chr1	28820001	28820100	NO_TE_DATA
hyper-DMR586	Chr1	28834201	28834300	NO_TE_DATA
hyper-DMR587	Chr1	28849901	28850100	NO_TE_DATA
hyper-DMR588	Chr1	28941901	28942000	NO_TE_DATA
hyper-DMR589	Chr1	28983101	28983200	NO_TE_DATA
hyper-DMR590	Chr1	29043801	29043900	NO_TE_DATA
hyper-DMR591	Chr1	29058401	29058600	NO_TE_DATA
hyper-DMR592	Chr1	29105401	29105500	NO_TE_DATA
hyper-DMR593	Chr1	29259201	29259300	NO_TE_DATA
hyper-DMR594	Chr1	29453701	29453800	NO_TE_DATA
hyper-DMR595	Chr1	29654301	29654400	NO_TE_DATA
hyper-DMR596	Chr1	29673501	29673600	NO_TE_DATA
hyper-DMR597	Chr1	29731801	29731900	NO_TE_DATA
hyper-DMR598	Chr1	29789501	29789600	NO_TE_DATA
hyper-DMR599	Chr1	29817401	29817600	NO_TE_DATA
hyper-DMR600	Chr1	29825701	29825800	NO_TE_DATA
hyper-DMR601	Chr1	29884501	29884600	NO_TE_DATA
hyper-DMR602	Chr1	29916701	29916800	NO_TE_DATA
hyper-DMR603	Chr1	29929401	29929500	NO_TE_DATA
hyper-DMR604	Chr1	30009301	30009400	NO_TE_DATA
hyper-DMR605	Chr1	30025701	30025800	NO_TE_DATA
hyper-DMR606	Chr1	30030701	30030800	NO_TE_DATA
hyper-DMR607	Chr1	30052501	30052600	NO_TE_DATA
hyper-DMR608	Chr1	30072801	30072900	NO_TE_DATA
hyper-DMR609	Chr1	30079801	30079900	NO_TE_DATA
hyper-DMR610	Chr1	30265401	30265500	NO_TE_DATA
hyper-DMR611	Chr2	2201	2300	NO_TE_DATA
hyper-DMR612	Chr2	12701	12800	QTE_CT00002075_ATGP1	10524	13069	-	AT2TE00010	*
hyper-DMR613	Chr2	82301	82400	NO_TE_DATA
hyper-DMR614	Chr2	119701	119800	NO_TE_DATA
hyper-DMR615	Chr2	140501	140600	NO_TE_DATA
hyper-DMR616	Chr2	208101	208200	NO_TE_DATA
hyper-DMR617	Chr2	212601	212700	NO_TE_DATA
hyper-DMR618	Chr2	249101	249200	QTE_CT00000641_ATLINEIII	243804	249211	-	AT2TE01000	*
hyper-DMR619	Chr2	251501	251600	NO_TE_DATA
hyper-DMR620	Chr2	269801	269900	NO_TE_DATA
hyper-DMR621	Chr2	287301	287400	QTE_CT00012933_HELITRONY1C	286810	287353	+	AT2TE01165	52
hyper-DMR621	Chr2	287301	287400	QTE_CT00022716_ATDNA2T9B	287354	287547	-	AT2TE01170	46
hyper-DMR621	Chr2	287301	287400	QTE_CT00031019_ATDNA2T9C	287548	287582	-	AT2TE01175	148
hyper-DMR622	Chr2	308101	308200	NO_TE_DATA
hyper-DMR623	Chr2	325501	325600	NO_TE_DATA
hyper-DMR624	Chr2	326801	326900	NO_TE_DATA
hyper-DMR625	Chr2	330501	330600	NO_TE_DATA
hyper-DMR626	Chr2	331401	331500	NO_TE_DATA
hyper-DMR627	Chr2	363601	363700	NO_TE_DATA
hyper-DMR628	Chr2	460101	460200	NO_TE_DATA
hyper-DMR629	Chr2	461201	461300	NO_TE_DATA
hyper-DMR630	Chr2	551201	551300	NO_TE_DATA
hyper-DMR631	Chr2	556801	557100	NO_TE_DATA
hyper-DMR632	Chr2	604801	604900	NO_TE_DATA
hyper-DMR633	Chr2	663601	663700	NO_TE_DATA
hyper-DMR634	Chr2	678401	678500	NO_TE_DATA
hyper-DMR635	Chr2	692501	692600	NO_TE_DATA
hyper-DMR636	Chr2	720901	721000	QTE_CT00007901_ATREP4	720848	721013	+	AT2TE03125	*
hyper-DMR636	Chr2	720901	721000	QTE_CT00005942_ATREP9	721014	722126	+	AT2TE03130	14
hyper-DMR637	Chr2	771301	771400	NO_TE_DATA
hyper-DMR638	Chr2	772401	772500	NO_TE_DATA
hyper-DMR639	Chr2	856901	857000	NO_TE_DATA
hyper-DMR640	Chr2	860901	861100	NO_TE_DATA
hyper-DMR641	Chr2	865901	866000	NO_TE_DATA
hyper-DMR642	Chr2	955701	955800	NO_TE_DATA
hyper-DMR643	Chr2	968901	969000	NO_TE_DATA
hyper-DMR644	Chr2	1072201	1072300	NO_TE_DATA
hyper-DMR645	Chr2	1101301	1101400	NO_TE_DATA
hyper-DMR646	Chr2	1138101	1138200	NO_TE_DATA
hyper-DMR647	Chr2	1164701	1164800	NO_TE_DATA
hyper-DMR648	Chr2	1165601	1165700	NO_TE_DATA
hyper-DMR649	Chr2	1178401	1178500	QTE_CT00007326_ATREP5	1177851	1178780	+	AT2TE05320	*
hyper-DMR650	Chr2	1244301	1244400	NO_TE_DATA
hyper-DMR651	Chr2	1254101	1254200	QTE_CT00007929_ATLINE2	1253605	1254475	+	AT2TE05675	*
hyper-DMR652	Chr2	1283001	1283100	NO_TE_DATA
hyper-DMR653	Chr2	1283501	1283600	NO_TE_DATA
hyper-DMR654	Chr2	1493201	1493300	NO_TE_DATA
hyper-DMR655	Chr2	1530501	1530700	QTE_CT00009335_HELITRONY3	1530044	1530794	-	AT2TE07055	*
hyper-DMR656	Chr2	1533701	1533800	NO_TE_DATA
hyper-DMR657	Chr2	1540301	1540400	NO_TE_DATA
hyper-DMR658	Chr2	1583001	1583100	NO_TE_DATA
hyper-DMR659	Chr2	1719701	1719800	NO_TE_DATA
hyper-DMR660	Chr2	1859201	1859300	NO_TE_DATA
hyper-DMR661	Chr2	1909701	1909800	QTE_CT00000684_ATCOPIA66	1906835	1912111	-	AT2TE08785	*
hyper-DMR662	Chr2	1944301	1944500	NO_TE_DATA
hyper-DMR663	Chr2	2082101	2082500	QTE_CT00026043_ATHATN6	2082007	2082129	-	AT2TE09505	28
hyper-DMR663	Chr2	2082101	2082500	QTE_CT00021699_HELITRON1	2082515	2082737	+	AT2TE09510	15
hyper-DMR664	Chr2	2257001	2257100	NO_TE_DATA
hyper-DMR665	Chr2	2312501	2312700	QTE_CT00004084_VANDALNX2	2310984	2312454	-	AT2TE10655	47
hyper-DMR665	Chr2	2312501	2312700	QTE_CT00030329_VANDALNX2	2312455	2312503	-	AT2TE10660	2
hyper-DMR665	Chr2	2312501	2312700	QTE_CT00022536_ATDNA2T9A	2312504	2312702	-	AT2TE10665	196
hyper-DMR666	Chr2	2351301	2351400	NO_TE_DATA
hyper-DMR667	Chr2	2518601	2518900	QTE_CT00001738_HELITRONY1C	2517532	2520502	+	AT2TE11410	*
hyper-DMR668	Chr2	2689701	2689800	QTE_CT00005289_ATHILA4B_LTR	2688363	2689571	-	AT2TE11935	130
hyper-DMR668	Chr2	2689701	2689800	QTE_CT00029755_VANDAL1N1	2689574	2689634	+	AT2TE11940	67
hyper-DMR669	Chr2	2959701	2959800	NO_TE_DATA
hyper-DMR670	Chr2	3052701	3052800	NO_TE_DATA
hyper-DMR671	Chr2	3167801	3167900	QTE_CT00011912_ATENSPM6	3167952	3168060	-	AT2TE13695	52
hyper-DMR672	Chr2	3251001	3251100	NO_TE_DATA
hyper-DMR673	Chr2	3414801	3414900	NO_TE_DATA
hyper-DMR674	Chr2	3424701	3424800	NO_TE_DATA
hyper-DMR675	Chr2	3461901	3462000	NO_TE_DATA
hyper-DMR676	Chr2	3476701	3476900	NO_TE_DATA
hyper-DMR677	Chr2	3509701	3509800	NO_TE_DATA
hyper-DMR678	Chr2	3578501	3578600	NO_TE_DATA
hyper-DMR679	Chr2	3602701	3602800	NO_TE_DATA
hyper-DMR680	Chr2	3662801	3662900	NO_TE_DATA
hyper-DMR681	Chr2	3663801	3664000	NO_TE_DATA
hyper-DMR682	Chr2	3695501	3695600	NO_TE_DATA
hyper-DMR683	Chr2	3712801	3712900	NO_TE_DATA
hyper-DMR684	Chr2	3714601	3714700	NO_TE_DATA
hyper-DMR685	Chr2	3717801	3718100	NO_TE_DATA
hyper-DMR686	Chr2	4065901	4066000	QTE_CT00003959_ATCOPIA95	4065716	4067227	-	AT2TE17170	*
hyper-DMR687	Chr2	4075501	4075600	QTE_CT00023604_ATHAT1	4075193	4075362	-	AT2TE17215	139
hyper-DMR687	Chr2	4075501	4075600	QTE_CT00018411_ATHILA8B	4075363	4075684	+	AT2TE17220	*
hyper-DMR688	Chr2	4307901	4308000	QTE_CT00004370_HELITRONY3A	4306387	4307780	-	AT2TE18090	121
hyper-DMR688	Chr2	4307901	4308000	QTE_CT00009781_ATREP11	4307781	4308069	+	AT2TE18095	*
hyper-DMR689	Chr2	4308201	4308600	QTE_CT00009781_ATREP11	4307781	4308069	+	AT2TE18095	132
hyper-DMR690	Chr2	4327901	4328000	QTE_CT00004426_HELITRONY3	4326584	4327964	-	AT2TE18185	63
hyper-DMR690	Chr2	4327901	4328000	QTE_CT00030663_BRODYAGA2	4327965	4328009	+	AT2TE18190	35
hyper-DMR691	Chr2	4366301	4366400	NO_TE_DATA
hyper-DMR692	Chr2	4446301	4446500	QTE_CT00002123_ATCOPIA45	4446475	4448977	-	AT2TE18670	25
hyper-DMR693	Chr2	4470901	4471000	QTE_CT00012775_ATCOPIA65	4470380	4470931	+	AT2TE18725	30
hyper-DMR694	Chr2	4887801	4887900	QTE_CT00000046_VANDAL1	4873130	4888043	-	AT2TE20160	*
hyper-DMR695	Chr2	4938901	4939000	QTE_CT00010444_ATHPOGON2	4938990	4939660	-	AT2TE20275	10
hyper-DMR696	Chr2	5055001	5055200	NO_TE_DATA
hyper-DMR697	Chr2	5076501	5076600	QTE_CT00001003_ATCOPIA66	5073847	5078418	+	AT2TE20870	*
hyper-DMR698	Chr2	5290601	5290700	NO_TE_DATA
hyper-DMR699	Chr2	5487401	5487500	QTE_CT00000468_ATHILA7A	5483744	5490467	-	AT2TE22235	*
hyper-DMR700	Chr2	5594901	5595000	NO_TE_DATA
hyper-DMR701	Chr2	5636701	5636900	NO_TE_DATA
hyper-DMR702	Chr2	5694901	5695000	NO_TE_DATA
hyper-DMR703	Chr2	5730401	5730500	QTE_CT00002777_ATENSPM9	5729798	5732119	+	AT2TE23185	*
hyper-DMR704	Chr2	5732401	5732600	QTE_CT00022757_ATENSPM9	5732216	5732411	+	AT2TE23210	10
hyper-DMR705	Chr2	5743401	5743500	NO_TE_DATA
hyper-DMR706	Chr2	5827001	5827100	QTE_CT00013570_ATGP5	5827132	5827642	+	AT2TE23745	32
hyper-DMR707	Chr2	5845901	5846200	QTE_CT00000728_ATCOPIA49	5846256	5851427	-	AT2TE23845	56
hyper-DMR708	Chr2	5851701	5851800	NO_TE_DATA
hyper-DMR709	Chr2	5867901	5868000	NO_TE_DATA
hyper-DMR710	Chr2	5930201	5930300	NO_TE_DATA
hyper-DMR711	Chr2	5930801	5930900	NO_TE_DATA
hyper-DMR712	Chr2	6012601	6012700	QTE_CT00001721_ATCOPIA45	6009674	6012673	-	AT2TE24460	72
hyper-DMR713	Chr2	6040501	6040600	NO_TE_DATA
hyper-DMR714	Chr2	6056501	6056600	NO_TE_DATA
hyper-DMR715	Chr2	6091901	6092000	NO_TE_DATA
hyper-DMR716	Chr2	6173401	6173500	QTE_CT00027247_RathE1_cons	6173604	6173701	-	AT2TE25085	104
hyper-DMR717	Chr2	6291201	6291300	QTE_CT00007043_ATREP5	6290928	6291890	-	AT2TE25645	*
hyper-DMR718	Chr2	6393601	6393700	NO_TE_DATA
hyper-DMR719	Chr2	6467401	6467600	QTE_CT00018309_ATLINE1_6	6467273	6467595	-	AT2TE26410	194
hyper-DMR720	Chr2	6589101	6589200	QTE_CT00027650_ATGP5	6588958	6589048	-	AT2TE26900	53
hyper-DMR721	Chr2	6640801	6640900	NO_TE_DATA
hyper-DMR722	Chr2	6745801	6745900	QTE_CT00007861_ATREP10B	6744994	6745868	-	AT2TE27560	67
hyper-DMR723	Chr2	6889201	6889300	NO_TE_DATA
hyper-DMR724	Chr2	6963101	6963300	QTE_CT00007303_ATDNA12T3A	6962478	6964360	+	AT2TE28345	*
hyper-DMR725	Chr2	6963501	6963800	QTE_CT00007303_ATDNA12T3A	6962478	6964360	+	AT2TE28345	*
hyper-DMR726	Chr2	6989101	6989200	NO_TE_DATA
hyper-DMR727	Chr2	7037801	7037900	NO_TE_DATA
hyper-DMR728	Chr2	7264101	7264200	NO_TE_DATA
hyper-DMR729	Chr2	7273701	7273800	NO_TE_DATA
hyper-DMR730	Chr2	7298801	7298900	QTE_CT00010849_ATREP3	7298005	7298654	+	AT2TE29755	147
hyper-DMR730	Chr2	7298801	7298900	QTE_CT00024295_ATREP11	7298655	7298804	+	AT2TE29760	3
hyper-DMR731	Chr2	7312701	7312800	NO_TE_DATA
hyper-DMR732	Chr2	7338201	7338300	NO_TE_DATA
hyper-DMR733	Chr2	7359601	7359700	NO_TE_DATA
hyper-DMR734	Chr2	7519101	7519200	NO_TE_DATA
hyper-DMR735	Chr2	7542101	7542200	NO_TE_DATA
hyper-DMR736	Chr2	7554401	7554500	NO_TE_DATA
hyper-DMR737	Chr2	7620401	7620500	NO_TE_DATA
hyper-DMR738	Chr2	7635801	7635900	NO_TE_DATA
hyper-DMR739	Chr2	7669001	7669100	NO_TE_DATA
hyper-DMR740	Chr2	7672501	7672600	NO_TE_DATA
hyper-DMR741	Chr2	7690601	7690700	NO_TE_DATA
hyper-DMR742	Chr2	7737101	7737200	NO_TE_DATA
hyper-DMR743	Chr2	7786601	7786700	NO_TE_DATA
hyper-DMR744	Chr2	7788101	7788200	NO_TE_DATA
hyper-DMR745	Chr2	7790601	7790700	NO_TE_DATA
hyper-DMR746	Chr2	7825701	7825800	NO_TE_DATA
hyper-DMR747	Chr2	7931301	7931400	NO_TE_DATA
hyper-DMR748	Chr2	7947301	7947400	NO_TE_DATA
hyper-DMR749	Chr2	8110801	8110900	NO_TE_DATA
hyper-DMR750	Chr2	8112401	8112500	NO_TE_DATA
hyper-DMR751	Chr2	8137101	8137200	NO_TE_DATA
hyper-DMR752	Chr2	8226001	8226100	NO_TE_DATA
hyper-DMR753	Chr2	8251701	8251900	NO_TE_DATA
hyper-DMR754	Chr2	8305701	8305800	QTE_CT00011751_ATDNA2T9C	8305727	8306328	+	AT2TE34535	73
hyper-DMR755	Chr2	8315001	8315100	NO_TE_DATA
hyper-DMR756	Chr2	8342701	8342800	NO_TE_DATA
hyper-DMR757	Chr2	8349701	8349800	NO_TE_DATA
hyper-DMR758	Chr2	8388201	8388300	NO_TE_DATA
hyper-DMR759	Chr2	8401401	8401500	NO_TE_DATA
hyper-DMR760	Chr2	8417401	8417500	NO_TE_DATA
hyper-DMR761	Chr2	8434001	8434200	NO_TE_DATA
hyper-DMR762	Chr2	8481801	8481900	NO_TE_DATA
hyper-DMR763	Chr2	8592401	8592500	NO_TE_DATA
hyper-DMR764	Chr2	8616801	8616900	NO_TE_DATA
hyper-DMR765	Chr2	8639001	8639100	NO_TE_DATA
hyper-DMR766	Chr2	8712501	8712600	NO_TE_DATA
hyper-DMR767	Chr2	8716501	8716600	NO_TE_DATA
hyper-DMR768	Chr2	8716901	8717000	NO_TE_DATA
hyper-DMR769	Chr2	8734501	8734600	NO_TE_DATA
hyper-DMR770	Chr2	8759201	8759300	NO_TE_DATA
hyper-DMR771	Chr2	8795701	8795800	NO_TE_DATA
hyper-DMR772	Chr2	8796001	8796100	QTE_CT00025804_HELITRONY1D	8796027	8796156	+	AT2TE36940	73
hyper-DMR773	Chr2	8862901	8863000	NO_TE_DATA
hyper-DMR774	Chr2	8956501	8956600	NO_TE_DATA
hyper-DMR775	Chr2	9146001	9146100	NO_TE_DATA
hyper-DMR776	Chr2	9153401	9153500	NO_TE_DATA
hyper-DMR777	Chr2	9211301	9211400	NO_TE_DATA
hyper-DMR778	Chr2	9251301	9251400	NO_TE_DATA
hyper-DMR779	Chr2	9275101	9275200	NO_TE_DATA
hyper-DMR780	Chr2	9318501	9318600	NO_TE_DATA
hyper-DMR781	Chr2	9351701	9351800	NO_TE_DATA
hyper-DMR782	Chr2	9384301	9384400	NO_TE_DATA
hyper-DMR783	Chr2	9408001	9408100	NO_TE_DATA
hyper-DMR784	Chr2	9413101	9413200	NO_TE_DATA
hyper-DMR785	Chr2	9440801	9440900	NO_TE_DATA
hyper-DMR786	Chr2	9459001	9459100	NO_TE_DATA
hyper-DMR787	Chr2	9505801	9505900	NO_TE_DATA
hyper-DMR788	Chr2	9518201	9518300	NO_TE_DATA
hyper-DMR789	Chr2	9544001	9544100	NO_TE_DATA
hyper-DMR790	Chr2	9625201	9625300	NO_TE_DATA
hyper-DMR791	Chr2	9656801	9656900	QTE_CT00013067_ARNOLDY2	9656264	9656798	-	AT2TE41185	3
hyper-DMR792	Chr2	9662501	9662600	NO_TE_DATA
hyper-DMR793	Chr2	9664501	9664600	NO_TE_DATA
hyper-DMR794	Chr2	9833701	9833800	NO_TE_DATA
hyper-DMR795	Chr2	9857101	9857200	NO_TE_DATA
hyper-DMR796	Chr2	9947801	9947900	QTE_CT00010401_ATREP4	9948041	9948713	-	AT2TE42550	141
hyper-DMR797	Chr2	9951901	9952000	NO_TE_DATA
hyper-DMR798	Chr2	9965501	9965600	NO_TE_DATA
hyper-DMR799	Chr2	10041801	10042000	NO_TE_DATA
hyper-DMR800	Chr2	10098701	10098800	NO_TE_DATA
hyper-DMR801	Chr2	10099501	10099600	NO_TE_DATA
hyper-DMR802	Chr2	10149001	10149200	NO_TE_DATA
hyper-DMR803	Chr2	10230901	10231000	NO_TE_DATA
hyper-DMR804	Chr2	10263001	10263100	NO_TE_DATA
hyper-DMR805	Chr2	10342401	10342500	NO_TE_DATA
hyper-DMR806	Chr2	10377401	10377500	NO_TE_DATA
hyper-DMR807	Chr2	10453201	10453300	NO_TE_DATA
hyper-DMR808	Chr2	10477501	10477600	NO_TE_DATA
hyper-DMR809	Chr2	10486601	10486700	NO_TE_DATA
hyper-DMR810	Chr2	10501801	10501900	NO_TE_DATA
hyper-DMR811	Chr2	10627601	10627700	NO_TE_DATA
hyper-DMR812	Chr2	10656701	10656800	NO_TE_DATA
hyper-DMR813	Chr2	10719101	10719200	NO_TE_DATA
hyper-DMR814	Chr2	10721701	10721900	NO_TE_DATA
hyper-DMR815	Chr2	10723001	10723100	NO_TE_DATA
hyper-DMR816	Chr2	10777501	10777600	NO_TE_DATA
hyper-DMR817	Chr2	10870801	10870900	NO_TE_DATA
hyper-DMR818	Chr2	10891901	10892000	NO_TE_DATA
hyper-DMR819	Chr2	10892301	10892400	NO_TE_DATA
hyper-DMR820	Chr2	11010801	11010900	NO_TE_DATA
hyper-DMR821	Chr2	11019401	11019500	NO_TE_DATA
hyper-DMR822	Chr2	11024201	11024300	NO_TE_DATA
hyper-DMR823	Chr2	11027901	11028000	NO_TE_DATA
hyper-DMR824	Chr2	11032901	11033000	NO_TE_DATA
hyper-DMR825	Chr2	11061501	11061600	NO_TE_DATA
hyper-DMR826	Chr2	11111801	11111900	NO_TE_DATA
hyper-DMR827	Chr2	11132101	11132200	NO_TE_DATA
hyper-DMR828	Chr2	11202501	11202600	NO_TE_DATA
hyper-DMR829	Chr2	11229601	11229700	NO_TE_DATA
hyper-DMR830	Chr2	11235101	11235200	NO_TE_DATA
hyper-DMR831	Chr2	11276601	11276700	NO_TE_DATA
hyper-DMR832	Chr2	11288101	11288200	NO_TE_DATA
hyper-DMR833	Chr2	11333201	11333300	NO_TE_DATA
hyper-DMR834	Chr2	11387401	11387500	QTE_CT00010643_ATCOPIA41	11386832	11387491	-	AT2TE49270	90
hyper-DMR835	Chr2	11430301	11430400	NO_TE_DATA
hyper-DMR836	Chr2	11465501	11465600	NO_TE_DATA
hyper-DMR837	Chr2	11468201	11468300	NO_TE_DATA
hyper-DMR838	Chr2	11529001	11529100	NO_TE_DATA
hyper-DMR839	Chr2	11671301	11671400	QTE_CT00024255_HARBINGER	11671082	11671242	+	AT2TE50695	59
hyper-DMR840	Chr2	11736501	11736600	NO_TE_DATA
hyper-DMR841	Chr2	11743501	11743600	NO_TE_DATA
hyper-DMR842	Chr2	11745401	11745500	QTE_CT00015933_VANDAL17	11745219	11745628	+	AT2TE51050	*
hyper-DMR843	Chr2	11865101	11865200	NO_TE_DATA
hyper-DMR844	Chr2	11916901	11917000	NO_TE_DATA
hyper-DMR845	Chr2	11917401	11917500	NO_TE_DATA
hyper-DMR846	Chr2	12052101	12052200	NO_TE_DATA
hyper-DMR847	Chr2	12125001	12125100	NO_TE_DATA
hyper-DMR848	Chr2	12129101	12129200	NO_TE_DATA
hyper-DMR849	Chr2	12164801	12164900	NO_TE_DATA
hyper-DMR850	Chr2	12214701	12214800	NO_TE_DATA
hyper-DMR851	Chr2	12441901	12442000	NO_TE_DATA
hyper-DMR852	Chr2	12514001	12514100	NO_TE_DATA
hyper-DMR853	Chr2	12546801	12546900	NO_TE_DATA
hyper-DMR854	Chr2	12648201	12648300	NO_TE_DATA
hyper-DMR855	Chr2	12746201	12746300	NO_TE_DATA
hyper-DMR856	Chr2	12911101	12911200	NO_TE_DATA
hyper-DMR857	Chr2	12952301	12952400	NO_TE_DATA
hyper-DMR858	Chr2	13022401	13022500	NO_TE_DATA
hyper-DMR859	Chr2	13039301	13039400	NO_TE_DATA
hyper-DMR860	Chr2	13077001	13077100	NO_TE_DATA
hyper-DMR861	Chr2	13124101	13124200	NO_TE_DATA
hyper-DMR862	Chr2	13127201	13127300	NO_TE_DATA
hyper-DMR863	Chr2	13238101	13238200	NO_TE_DATA
hyper-DMR864	Chr2	13345301	13345400	NO_TE_DATA
hyper-DMR865	Chr2	13351501	13351600	NO_TE_DATA
hyper-DMR866	Chr2	13409701	13409800	NO_TE_DATA
hyper-DMR867	Chr2	13457601	13457700	NO_TE_DATA
hyper-DMR868	Chr2	13534101	13534200	NO_TE_DATA
hyper-DMR869	Chr2	13545101	13545200	NO_TE_DATA
hyper-DMR870	Chr2	13561601	13561700	NO_TE_DATA
hyper-DMR871	Chr2	13569101	13569300	NO_TE_DATA
hyper-DMR872	Chr2	13589501	13589600	NO_TE_DATA
hyper-DMR873	Chr2	13670201	13670300	NO_TE_DATA
hyper-DMR874	Chr2	13699401	13699500	NO_TE_DATA
hyper-DMR875	Chr2	13754201	13754300	NO_TE_DATA
hyper-DMR876	Chr2	13780501	13780600	NO_TE_DATA
hyper-DMR877	Chr2	13935701	13935800	NO_TE_DATA
hyper-DMR878	Chr2	13955501	13955600	NO_TE_DATA
hyper-DMR879	Chr2	13979501	13979600	NO_TE_DATA
hyper-DMR880	Chr2	14038901	14039000	NO_TE_DATA
hyper-DMR881	Chr2	14041401	14041500	NO_TE_DATA
hyper-DMR882	Chr2	14076801	14076900	NO_TE_DATA
hyper-DMR883	Chr2	14089401	14089500	NO_TE_DATA
hyper-DMR884	Chr2	14095601	14095700	NO_TE_DATA
hyper-DMR885	Chr2	14127601	14127700	NO_TE_DATA
hyper-DMR886	Chr2	14229901	14230000	NO_TE_DATA
hyper-DMR887	Chr2	14240501	14240600	NO_TE_DATA
hyper-DMR888	Chr2	14278501	14278600	NO_TE_DATA
hyper-DMR889	Chr2	14313001	14313100	NO_TE_DATA
hyper-DMR890	Chr2	14313701	14313800	NO_TE_DATA
hyper-DMR891	Chr2	14356801	14356900	NO_TE_DATA
hyper-DMR892	Chr2	14476201	14476300	QTE_CT00016956_VANDAL17	14476185	14476557	+	AT2TE64130	*
hyper-DMR893	Chr2	14505101	14505200	NO_TE_DATA
hyper-DMR894	Chr2	14521501	14521600	NO_TE_DATA
hyper-DMR895	Chr2	14670801	14670900	NO_TE_DATA
hyper-DMR896	Chr2	14772001	14772100	NO_TE_DATA
hyper-DMR897	Chr2	14774101	14774200	NO_TE_DATA
hyper-DMR898	Chr2	14788701	14788800	NO_TE_DATA
hyper-DMR899	Chr2	14949901	14950000	NO_TE_DATA
hyper-DMR900	Chr2	14963901	14964000	NO_TE_DATA
hyper-DMR901	Chr2	14975601	14975700	NO_TE_DATA
hyper-DMR902	Chr2	14979701	14979900	NO_TE_DATA
hyper-DMR903	Chr2	15064101	15064200	NO_TE_DATA
hyper-DMR904	Chr2	15197601	15197700	NO_TE_DATA
hyper-DMR905	Chr2	15244301	15244400	NO_TE_DATA
hyper-DMR906	Chr2	15260001	15260100	NO_TE_DATA
hyper-DMR907	Chr2	15260501	15260600	NO_TE_DATA
hyper-DMR908	Chr2	15265801	15265900	NO_TE_DATA
hyper-DMR909	Chr2	15303301	15303400	NO_TE_DATA
hyper-DMR910	Chr2	15305401	15305500	NO_TE_DATA
hyper-DMR911	Chr2	15313001	15313100	NO_TE_DATA
hyper-DMR912	Chr2	15319701	15319800	NO_TE_DATA
hyper-DMR913	Chr2	15340501	15340600	NO_TE_DATA
hyper-DMR914	Chr2	15426601	15426700	NO_TE_DATA
hyper-DMR915	Chr2	15480001	15480100	NO_TE_DATA
hyper-DMR916	Chr2	15525801	15525900	NO_TE_DATA
hyper-DMR917	Chr2	15570101	15570200	NO_TE_DATA
hyper-DMR918	Chr2	15609701	15609800	NO_TE_DATA
hyper-DMR919	Chr2	15610601	15610700	NO_TE_DATA
hyper-DMR920	Chr2	15670701	15670900	NO_TE_DATA
hyper-DMR921	Chr2	15761701	15761800	NO_TE_DATA
hyper-DMR922	Chr2	15894501	15894600	NO_TE_DATA
hyper-DMR923	Chr2	15919601	15919700	NO_TE_DATA
hyper-DMR924	Chr2	16002201	16002300	NO_TE_DATA
hyper-DMR925	Chr2	16026301	16026400	NO_TE_DATA
hyper-DMR926	Chr2	16031601	16031700	NO_TE_DATA
hyper-DMR927	Chr2	16036701	16036800	NO_TE_DATA
hyper-DMR928	Chr2	16136101	16136300	NO_TE_DATA
hyper-DMR929	Chr2	16136901	16137000	NO_TE_DATA
hyper-DMR930	Chr2	16205201	16205300	NO_TE_DATA
hyper-DMR931	Chr2	16206001	16206100	NO_TE_DATA
hyper-DMR932	Chr2	16392701	16392800	NO_TE_DATA
hyper-DMR933	Chr2	16447301	16447400	NO_TE_DATA
hyper-DMR934	Chr2	16511801	16511900	NO_TE_DATA
hyper-DMR935	Chr2	16617701	16617800	NO_TE_DATA
hyper-DMR936	Chr2	16755501	16755600	NO_TE_DATA
hyper-DMR937	Chr2	16787201	16787300	NO_TE_DATA
hyper-DMR938	Chr2	16853701	16853800	NO_TE_DATA
hyper-DMR939	Chr2	16854201	16854300	NO_TE_DATA
hyper-DMR940	Chr2	16991701	16991800	NO_TE_DATA
hyper-DMR941	Chr2	17010901	17011000	NO_TE_DATA
hyper-DMR942	Chr2	17025201	17025300	NO_TE_DATA
hyper-DMR943	Chr2	17052101	17052200	NO_TE_DATA
hyper-DMR944	Chr2	17183401	17183500	NO_TE_DATA
hyper-DMR945	Chr2	17429901	17430000	NO_TE_DATA
hyper-DMR946	Chr2	17536501	17536600	NO_TE_DATA
hyper-DMR947	Chr2	17576201	17576300	NO_TE_DATA
hyper-DMR948	Chr2	17610801	17610900	NO_TE_DATA
hyper-DMR949	Chr2	17757901	17758200	NO_TE_DATA
hyper-DMR950	Chr2	17804401	17804500	NO_TE_DATA
hyper-DMR951	Chr2	17875601	17875700	NO_TE_DATA
hyper-DMR952	Chr2	17972301	17972400	NO_TE_DATA
hyper-DMR953	Chr2	17979201	17979300	NO_TE_DATA
hyper-DMR954	Chr2	18101601	18101700	NO_TE_DATA
hyper-DMR955	Chr2	18180801	18180900	NO_TE_DATA
hyper-DMR956	Chr2	18221901	18222000	NO_TE_DATA
hyper-DMR957	Chr2	18243601	18243700	NO_TE_DATA
hyper-DMR958	Chr2	18378401	18378500	NO_TE_DATA
hyper-DMR959	Chr2	18513301	18513400	NO_TE_DATA
hyper-DMR960	Chr2	18515301	18515400	NO_TE_DATA
hyper-DMR961	Chr2	18758601	18758700	NO_TE_DATA
hyper-DMR962	Chr2	18759201	18759300	NO_TE_DATA
hyper-DMR963	Chr2	18824401	18824500	NO_TE_DATA
hyper-DMR964	Chr2	18879601	18879700	NO_TE_DATA
hyper-DMR965	Chr2	18936701	18936800	NO_TE_DATA
hyper-DMR966	Chr2	18940701	18940800	NO_TE_DATA
hyper-DMR967	Chr2	19017501	19017600	NO_TE_DATA
hyper-DMR968	Chr2	19068301	19068400	NO_TE_DATA
hyper-DMR969	Chr2	19098601	19098700	NO_TE_DATA
hyper-DMR970	Chr2	19098901	19099000	NO_TE_DATA
hyper-DMR971	Chr2	19117301	19117400	NO_TE_DATA
hyper-DMR972	Chr2	19124501	19124600	NO_TE_DATA
hyper-DMR973	Chr2	19128101	19128200	NO_TE_DATA
hyper-DMR974	Chr2	19444901	19445000	NO_TE_DATA
hyper-DMR975	Chr2	19547001	19547100	NO_TE_DATA
hyper-DMR976	Chr2	19547601	19547700	NO_TE_DATA
hyper-DMR977	Chr2	19628601	19628700	NO_TE_DATA
hyper-DMR978	Chr2	19655201	19655300	NO_TE_DATA
hyper-DMR979	Chr2	19676601	19676700	NO_TE_DATA
hyper-DMR980	Chr2	19693901	19694000	NO_TE_DATA
hyper-DMR981	Chr3	501	600	QTE_CT00030795_ATREP18	323	362	-	AT3TE00010	139
hyper-DMR982	Chr3	55201	55300	NO_TE_DATA
hyper-DMR983	Chr3	112801	112900	NO_TE_DATA
hyper-DMR984	Chr3	175701	175800	NO_TE_DATA
hyper-DMR985	Chr3	230401	230500	NO_TE_DATA
hyper-DMR986	Chr3	438401	438500	NO_TE_DATA
hyper-DMR987	Chr3	463001	463100	NO_TE_DATA
hyper-DMR988	Chr3	471601	471700	NO_TE_DATA
hyper-DMR989	Chr3	531001	531100	NO_TE_DATA
hyper-DMR990	Chr3	593801	593900	NO_TE_DATA
hyper-DMR991	Chr3	710601	710700	NO_TE_DATA
hyper-DMR992	Chr3	796101	796200	NO_TE_DATA
hyper-DMR993	Chr3	804201	804300	NO_TE_DATA
hyper-DMR994	Chr3	854701	854800	NO_TE_DATA
hyper-DMR995	Chr3	921501	921600	NO_TE_DATA
hyper-DMR996	Chr3	938101	938200	NO_TE_DATA
hyper-DMR997	Chr3	983401	983500	NO_TE_DATA
hyper-DMR998	Chr3	1015801	1015900	NO_TE_DATA
hyper-DMR999	Chr3	1022701	1022800	NO_TE_DATA
hyper-DMR1000	Chr3	1023101	1023200	NO_TE_DATA
hyper-DMR1001	Chr3	1069201	1069300	NO_TE_DATA
hyper-DMR1002	Chr3	1114601	1114700	NO_TE_DATA
hyper-DMR1003	Chr3	1118101	1118200	NO_TE_DATA
hyper-DMR1004	Chr3	1119201	1119300	NO_TE_DATA
hyper-DMR1005	Chr3	1190301	1190400	NO_TE_DATA
hyper-DMR1006	Chr3	1244801	1244900	NO_TE_DATA
hyper-DMR1007	Chr3	1304401	1304500	NO_TE_DATA
hyper-DMR1008	Chr3	1356501	1356600	NO_TE_DATA
hyper-DMR1009	Chr3	1382201	1382300	NO_TE_DATA
hyper-DMR1010	Chr3	1410601	1410700	QTE_CT00014521_ATMU6N1	1410121	1410588	+	AT3TE05950	13
hyper-DMR1011	Chr3	1501001	1501100	NO_TE_DATA
hyper-DMR1012	Chr3	1504501	1504600	NO_TE_DATA
hyper-DMR1013	Chr3	1545801	1545900	NO_TE_DATA
hyper-DMR1014	Chr3	1563001	1563100	NO_TE_DATA
hyper-DMR1015	Chr3	1563401	1563600	NO_TE_DATA
hyper-DMR1016	Chr3	1655001	1655100	NO_TE_DATA
hyper-DMR1017	Chr3	1667301	1667400	NO_TE_DATA
hyper-DMR1018	Chr3	1669501	1669600	NO_TE_DATA
hyper-DMR1019	Chr3	1721601	1721700	NO_TE_DATA
hyper-DMR1020	Chr3	1875001	1875100	NO_TE_DATA
hyper-DMR1021	Chr3	1903901	1904000	NO_TE_DATA
hyper-DMR1022	Chr3	1921701	1921800	NO_TE_DATA
hyper-DMR1023	Chr3	1974501	1974600	NO_TE_DATA
hyper-DMR1024	Chr3	2098101	2098200	NO_TE_DATA
hyper-DMR1025	Chr3	2104101	2104300	NO_TE_DATA
hyper-DMR1026	Chr3	2107401	2107500	NO_TE_DATA
hyper-DMR1027	Chr3	2107701	2107800	NO_TE_DATA
hyper-DMR1028	Chr3	2110601	2110700	NO_TE_DATA
hyper-DMR1029	Chr3	2148801	2148900	NO_TE_DATA
hyper-DMR1030	Chr3	2246601	2246700	NO_TE_DATA
hyper-DMR1031	Chr3	2272201	2272300	NO_TE_DATA
hyper-DMR1032	Chr3	2273401	2273500	NO_TE_DATA
hyper-DMR1033	Chr3	2276801	2277000	NO_TE_DATA
hyper-DMR1034	Chr3	2278701	2278800	NO_TE_DATA
hyper-DMR1035	Chr3	2316201	2316300	NO_TE_DATA
hyper-DMR1036	Chr3	2396701	2396800	NO_TE_DATA
hyper-DMR1037	Chr3	2447701	2447800	NO_TE_DATA
hyper-DMR1038	Chr3	2448501	2448600	NO_TE_DATA
hyper-DMR1039	Chr3	2461101	2461200	NO_TE_DATA
hyper-DMR1040	Chr3	2530901	2531000	NO_TE_DATA
hyper-DMR1041	Chr3	2577601	2577700	NO_TE_DATA
hyper-DMR1042	Chr3	2594701	2594800	NO_TE_DATA
hyper-DMR1043	Chr3	2650201	2650300	NO_TE_DATA
hyper-DMR1044	Chr3	2687701	2687800	NO_TE_DATA
hyper-DMR1045	Chr3	2689701	2689800	NO_TE_DATA
hyper-DMR1046	Chr3	2734601	2734700	NO_TE_DATA
hyper-DMR1047	Chr3	2735701	2735800	NO_TE_DATA
hyper-DMR1048	Chr3	2780101	2780200	NO_TE_DATA
hyper-DMR1049	Chr3	2784901	2785000	NO_TE_DATA
hyper-DMR1050	Chr3	2846401	2846500	NO_TE_DATA
hyper-DMR1051	Chr3	2895801	2895900	NO_TE_DATA
hyper-DMR1052	Chr3	2908701	2908800	NO_TE_DATA
hyper-DMR1053	Chr3	2968201	2968300	NO_TE_DATA
hyper-DMR1054	Chr3	2990801	2990900	NO_TE_DATA
hyper-DMR1055	Chr3	3017601	3017700	NO_TE_DATA
hyper-DMR1056	Chr3	3023701	3023800	NO_TE_DATA
hyper-DMR1057	Chr3	3036201	3036300	NO_TE_DATA
hyper-DMR1058	Chr3	3075301	3075400	NO_TE_DATA
hyper-DMR1059	Chr3	3083901	3084000	NO_TE_DATA
hyper-DMR1060	Chr3	3084401	3084500	NO_TE_DATA
hyper-DMR1061	Chr3	3105501	3105600	NO_TE_DATA
hyper-DMR1062	Chr3	3153601	3153700	NO_TE_DATA
hyper-DMR1063	Chr3	3163501	3163600	NO_TE_DATA
hyper-DMR1064	Chr3	3174701	3174800	NO_TE_DATA
hyper-DMR1065	Chr3	3196001	3196100	NO_TE_DATA
hyper-DMR1066	Chr3	3201401	3201500	NO_TE_DATA
hyper-DMR1067	Chr3	3211301	3211400	NO_TE_DATA
hyper-DMR1068	Chr3	3220101	3220200	NO_TE_DATA
hyper-DMR1069	Chr3	3223901	3224000	NO_TE_DATA
hyper-DMR1070	Chr3	3295101	3295200	NO_TE_DATA
hyper-DMR1071	Chr3	3328701	3328800	NO_TE_DATA
hyper-DMR1072	Chr3	3329101	3329200	NO_TE_DATA
hyper-DMR1073	Chr3	3332001	3332100	NO_TE_DATA
hyper-DMR1074	Chr3	3340001	3340100	NO_TE_DATA
hyper-DMR1075	Chr3	3342601	3342700	NO_TE_DATA
hyper-DMR1076	Chr3	3383101	3383200	NO_TE_DATA
hyper-DMR1077	Chr3	3440401	3440500	NO_TE_DATA
hyper-DMR1078	Chr3	3536101	3536200	NO_TE_DATA
hyper-DMR1079	Chr3	3609301	3609400	NO_TE_DATA
hyper-DMR1080	Chr3	3633801	3633900	NO_TE_DATA
hyper-DMR1081	Chr3	3635101	3635200	NO_TE_DATA
hyper-DMR1082	Chr3	3707001	3707100	NO_TE_DATA
hyper-DMR1083	Chr3	3784201	3784300	NO_TE_DATA
hyper-DMR1084	Chr3	3845501	3845600	NO_TE_DATA
hyper-DMR1085	Chr3	3887401	3887500	NO_TE_DATA
hyper-DMR1086	Chr3	3912701	3912800	NO_TE_DATA
hyper-DMR1087	Chr3	3997101	3997200	NO_TE_DATA
hyper-DMR1088	Chr3	4000101	4000200	NO_TE_DATA
hyper-DMR1089	Chr3	4050601	4050700	NO_TE_DATA
hyper-DMR1090	Chr3	4057301	4057400	NO_TE_DATA
hyper-DMR1091	Chr3	4073001	4073100	NO_TE_DATA
hyper-DMR1092	Chr3	4073701	4073800	NO_TE_DATA
hyper-DMR1093	Chr3	4093501	4093600	QTE_CT00023887_VANDAL8	4093667	4093833	-	AT3TE17230	67
hyper-DMR1094	Chr3	4147501	4147600	NO_TE_DATA
hyper-DMR1095	Chr3	4191501	4191600	NO_TE_DATA
hyper-DMR1096	Chr3	4228401	4228500	NO_TE_DATA
hyper-DMR1097	Chr3	4247901	4248000	NO_TE_DATA
hyper-DMR1098	Chr3	4299501	4299600	NO_TE_DATA
hyper-DMR1099	Chr3	4308801	4308900	NO_TE_DATA
hyper-DMR1100	Chr3	4323901	4324000	NO_TE_DATA
hyper-DMR1101	Chr3	4325801	4325900	NO_TE_DATA
hyper-DMR1102	Chr3	4326301	4326400	NO_TE_DATA
hyper-DMR1103	Chr3	4415001	4415100	NO_TE_DATA
hyper-DMR1104	Chr3	4430901	4431000	NO_TE_DATA
hyper-DMR1105	Chr3	4471701	4471800	NO_TE_DATA
hyper-DMR1106	Chr3	4513401	4513500	NO_TE_DATA
hyper-DMR1107	Chr3	4566601	4566700	NO_TE_DATA
hyper-DMR1108	Chr3	4589701	4589800	NO_TE_DATA
hyper-DMR1109	Chr3	4598401	4598600	NO_TE_DATA
hyper-DMR1110	Chr3	4599801	4599900	NO_TE_DATA
hyper-DMR1111	Chr3	4756201	4756300	NO_TE_DATA
hyper-DMR1112	Chr3	4757801	4757900	NO_TE_DATA
hyper-DMR1113	Chr3	4872701	4872800	NO_TE_DATA
hyper-DMR1114	Chr3	5019601	5019700	NO_TE_DATA
hyper-DMR1115	Chr3	5071401	5071500	NO_TE_DATA
hyper-DMR1116	Chr3	5093801	5093900	NO_TE_DATA
hyper-DMR1117	Chr3	5160701	5160800	NO_TE_DATA
hyper-DMR1118	Chr3	5195201	5195300	NO_TE_DATA
hyper-DMR1119	Chr3	5195801	5195900	NO_TE_DATA
hyper-DMR1120	Chr3	5204301	5204400	NO_TE_DATA
hyper-DMR1121	Chr3	5274101	5274200	NO_TE_DATA
hyper-DMR1122	Chr3	5367501	5367600	NO_TE_DATA
hyper-DMR1123	Chr3	5385401	5385500	NO_TE_DATA
hyper-DMR1124	Chr3	5409801	5409900	NO_TE_DATA
hyper-DMR1125	Chr3	5414801	5414900	NO_TE_DATA
hyper-DMR1126	Chr3	5435401	5435500	NO_TE_DATA
hyper-DMR1127	Chr3	5450601	5450700	NO_TE_DATA
hyper-DMR1128	Chr3	5478501	5478600	NO_TE_DATA
hyper-DMR1129	Chr3	5629501	5629600	NO_TE_DATA
hyper-DMR1130	Chr3	5641701	5641800	NO_TE_DATA
hyper-DMR1131	Chr3	5690901	5691000	NO_TE_DATA
hyper-DMR1132	Chr3	5696301	5696400	NO_TE_DATA
hyper-DMR1133	Chr3	5716301	5716400	NO_TE_DATA
hyper-DMR1134	Chr3	5724301	5724400	NO_TE_DATA
hyper-DMR1135	Chr3	5738401	5738500	NO_TE_DATA
hyper-DMR1136	Chr3	5739401	5739500	NO_TE_DATA
hyper-DMR1137	Chr3	5739801	5739900	NO_TE_DATA
hyper-DMR1138	Chr3	5741001	5741100	NO_TE_DATA
hyper-DMR1139	Chr3	5757501	5757600	NO_TE_DATA
hyper-DMR1140	Chr3	5768901	5769000	NO_TE_DATA
hyper-DMR1141	Chr3	5824201	5824300	NO_TE_DATA
hyper-DMR1142	Chr3	5892901	5893000	NO_TE_DATA
hyper-DMR1143	Chr3	5910601	5910700	NO_TE_DATA
hyper-DMR1144	Chr3	5923401	5923500	NO_TE_DATA
hyper-DMR1145	Chr3	5924901	5925000	NO_TE_DATA
hyper-DMR1146	Chr3	5960801	5960900	NO_TE_DATA
hyper-DMR1147	Chr3	5984801	5984900	NO_TE_DATA
hyper-DMR1148	Chr3	6010001	6010100	NO_TE_DATA
hyper-DMR1149	Chr3	6026001	6026100	NO_TE_DATA
hyper-DMR1150	Chr3	6038501	6038600	NO_TE_DATA
hyper-DMR1151	Chr3	6088501	6088700	NO_TE_DATA
hyper-DMR1152	Chr3	6113701	6113800	NO_TE_DATA
hyper-DMR1153	Chr3	6122101	6122200	NO_TE_DATA
hyper-DMR1154	Chr3	6129601	6129700	NO_TE_DATA
hyper-DMR1155	Chr3	6144101	6144200	NO_TE_DATA
hyper-DMR1156	Chr3	6224401	6224500	NO_TE_DATA
hyper-DMR1157	Chr3	6279901	6280000	NO_TE_DATA
hyper-DMR1158	Chr3	6400501	6400600	NO_TE_DATA
hyper-DMR1159	Chr3	6410301	6410400	NO_TE_DATA
hyper-DMR1160	Chr3	6449901	6450000	NO_TE_DATA
hyper-DMR1161	Chr3	6581501	6581700	NO_TE_DATA
hyper-DMR1162	Chr3	6607001	6607100	NO_TE_DATA
hyper-DMR1163	Chr3	6636001	6636100	NO_TE_DATA
hyper-DMR1164	Chr3	6667201	6667300	NO_TE_DATA
hyper-DMR1165	Chr3	6681401	6681500	NO_TE_DATA
hyper-DMR1166	Chr3	6712001	6712100	NO_TE_DATA
hyper-DMR1167	Chr3	6733801	6733900	NO_TE_DATA
hyper-DMR1168	Chr3	6756601	6756700	NO_TE_DATA
hyper-DMR1169	Chr3	6765201	6765300	NO_TE_DATA
hyper-DMR1170	Chr3	6806901	6807000	NO_TE_DATA
hyper-DMR1171	Chr3	6829701	6829800	NO_TE_DATA
hyper-DMR1172	Chr3	6917901	6918000	NO_TE_DATA
hyper-DMR1173	Chr3	6928601	6928700	NO_TE_DATA
hyper-DMR1174	Chr3	6952501	6952600	NO_TE_DATA
hyper-DMR1175	Chr3	6968801	6968900	NO_TE_DATA
hyper-DMR1176	Chr3	6985201	6985300	NO_TE_DATA
hyper-DMR1177	Chr3	7033301	7033400	NO_TE_DATA
hyper-DMR1178	Chr3	7088601	7088700	NO_TE_DATA
hyper-DMR1179	Chr3	7091501	7091600	NO_TE_DATA
hyper-DMR1180	Chr3	7126101	7126200	NO_TE_DATA
hyper-DMR1181	Chr3	7199201	7199300	NO_TE_DATA
hyper-DMR1182	Chr3	7204601	7204700	NO_TE_DATA
hyper-DMR1183	Chr3	7258201	7258300	NO_TE_DATA
hyper-DMR1184	Chr3	7380901	7381000	NO_TE_DATA
hyper-DMR1185	Chr3	7442501	7442600	NO_TE_DATA
hyper-DMR1186	Chr3	7552201	7552300	NO_TE_DATA
hyper-DMR1187	Chr3	7562701	7562800	NO_TE_DATA
hyper-DMR1188	Chr3	7569601	7569700	NO_TE_DATA
hyper-DMR1189	Chr3	7616801	7616900	NO_TE_DATA
hyper-DMR1190	Chr3	7714401	7714600	QTE_CT00027714_ATREP13	7714258	7714347	-	AT3TE32390	54
hyper-DMR1191	Chr3	7738501	7738600	NO_TE_DATA
hyper-DMR1192	Chr3	7760501	7760600	NO_TE_DATA
hyper-DMR1193	Chr3	7820201	7820300	NO_TE_DATA
hyper-DMR1194	Chr3	7957401	7957500	NO_TE_DATA
hyper-DMR1195	Chr3	8026401	8026500	NO_TE_DATA
hyper-DMR1196	Chr3	8116801	8116900	NO_TE_DATA
hyper-DMR1197	Chr3	8141301	8141400	NO_TE_DATA
hyper-DMR1198	Chr3	8141801	8141900	NO_TE_DATA
hyper-DMR1199	Chr3	8160501	8160600	QTE_CT00002676_ATREP10D	8157843	8172569	+	AT3TE34225	*
hyper-DMR1200	Chr3	8162101	8162200	QTE_CT00002676_ATREP10D	8157843	8172569	+	AT3TE34225	*
hyper-DMR1201	Chr3	8163001	8163100	QTE_CT00002676_ATREP10D	8157843	8172569	+	AT3TE34225	*
hyper-DMR1202	Chr3	8207701	8207800	NO_TE_DATA
hyper-DMR1203	Chr3	8372901	8373000	QTE_CT00009306_HELITRONY2	8372024	8372776	-	AT3TE35100	125
hyper-DMR1204	Chr3	8468601	8468700	NO_TE_DATA
hyper-DMR1205	Chr3	8506901	8507000	NO_TE_DATA
hyper-DMR1206	Chr3	8528201	8528300	NO_TE_DATA
hyper-DMR1207	Chr3	8560701	8560800	NO_TE_DATA
hyper-DMR1208	Chr3	8624001	8624100	NO_TE_DATA
hyper-DMR1209	Chr3	8633901	8634000	NO_TE_DATA
hyper-DMR1210	Chr3	8649901	8650000	NO_TE_DATA
hyper-DMR1211	Chr3	8694001	8694100	NO_TE_DATA
hyper-DMR1212	Chr3	8706301	8706400	NO_TE_DATA
hyper-DMR1213	Chr3	8706701	8706800	NO_TE_DATA
hyper-DMR1214	Chr3	8732001	8732100	NO_TE_DATA
hyper-DMR1215	Chr3	8814801	8814900	NO_TE_DATA
hyper-DMR1216	Chr3	8816801	8816900	NO_TE_DATA
hyper-DMR1217	Chr3	8833601	8833700	NO_TE_DATA
hyper-DMR1218	Chr3	8838301	8838400	NO_TE_DATA
hyper-DMR1219	Chr3	8839001	8839100	NO_TE_DATA
hyper-DMR1220	Chr3	8869101	8869200	NO_TE_DATA
hyper-DMR1221	Chr3	9089801	9089900	NO_TE_DATA
hyper-DMR1222	Chr3	9090301	9090400	NO_TE_DATA
hyper-DMR1223	Chr3	9106401	9106500	NO_TE_DATA
hyper-DMR1224	Chr3	9117201	9117300	NO_TE_DATA
hyper-DMR1225	Chr3	9188901	9189000	NO_TE_DATA
hyper-DMR1226	Chr3	9235601	9235700	NO_TE_DATA
hyper-DMR1227	Chr3	9297501	9297600	NO_TE_DATA
hyper-DMR1228	Chr3	9324901	9325000	QTE_CT00009357_HELITRONY1D	9324555	9325305	+	AT3TE38940	*
hyper-DMR1229	Chr3	9350701	9350800	NO_TE_DATA
hyper-DMR1230	Chr3	9454401	9454500	NO_TE_DATA
hyper-DMR1231	Chr3	9515701	9515800	NO_TE_DATA
hyper-DMR1232	Chr3	9519101	9519200	NO_TE_DATA
hyper-DMR1233	Chr3	9644901	9645000	NO_TE_DATA
hyper-DMR1234	Chr3	9658701	9658800	NO_TE_DATA
hyper-DMR1235	Chr3	9679501	9679600	NO_TE_DATA
hyper-DMR1236	Chr3	9703201	9703300	QTE_CT00010253_ATLINEIII	9702880	9703562	-	AT3TE40445	*
hyper-DMR1237	Chr3	9745101	9745200	NO_TE_DATA
hyper-DMR1238	Chr3	9752101	9752200	NO_TE_DATA
hyper-DMR1239	Chr3	9821101	9821200	NO_TE_DATA
hyper-DMR1240	Chr3	9840601	9840700	NO_TE_DATA
hyper-DMR1241	Chr3	9917201	9917300	NO_TE_DATA
hyper-DMR1242	Chr3	9950101	9950200	NO_TE_DATA
hyper-DMR1243	Chr3	9953101	9953200	NO_TE_DATA
hyper-DMR1244	Chr3	9961801	9961900	NO_TE_DATA
hyper-DMR1245	Chr3	9999001	9999100	NO_TE_DATA
hyper-DMR1246	Chr3	9999501	9999600	NO_TE_DATA
hyper-DMR1247	Chr3	10071301	10071400	NO_TE_DATA
hyper-DMR1248	Chr3	10124801	10124900	NO_TE_DATA
hyper-DMR1249	Chr3	10247801	10247900	NO_TE_DATA
hyper-DMR1250	Chr3	10264501	10264600	QTE_CT00008308_ATREP15	10263962	10264796	-	AT3TE42650	*
hyper-DMR1251	Chr3	10359901	10360400	NO_TE_DATA
hyper-DMR1252	Chr3	10429301	10429400	NO_TE_DATA
hyper-DMR1253	Chr3	10430601	10430700	NO_TE_DATA
hyper-DMR1254	Chr3	10635501	10635600	QTE_CT00001473_ATHAT7	10635157	10638608	-	AT3TE44210	*
hyper-DMR1255	Chr3	10660501	10660600	NO_TE_DATA
hyper-DMR1256	Chr3	10668501	10668600	NO_TE_DATA
hyper-DMR1257	Chr3	10757301	10757400	NO_TE_DATA
hyper-DMR1258	Chr3	10769001	10769100	QTE_CT00001002_TA11	10767986	10772559	-	AT3TE44790	*
hyper-DMR1259	Chr3	10779901	10780000	NO_TE_DATA
hyper-DMR1260	Chr3	10786601	10786700	NO_TE_DATA
hyper-DMR1261	Chr3	10828101	10828200	NO_TE_DATA
hyper-DMR1262	Chr3	10862201	10862300	QTE_CT00029612_ATREP3	10862003	10862064	-	AT3TE45155	137
hyper-DMR1262	Chr3	10862201	10862300	QTE_CT00007979_ATREP3	10862065	10862930	-	AT3TE45160	*
hyper-DMR1263	Chr3	11007601	11007700	NO_TE_DATA
hyper-DMR1264	Chr3	11043601	11043800	NO_TE_DATA
hyper-DMR1265	Chr3	11078701	11078900	QTE_CT00013146_ATLINE1A	11078905	11079437	+	AT3TE46045	5
hyper-DMR1266	Chr3	11130501	11130600	NO_TE_DATA
hyper-DMR1267	Chr3	11149301	11149400	NO_TE_DATA
hyper-DMR1268	Chr3	11203801	11203900	QTE_CT00004895_ATREP11	11203884	11205163	+	AT3TE46665	16
hyper-DMR1269	Chr3	11210301	11210400	QTE_CT00024455_ATLINE1A	11210091	11210245	-	AT3TE46690	56
hyper-DMR1270	Chr3	11212801	11212900	NO_TE_DATA
hyper-DMR1271	Chr3	11261601	11261700	NO_TE_DATA
hyper-DMR1272	Chr3	11384801	11384900	QTE_CT00003915_ATREP15	11384436	11385962	-	AT3TE47485	*
hyper-DMR1273	Chr3	11447501	11447600	NO_TE_DATA
hyper-DMR1274	Chr3	11463401	11463500	NO_TE_DATA
hyper-DMR1275	Chr3	11509701	11509800	NO_TE_DATA
hyper-DMR1276	Chr3	11524101	11524200	QTE_CT00009741_VANDAL12	11523322	11524042	+	AT3TE47985	59
hyper-DMR1277	Chr3	11548201	11548300	QTE_CT00000314_VANDAL21	11541283	11549498	+	AT3TE48070	*
hyper-DMR1278	Chr3	11752101	11752200	NO_TE_DATA
hyper-DMR1279	Chr3	11871101	11871200	NO_TE_DATA
hyper-DMR1280	Chr3	11923001	11923100	NO_TE_DATA
hyper-DMR1281	Chr3	11933201	11933300	NO_TE_DATA
hyper-DMR1282	Chr3	12361901	12362000	QTE_CT00006926_HELITRON3	12358190	12362224	-	AT3TE51195	*
hyper-DMR1283	Chr3	12380601	12380700	QTE_CT00000374_ATENSPM9	12374068	12381768	+	AT3TE51250	*
hyper-DMR1284	Chr3	12485601	12485700	QTE_CT00000309_ATGP1	12478085	12486325	+	AT3TE51505	*
hyper-DMR1285	Chr3	13069601	13069700	NO_TE_DATA
hyper-DMR1286	Chr3	13071601	13071700	QTE_CT00015378_HELITRONY1A	13071383	13071812	-	AT3TE53575	*
hyper-DMR1287	Chr3	13141601	13141700	QTE_CT00001025_ATHILA4A	13139054	13143529	-	AT3TE53755	*
hyper-DMR1288	Chr3	13402701	13403000	QTE_CT00001569_ATENSPM5	13399896	13403142	-	AT3TE54690	*
hyper-DMR1288	Chr3	13402701	13403000	QTE_CT00026053_ATHILA2	13403143	13405030	-	AT3TE54695	143
hyper-DMR1289	Chr3	13491701	13492000	NO_TE_DATA
hyper-DMR1290	Chr3	13640801	13640900	QTE_CT00000575_ATHILA2	13634514	13640748	-	AT3TE55375	53
hyper-DMR1291	Chr3	13668801	13668900	NO_TE_DATA
hyper-DMR1292	Chr3	14086801	14086900	NO_TE_DATA
hyper-DMR1293	Chr3	14090801	14090900	NO_TE_DATA
hyper-DMR1294	Chr3	14193101	14193200	NO_TE_DATA
hyper-DMR1295	Chr3	14229201	14229300	NO_TE_DATA
hyper-DMR1296	Chr3	14399701	14399800	QTE_CT00003068_ATREP1	14398847	14400688	-	AT3TE59060	*
hyper-DMR1297	Chr3	14495101	14495200	NO_TE_DATA
hyper-DMR1298	Chr3	14667101	14667200	NO_TE_DATA
hyper-DMR1299	Chr3	14674501	14674600	QTE_CT00000941_ATCOPIA40	14671141	14675856	+	AT3TE60020	*
hyper-DMR1300	Chr3	14758701	14758800	NO_TE_DATA
hyper-DMR1301	Chr3	14759101	14759200	NO_TE_DATA
hyper-DMR1302	Chr3	14946701	14946800	NO_TE_DATA
hyper-DMR1303	Chr3	14955601	14955700	NO_TE_DATA
hyper-DMR1304	Chr3	14994901	14996000	NO_TE_DATA
hyper-DMR1305	Chr3	14996401	14996800	QTE_CT00024415_ATGP10	14996590	14996747	+	AT3TE61140	*
hyper-DMR1305	Chr3	14996401	14996800	QTE_CT00005629_ATGP3	14996748	15002204	+	AT3TE61145	52
hyper-DMR1306	Chr3	15031801	15031900	QTE_CT00000166_ATLANTYS2	15030849	15048140	+	AT3TE61290	*
hyper-DMR1307	Chr3	15096301	15096400	QTE_CT00014983_HELITRONY1A	15095728	15096173	-	AT3TE61500	128
hyper-DMR1308	Chr3	15168101	15168300	QTE_CT00000946_VANDAL20	15161364	15168649	+	AT3TE61650	*
hyper-DMR1309	Chr3	15170801	15171000	NO_TE_DATA
hyper-DMR1310	Chr3	15192601	15192700	NO_TE_DATA
hyper-DMR1311	Chr3	15201701	15201800	NO_TE_DATA
hyper-DMR1312	Chr3	15236001	15236100	NO_TE_DATA
hyper-DMR1313	Chr3	15240101	15240200	NO_TE_DATA
hyper-DMR1314	Chr3	15312901	15313000	QTE_CT00009490_ATHILA5	15312683	15313410	-	AT3TE62225	*
hyper-DMR1315	Chr3	15335301	15335500	QTE_CT00011733_ATDNA2T9C	15334760	15335362	+	AT3TE62275	61
hyper-DMR1316	Chr3	15501101	15501300	NO_TE_DATA
hyper-DMR1317	Chr3	15520701	15520800	NO_TE_DATA
hyper-DMR1318	Chr3	15521501	15521600	NO_TE_DATA
hyper-DMR1319	Chr3	15593801	15593900	QTE_CT00000639_ATCOPIA43	15591968	15597596	+	AT3TE63050	*
hyper-DMR1319	Chr3	15593801	15593900	QTE_CT00022236_ATCOPIA43	15593733	15593941	+	AT3TE63055	*
hyper-DMR1320	Chr3	15650201	15650300	QTE_CT00015205_ATCOPIA45	15650342	15650778	-	AT3TE63280	42
hyper-DMR1321	Chr3	15657301	15657400	NO_TE_DATA
hyper-DMR1322	Chr3	15780601	15780700	QTE_CT00005673_ATREP3	15779478	15780631	+	AT3TE63805	30
hyper-DMR1322	Chr3	15780601	15780700	QTE_CT00020247_HELITRONY1B	15780632	15780831	+	AT3TE63810	68
hyper-DMR1323	Chr3	15825201	15825300	NO_TE_DATA
hyper-DMR1324	Chr3	15835901	15836000	NO_TE_DATA
hyper-DMR1325	Chr3	15843801	15843900	QTE_CT00009412_ATREP10D	15843649	15844395	+	AT3TE64090	*
hyper-DMR1326	Chr3	15863401	15863500	NO_TE_DATA
hyper-DMR1327	Chr3	15896301	15896400	NO_TE_DATA
hyper-DMR1328	Chr3	15907801	15907900	NO_TE_DATA
hyper-DMR1329	Chr3	15913801	15913900	QTE_CT00002556_ATMU10	15913029	15915197	-	AT3TE64400	*
hyper-DMR1330	Chr3	15925501	15925700	QTE_CT00023132_ATHATN3	15925559	15925743	+	AT3TE64445	141
hyper-DMR1331	Chr3	16008401	16008500	NO_TE_DATA
hyper-DMR1332	Chr3	16014501	16014600	NO_TE_DATA
hyper-DMR1333	Chr3	16132401	16132500	QTE_CT00005423_ATREP5	16131486	16132678	+	AT3TE65295	*
hyper-DMR1334	Chr3	16219601	16219700	NO_TE_DATA
hyper-DMR1335	Chr3	16261201	16261300	QTE_CT00002735_ATREP10D	16258665	16271600	+	AT3TE65875	*
hyper-DMR1336	Chr3	16362601	16362700	NO_TE_DATA
hyper-DMR1337	Chr3	16538001	16538100	NO_TE_DATA
hyper-DMR1338	Chr3	16576201	16576300	NO_TE_DATA
hyper-DMR1339	Chr3	16608901	16609000	QTE_CT00002528_ATREP3	16606253	16616043	-	AT3TE67330	*
hyper-DMR1339	Chr3	16608901	16609000	QTE_CT00007641_ATREP15	16608445	16609339	-	AT3TE67335	*
hyper-DMR1340	Chr3	16635701	16635800	QTE_CT00022496_ATMUNX1	16635536	16635737	+	AT3TE67440	36
hyper-DMR1340	Chr3	16635701	16635800	QTE_CT00000096_VANDAL7	16635837	16647479	+	AT3TE67445	37
hyper-DMR1341	Chr3	16649001	16649100	NO_TE_DATA
hyper-DMR1342	Chr3	16653001	16653100	NO_TE_DATA
hyper-DMR1343	Chr3	16654601	16654700	NO_TE_DATA
hyper-DMR1344	Chr3	16763101	16763200	NO_TE_DATA
hyper-DMR1345	Chr3	16849201	16849300	NO_TE_DATA
hyper-DMR1346	Chr3	17039101	17039200	NO_TE_DATA
hyper-DMR1347	Chr3	17089501	17089600	NO_TE_DATA
hyper-DMR1348	Chr3	17093901	17094000	NO_TE_DATA
hyper-DMR1349	Chr3	17297301	17297400	NO_TE_DATA
hyper-DMR1350	Chr3	17315101	17315200	NO_TE_DATA
hyper-DMR1351	Chr3	17350001	17350100	NO_TE_DATA
hyper-DMR1352	Chr3	17439301	17439400	NO_TE_DATA
hyper-DMR1353	Chr3	17536201	17536300	NO_TE_DATA
hyper-DMR1354	Chr3	17595701	17595800	NO_TE_DATA
hyper-DMR1355	Chr3	17625601	17625700	NO_TE_DATA
hyper-DMR1356	Chr3	17677001	17677100	NO_TE_DATA
hyper-DMR1357	Chr3	17735201	17735300	NO_TE_DATA
hyper-DMR1358	Chr3	17917601	17917700	NO_TE_DATA
hyper-DMR1359	Chr3	17919601	17919700	NO_TE_DATA
hyper-DMR1360	Chr3	17938701	17938800	NO_TE_DATA
hyper-DMR1361	Chr3	17940201	17940300	NO_TE_DATA
hyper-DMR1362	Chr3	18072601	18072700	NO_TE_DATA
hyper-DMR1363	Chr3	18128201	18128300	NO_TE_DATA
hyper-DMR1364	Chr3	18131101	18131200	NO_TE_DATA
hyper-DMR1365	Chr3	18134901	18135000	NO_TE_DATA
hyper-DMR1366	Chr3	18186601	18186700	NO_TE_DATA
hyper-DMR1367	Chr3	18322101	18322200	NO_TE_DATA
hyper-DMR1368	Chr3	18345801	18345900	NO_TE_DATA
hyper-DMR1369	Chr3	18381601	18381700	NO_TE_DATA
hyper-DMR1370	Chr3	18424501	18424600	NO_TE_DATA
hyper-DMR1371	Chr3	18547201	18547300	NO_TE_DATA
hyper-DMR1372	Chr3	18830801	18830900	QTE_CT00022497_ATCOPIA13	18830891	18831092	+	AT3TE76350	9
hyper-DMR1373	Chr3	18954801	18954900	NO_TE_DATA
hyper-DMR1374	Chr3	18956201	18956300	NO_TE_DATA
hyper-DMR1375	Chr3	19005401	19005500	NO_TE_DATA
hyper-DMR1376	Chr3	19046301	19046400	NO_TE_DATA
hyper-DMR1377	Chr3	19046601	19046700	NO_TE_DATA
hyper-DMR1378	Chr3	19104301	19104400	NO_TE_DATA
hyper-DMR1379	Chr3	19105101	19105400	NO_TE_DATA
hyper-DMR1380	Chr3	19105901	19106000	NO_TE_DATA
hyper-DMR1381	Chr3	19119501	19119600	NO_TE_DATA
hyper-DMR1382	Chr3	19140801	19140900	NO_TE_DATA
hyper-DMR1383	Chr3	19150401	19150500	NO_TE_DATA
hyper-DMR1384	Chr3	19156201	19156300	NO_TE_DATA
hyper-DMR1385	Chr3	19160201	19160300	NO_TE_DATA
hyper-DMR1386	Chr3	19201901	19202000	NO_TE_DATA
hyper-DMR1387	Chr3	19364701	19364800	NO_TE_DATA
hyper-DMR1388	Chr3	19377801	19377900	NO_TE_DATA
hyper-DMR1389	Chr3	19397401	19397500	NO_TE_DATA
hyper-DMR1390	Chr3	19528601	19528700	NO_TE_DATA
hyper-DMR1391	Chr3	19536501	19536600	QTE_CT00025966_ARNOLDY2	19536332	19536456	-	AT3TE79315	45
hyper-DMR1391	Chr3	19536501	19536600	QTE_CT00003994_HELITRONY1E	19536457	19537958	-	AT3TE79320	*
hyper-DMR1392	Chr3	19589701	19589800	NO_TE_DATA
hyper-DMR1393	Chr3	19892901	19893000	NO_TE_DATA
hyper-DMR1394	Chr3	19920301	19920400	NO_TE_DATA
hyper-DMR1395	Chr3	19968301	19968400	NO_TE_DATA
hyper-DMR1396	Chr3	20106601	20106700	NO_TE_DATA
hyper-DMR1397	Chr3	20221401	20221500	NO_TE_DATA
hyper-DMR1398	Chr3	20226301	20226400	NO_TE_DATA
hyper-DMR1399	Chr3	20240401	20240500	NO_TE_DATA
hyper-DMR1400	Chr3	20389701	20389800	NO_TE_DATA
hyper-DMR1401	Chr3	20421901	20422000	NO_TE_DATA
hyper-DMR1402	Chr3	20490901	20491000	NO_TE_DATA
hyper-DMR1403	Chr3	20555301	20555400	NO_TE_DATA
hyper-DMR1404	Chr3	20562701	20562800	NO_TE_DATA
hyper-DMR1405	Chr3	20731801	20731900	NO_TE_DATA
hyper-DMR1406	Chr3	20809601	20809700	NO_TE_DATA
hyper-DMR1407	Chr3	20834401	20834500	NO_TE_DATA
hyper-DMR1408	Chr3	20843101	20843200	NO_TE_DATA
hyper-DMR1409	Chr3	20969801	20969900	NO_TE_DATA
hyper-DMR1410	Chr3	21118901	21119000	NO_TE_DATA
hyper-DMR1411	Chr3	21152301	21152400	NO_TE_DATA
hyper-DMR1412	Chr3	21204101	21204200	NO_TE_DATA
hyper-DMR1413	Chr3	21223701	21223800	NO_TE_DATA
hyper-DMR1414	Chr3	21227401	21227500	NO_TE_DATA
hyper-DMR1415	Chr3	21245401	21245500	NO_TE_DATA
hyper-DMR1416	Chr3	21385601	21385700	NO_TE_DATA
hyper-DMR1417	Chr3	21441401	21441500	NO_TE_DATA
hyper-DMR1418	Chr3	21625601	21625700	NO_TE_DATA
hyper-DMR1419	Chr3	21652501	21652600	NO_TE_DATA
hyper-DMR1420	Chr3	21653201	21653300	NO_TE_DATA
hyper-DMR1421	Chr3	21730401	21730500	NO_TE_DATA
hyper-DMR1422	Chr3	22080301	22080400	NO_TE_DATA
hyper-DMR1423	Chr3	22124601	22124700	NO_TE_DATA
hyper-DMR1424	Chr3	22156501	22156600	NO_TE_DATA
hyper-DMR1425	Chr3	22413201	22413300	NO_TE_DATA
hyper-DMR1426	Chr3	22483501	22483600	NO_TE_DATA
hyper-DMR1427	Chr3	22511501	22511600	NO_TE_DATA
hyper-DMR1428	Chr3	22543101	22543200	NO_TE_DATA
hyper-DMR1429	Chr3	22544701	22544900	QTE_CT00005119_ATLINEIII	22543791	22545026	-	AT3TE91850	*
hyper-DMR1429	Chr3	22544701	22544900	QTE_CT00023213_ATLINEIII	22545027	22545207	-	AT3TE91855	127
hyper-DMR1430	Chr3	22573001	22573100	NO_TE_DATA
hyper-DMR1431	Chr3	22709601	22709700	NO_TE_DATA
hyper-DMR1432	Chr3	22754901	22755100	NO_TE_DATA
hyper-DMR1433	Chr3	22780801	22780900	NO_TE_DATA
hyper-DMR1434	Chr3	22830101	22830200	NO_TE_DATA
hyper-DMR1435	Chr3	22833101	22833200	NO_TE_DATA
hyper-DMR1436	Chr3	22868601	22868700	NO_TE_DATA
hyper-DMR1437	Chr3	22875001	22875100	NO_TE_DATA
hyper-DMR1438	Chr3	22968701	22968800	NO_TE_DATA
hyper-DMR1439	Chr3	22969001	22969100	NO_TE_DATA
hyper-DMR1440	Chr3	23052801	23052900	NO_TE_DATA
hyper-DMR1441	Chr3	23087501	23087600	NO_TE_DATA
hyper-DMR1442	Chr3	23329701	23329800	NO_TE_DATA
hyper-DMR1443	Chr3	23330701	23330800	NO_TE_DATA
hyper-DMR1444	Chr3	23379401	23379500	NO_TE_DATA
hyper-DMR1445	Chr4	166801	166900	QTE_CT00007279_ATREP9	166565	167502	+	AT4TE00850	*
hyper-DMR1446	Chr4	181801	181900	NO_TE_DATA
hyper-DMR1447	Chr4	206001	206100	NO_TE_DATA
hyper-DMR1448	Chr4	208401	208500	NO_TE_DATA
hyper-DMR1449	Chr4	209001	209100	NO_TE_DATA
hyper-DMR1450	Chr4	210301	210400	NO_TE_DATA
hyper-DMR1451	Chr4	249601	249700	NO_TE_DATA
hyper-DMR1452	Chr4	253601	253700	NO_TE_DATA
hyper-DMR1453	Chr4	260101	260200	NO_TE_DATA
hyper-DMR1454	Chr4	263801	264100	NO_TE_DATA
hyper-DMR1455	Chr4	294001	294100	NO_TE_DATA
hyper-DMR1456	Chr4	389201	389300	NO_TE_DATA
hyper-DMR1457	Chr4	399701	399800	NO_TE_DATA
hyper-DMR1458	Chr4	420001	420100	NO_TE_DATA
hyper-DMR1459	Chr4	420801	420900	NO_TE_DATA
hyper-DMR1460	Chr4	444101	444200	NO_TE_DATA
hyper-DMR1461	Chr4	449201	449300	NO_TE_DATA
hyper-DMR1462	Chr4	509301	509400	NO_TE_DATA
hyper-DMR1463	Chr4	518301	518400	NO_TE_DATA
hyper-DMR1464	Chr4	647701	647800	QTE_CT00002784_ATLINEIII	647703	649727	-	AT4TE03355	97
hyper-DMR1465	Chr4	655101	655300	QTE_CT00012485_ATREP10B	654611	655174	-	AT4TE03380	73
hyper-DMR1466	Chr4	662601	662700	QTE_CT00005806_HELITRONY1C	661841	662975	+	AT4TE03420	*
hyper-DMR1467	Chr4	709801	709900	NO_TE_DATA
hyper-DMR1468	Chr4	710601	710700	NO_TE_DATA
hyper-DMR1469	Chr4	903601	903700	NO_TE_DATA
hyper-DMR1470	Chr4	936901	937000	NO_TE_DATA
hyper-DMR1471	Chr4	977501	977600	NO_TE_DATA
hyper-DMR1472	Chr4	1016401	1016500	QTE_CT00011449_TNAT1A	1015897	1016512	-	AT4TE05185	*
hyper-DMR1473	Chr4	1055701	1055800	NO_TE_DATA
hyper-DMR1474	Chr4	1124401	1124500	NO_TE_DATA
hyper-DMR1475	Chr4	1157701	1157800	NO_TE_DATA
hyper-DMR1476	Chr4	1219301	1219400	NO_TE_DATA
hyper-DMR1477	Chr4	1293801	1293900	NO_TE_DATA
hyper-DMR1478	Chr4	1327101	1327200	NO_TE_DATA
hyper-DMR1479	Chr4	1378101	1378200	NO_TE_DATA
hyper-DMR1480	Chr4	1409401	1409500	NO_TE_DATA
hyper-DMR1481	Chr4	1503201	1503300	NO_TE_DATA
hyper-DMR1482	Chr4	1528001	1528100	NO_TE_DATA
hyper-DMR1483	Chr4	1964101	1964200	NO_TE_DATA
hyper-DMR1484	Chr4	1976401	1976500	NO_TE_DATA
hyper-DMR1485	Chr4	2020201	2020300	NO_TE_DATA
hyper-DMR1486	Chr4	2029301	2029400	QTE_CT00031861_ATHATN10	2029284	2029304	+	AT4TE09650	3
hyper-DMR1486	Chr4	2029301	2029400	QTE_CT00011609_ATHATN10	2029306	2029914	+	AT4TE09655	94
hyper-DMR1487	Chr4	2164201	2164300	QTE_CT00000078_VANDAL7	2151851	2164191	+	AT4TE10210	10
hyper-DMR1488	Chr4	2220601	2220700	NO_TE_DATA
hyper-DMR1489	Chr4	2225401	2225500	NO_TE_DATA
hyper-DMR1490	Chr4	2281101	2281200	QTE_CT00000461_ATCOPIA42	2279755	2286685	-	AT4TE10590	*
hyper-DMR1491	Chr4	2299901	2300000	QTE_CT00002330_ATENSPM11	2297640	2300477	+	AT4TE10675	*
hyper-DMR1492	Chr4	2372101	2372200	NO_TE_DATA
hyper-DMR1493	Chr4	2396501	2396600	NO_TE_DATA
hyper-DMR1494	Chr4	2466201	2466300	NO_TE_DATA
hyper-DMR1495	Chr4	2473501	2473600	NO_TE_DATA
hyper-DMR1496	Chr4	2475101	2475200	NO_TE_DATA
hyper-DMR1497	Chr4	2479201	2479300	NO_TE_DATA
hyper-DMR1498	Chr4	2510201	2510500	NO_TE_DATA
hyper-DMR1499	Chr4	2523701	2523800	NO_TE_DATA
hyper-DMR1500	Chr4	2584401	2584600	NO_TE_DATA
hyper-DMR1501	Chr4	2612901	2613300	QTE_CT00010029_ATREP15	2612256	2612954	-	AT4TE12215	53
hyper-DMR1501	Chr4	2612901	2613300	QTE_CT00018750_TAG1	2612955	2613053	-	AT4TE12220	*
hyper-DMR1501	Chr4	2612901	2613300	QTE_CT00027154_TAG3N1	2613118	2613217	-	AT4TE12225	*
hyper-DMR1502	Chr4	2622901	2623000	QTE_CT00002020_ATREP3	2620751	2623348	-	AT4TE12275	*
hyper-DMR1503	Chr4	2652401	2652500	NO_TE_DATA
hyper-DMR1504	Chr4	2652701	2652800	NO_TE_DATA
hyper-DMR1505	Chr4	2656801	2656900	NO_TE_DATA
hyper-DMR1506	Chr4	2666301	2666400	NO_TE_DATA
hyper-DMR1507	Chr4	2680801	2680900	NO_TE_DATA
hyper-DMR1508	Chr4	2721401	2721500	NO_TE_DATA
hyper-DMR1509	Chr4	2722001	2722100	NO_TE_DATA
hyper-DMR1510	Chr4	2747301	2747400	NO_TE_DATA
hyper-DMR1511	Chr4	2782401	2782500	QTE_CT00024985_VANDAL5	2782618	2782761	-	AT4TE13020	118
hyper-DMR1512	Chr4	2920101	2920200	NO_TE_DATA
hyper-DMR1513	Chr4	2926001	2926100	NO_TE_DATA
hyper-DMR1514	Chr4	2926801	2926900	NO_TE_DATA
hyper-DMR1515	Chr4	2956901	2957000	NO_TE_DATA
hyper-DMR1516	Chr4	2957601	2957700	NO_TE_DATA
hyper-DMR1517	Chr4	2958701	2958800	NO_TE_DATA
hyper-DMR1518	Chr4	2959601	2959700	NO_TE_DATA
hyper-DMR1519	Chr4	2966401	2966500	NO_TE_DATA
hyper-DMR1520	Chr4	2967101	2967200	NO_TE_DATA
hyper-DMR1521	Chr4	2968001	2968100	NO_TE_DATA
hyper-DMR1522	Chr4	2980801	2980900	NO_TE_DATA
hyper-DMR1523	Chr4	3025101	3025200	NO_TE_DATA
hyper-DMR1524	Chr4	3028001	3028100	NO_TE_DATA
hyper-DMR1525	Chr4	3034201	3034300	NO_TE_DATA
hyper-DMR1526	Chr4	3040301	3040400	NO_TE_DATA
hyper-DMR1527	Chr4	3040601	3040900	NO_TE_DATA
hyper-DMR1528	Chr4	3044601	3044700	NO_TE_DATA
hyper-DMR1529	Chr4	3045101	3045200	NO_TE_DATA
hyper-DMR1530	Chr4	3046501	3046600	NO_TE_DATA
hyper-DMR1531	Chr4	3047201	3047300	NO_TE_DATA
hyper-DMR1532	Chr4	3047601	3047700	QTE_CT00001411_ATHILA3	3047814	3051355	-	AT4TE14130	114
hyper-DMR1533	Chr4	3244101	3244200	QTE_CT00005014_ATREP18	3241788	3244702	-	AT4TE14850	*
hyper-DMR1533	Chr4	3244101	3244200	QTE_CT00006476_ATREP18	3244320	3245684	-	AT4TE14860	120
hyper-DMR1534	Chr4	3645601	3645700	QTE_CT00003362_ATHILA8B	3644656	3646363	-	AT4TE16210	*
hyper-DMR1535	Chr4	3649201	3649300	NO_TE_DATA
hyper-DMR1536	Chr4	3658401	3658500	QTE_CT00009331_ATGP5	3657588	3658339	-	AT4TE16280	62
hyper-DMR1537	Chr4	3896601	3896700	QTE_CT00006410_ATREP10D	3896091	3896726	+	AT4TE17030	*
hyper-DMR1537	Chr4	3896601	3896700	QTE_CT00005842_ATREP2A	3896727	3897856	+	AT4TE17035	27
hyper-DMR1538	Chr4	3973601	3973700	NO_TE_DATA
hyper-DMR1539	Chr4	3982201	3982300	NO_TE_DATA
hyper-DMR1540	Chr4	3983801	3983900	NO_TE_DATA
hyper-DMR1541	Chr4	3998001	3998100	QTE_CT00000176_ATHILA	3987766	3997945	-	AT4TE17360	56
hyper-DMR1542	Chr4	4011001	4011100	NO_TE_DATA
hyper-DMR1543	Chr4	4011401	4011500	NO_TE_DATA
hyper-DMR1544	Chr4	4073201	4073300	QTE_CT00014508_HELITRONY1A	4072812	4073241	+	AT4TE17640	40
hyper-DMR1544	Chr4	4073201	4073300	QTE_CT00025729_ATHATN6	4073306	4073434	-	AT4TE17645	6
hyper-DMR1545	Chr4	4669501	4669600	QTE_CT00003527_ATHILA8A	4668644	4670288	-	AT4TE19645	*
hyper-DMR1546	Chr4	4977901	4978000	QTE_CT00006645_ATHILA8B	4977421	4978431	-	AT4TE20775	*
hyper-DMR1547	Chr4	5172901	5173200	NO_TE_DATA
hyper-DMR1548	Chr4	5184101	5184400	NO_TE_DATA
hyper-DMR1549	Chr4	5289301	5289400	NO_TE_DATA
hyper-DMR1550	Chr4	5317701	5317800	QTE_CT00027256_ATLANTYS1	5317519	5317616	-	AT4TE22135	85
hyper-DMR1551	Chr4	5345701	5345800	QTE_CT00017412_BRODYAGA2	5345494	5345697	-	AT4TE22265	4
hyper-DMR1551	Chr4	5345701	5345800	QTE_CT00004660_ATHILA4	5345698	5347026	-	AT4TE22270	*
hyper-DMR1552	Chr4	5349701	5349800	NO_TE_DATA
hyper-DMR1553	Chr4	5352801	5352900	QTE_CT00013862_ATREP15	5352510	5352830	+	AT4TE22305	29
hyper-DMR1554	Chr4	5377601	5377700	NO_TE_DATA
hyper-DMR1555	Chr4	5385001	5385100	NO_TE_DATA
hyper-DMR1556	Chr4	5388001	5388100	NO_TE_DATA
hyper-DMR1557	Chr4	5445401	5445500	NO_TE_DATA
hyper-DMR1558	Chr4	5453901	5454000	QTE_CT00015341_ATREP3	5453748	5454180	+	AT4TE22845	*
hyper-DMR1559	Chr4	5467901	5468000	QTE_CT00010136_ATDNA2T9C	5468024	5468717	+	AT4TE22905	24
hyper-DMR1560	Chr4	5607701	5607800	NO_TE_DATA
hyper-DMR1561	Chr4	5616201	5616300	NO_TE_DATA
hyper-DMR1562	Chr4	5616501	5616600	NO_TE_DATA
hyper-DMR1563	Chr4	5647301	5647400	NO_TE_DATA
hyper-DMR1564	Chr4	5716101	5716200	NO_TE_DATA
hyper-DMR1565	Chr4	5726501	5726600	NO_TE_DATA
hyper-DMR1566	Chr4	5777101	5777200	NO_TE_DATA
hyper-DMR1567	Chr4	5803201	5803300	NO_TE_DATA
hyper-DMR1568	Chr4	5822801	5822900	QTE_CT00000868_ATCOPIA26	5822426	5827300	+	AT4TE24480	*
hyper-DMR1569	Chr4	5987701	5988400	QTE_CT00000824_ATCOPIA51	5987004	5991976	+	AT4TE25200	*
hyper-DMR1570	Chr4	6007701	6007800	NO_TE_DATA
hyper-DMR1571	Chr4	6025301	6025400	NO_TE_DATA
hyper-DMR1572	Chr4	6050901	6051000	NO_TE_DATA
hyper-DMR1573	Chr4	6124101	6124200	NO_TE_DATA
hyper-DMR1574	Chr4	6209501	6209600	QTE_CT00006076_ATREP5	6208485	6209577	-	AT4TE26320	76
hyper-DMR1574	Chr4	6209501	6209600	QTE_CT00027372_ATDNA12T3_2	6209578	6209670	+	AT4TE26325	22
hyper-DMR1575	Chr4	6219301	6219400	NO_TE_DATA
hyper-DMR1576	Chr4	6236101	6236200	NO_TE_DATA
hyper-DMR1577	Chr4	6330901	6331000	NO_TE_DATA
hyper-DMR1578	Chr4	6563801	6563900	NO_TE_DATA
hyper-DMR1579	Chr4	6617701	6617800	NO_TE_DATA
hyper-DMR1580	Chr4	6622301	6622400	NO_TE_DATA
hyper-DMR1581	Chr4	6790801	6790900	QTE_CT00011620_ATHPOGON1	6790179	6790787	+	AT4TE29185	14
hyper-DMR1581	Chr4	6790801	6790900	QTE_CT00013008_ATREP3	6790788	6791327	+	AT4TE29190	*
hyper-DMR1582	Chr4	6816101	6816200	NO_TE_DATA
hyper-DMR1583	Chr4	6959501	6959600	NO_TE_DATA
hyper-DMR1584	Chr4	7064201	7064300	NO_TE_DATA
hyper-DMR1585	Chr4	7122201	7122300	NO_TE_DATA
hyper-DMR1586	Chr4	7269601	7269700	NO_TE_DATA
hyper-DMR1587	Chr4	7554401	7554500	QTE_CT00015043_ATLINE1A	7554012	7554326	+	AT4TE32970	75
hyper-DMR1587	Chr4	7554401	7554500	QTE_CT00003240_ATREP9	7554327	7556090	+	AT4TE32975	*
hyper-DMR1588	Chr4	7624901	7625000	NO_TE_DATA
hyper-DMR1589	Chr4	7718401	7718500	QTE_CT00020899_RathE2_cons	7718353	7718596	+	AT4TE33820	*
hyper-DMR1590	Chr4	7810801	7810900	QTE_CT00020703_ATREP9	7810694	7810943	+	AT4TE34260	*
hyper-DMR1590	Chr4	7810801	7810900	QTE_CT00013104_ATHPOGON1	7810944	7811478	+	AT4TE34265	44
hyper-DMR1591	Chr4	7848601	7848800	NO_TE_DATA
hyper-DMR1592	Chr4	7872301	7872400	NO_TE_DATA
hyper-DMR1593	Chr4	7982501	7982600	NO_TE_DATA
hyper-DMR1594	Chr4	8026901	8027000	NO_TE_DATA
hyper-DMR1595	Chr4	8028201	8028300	QTE_CT00027207_ARNOLD2	8028438	8028536	-	AT4TE35400	138
hyper-DMR1596	Chr4	8045601	8045700	NO_TE_DATA
hyper-DMR1597	Chr4	8192801	8192900	NO_TE_DATA
hyper-DMR1598	Chr4	8476701	8476800	NO_TE_DATA
hyper-DMR1599	Chr4	8548901	8549000	NO_TE_DATA
hyper-DMR1600	Chr4	8610401	8610500	NO_TE_DATA
hyper-DMR1601	Chr4	8676501	8676600	NO_TE_DATA
hyper-DMR1602	Chr4	8690001	8690100	NO_TE_DATA
hyper-DMR1603	Chr4	8782301	8782400	QTE_CT00004114_ATREP11	8782112	8783572	+	AT4TE39220	*
hyper-DMR1604	Chr4	8816001	8816100	NO_TE_DATA
hyper-DMR1605	Chr4	8893101	8893200	NO_TE_DATA
hyper-DMR1606	Chr4	8972501	8972600	NO_TE_DATA
hyper-DMR1607	Chr4	9000101	9000400	NO_TE_DATA
hyper-DMR1608	Chr4	9097001	9097100	NO_TE_DATA
hyper-DMR1609	Chr4	9195901	9196000	NO_TE_DATA
hyper-DMR1610	Chr4	9238701	9238800	NO_TE_DATA
hyper-DMR1611	Chr4	9373701	9373800	NO_TE_DATA
hyper-DMR1612	Chr4	9389201	9389300	NO_TE_DATA
hyper-DMR1613	Chr4	9474001	9474200	NO_TE_DATA
hyper-DMR1614	Chr4	9578501	9578700	NO_TE_DATA
hyper-DMR1615	Chr4	9603701	9603800	NO_TE_DATA
hyper-DMR1616	Chr4	9661701	9661800	NO_TE_DATA
hyper-DMR1617	Chr4	9678401	9678500	NO_TE_DATA
hyper-DMR1618	Chr4	9684601	9684700	NO_TE_DATA
hyper-DMR1619	Chr4	9696301	9696400	NO_TE_DATA
hyper-DMR1620	Chr4	9696801	9696900	NO_TE_DATA
hyper-DMR1621	Chr4	9784901	9785000	NO_TE_DATA
hyper-DMR1622	Chr4	9799401	9799500	NO_TE_DATA
hyper-DMR1623	Chr4	9809201	9809300	NO_TE_DATA
hyper-DMR1624	Chr4	9857501	9857600	NO_TE_DATA
hyper-DMR1625	Chr4	9959501	9959600	NO_TE_DATA
hyper-DMR1626	Chr4	10039501	10039600	NO_TE_DATA
hyper-DMR1627	Chr4	10040401	10040500	NO_TE_DATA
hyper-DMR1628	Chr4	10068801	10068900	NO_TE_DATA
hyper-DMR1629	Chr4	10202501	10202600	NO_TE_DATA
hyper-DMR1630	Chr4	10244601	10244700	NO_TE_DATA
hyper-DMR1631	Chr4	10313701	10313800	NO_TE_DATA
hyper-DMR1632	Chr4	10323401	10323500	NO_TE_DATA
hyper-DMR1633	Chr4	10449001	10449100	NO_TE_DATA
hyper-DMR1634	Chr4	10487001	10487100	NO_TE_DATA
hyper-DMR1635	Chr4	10503901	10504000	NO_TE_DATA
hyper-DMR1636	Chr4	10538001	10538100	QTE_CT00018897_VANDAL21	10537877	10538181	+	AT4TE48180	*
hyper-DMR1636	Chr4	10538001	10538100	QTE_CT00028671_ATDNA2T9C	10538182	10538254	-	AT4TE48185	82
hyper-DMR1637	Chr4	10640001	10640100	NO_TE_DATA
hyper-DMR1638	Chr4	10658801	10658900	NO_TE_DATA
hyper-DMR1639	Chr4	10986201	10986300	NO_TE_DATA
hyper-DMR1640	Chr4	11012101	11012200	NO_TE_DATA
hyper-DMR1641	Chr4	11018001	11018100	NO_TE_DATA
hyper-DMR1642	Chr4	11018401	11018500	NO_TE_DATA
hyper-DMR1643	Chr4	11131401	11131500	NO_TE_DATA
hyper-DMR1644	Chr4	11257401	11257500	NO_TE_DATA
hyper-DMR1645	Chr4	11259201	11259300	NO_TE_DATA
hyper-DMR1646	Chr4	11276201	11276300	NO_TE_DATA
hyper-DMR1647	Chr4	11287501	11287600	NO_TE_DATA
hyper-DMR1648	Chr4	11292601	11292800	NO_TE_DATA
hyper-DMR1649	Chr4	11293001	11293100	NO_TE_DATA
hyper-DMR1650	Chr4	11320001	11320200	NO_TE_DATA
hyper-DMR1651	Chr4	11457501	11457600	NO_TE_DATA
hyper-DMR1652	Chr4	11492801	11492900	NO_TE_DATA
hyper-DMR1653	Chr4	11536201	11536300	NO_TE_DATA
hyper-DMR1654	Chr4	11608801	11608900	NO_TE_DATA
hyper-DMR1655	Chr4	11727001	11727100	NO_TE_DATA
hyper-DMR1656	Chr4	11748901	11749000	NO_TE_DATA
hyper-DMR1657	Chr4	11928501	11928600	NO_TE_DATA
hyper-DMR1658	Chr4	12168501	12168600	NO_TE_DATA
hyper-DMR1659	Chr4	12439601	12439700	NO_TE_DATA
hyper-DMR1660	Chr4	12558001	12558100	NO_TE_DATA
hyper-DMR1661	Chr4	12584701	12584800	NO_TE_DATA
hyper-DMR1662	Chr4	12659701	12659800	NO_TE_DATA
hyper-DMR1663	Chr4	12678301	12678400	NO_TE_DATA
hyper-DMR1664	Chr4	12710801	12710900	NO_TE_DATA
hyper-DMR1665	Chr4	12759101	12759200	NO_TE_DATA
hyper-DMR1666	Chr4	12780201	12780300	NO_TE_DATA
hyper-DMR1667	Chr4	12891501	12891600	NO_TE_DATA
hyper-DMR1668	Chr4	12911901	12912000	NO_TE_DATA
hyper-DMR1669	Chr4	13026501	13026600	NO_TE_DATA
hyper-DMR1670	Chr4	13030601	13030700	NO_TE_DATA
hyper-DMR1671	Chr4	13118401	13118500	NO_TE_DATA
hyper-DMR1672	Chr4	13151101	13151200	NO_TE_DATA
hyper-DMR1673	Chr4	13188401	13188500	NO_TE_DATA
hyper-DMR1674	Chr4	13198901	13199000	NO_TE_DATA
hyper-DMR1675	Chr4	13228701	13228800	NO_TE_DATA
hyper-DMR1676	Chr4	13358901	13359000	NO_TE_DATA
hyper-DMR1677	Chr4	13456601	13456700	NO_TE_DATA
hyper-DMR1678	Chr4	13573701	13573800	NO_TE_DATA
hyper-DMR1679	Chr4	13579401	13579500	NO_TE_DATA
hyper-DMR1680	Chr4	13592901	13593000	NO_TE_DATA
hyper-DMR1681	Chr4	13604801	13604900	NO_TE_DATA
hyper-DMR1682	Chr4	13616901	13617000	NO_TE_DATA
hyper-DMR1683	Chr4	13681401	13681600	QTE_CT00014530_HELITRON4	13681398	13681864	+	AT4TE64440	*
hyper-DMR1684	Chr4	13697401	13697500	NO_TE_DATA
hyper-DMR1685	Chr4	13745101	13745200	NO_TE_DATA
hyper-DMR1686	Chr4	13764001	13764100	NO_TE_DATA
hyper-DMR1687	Chr4	13783301	13783400	NO_TE_DATA
hyper-DMR1688	Chr4	13786301	13786400	NO_TE_DATA
hyper-DMR1689	Chr4	13805701	13805800	NO_TE_DATA
hyper-DMR1690	Chr4	13875101	13875200	NO_TE_DATA
hyper-DMR1691	Chr4	13875401	13875500	NO_TE_DATA
hyper-DMR1692	Chr4	13880001	13880100	QTE_CT00029193_ATDNAI27T9B	13880091	13880155	-	AT4TE65480	9
hyper-DMR1693	Chr4	13905901	13906000	NO_TE_DATA
hyper-DMR1694	Chr4	13906501	13906600	NO_TE_DATA
hyper-DMR1695	Chr4	13928401	13928600	NO_TE_DATA
hyper-DMR1696	Chr4	13933501	13933600	NO_TE_DATA
hyper-DMR1697	Chr4	13951901	13952000	NO_TE_DATA
hyper-DMR1698	Chr4	14036201	14036300	NO_TE_DATA
hyper-DMR1699	Chr4	14067201	14067300	NO_TE_DATA
hyper-DMR1700	Chr4	14069001	14069200	NO_TE_DATA
hyper-DMR1701	Chr4	14110001	14110300	NO_TE_DATA
hyper-DMR1702	Chr4	14196201	14196300	QTE_CT00014593_HELITRONY3	14196006	14196468	-	AT4TE67170	*
hyper-DMR1703	Chr4	14296001	14296100	NO_TE_DATA
hyper-DMR1704	Chr4	14299001	14299100	NO_TE_DATA
hyper-DMR1705	Chr4	14320401	14320500	NO_TE_DATA
hyper-DMR1706	Chr4	14433801	14433900	QTE_CT00006868_ATREP10D	14433163	14434146	-	AT4TE68255	*
hyper-DMR1707	Chr4	14475101	14475200	NO_TE_DATA
hyper-DMR1708	Chr4	14560901	14561200	NO_TE_DATA
hyper-DMR1709	Chr4	14652701	14652800	NO_TE_DATA
hyper-DMR1710	Chr4	14731301	14731400	NO_TE_DATA
hyper-DMR1711	Chr4	14748401	14748500	NO_TE_DATA
hyper-DMR1712	Chr4	14749001	14749100	NO_TE_DATA
hyper-DMR1713	Chr4	14757001	14757100	NO_TE_DATA
hyper-DMR1714	Chr4	14771301	14771400	NO_TE_DATA
hyper-DMR1715	Chr4	14771601	14771700	NO_TE_DATA
hyper-DMR1716	Chr4	14788501	14788600	NO_TE_DATA
hyper-DMR1717	Chr4	14834601	14834700	NO_TE_DATA
hyper-DMR1718	Chr4	14931201	14931300	NO_TE_DATA
hyper-DMR1719	Chr4	14992401	14992500	NO_TE_DATA
hyper-DMR1720	Chr4	14994701	14994800	NO_TE_DATA
hyper-DMR1721	Chr4	15085801	15085900	NO_TE_DATA
hyper-DMR1722	Chr4	15091201	15091400	NO_TE_DATA
hyper-DMR1723	Chr4	15094301	15094400	NO_TE_DATA
hyper-DMR1724	Chr4	15095801	15095900	NO_TE_DATA
hyper-DMR1725	Chr4	15108801	15108900	NO_TE_DATA
hyper-DMR1726	Chr4	15168601	15168800	NO_TE_DATA
hyper-DMR1727	Chr4	15173501	15173600	NO_TE_DATA
hyper-DMR1728	Chr4	15175001	15175100	NO_TE_DATA
hyper-DMR1729	Chr4	15190501	15190600	NO_TE_DATA
hyper-DMR1730	Chr4	15254401	15254500	NO_TE_DATA
hyper-DMR1731	Chr4	15266801	15266900	NO_TE_DATA
hyper-DMR1732	Chr4	15270601	15270700	NO_TE_DATA
hyper-DMR1733	Chr4	15271101	15271200	NO_TE_DATA
hyper-DMR1734	Chr4	15297801	15297900	NO_TE_DATA
hyper-DMR1735	Chr4	15387801	15387900	NO_TE_DATA
hyper-DMR1736	Chr4	15421401	15421500	NO_TE_DATA
hyper-DMR1737	Chr4	15639901	15640000	NO_TE_DATA
hyper-DMR1738	Chr4	15652201	15652300	NO_TE_DATA
hyper-DMR1739	Chr4	15657301	15657400	NO_TE_DATA
hyper-DMR1740	Chr4	15737101	15737200	NO_TE_DATA
hyper-DMR1741	Chr4	15774101	15774200	NO_TE_DATA
hyper-DMR1742	Chr4	15891301	15891400	NO_TE_DATA
hyper-DMR1743	Chr4	15910801	15911200	NO_TE_DATA
hyper-DMR1744	Chr4	15950601	15950700	NO_TE_DATA
hyper-DMR1745	Chr4	15967301	15967400	NO_TE_DATA
hyper-DMR1746	Chr4	16010701	16010800	NO_TE_DATA
hyper-DMR1747	Chr4	16033201	16033300	NO_TE_DATA
hyper-DMR1748	Chr4	16079001	16079100	NO_TE_DATA
hyper-DMR1749	Chr4	16087801	16087900	NO_TE_DATA
hyper-DMR1750	Chr4	16142901	16143000	NO_TE_DATA
hyper-DMR1751	Chr4	16270001	16270100	NO_TE_DATA
hyper-DMR1752	Chr4	16291501	16291600	NO_TE_DATA
hyper-DMR1753	Chr4	16322201	16322300	NO_TE_DATA
hyper-DMR1754	Chr4	16327801	16327900	NO_TE_DATA
hyper-DMR1755	Chr4	16401201	16401300	NO_TE_DATA
hyper-DMR1756	Chr4	16408501	16408600	NO_TE_DATA
hyper-DMR1757	Chr4	16453101	16453200	NO_TE_DATA
hyper-DMR1758	Chr4	16476101	16476200	NO_TE_DATA
hyper-DMR1759	Chr4	16503701	16503800	NO_TE_DATA
hyper-DMR1760	Chr4	16546201	16546300	NO_TE_DATA
hyper-DMR1761	Chr4	16633601	16633900	NO_TE_DATA
hyper-DMR1762	Chr4	16761701	16761800	NO_TE_DATA
hyper-DMR1763	Chr4	16796901	16797000	NO_TE_DATA
hyper-DMR1764	Chr4	16841101	16841200	NO_TE_DATA
hyper-DMR1765	Chr4	16858801	16858900	NO_TE_DATA
hyper-DMR1766	Chr4	16869601	16869700	NO_TE_DATA
hyper-DMR1767	Chr4	16883501	16883600	NO_TE_DATA
hyper-DMR1768	Chr4	16964701	16964800	NO_TE_DATA
hyper-DMR1769	Chr4	17022901	17023000	NO_TE_DATA
hyper-DMR1770	Chr4	17029801	17029900	NO_TE_DATA
hyper-DMR1771	Chr4	17079301	17079400	NO_TE_DATA
hyper-DMR1772	Chr4	17095401	17095500	NO_TE_DATA
hyper-DMR1773	Chr4	17100301	17100400	NO_TE_DATA
hyper-DMR1774	Chr4	17102001	17102100	NO_TE_DATA
hyper-DMR1775	Chr4	17171001	17171100	NO_TE_DATA
hyper-DMR1776	Chr4	17195901	17196000	NO_TE_DATA
hyper-DMR1777	Chr4	17328501	17328600	NO_TE_DATA
hyper-DMR1778	Chr4	17329401	17329500	NO_TE_DATA
hyper-DMR1779	Chr4	17359701	17359800	NO_TE_DATA
hyper-DMR1780	Chr4	17360601	17360700	QTE_CT00023886_ATENSPM1	17360534	17360702	+	AT4TE83770	*
hyper-DMR1781	Chr4	17434201	17434300	NO_TE_DATA
hyper-DMR1782	Chr4	17446601	17446700	NO_TE_DATA
hyper-DMR1783	Chr4	17453701	17453800	NO_TE_DATA
hyper-DMR1784	Chr4	17454001	17454100	NO_TE_DATA
hyper-DMR1785	Chr4	17456801	17456900	NO_TE_DATA
hyper-DMR1786	Chr4	17479301	17479400	NO_TE_DATA
hyper-DMR1787	Chr4	17609801	17609900	NO_TE_DATA
hyper-DMR1788	Chr4	17620801	17620900	NO_TE_DATA
hyper-DMR1789	Chr4	17685001	17685100	NO_TE_DATA
hyper-DMR1790	Chr4	17745301	17745400	NO_TE_DATA
hyper-DMR1791	Chr4	17810701	17810800	NO_TE_DATA
hyper-DMR1792	Chr4	17823301	17823400	NO_TE_DATA
hyper-DMR1793	Chr4	17829301	17829400	NO_TE_DATA
hyper-DMR1794	Chr4	17889801	17889900	NO_TE_DATA
hyper-DMR1795	Chr4	17891801	17891900	NO_TE_DATA
hyper-DMR1796	Chr4	17922101	17922200	NO_TE_DATA
hyper-DMR1797	Chr4	17993301	17993400	NO_TE_DATA
hyper-DMR1798	Chr4	18013301	18013400	NO_TE_DATA
hyper-DMR1799	Chr4	18087801	18087900	NO_TE_DATA
hyper-DMR1800	Chr4	18105601	18105700	NO_TE_DATA
hyper-DMR1801	Chr4	18112601	18112700	NO_TE_DATA
hyper-DMR1802	Chr4	18150601	18150700	NO_TE_DATA
hyper-DMR1803	Chr4	18156701	18156800	NO_TE_DATA
hyper-DMR1804	Chr4	18300101	18300200	NO_TE_DATA
hyper-DMR1805	Chr4	18301401	18301500	NO_TE_DATA
hyper-DMR1806	Chr4	18310801	18310900	NO_TE_DATA
hyper-DMR1807	Chr4	18349301	18349400	NO_TE_DATA
hyper-DMR1808	Chr4	18356601	18356700	NO_TE_DATA
hyper-DMR1809	Chr4	18396301	18396400	NO_TE_DATA
hyper-DMR1810	Chr4	18396701	18396800	NO_TE_DATA
hyper-DMR1811	Chr4	18536101	18536200	NO_TE_DATA
hyper-DMR1812	Chr5	42401	42500	NO_TE_DATA
hyper-DMR1813	Chr5	46201	46300	NO_TE_DATA
hyper-DMR1814	Chr5	180301	180400	NO_TE_DATA
hyper-DMR1815	Chr5	184401	184500	NO_TE_DATA
hyper-DMR1816	Chr5	201201	201300	NO_TE_DATA
hyper-DMR1817	Chr5	202601	202700	NO_TE_DATA
hyper-DMR1818	Chr5	300501	300600	NO_TE_DATA
hyper-DMR1819	Chr5	378301	378400	NO_TE_DATA
hyper-DMR1820	Chr5	407601	407700	NO_TE_DATA
hyper-DMR1821	Chr5	456701	457000	NO_TE_DATA
hyper-DMR1822	Chr5	470701	470800	NO_TE_DATA
hyper-DMR1823	Chr5	475601	475700	NO_TE_DATA
hyper-DMR1824	Chr5	481701	481800	NO_TE_DATA
hyper-DMR1825	Chr5	510201	510300	NO_TE_DATA
hyper-DMR1826	Chr5	640401	640500	NO_TE_DATA
hyper-DMR1827	Chr5	645401	645700	NO_TE_DATA
hyper-DMR1828	Chr5	647401	647500	NO_TE_DATA
hyper-DMR1829	Chr5	776301	776400	NO_TE_DATA
hyper-DMR1830	Chr5	788601	788700	NO_TE_DATA
hyper-DMR1831	Chr5	849801	849900	NO_TE_DATA
hyper-DMR1832	Chr5	867701	867800	NO_TE_DATA
hyper-DMR1833	Chr5	972101	972200	NO_TE_DATA
hyper-DMR1834	Chr5	995801	995900	NO_TE_DATA
hyper-DMR1835	Chr5	1019401	1019600	NO_TE_DATA
hyper-DMR1836	Chr5	1071801	1071900	NO_TE_DATA
hyper-DMR1837	Chr5	1083901	1084100	NO_TE_DATA
hyper-DMR1838	Chr5	1148801	1148900	NO_TE_DATA
hyper-DMR1839	Chr5	1170701	1170800	NO_TE_DATA
hyper-DMR1840	Chr5	1183301	1183400	NO_TE_DATA
hyper-DMR1841	Chr5	1262101	1262200	NO_TE_DATA
hyper-DMR1842	Chr5	1290101	1290200	NO_TE_DATA
hyper-DMR1843	Chr5	1357501	1357600	NO_TE_DATA
hyper-DMR1844	Chr5	1434301	1434500	NO_TE_DATA
hyper-DMR1845	Chr5	1438201	1438300	NO_TE_DATA
hyper-DMR1846	Chr5	1641701	1641800	NO_TE_DATA
hyper-DMR1847	Chr5	1680101	1680200	NO_TE_DATA
hyper-DMR1848	Chr5	1693301	1693400	NO_TE_DATA
hyper-DMR1849	Chr5	1738001	1738100	NO_TE_DATA
hyper-DMR1850	Chr5	1850901	1851000	NO_TE_DATA
hyper-DMR1851	Chr5	1853701	1853800	NO_TE_DATA
hyper-DMR1852	Chr5	1856601	1856700	NO_TE_DATA
hyper-DMR1853	Chr5	1920401	1920500	NO_TE_DATA
hyper-DMR1854	Chr5	1921101	1921200	NO_TE_DATA
hyper-DMR1855	Chr5	1972501	1972600	NO_TE_DATA
hyper-DMR1856	Chr5	2058601	2058700	NO_TE_DATA
hyper-DMR1857	Chr5	2085701	2085800	NO_TE_DATA
hyper-DMR1858	Chr5	2295501	2295600	NO_TE_DATA
hyper-DMR1859	Chr5	2296001	2296100	NO_TE_DATA
hyper-DMR1860	Chr5	2322001	2322100	NO_TE_DATA
hyper-DMR1861	Chr5	2492501	2492600	NO_TE_DATA
hyper-DMR1862	Chr5	2495201	2495300	NO_TE_DATA
hyper-DMR1863	Chr5	2496001	2496100	NO_TE_DATA
hyper-DMR1864	Chr5	2526001	2526100	NO_TE_DATA
hyper-DMR1865	Chr5	2672301	2672400	NO_TE_DATA
hyper-DMR1866	Chr5	2708001	2708100	NO_TE_DATA
hyper-DMR1867	Chr5	2755601	2755700	NO_TE_DATA
hyper-DMR1868	Chr5	2766601	2766700	NO_TE_DATA
hyper-DMR1869	Chr5	2824001	2824100	NO_TE_DATA
hyper-DMR1870	Chr5	2853401	2853500	NO_TE_DATA
hyper-DMR1871	Chr5	2877901	2878000	NO_TE_DATA
hyper-DMR1872	Chr5	2899901	2900000	NO_TE_DATA
hyper-DMR1873	Chr5	2900301	2900400	NO_TE_DATA
hyper-DMR1874	Chr5	2904501	2904600	NO_TE_DATA
hyper-DMR1875	Chr5	2919501	2919600	NO_TE_DATA
hyper-DMR1876	Chr5	2923501	2923600	NO_TE_DATA
hyper-DMR1877	Chr5	3060401	3060500	NO_TE_DATA
hyper-DMR1878	Chr5	3075901	3076000	NO_TE_DATA
hyper-DMR1879	Chr5	3103501	3103600	NO_TE_DATA
hyper-DMR1880	Chr5	3105001	3105100	NO_TE_DATA
hyper-DMR1881	Chr5	3135001	3135100	NO_TE_DATA
hyper-DMR1882	Chr5	3149201	3149300	NO_TE_DATA
hyper-DMR1883	Chr5	3186901	3187000	NO_TE_DATA
hyper-DMR1884	Chr5	3203301	3203400	NO_TE_DATA
hyper-DMR1885	Chr5	3264801	3264900	NO_TE_DATA
hyper-DMR1886	Chr5	3361901	3362000	NO_TE_DATA
hyper-DMR1887	Chr5	3362701	3362800	NO_TE_DATA
hyper-DMR1888	Chr5	3382301	3382400	NO_TE_DATA
hyper-DMR1889	Chr5	3409801	3409900	NO_TE_DATA
hyper-DMR1890	Chr5	3411801	3411900	NO_TE_DATA
hyper-DMR1891	Chr5	3556001	3556100	NO_TE_DATA
hyper-DMR1892	Chr5	3585401	3585500	NO_TE_DATA
hyper-DMR1893	Chr5	3665001	3665200	NO_TE_DATA
hyper-DMR1894	Chr5	3788101	3788200	NO_TE_DATA
hyper-DMR1895	Chr5	3804401	3804500	NO_TE_DATA
hyper-DMR1896	Chr5	3807001	3807100	NO_TE_DATA
hyper-DMR1897	Chr5	3809901	3810000	NO_TE_DATA
hyper-DMR1898	Chr5	3827901	3828000	NO_TE_DATA
hyper-DMR1899	Chr5	3871001	3871100	NO_TE_DATA
hyper-DMR1900	Chr5	3922101	3922200	NO_TE_DATA
hyper-DMR1901	Chr5	3929001	3929100	NO_TE_DATA
hyper-DMR1902	Chr5	3954501	3954600	NO_TE_DATA
hyper-DMR1903	Chr5	3980901	3981000	NO_TE_DATA
hyper-DMR1904	Chr5	4004901	4005000	NO_TE_DATA
hyper-DMR1905	Chr5	4005501	4005600	NO_TE_DATA
hyper-DMR1906	Chr5	4032601	4032700	NO_TE_DATA
hyper-DMR1907	Chr5	4043901	4044000	NO_TE_DATA
hyper-DMR1908	Chr5	4114701	4114800	NO_TE_DATA
hyper-DMR1909	Chr5	4123801	4123900	NO_TE_DATA
hyper-DMR1910	Chr5	4125401	4125500	NO_TE_DATA
hyper-DMR1911	Chr5	4131501	4131600	NO_TE_DATA
hyper-DMR1912	Chr5	4261101	4261200	NO_TE_DATA
hyper-DMR1913	Chr5	4328801	4328900	NO_TE_DATA
hyper-DMR1914	Chr5	4353001	4353100	NO_TE_DATA
hyper-DMR1915	Chr5	4356601	4356700	NO_TE_DATA
hyper-DMR1916	Chr5	4375001	4375100	NO_TE_DATA
hyper-DMR1917	Chr5	4399801	4399900	NO_TE_DATA
hyper-DMR1918	Chr5	4401001	4401100	NO_TE_DATA
hyper-DMR1919	Chr5	4417601	4417700	NO_TE_DATA
hyper-DMR1920	Chr5	4433901	4434000	NO_TE_DATA
hyper-DMR1921	Chr5	4497501	4497600	NO_TE_DATA
hyper-DMR1922	Chr5	4617001	4617100	NO_TE_DATA
hyper-DMR1923	Chr5	4659401	4659600	NO_TE_DATA
hyper-DMR1924	Chr5	4660701	4660800	NO_TE_DATA
hyper-DMR1925	Chr5	4681101	4681200	NO_TE_DATA
hyper-DMR1926	Chr5	4726101	4726200	NO_TE_DATA
hyper-DMR1927	Chr5	4731801	4731900	NO_TE_DATA
hyper-DMR1928	Chr5	4737901	4738100	QTE_CT00003676_ATREP11	4736713	4738309	-	AT5TE17145	*
hyper-DMR1929	Chr5	4770801	4770900	NO_TE_DATA
hyper-DMR1930	Chr5	4837801	4837900	NO_TE_DATA
hyper-DMR1931	Chr5	4845001	4845100	NO_TE_DATA
hyper-DMR1932	Chr5	4858001	4858100	NO_TE_DATA
hyper-DMR1933	Chr5	4880401	4880500	NO_TE_DATA
hyper-DMR1934	Chr5	4960401	4960500	NO_TE_DATA
hyper-DMR1935	Chr5	4983001	4983100	NO_TE_DATA
hyper-DMR1936	Chr5	5005001	5005100	NO_TE_DATA
hyper-DMR1937	Chr5	5049601	5049700	NO_TE_DATA
hyper-DMR1938	Chr5	5055901	5056000	NO_TE_DATA
hyper-DMR1939	Chr5	5059501	5059600	NO_TE_DATA
hyper-DMR1940	Chr5	5118301	5118400	NO_TE_DATA
hyper-DMR1941	Chr5	5120001	5120100	NO_TE_DATA
hyper-DMR1942	Chr5	5132901	5133000	NO_TE_DATA
hyper-DMR1943	Chr5	5135301	5135400	NO_TE_DATA
hyper-DMR1944	Chr5	5188001	5188100	NO_TE_DATA
hyper-DMR1945	Chr5	5197401	5197500	NO_TE_DATA
hyper-DMR1946	Chr5	5201001	5201100	NO_TE_DATA
hyper-DMR1947	Chr5	5269801	5269900	NO_TE_DATA
hyper-DMR1948	Chr5	5281501	5281600	NO_TE_DATA
hyper-DMR1949	Chr5	5299101	5299200	NO_TE_DATA
hyper-DMR1950	Chr5	5312201	5312300	NO_TE_DATA
hyper-DMR1951	Chr5	5320601	5320700	NO_TE_DATA
hyper-DMR1952	Chr5	5336301	5336400	NO_TE_DATA
[truncated: 470 more rows]

## Sheet: Gene-CG_hypo
DOMAIN	CHROMOSOME	START_DOMAIN	STOP_DOMAIN	GENE_NAME	GENE_start	GENE_stop	GENE_strand	POSITION	DISTANCE
hypo-DMR1	Chr1	30701	30800	AT1G01040	23146	31227	+	dicer-like 1	*
hypo-DMR2	Chr1	161701	161800	AT1G01440	159856	162572	-	Protein of unknown function (DUF3133)	*
hypo-DMR3	Chr1	164401	164500	AT1G01448	163419	166239	+	no description	*
hypo-DMR3	Chr1	164401	164500	AT1G01450	164105	165517	-	Protein kinase superfamily protein	*
hypo-DMR4	Chr1	286501	286600	AT1G01790	284610	291094	+	K+ efflux antiporter 1	*
hypo-DMR5	Chr1	287601	287700	AT1G01790	284610	291094	+	K+ efflux antiporter 1	*
hypo-DMR6	Chr1	292501	292600	NO_GENE_DATA
hypo-DMR7	Chr1	304901	305000	AT1G01860	304133	306287	-	Ribosomal RNA adenine dimethylase family protein	*
hypo-DMR8	Chr1	313901	314000	AT1G01910	313101	315902	-	P-loop containing nucleoside triphosphate hydrolases superfamily protein	*
hypo-DMR9	Chr1	331901	332000	AT1G01960	330588	337582	-	SEC7-like guanine nucleotide exchange family protein	*
hypo-DMR10	Chr1	378801	378900	AT1G02080	373335	386847	+	transcription regulators	*
hypo-DMR11	Chr1	432801	432900	NO_GENE_DATA
hypo-DMR12	Chr1	495401	495500	AT1G02430	495050	496062	-	ADP-ribosylation factor D1B	*
hypo-DMR13	Chr1	519301	519400	AT1G02500	518251	520437	+	S-adenosylmethionine synthetase 1	*
hypo-DMR14	Chr1	526401	526500	AT1G02520	523651	528745	+	P-glycoprotein 11	*
hypo-DMR15	Chr1	527301	527400	AT1G02520	523651	528745	+	P-glycoprotein 11	*
hypo-DMR16	Chr1	646901	647000	AT1G02890	645092	651907	-	AAA-type ATPase family protein	*
hypo-DMR17	Chr1	691501	691600	AT1G03000	687890	692560	-	peroxin 6	*
hypo-DMR18	Chr1	725101	725200	AT1G03060	712473	726891	-	Beige/BEACH domain	*
hypo-DMR19	Chr1	736801	736900	AT1G03080	731611	738056	-	kinase interacting (KIP1-like) family protein	*
hypo-DMR20	Chr1	862301	862400	AT1G03457	860788	864125	-	RNA-binding (RRM/RBD/RNP motifs) family protein	*
hypo-DMR21	Chr1	866501	866600	AT1G03470	865915	867733	-	Kinase interacting (KIP1-like) family protein	*
hypo-DMR22	Chr1	882301	882400	AT1G03530	880496	883391	-	nuclear assembly factor 1	*
hypo-DMR23	Chr1	1032301	1032400	AT1G04010	1031200	1036237	-	phospholipid sterol acyl transferase 1	*
hypo-DMR24	Chr1	1065601	1065700	AT1G04120	1064450	1071047	-	multidrug resistance-associated protein 5	*
hypo-DMR25	Chr1	1074901	1075000	AT1G04130	1073427	1075568	+	Tetratricopeptide repeat (TPR)-like superfamily protein	*
hypo-DMR26	Chr1	1149401	1149500	AT1G04300	1148597	1154652	-	TRAF-like superfamily protein	*
hypo-DMR27	Chr1	1195101	1195300	AT1G04425	1194187	1196889	+	no description	*
hypo-DMR28	Chr1	1258801	1258900	AT1G04590	1258577	1261426	-	no description	*
hypo-DMR29	Chr1	1264701	1264800	AT1G04600	1262123	1272376	+	myosin XI A	*
hypo-DMR30	Chr1	1344301	1344400	NO_GENE_DATA
hypo-DMR31	Chr1	1345501	1345600	AT1G04790	1345036	1348451	+	RING/U-box superfamily protein	*
hypo-DMR32	Chr1	1451801	1451900	AT1G05060	1451030	1452872	-	no description	*
hypo-DMR33	Chr1	1511401	1511500	AT1G05210	1510404	1511683	+	Transmembrane protein 97, predicted	*
hypo-DMR34	Chr1	1556401	1556500	AT1G05320	1553603	1557733	+	no description	*
hypo-DMR35	Chr1	1557201	1557300	AT1G05320	1553603	1557733	+	no description	*
hypo-DMR36	Chr1	1617501	1617600	NO_GENE_DATA
hypo-DMR37	Chr1	1622201	1622300	AT1G05490	1618602	1623452	-	chromatin remodeling 31	*
hypo-DMR38	Chr1	1658001	1658100	AT1G05570	1647706	1659437	-	callose synthase 1	*
hypo-DMR39	Chr1	1681001	1681100	AT1G05620	1679158	1681710	+	uridine-ribohydrolase 2	*
hypo-DMR40	Chr1	1699201	1699300	AT1G05670	1697587	1701025	-	Pentatricopeptide repeat (PPR-like) superfamily protein	*
hypo-DMR41	Chr1	1727201	1727500	AT1G05780	1726608	1728404	+	Vacuolar ATPase assembly integral membrane protein VMA21-like domain	*
hypo-DMR42	Chr1	1736501	1736600	AT1G05790	1732871	1737489	+	lipase class 3 family protein	*
hypo-DMR43	Chr1	1736801	1736900	AT1G05790	1732871	1737489	+	lipase class 3 family protein	*
hypo-DMR44	Chr1	1811801	1811900	AT1G05960	1807973	1815474	-	ARM repeat superfamily protein	*
hypo-DMR45	Chr1	1853801	1853900	AT1G06110	1853077	1855031	-	SKP1/ASK-interacting protein 16	*
hypo-DMR46	Chr1	1884101	1884400	NO_GENE_DATA
hypo-DMR47	Chr1	1902701	1902800	AT1G06220	1899964	1904873	+	Ribosomal protein S5/Elongation factor G/III/V family protein	*
hypo-DMR48	Chr1	1948101	1948200	AT1G06390	1946788	1950860	+	GSK3/SHAGGY-like protein kinase 1	*
hypo-DMR49	Chr1	1961401	1961500	AT1G06430	1960058	1963011	-	FTSH protease 8	*
hypo-DMR50	Chr1	1990301	1990400	AT1G06500	1989479	1990730	+	no description	*
hypo-DMR51	Chr1	2004101	2004200	AT1G06550	2003627	2007190	-	ATP-dependent caseinolytic (Clp) protease/crotonase family protein	*
hypo-DMR52	Chr1	2029301	2029400	AT1G06630	2027739	2031388	+	F-box/RNI-like superfamily protein	*
hypo-DMR53	Chr1	2072501	2072600	NO_GENE_DATA
hypo-DMR54	Chr1	2087901	2088000	AT1G06790	2087232	2089786	+	RNA polymerase Rpb7 N-terminal domain-containing protein	*
hypo-DMR55	Chr1	2154601	2154700	AT1G07010	2152852	2155269	+	Calcineurin-like metallo-phosphoesterase superfamily protein	*
hypo-DMR56	Chr1	2158101	2158200	AT1G07025	2157658	2158158	-	Mitochondrial substrate carrier family protein	57
hypo-DMR57	Chr1	2186401	2186500	AT1G07119	2184347	2186539	+	no description	*
hypo-DMR57	Chr1	2186401	2186500	AT1G07120	2184759	2186580	-	no description	*
hypo-DMR58	Chr1	2260801	2260900	AT1G07360	2260389	2262865	-	CCCH-type zinc fingerfamily protein with RNA-binding domain	*
hypo-DMR59	Chr1	2271101	2271200	AT1G07390	2269893	2274820	+	receptor like protein 1	*
hypo-DMR60	Chr1	2294001	2294100	AT1G07470	2291457	2294588	+	Transcription factor IIA, alpha/beta subunit	*
hypo-DMR61	Chr1	2335101	2335200	NO_GENE_DATA
hypo-DMR62	Chr1	2342401	2342500	AT1G07615	2342198	2344271	-	GTP-binding protein Obg/CgtA	*
hypo-DMR63	Chr1	2343101	2343200	AT1G07615	2342198	2344271	-	GTP-binding protein Obg/CgtA	*
hypo-DMR64	Chr1	2359601	2359700	AT1G07650	2359549	2366561	-	Leucine-rich repeat transmembrane protein kinase	*
hypo-DMR65	Chr1	2370501	2370600	AT1G07670	2370052	2374545	-	endomembrane-type CA-ATPase 4	*
hypo-DMR66	Chr1	2387701	2387800	AT1G07710	2386275	2387986	-	Ankyrin repeat family protein	*
hypo-DMR67	Chr1	2397501	2397800	AT1G07740	2397442	2400508	-	Tetratricopeptide repeat (TPR)-like superfamily protein	*
hypo-DMR67	Chr1	2397501	2397800	AT1G07730	2397527	2398696	-	Disease resistance-responsive (dirigent-like protein) family protein	273
hypo-DMR68	Chr1	2473901	2474000	AT1G07980	2473165	2474927	-	nuclear factor Y, subunit C10	*
hypo-DMR69	Chr1	2508001	2508100	AT1G08060	2501742	2511084	-	ATP-dependent helicase family protein	*
hypo-DMR70	Chr1	2549601	2549700	AT1G08135	2548819	2551473	-	cation/H+ exchanger 6B	*
hypo-DMR71	Chr1	2554001	2554100	AT1G08140	2552036	2555161	-	cation/H+ exchanger 6A	*
hypo-DMR72	Chr1	2569301	2569400	AT1G08190	2567475	2573393	+	vacuolar protein sorting 41	*
hypo-DMR73	Chr1	2617801	2617900	AT1G08300	2614774	2618823	+	no vein-like	*
hypo-DMR74	Chr1	2644501	2644600	AT1G08400	2643330	2646035	-	RINT-1 / TIP-1 family	*
hypo-DMR75	Chr1	2719401	2719600	AT1G08590	2718778	2722221	+	Leucine-rich receptor-like protein kinase family protein	*
hypo-DMR75	Chr1	2719401	2719600	AT1G08592	2718875	2721676	-	no description	*
hypo-DMR76	Chr1	2742101	2742200	AT1G08620	2736774	2743758	+	Transcription factor jumonji (jmj) family protein / zinc finger (C5HC2 type) family protein	*
hypo-DMR77	Chr1	2749301	2749400	AT1G08640	2748398	2751278	-	Chloroplast J-like domain 1	*
hypo-DMR78	Chr1	2750301	2750400	AT1G08640	2748398	2751278	-	Chloroplast J-like domain 1	*
hypo-DMR79	Chr1	2770501	2770600	AT1G08700	2769815	2771477	-	Presenilin-1	*
hypo-DMR80	Chr1	2778301	2778400	AT1G08720	2774030	2779297	+	Protein kinase superfamily protein	*
hypo-DMR81	Chr1	2839801	2839900	AT1G08845	2838789	2840994	+	Ribosomal L18p/L5e family protein	*
hypo-DMR82	Chr1	2914901	2915000	AT1G09040	2911317	2915369	+	no description	*
hypo-DMR83	Chr1	2944501	2944600	AT1G09140	2942564	2945961	-	SERINE-ARGININE PROTEIN 30	*
hypo-DMR84	Chr1	2987201	2987300	AT1G09245	2986939	2987393	-	Plant self-incompatibility protein S1 family	*
hypo-DMR85	Chr1	2993401	2993800	AT1G09260	2993404	2993820	+	Chaperone DnaJ-domain superfamily protein	396
hypo-DMR86	Chr1	3011201	3011300	AT1G09320	3009941	3012363	-	agenet domain-containing protein	*
hypo-DMR87	Chr1	3078201	3078300	AT1G09530	3076582	3079539	+	phytochrome interacting factor 3	*
hypo-DMR88	Chr1	3078501	3078600	AT1G09530	3076582	3079539	+	phytochrome interacting factor 3	*
hypo-DMR89	Chr1	3095901	3096000	AT1G09570	3095256	3100357	-	phytochrome A	*
hypo-DMR90	Chr1	3097201	3097300	AT1G09570	3095256	3100357	-	phytochrome A	*
hypo-DMR91	Chr1	3163101	3163200	AT1G09770	3161841	3165360	+	cell division cycle 5	*
hypo-DMR92	Chr1	3177701	3177800	AT1G09800	3176883	3180421	-	Pseudouridine synthase family protein	*
hypo-DMR93	Chr1	3219001	3219100	AT1G09900	3218133	3219929	+	Pentatricopeptide repeat (PPR-like) superfamily protein	*
hypo-DMR94	Chr1	3225601	3225700	AT1G09920	3224684	3227070	-	TRAF-type zinc finger-related	*
hypo-DMR95	Chr1	3234501	3234600	AT1G09935	3234060	3235530	-	Phosphoglycerate mutase family protein	*
hypo-DMR96	Chr1	3238101	3238200	AT1G09940	3236995	3239554	-	Glutamyl-tRNA reductase family protein	*
hypo-DMR97	Chr1	3292401	3292500	AT1G10090	3290311	3296198	-	Early-responsive to dehydration stress protein (ERD4)	*
hypo-DMR98	Chr1	3334001	3334100	AT1G10170	3333595	3337491	-	NF-X-like 1	*
hypo-DMR99	Chr1	3340501	3340600	AT1G10180	3338303	3341608	-	no description	*
hypo-DMR100	Chr1	3364701	3364800	AT1G10270	3363504	3366488	+	glutamine-rich protein 23	*
hypo-DMR101	Chr1	3384501	3384600	AT1G10320	3384164	3388373	-	Zinc finger C-x8-C-x5-C-x3-H type family protein	*
hypo-DMR102	Chr1	3408401	3408500	AT1G10390	3407024	3412843	-	Nucleoporin autopeptidase	*
hypo-DMR103	Chr1	3417401	3417500	AT1G10410	3416680	3419639	-	Protein of unknown function (DUF1336)	*
hypo-DMR104	Chr1	3429501	3429600	AT1G10430	3428478	3430633	-	protein phosphatase 2A-2	*
hypo-DMR105	Chr1	3437601	3437700	AT1G10450	3431780	3438370	+	SIN3-like 6	*
hypo-DMR106	Chr1	3457001	3457100	AT1G10490	3453228	3460620	+	Domain of unknown function (DUF1726)	*
hypo-DMR107	Chr1	3488501	3488600	AT1G10570	3487584	3491277	+	Cysteine proteinases superfamily protein	*
hypo-DMR108	Chr1	3622801	3622900	AT1G10870	3616610	3623758	-	ARF-GAP domain 4	*
hypo-DMR109	Chr1	3628901	3629000	AT1G10890	3627726	3630765	+	no description	*
hypo-DMR110	Chr1	3630301	3630400	AT1G10890	3627726	3630765	+	no description	*
hypo-DMR111	Chr1	3631401	3631500	NO_GENE_DATA
hypo-DMR112	Chr1	3683101	3683200	AT1G11050	3681888	3684169	+	Protein kinase superfamily protein	*
hypo-DMR113	Chr1	3691801	3691900	AT1G11070	3690212	3693648	-	no description	*
hypo-DMR114	Chr1	3707901	3708000	AT1G11100	3703672	3709302	-	SNF2 domain-containing protein / helicase domain-containing protein / zinc finger protein-related	*
hypo-DMR115	Chr1	3726201	3726300	AT1G11130	3722857	3727450	+	Leucine-rich repeat protein kinase family protein	*
hypo-DMR116	Chr1	3736201	3736300	AT1G11160	3733139	3739842	+	Transducin/WD40 repeat-like superfamily protein	*
hypo-DMR117	Chr1	3737201	3737300	AT1G11160	3733139	3739842	+	Transducin/WD40 repeat-like superfamily protein	*
hypo-DMR118	Chr1	3766801	3766900	AT1G11240	3766754	3768294	-	no description	*
hypo-DMR119	Chr1	3770901	3771000	NO_GENE_DATA
hypo-DMR120	Chr1	3800601	3800700	AT1G11300	3794238	3800719	+	protein serine/threonine kinases	*
hypo-DMR120	Chr1	3800601	3800700	AT1G11310	3800738	3804185	-	Seven transmembrane MLO family protein	38
hypo-DMR121	Chr1	3812101	3812200	AT1G11330	3810093	3813607	+	S-locus lectin protein kinase family protein	*
hypo-DMR122	Chr1	3911201	3911300	AT1G11620	3910833	3911924	+	F-box and associated interaction domains-containing protein	*
hypo-DMR123	Chr1	3977801	3977900	AT1G11780	3976839	3979195	-	oxidoreductase, 2OG-Fe(II) oxygenase family protein	*
hypo-DMR124	Chr1	4042101	4042200	AT1G11960	4039711	4043880	-	ERD (early-responsive to dehydration stress) family protein	*
hypo-DMR125	Chr1	4215201	4215300	AT1G12380	4214262	4217132	-	no description	*
hypo-DMR126	Chr1	4239501	4239600	NO_GENE_DATA
hypo-DMR127	Chr1	4249701	4249800	AT1G12460	4247249	4250630	+	Leucine-rich repeat protein kinase family protein	*
hypo-DMR128	Chr1	4254001	4254100	AT1G12470	4251032	4257392	+	zinc ion binding	*
hypo-DMR129	Chr1	4256501	4256600	AT1G12470	4251032	4257392	+	zinc ion binding	*
hypo-DMR130	Chr1	4337301	4337400	AT1G12730	4334615	4337844	+	GPI transamidase subunit PIG-U	*
hypo-DMR131	Chr1	4351701	4351800	AT1G12770	4351064	4353685	+	P-loop containing nucleoside triphosphate hydrolases superfamily protein	*
hypo-DMR132	Chr1	4352001	4352100	AT1G12770	4351064	4353685	+	P-loop containing nucleoside triphosphate hydrolases superfamily protein	*
hypo-DMR133	Chr1	4352501	4352600	AT1G12770	4351064	4353685	+	P-loop containing nucleoside triphosphate hydrolases superfamily protein	*
hypo-DMR134	Chr1	4380101	4380200	AT1G12850	4379707	4381612	-	Phosphoglycerate mutase family protein	*
hypo-DMR135	Chr1	4439901	4440000	NO_GENE_DATA
hypo-DMR136	Chr1	4453001	4453100	AT1G13060	4452212	4454876	+	20S proteasome beta subunit E1	*
hypo-DMR137	Chr1	4519801	4519900	AT1G13220	4515606	4520284	+	nuclear matrix constituent protein-related	*
hypo-DMR138	Chr1	4546401	4546500	AT1G13270	4544953	4547312	+	methionine aminopeptidase 1B	*
hypo-DMR139	Chr1	4562101	4562200	AT1G13310	4561068	4563061	-	Endosomal targeting BRO1-like domain-containing protein	*
hypo-DMR140	Chr1	4575501	4575600	AT1G13350	4572419	4576632	-	Protein kinase superfamily protein	*
hypo-DMR141	Chr1	4604101	4604200	NO_GENE_DATA
hypo-DMR142	Chr1	4613201	4613300	AT1G13450	4612731	4615353	-	Homeodomain-like superfamily protein	*
hypo-DMR143	Chr1	4624001	4624100	AT1G13480	4622634	4624070	-	Protein of unknown function (DUF1262)	69
hypo-DMR143	Chr1	4624001	4624100	AT1G13485	4624171	4624344	-	no description	71
hypo-DMR144	Chr1	4631901	4632000	AT1G13520	4631778	4633248	-	Protein of unknown function (DUF1262)	*
hypo-DMR145	Chr1	4705501	4705600	NO_GENE_DATA
hypo-DMR146	Chr1	4722301	4722400	AT1G13770	4721695	4724510	+	Protein of unknown function, DUF647	*
hypo-DMR147	Chr1	4723501	4723600	AT1G13770	4721695	4724510	+	Protein of unknown function, DUF647	*
hypo-DMR148	Chr1	4744401	4744500	AT1G13860	4743205	4746956	-	QUASIMODO2 LIKE 1	*
hypo-DMR149	Chr1	4770001	4770100	NO_GENE_DATA
hypo-DMR150	Chr1	4780001	4780100	AT1G13970	4779523	4782542	-	Protein of unknown function (DUF1336)	*
hypo-DMR151	Chr1	4780901	4781000	AT1G13970	4779523	4782542	-	Protein of unknown function (DUF1336)	*
hypo-DMR152	Chr1	4819301	4819400	AT1G14070	4818548	4820150	+	fucosyltransferase 7	*
hypo-DMR153	Chr1	4823001	4823100	AT1G14080	4822528	4824414	+	fucosyltransferase 6	*
hypo-DMR154	Chr1	4829001	4829100	AT1G14100	4827961	4829587	+	fucosyltransferase 8	*
hypo-DMR155	Chr1	4843701	4843800	AT1G14170	4843234	4845847	-	RNA-binding KH domain-containing protein	*
hypo-DMR156	Chr1	4917201	4917400	AT1G14370	4915576	4918138	+	protein kinase 2A	*
hypo-DMR157	Chr1	5015701	5015800	AT1G14620	5014753	5016604	-	decoy	*
hypo-DMR158	Chr1	5038901	5039000	AT1G14670	5037612	5040528	+	Endomembrane protein 70 protein family	*
hypo-DMR159	Chr1	5056301	5056400	NO_GENE_DATA
hypo-DMR160	Chr1	5107901	5108000	AT1G14830	5107421	5111670	-	DYNAMIN-like 1C	*
hypo-DMR161	Chr1	5201101	5201200	AT1G15110	5199018	5202175	+	phosphatidyl serine synthase family protein	*
hypo-DMR162	Chr1	5222801	5222900	AT1G15170	5220641	5222973	+	MATE efflux family protein	*
hypo-DMR162	Chr1	5222801	5222900	AT1G15175	5222913	5224121	-	no description	13
hypo-DMR163	Chr1	5234201	5234300	AT1G15210	5231348	5236573	-	pleiotropic drug resistance 7	*
hypo-DMR164	Chr1	5300201	5300300	AT1G15410	5298324	5300927	+	aspartate-glutamate racemase family	*
hypo-DMR165	Chr1	5302001	5302100	AT1G15420	5301613	5303390	-	no description	*
hypo-DMR166	Chr1	5310601	5310700	AT1G15460	5310001	5314094	-	HCO3- transporter family	*
hypo-DMR167	Chr1	5319101	5319500	AT1G15480	5318011	5320594	+	Tetratricopeptide repeat (TPR)-like superfamily protein	*
hypo-DMR168	Chr1	5320001	5320100	AT1G15480	5318011	5320594	+	Tetratricopeptide repeat (TPR)-like superfamily protein	*
hypo-DMR169	Chr1	5329701	5329800	AT1G15510	5329111	5331711	+	Tetratricopeptide repeat (TPR)-like superfamily protein	*
hypo-DMR170	Chr1	5394801	5394900	NO_GENE_DATA
hypo-DMR171	Chr1	5415601	5415700	AT1G15750	5414817	5421033	-	Transducin family protein / WD-40 repeat family protein	*
hypo-DMR172	Chr1	5458801	5458900	AT1G15880	5458535	5460333	-	golgi snare 11	*
hypo-DMR173	Chr1	5459301	5459400	AT1G15880	5458535	5460333	-	golgi snare 11	*
hypo-DMR174	Chr1	5467001	5467100	AT1G15910	5465336	5469125	+	XH/XS domain-containing protein	*
hypo-DMR175	Chr1	5487001	5487100	AT1G15970	5486319	5488868	-	DNA glycosylase superfamily protein	*
hypo-DMR176	Chr1	5526901	5527000	AT1G16130	5525491	5528212	+	wall associated kinase-like 2	*
hypo-DMR177	Chr1	5549101	5549200	AT1G16220	5548653	5550553	+	Protein phosphatase 2C family protein	*
hypo-DMR178	Chr1	5559701	5559800	AT1G16260	5559579	5562113	-	Wall-associated kinase family protein	*
hypo-DMR179	Chr1	5567201	5567300	AT1G16270	5563087	5568368	+	Protein kinase superfamily protein with octicosapeptide/Phox/Bem1p domain	*
hypo-DMR180	Chr1	5671101	5671200	AT1G16570	5670577	5673600	-	UDP-Glycosyltransferase superfamily protein	*
hypo-DMR181	Chr1	5690301	5690400	AT1G16650	5687943	5691198	+	S-adenosyl-L-methionine-dependent methyltransferases superfamily protein	*
hypo-DMR182	Chr1	5703701	5704000	AT1G16680	5702753	5705838	+	Chaperone DnaJ-domain superfamily protein	*
hypo-DMR183	Chr1	5735701	5735800	AT1G16760	5734234	5737307	+	Protein kinase protein with adenine nucleotide alpha hydrolases-like domain	*
hypo-DMR184	Chr1	5743001	5743100	AT1G16780	5739299	5744214	-	Inorganic H pyrophosphatase family protein	*
hypo-DMR185	Chr1	5769501	5769600	AT1G16858	5767300	5770602	+	conserved peptide upstream open reading frame 55	*
hypo-DMR185	Chr1	5769501	5769600	AT1G16860	5767300	5770602	+	Ubiquitin-specific protease family C19-related protein	*
hypo-DMR186	Chr1	5805001	5805100	AT1G16970	5800767	5805799	-	KU70 homolog	*
hypo-DMR187	Chr1	5822901	5823000	AT1G17030	5822368	5824455	+	no description	*
hypo-DMR188	Chr1	5917201	5917300	AT1G17280	5916871	5920089	-	ubiquitin-conjugating enzyme 34	*
hypo-DMR189	Chr1	5935201	5935300	AT1G17340	5933870	5938761	+	Phosphoinositide phosphatase family protein	*
hypo-DMR190	Chr1	5948101	5948200	AT1G17360	5946764	5951473	+	no description	*
hypo-DMR191	Chr1	5964201	5964300	NO_GENE_DATA
hypo-DMR192	Chr1	5972001	5972100	NO_GENE_DATA
hypo-DMR193	Chr1	5986101	5986200	AT1G17440	5983984	5987784	-	Transcription initiation factor TFIID subunit A	*
hypo-DMR194	Chr1	5989001	5989100	AT1G17450	5988280	5996785	-	B-block binding subunit of TFIIIC	*
hypo-DMR195	Chr1	6019801	6019900	AT1G17500	6018757	6023503	+	ATPase E1-E2 type family protein / haloacid dehalogenase-like hydrolase family protein	*
hypo-DMR196	Chr1	6048001	6048100	AT1G17580	6039303	6049556	+	myosin 1	*
hypo-DMR197	Chr1	6060001	6060100	AT1G17615	6059441	6060667	+	Disease resistance protein (TIR-NBS class)	*
hypo-DMR198	Chr1	6066201	6066300	AT1G17630	6064525	6066720	+	Pentatricopeptide repeat (PPR-like) superfamily protein	*
hypo-DMR199	Chr1	6069701	6069900	AT1G17650	6069477	6072012	-	glyoxylate reductase 2	*
hypo-DMR200	Chr1	6080901	6081000	AT1G17680	6076077	6082337	+	tetratricopeptide repeat (TPR)-containing protein	*
hypo-DMR201	Chr1	6084301	6084400	AT1G17690	6082755	6088340	-	no description	*
hypo-DMR202	Chr1	6086601	6086700	AT1G17690	6082755	6088340	-	no description	*
hypo-DMR203	Chr1	6127801	6127900	NO_GENE_DATA
hypo-DMR204	Chr1	6144301	6144400	AT1G17840	6142564	6146521	+	white-brown complex homolog protein 11	*
hypo-DMR205	Chr1	6189601	6189700	AT1G17980	6187507	6191708	-	poly(A) polymerase 1	*
hypo-DMR206	Chr1	6250301	6250400	AT1G18160	6248793	6254039	+	Protein kinase superfamily protein	*
hypo-DMR207	Chr1	6263001	6263300	NO_GENE_DATA
hypo-DMR208	Chr1	6317801	6317900	AT1G18360	6316695	6319427	-	alpha/beta-Hydrolases superfamily protein	*
hypo-DMR209	Chr1	6353801	6353900	AT1G18460	6352470	6356113	+	alpha/beta-Hydrolases superfamily protein	*
hypo-DMR210	Chr1	6354301	6354400	AT1G18460	6352470	6356113	+	alpha/beta-Hydrolases superfamily protein	*
hypo-DMR211	Chr1	6371101	6371200	AT1G18500	6369347	6373025	+	methylthioalkylmalate synthase-like 4	*
hypo-DMR212	Chr1	6386601	6386700	AT1G18560	6385449	6388080	+	BED zinc finger	*
hypo-DMR213	Chr1	6501101	6501200	AT1G18840	6500848	6504413	-	IQ-domain 30	*
hypo-DMR214	Chr1	6503001	6503100	AT1G18840	6500848	6504413	-	IQ-domain 30	*
hypo-DMR215	Chr1	6668201	6668300	AT1G19290	6666249	6668963	+	Pentatricopeptide repeat (PPR) superfamily protein	*
hypo-DMR216	Chr1	6693001	6693300	AT1G19370	6692764	6694934	-	no description	*
hypo-DMR217	Chr1	6722101	6722200	NO_GENE_DATA
hypo-DMR218	Chr1	6729801	6729900	AT1G19440	6728984	6730931	+	3-ketoacyl-CoA synthase 4	*
hypo-DMR219	Chr1	6733601	6733700	AT1G19450	6731434	6734882	-	Major facilitator superfamily protein	*
hypo-DMR220	Chr1	6801301	6801400	AT1G19660	6799981	6802685	-	Wound-responsive family protein	*
hypo-DMR221	Chr1	6827801	6827900	AT1G19750	6826997	6830063	+	Transducin/WD40 repeat-like superfamily protein	*
hypo-DMR222	Chr1	6834401	6834500	AT1G19780	6833885	6836578	-	cyclic nucleotide gated channel 8	*
hypo-DMR223	Chr1	6847301	6847400	AT1G19800	6846369	6848103	+	trigalactosyldiacylglycerol 1	*
hypo-DMR224	Chr1	6901401	6901500	AT1G19880	6900415	6904069	-	Regulator of chromosome condensation (RCC1) family protein	*
hypo-DMR225	Chr1	6903101	6903200	AT1G19880	6900415	6904069	-	Regulator of chromosome condensation (RCC1) family protein	*
hypo-DMR226	Chr1	6914601	6914700	AT1G19910	6913229	6914594	+	ATPase, F0/V0 complex, subunit C protein	7
hypo-DMR226	Chr1	6914601	6914700	AT1G19920	6914613	6916805	-	Pseudouridine synthase/archaeosine transglycosylase-like family protein	87
hypo-DMR227	Chr1	7120301	7120400	AT1G20560	7119676	7121817	-	acyl activating enzyme 1	*
hypo-DMR228	Chr1	7144901	7145000	AT1G20620	7143067	7146540	+	catalase 3	*
hypo-DMR229	Chr1	7145501	7145600	AT1G20620	7143067	7146540	+	catalase 3	*
hypo-DMR230	Chr1	7162301	7162400	NO_GENE_DATA
hypo-DMR231	Chr1	7175101	7175200	AT1G20690	7174438	7176377	+	SWI-SNF-related chromatin binding protein	*
hypo-DMR231	Chr1	7175101	7175200	AT1G20691	7174584	7176453	-	no description	*
hypo-DMR232	Chr1	7204501	7204600	AT1G20750	7203302	7208998	-	RAD3-like DNA-binding helicase protein	*
hypo-DMR233	Chr1	7317001	7317100	AT1G20970	7313946	7319574	+	no description	*
hypo-DMR234	Chr1	7379701	7379800	AT1G21080	7378538	7382661	-	DNAJ heat shock N-terminal domain-containing protein	*
hypo-DMR235	Chr1	7434301	7434400	AT1G21240	7434303	7436830	+	wall associated kinase 3	97
hypo-DMR236	Chr1	7441201	7441500	AT1G21250	7439266	7442113	+	cell wall-associated kinase	*
hypo-DMR237	Chr1	7495901	7496000	AT1G21400	7493426	7496710	+	Thiamin diphosphate-binding fold (THDP-binding) superfamily protein	*
hypo-DMR238	Chr1	7498501	7498600	AT1G21410	7497141	7499579	+	F-box/RNI-like superfamily protein	*
hypo-DMR239	Chr1	7517801	7517900	NO_GENE_DATA
hypo-DMR240	Chr1	7541101	7541200	NO_GENE_DATA
hypo-DMR241	Chr1	7589601	7589700	AT1G21640	7588414	7592890	+	NAD kinase 2	*
hypo-DMR242	Chr1	7690001	7690100	NO_GENE_DATA
hypo-DMR243	Chr1	7791701	7791800	AT1G22070	7789348	7792114	+	TGA1A-related gene 3	*
hypo-DMR244	Chr1	7929201	7929300	AT1G22460	7927428	7930657	-	O-fucosyltransferase family protein	*
hypo-DMR245	Chr1	7959701	7959800	NO_GENE_DATA
hypo-DMR246	Chr1	7974201	7974400	NO_GENE_DATA
hypo-DMR247	Chr1	8029001	8029100	AT1G22700	8028158	8029971	-	Tetratricopeptide repeat (TPR)-like superfamily protein	*
hypo-DMR248	Chr1	8066701	8066800	AT1G22770	8061844	8067716	+	gigantea protein (GI)	*
hypo-DMR249	Chr1	8067001	8067100	AT1G22770	8061844	8067716	+	gigantea protein (GI)	*
hypo-DMR250	Chr1	8096801	8096900	AT1G22880	8095502	8097709	+	cellulase 5	*
hypo-DMR251	Chr1	8121201	8121300	AT1G22930	8117339	8122127	+	T-complex protein 11	*
hypo-DMR252	Chr1	8251201	8251300	AT1G23230	8244440	8251795	+	no description	*
hypo-DMR253	Chr1	8283201	8283300	NO_GENE_DATA
hypo-DMR254	Chr1	8326101	8326200	AT1G23450	8324698	8326697	+	Tetratricopeptide repeat (TPR)-like superfamily protein	*
hypo-DMR255	Chr1	8401001	8401100	AT1G23750	8400151	8401487	+	Nucleic acid-binding, OB-fold-like protein	*
hypo-DMR256	Chr1	8428501	8428600	AT1G23860	8427356	8429498	-	RS-containing zinc finger protein 21	*
hypo-DMR257	Chr1	8466801	8466900	AT1G23940	8466094	8469346	+	ARM repeat superfamily protein	*
hypo-DMR258	Chr1	8473601	8473700	NO_GENE_DATA
hypo-DMR259	Chr1	8478001	8478100	NO_GENE_DATA
hypo-DMR260	Chr1	8561201	8561300	AT1G24180	8560525	8563495	-	Thiamin diphosphate-binding fold (THDP-binding) superfamily protein	*
hypo-DMR261	Chr1	8637501	8637600	AT1G24340	8635209	8638986	+	FAD/NAD(P)-binding oxidoreductase family protein	*
hypo-DMR262	Chr1	8642301	8642400	AT1G24360	8640582	8643478	+	NAD(P)-binding Rossmann-fold superfamily protein	*
hypo-DMR263	Chr1	8662901	8663000	AT1G24440	8662019	8663964	+	RING/U-box superfamily protein	*
hypo-DMR264	Chr1	8708001	8708100	AT1G24570	8707197	8709589	+	Protein of unknown function (DUF707)	*
hypo-DMR265	Chr1	8738101	8738200	NO_GENE_DATA
hypo-DMR266	Chr1	8753401	8753500	AT1G24706	8741940	8755558	+	THO2	*
hypo-DMR267	Chr1	8764801	8764900	NO_GENE_DATA
hypo-DMR268	Chr1	8837201	8837400	AT1G25220	8836835	8839549	-	anthranilate synthase beta subunit 1	*
hypo-DMR269	Chr1	8901501	8901600	AT1G25375	8900153	8903257	-	Metallo-hydrolase/oxidoreductase superfamily protein	*
hypo-DMR270	Chr1	8971501	8971600	AT1G25540	8969065	8974660	-	phytochrome and flowering time regulatory protein (PFT1)	*
hypo-DMR271	Chr1	8997301	8997400	AT1G25580	8996768	8999860	-	NAC (No Apical Meristem) domain transcriptional regulator superfamily protein	*
hypo-DMR272	Chr1	9017101	9017200	AT1G25988	9016252	9017450	-	Family of unknown function (DUF572)	*
hypo-DMR273	Chr1	9050001	9050100	AT1G26170	9047433	9054589	-	ARM repeat superfamily protein	*
hypo-DMR274	Chr1	9078001	9078100	AT1G26240	9078140	9079576	-	Proline-rich extensin-like family protein	40
hypo-DMR275	Chr1	9085001	9085100	AT1G26250	9083838	9085464	+	Proline-rich extensin-like family protein	*
hypo-DMR276	Chr1	9090401	9090500	AT1G26270	9089524	9092457	-	Phosphatidylinositol 3- and 4-kinase family protein	*
hypo-DMR277	Chr1	9169601	9169700	AT1G26540	9167589	9170934	-	Agenet domain-containing protein	*
hypo-DMR278	Chr1	9195101	9195200	AT1G26610	9193350	9195280	+	C2H2-like zinc finger protein	*
hypo-DMR279	Chr1	9207401	9207500	AT1G26630	9205836	9207383	+	Eukaryotic translation initiation factor 5A-1 (eIF-5A 1) protein	18
hypo-DMR279	Chr1	9207401	9207500	AT1G26640	9207388	9209902	-	Amino acid kinase family protein	*
hypo-DMR280	Chr1	9234801	9234900	AT1G26720	9234303	9234812	-	no description	11
hypo-DMR281	Chr1	9253701	9253800	AT1G26762	9253631	9254167	+	no description	*
hypo-DMR282	Chr1	9310401	9310500	NO_GENE_DATA
hypo-DMR283	Chr1	9386301	9386400	NO_GENE_DATA
hypo-DMR284	Chr1	9422701	9422800	AT1G27120	9421177	9424069	+	Galactosyltransferase family protein	*
hypo-DMR285	Chr1	9423601	9423700	AT1G27120	9421177	9424069	+	Galactosyltransferase family protein	*
hypo-DMR286	Chr1	9439001	9439100	AT1G27170	9433488	9439417	+	transmembrane receptors	*
hypo-DMR287	Chr1	9525801	9525900	AT1G27430	9520911	9526928	-	GYF domain-containing protein	*
hypo-DMR288	Chr1	9565401	9565600	NO_GENE_DATA
hypo-DMR289	Chr1	9600001	9600100	AT1G27595	9596360	9603255	+	no description	*
hypo-DMR290	Chr1	9613001	9613100	AT1G27630	9611103	9614336	+	cyclin T 1	*
hypo-DMR291	Chr1	9630301	9630600	NO_GENE_DATA
hypo-DMR292	Chr1	9646801	9646900	AT1G27720	9643351	9647376	-	TBP-associated factor 4B	*
hypo-DMR293	Chr1	9666401	9666500	AT1G27752	9662085	9667539	+	Ubiquitin system component Cue protein	*
hypo-DMR294	Chr1	9672401	9672500	AT1G27770	9671638	9676157	-	autoinhibited Ca2+-ATPase 1	*
hypo-DMR295	Chr1	9674201	9674300	AT1G27770	9671638	9676157	-	autoinhibited Ca2+-ATPase 1	*
hypo-DMR296	Chr1	9721301	9721400	AT1G27910	9720736	9724714	-	plant U-box 45	*
hypo-DMR297	Chr1	9735201	9735300	AT1G27940	9733597	9738129	-	P-glycoprotein 13	*
hypo-DMR298	Chr1	9736401	9736500	AT1G27940	9733597	9738129	-	P-glycoprotein 13	*
hypo-DMR299	Chr1	9742401	9742500	AT1G27960	9742188	9745787	-	evolutionarily conserved C-terminal region 9	*
hypo-DMR300	Chr1	9756801	9756900	AT1G28000	9756674	9757963	-	Pentatricopeptide repeat (PPR) superfamily protein	*
hypo-DMR301	Chr1	9876301	9876400	AT1G28260	9875600	9879267	-	Telomerase activating protein Est1	*
hypo-DMR302	Chr1	9883701	9883800	AT1G28270	9883038	9883870	+	ralf-like 4	*
hypo-DMR303	Chr1	9926301	9926400	NO_GENE_DATA
hypo-DMR304	Chr1	10023501	10023600	NO_GENE_DATA
hypo-DMR305	Chr1	10033101	10033200	AT1G28530	10031997	10035500	-	no description	*
hypo-DMR306	Chr1	10038301	10038400	AT1G28560	10038038	10041544	-	snRNA activating complex family protein	*
hypo-DMR307	Chr1	10086601	10086700	AT1G28710	10086600	10089772	-	Nucleotide-diphospho-sugar transferase family protein	*
hypo-DMR308	Chr1	10093301	10093400	AT1G28790	10093309	10093380	+	no description	*
hypo-DMR309	Chr1	10139501	10139600	NO_GENE_DATA
hypo-DMR310	Chr1	10144501	10145000	NO_GENE_DATA
hypo-DMR311	Chr1	10149401	10149500	AT1G29060	10147693	10149686	+	Target SNARE coiled-coil domain protein	*
hypo-DMR312	Chr1	10167601	10167700	NO_GENE_DATA
hypo-DMR313	Chr1	10200001	10200100	AT1G29179	10198764	10200255	+	no description	*
hypo-DMR313	Chr1	10200001	10200100	AT1G29180	10199628	10200962	+	Cysteine/Histidine-rich C1 domain family protein	*
hypo-DMR314	Chr1	10205301	10205400	NO_GENE_DATA
hypo-DMR315	Chr1	10209301	10209400	AT1G29200	10207822	10210622	+	O-fucosyltransferase family protein	*
hypo-DMR316	Chr1	10257701	10257800	AT1G29320	10255321	10258343	+	Transducin/WD40 repeat-like superfamily protein	*
hypo-DMR317	Chr1	10281401	10281500	AT1G29370	10277890	10283198	-	Kinase-related protein of unknown function (DUF1296)	*
hypo-DMR318	Chr1	10291301	10291400	AT1G29400	10290040	10294630	-	MEI2-like protein 5	*
hypo-DMR319	Chr1	10334801	10334900	AT1G29560	10332371	10335694	+	Zinc finger C-x8-C-x5-C-x3-H type family protein	*
hypo-DMR320	Chr1	10412401	10412500	AT1G29740	10407379	10412997	-	Leucine-rich repeat transmembrane protein kinase	*
hypo-DMR321	Chr1	10418901	10419100	AT1G29750	10413881	10420524	-	receptor-like kinase in flowers 1	*
hypo-DMR322	Chr1	10444101	10444200	AT1G29830	10441053	10445657	+	Magnesium transporter CorA-like family protein	*
hypo-DMR323	Chr1	10445601	10445700	AT1G29830	10441053	10445657	+	Magnesium transporter CorA-like family protein	56
hypo-DMR323	Chr1	10445601	10445700	AT1G29840	10445625	10447553	-	alpha/beta-Hydrolases superfamily protein	75
hypo-DMR324	Chr1	10459801	10459900	AT1G29880	10459478	10462801	-	glycyl-tRNA synthetase / glycine--tRNA ligase	*
hypo-DMR325	Chr1	10494101	10494200	AT1G29950	10491698	10494598	+	basic helix-loop-helix (bHLH) DNA-binding superfamily protein	*
hypo-DMR325	Chr1	10494101	10494200	AT1G29951	10491975	10494598	+	conserved peptide upstream open reading frame 35	*
hypo-DMR325	Chr1	10494101	10494200	AT1G29952	10491975	10494598	+	conserved peptide upstream open reading frame 34	*
hypo-DMR326	Chr1	10500201	10500300	AT1G29970	10498351	10501452	-	60S ribosomal protein L18A-1	*
hypo-DMR327	Chr1	10511501	10511600	AT1G30000	10509211	10512468	-	alpha-mannosidase 3	*
hypo-DMR328	Chr1	10641901	10642000	AT1G30240	10641099	10645935	-	no description	*
hypo-DMR329	Chr1	10731501	10731600	AT1G30400	10727638	10738055	+	multidrug resistance-associated protein 1	*
hypo-DMR330	Chr1	10773301	10773400	AT1G30460	10770813	10775402	-	cleavage and polyadenylation specificity factor 30	*
hypo-DMR331	Chr1	10776401	10776500	NO_GENE_DATA
hypo-DMR332	Chr1	10780701	10780800	AT1G30470	10779171	10786697	+	SIT4 phosphatase-associated family protein	*
hypo-DMR333	Chr1	10792101	10792200	AT1G30480	10790022	10792575	+	D111/G-patch domain-containing protein	*
hypo-DMR334	Chr1	10812601	10812700	AT1G30520	10810984	10813700	+	acyl-activating enzyme 14	*
hypo-DMR335	Chr1	10814501	10814600	AT1G30530	10814659	10816583	+	UDP-glucosyl transferase 78D1	59
hypo-DMR336	Chr1	10830701	10830900	AT1G30570	10828933	10831482	+	hercules receptor kinase 2	*
hypo-DMR337	Chr1	10841401	10841500	AT1G30600	10841142	10845050	-	Subtilase family protein	*
hypo-DMR338	Chr1	10885801	10885900	AT1G30680	10881597	10886425	+	toprim domain-containing protein	*
hypo-DMR339	Chr1	10946501	10946600	AT1G30820	10944913	10949458	-	CTP synthase family protein	*
hypo-DMR340	Chr1	10987901	10988000	AT1G30860	10986523	10989504	-	RING/U-box superfamily protein	*
hypo-DMR341	Chr1	11027201	11027300	NO_GENE_DATA
hypo-DMR342	Chr1	11032501	11032600	NO_GENE_DATA
hypo-DMR343	Chr1	11105001	11105200	AT1G31120	11104301	11107763	-	K+ uptake permease 10	*
hypo-DMR344	Chr1	11146801	11146900	AT1G31190	11144772	11146930	+	myo-inositol monophosphatase like 1	*
hypo-DMR344	Chr1	11146801	11146900	AT1G31200	11146923	11147678	-	phloem protein 2-A9	23
hypo-DMR345	Chr1	11209201	11209300	NO_GENE_DATA
hypo-DMR346	Chr1	11248001	11248100	AT1G31410	11246914	11249359	-	putrescine-binding periplasmic protein-related	*
hypo-DMR347	Chr1	11294301	11294400	NO_GENE_DATA
hypo-DMR348	Chr1	11370001	11370100	AT1G31740	11365285	11369908	-	beta-galactosidase 15	93
hypo-DMR349	Chr1	11370801	11370900	AT1G31750	11370659	11372077	-	proline-rich family protein	*
hypo-DMR350	Chr1	11434701	11434800	AT1G31860	11434108	11436607	-	histidine biosynthesis bifunctional protein (HISIE)	*
hypo-DMR351	Chr1	11502801	11502900	NO_GENE_DATA
hypo-DMR352	Chr1	11525501	11525600	NO_GENE_DATA
hypo-DMR353	Chr1	11538601	11538700	AT1G32080	11537342	11539800	-	membrane protein, putative	*
hypo-DMR354	Chr1	11588201	11588300	AT1G32180	11586516	11589651	-	cellulose synthase-like D6	*
hypo-DMR355	Chr1	11619101	11619200	NO_GENE_DATA
hypo-DMR356	Chr1	11759601	11759700	AT1G32530	11759459	11762607	-	RING/U-box superfamily protein	*
hypo-DMR357	Chr1	11841901	11842000	AT1G32730	11840910	11843257	+	no description	*
hypo-DMR358	Chr1	11849601	11849700	AT1G32750	11846247	11856765	-	HAC13 protein (HAC13)	*
hypo-DMR359	Chr1	11883501	11883600	AT1G32810	11881810	11885843	+	RING/FYVE/PHD zinc finger superfamily protein	*
hypo-DMR360	Chr1	11885601	11885700	AT1G32810	11881810	11885843	+	RING/FYVE/PHD zinc finger superfamily protein	*
hypo-DMR361	Chr1	11917601	11917800	NO_GENE_DATA
hypo-DMR362	Chr1	11932201	11932300	AT1G32930	11931842	11934759	-	Galactosyltransferase family protein	*
hypo-DMR363	Chr1	11957001	11957100	AT1G32990	11955785	11957284	+	plastid ribosomal protein l11	*
hypo-DMR364	Chr1	12087801	12087900	AT1G33340	12087580	12088958	+	ENTH/ANTH/VHS superfamily protein	*
hypo-DMR365	Chr1	12155601	12155700	NO_GENE_DATA
hypo-DMR366	Chr1	12162901	12163000	AT1G33540	12162349	12164700	-	serine carboxypeptidase-like 18	*
hypo-DMR367	Chr1	12215001	12215100	NO_GENE_DATA
hypo-DMR368	Chr1	12218601	12218700	NO_GENE_DATA
hypo-DMR369	Chr1	12255501	12255600	NO_GENE_DATA
hypo-DMR370	Chr1	12257901	12258000	AT1G33790	12256664	12260605	+	jacalin lectin family protein	*
hypo-DMR371	Chr1	12272501	12272800	NO_GENE_DATA
hypo-DMR372	Chr1	12281701	12281800	NO_GENE_DATA
hypo-DMR373	Chr1	12347801	12347900	AT1G33960	12346232	12348513	+	P-loop containing nucleoside triphosphate hydrolases superfamily protein	*
hypo-DMR374	Chr1	12361501	12361600	NO_GENE_DATA
hypo-DMR375	Chr1	12372801	12372900	NO_GENE_DATA
hypo-DMR376	Chr1	12395601	12395800	AT1G34050	12393495	12396006	+	Ankyrin repeat family protein	*
hypo-DMR377	Chr1	12401301	12401400	NO_GENE_DATA
hypo-DMR378	Chr1	12460001	12460100	AT1G34210	12458670	12462905	+	somatic embryogenesis receptor-like kinase 2	*
hypo-DMR379	Chr1	12461001	12461100	AT1G34210	12458670	12462905	+	somatic embryogenesis receptor-like kinase 2	*
hypo-DMR380	Chr1	12462601	12462700	AT1G34210	12458670	12462905	+	somatic embryogenesis receptor-like kinase 2	*
hypo-DMR380	Chr1	12462601	12462700	AT1G34220	12462849	12466089	-	Regulator of Vps4 activity in the MVB pathway protein	149
hypo-DMR381	Chr1	12487301	12487400	AT1G34260	12485967	12492169	+	FORMS APLOID AND BINUCLEATE CELLS 1A	*
hypo-DMR382	Chr1	12524101	12524200	AT1G34320	12520179	12524370	+	Protein of unknown function (DUF668)	*
hypo-DMR383	Chr1	12640801	12640900	NO_GENE_DATA
hypo-DMR384	Chr1	12646201	12646300	NO_GENE_DATA
hypo-DMR385	Chr1	12686501	12686800	AT1G34630	12685200	12687641	+	no description	*
hypo-DMR386	Chr1	12687201	12687300	AT1G34630	12685200	12687641	+	no description	*
hypo-DMR387	Chr1	12842601	12842900	NO_GENE_DATA
hypo-DMR388	Chr1	12845301	12845700	NO_GENE_DATA
hypo-DMR389	Chr1	12847401	12847500	NO_GENE_DATA
hypo-DMR390	Chr1	12909401	12909500	AT1G35220	12908914	12914802	+	no description	*
hypo-DMR391	Chr1	12994501	12994600	NO_GENE_DATA
hypo-DMR392	Chr1	13024901	13025100	AT1G35410	13024161	13024941	+	Protein of unknown function (DUF1184)	40
hypo-DMR393	Chr1	13070201	13070300	NO_GENE_DATA
hypo-DMR394	Chr1	13106801	13106900	NO_GENE_DATA
hypo-DMR395	Chr1	13119301	13119400	NO_GENE_DATA
hypo-DMR396	Chr1	13122901	13123000	AT1G35580	13122204	13125264	-	cytosolic invertase 1	*
hypo-DMR397	Chr1	13165401	13165500	NO_GENE_DATA
hypo-DMR398	Chr1	13223201	13223300	AT1G35710	13220940	13224681	+	Protein kinase family protein with leucine-rich repeat domain	*
hypo-DMR399	Chr1	13253701	13253800	AT1G35750	13253398	13255570	-	pumilio 10	*
hypo-DMR400	Chr1	13256501	13256600	NO_GENE_DATA
hypo-DMR401	Chr1	13341601	13341700	AT1G35890	13341300	13341953	+	NAC (No Apical Meristem) domain transcriptional regulator superfamily protein	*
hypo-DMR402	Chr1	13352201	13352300	NO_GENE_DATA
hypo-DMR403	Chr1	13453701	13453800	AT1G36050	13450204	13453683	+	Endoplasmic reticulum vesicle transporter protein	18
hypo-DMR404	Chr1	13539901	13540000	AT1G36160	13533411	13544009	+	acetyl-CoA carboxylase 1	*
hypo-DMR405	Chr1	13590801	13590900	NO_GENE_DATA
hypo-DMR406	Chr1	13675901	13676000	NO_GENE_DATA
hypo-DMR407	Chr1	13964601	13964700	NO_GENE_DATA
hypo-DMR408	Chr1	14152801	14153000	NO_GENE_DATA
hypo-DMR409	Chr1	14155501	14155600	NO_GENE_DATA
hypo-DMR410	Chr1	14283701	14283800	NO_GENE_DATA
hypo-DMR411	Chr1	14310201	14310300	NO_GENE_DATA
hypo-DMR412	Chr1	15898401	15898500	AT1G42440	15895285	15900055	-	no description	*
hypo-DMR413	Chr1	15930101	15930200	AT1G42470	15926987	15935208	+	Patched family protein	*
hypo-DMR414	Chr1	15975401	15975500	AT1G42540	15973054	15976703	+	glutamate receptor 3.3	*
hypo-DMR415	Chr1	15976101	15976200	AT1G42540	15973054	15976703	+	glutamate receptor 3.3	*
hypo-DMR416	Chr1	16125301	16125400	NO_GENE_DATA
hypo-DMR417	Chr1	16444401	16444500	AT1G43650	16443685	16446886	-	nodulin MtN21 /EamA-like transporter family protein	*
hypo-DMR418	Chr1	16476901	16477000	NO_GENE_DATA
hypo-DMR419	Chr1	16736201	16736300	NO_GENE_DATA
hypo-DMR420	Chr1	16795801	16795900	AT1G44160	16794829	16796450	+	HSP40/DnaJ peptide-binding protein	*
hypo-DMR421	Chr1	16796401	16796500	AT1G44160	16794829	16796450	+	HSP40/DnaJ peptide-binding protein	49
hypo-DMR421	Chr1	16796401	16796500	AT1G44170	16796400	16800321	-	aldehyde dehydrogenase 3H1	*
hypo-DMR422	Chr1	16817301	16817400	NO_GENE_DATA
hypo-DMR423	Chr1	16819601	16819700	NO_GENE_DATA
hypo-DMR424	Chr1	16821401	16821500	AT1G44224	16820946	16821808	-	ECA1 gametogenesis related family protein	*
hypo-DMR425	Chr1	16830701	16830900	AT1G44318	16831016	16833916	+	Aldolase superfamily protein	116
hypo-DMR426	Chr1	16930601	16930700	NO_GENE_DATA
hypo-DMR427	Chr1	16939501	16939600	NO_GENE_DATA
hypo-DMR428	Chr1	16978001	16978100	AT1G44910	16975604	16982965	+	pre-mRNA-processing protein 40A	*
hypo-DMR429	Chr1	16984801	16984900	NO_GENE_DATA
hypo-DMR430	Chr1	17085001	17085100	AT1G45160	17083546	17090545	-	Protein kinase superfamily protein	*
hypo-DMR431	Chr1	17146501	17146600	NO_GENE_DATA
hypo-DMR432	Chr1	17180501	17180600	AT1G45474	17179302	17180806	+	photosystem I light harvesting complex gene 5	*
hypo-DMR432	Chr1	17180501	17180600	AT1G45545	17180615	17182957	-	Plant protein of unknown function (DUF827)	15
hypo-DMR433	Chr1	17187501	17187600	NO_GENE_DATA
hypo-DMR434	Chr1	17188601	17188700	NO_GENE_DATA
hypo-DMR435	Chr1	17210801	17210900	NO_GENE_DATA
hypo-DMR436	Chr1	17250401	17250800	NO_GENE_DATA
hypo-DMR437	Chr1	17273401	17273500	AT1G46912	17272521	17273629	+	F-box associated ubiquitination effector family protein	*
hypo-DMR438	Chr1	17295201	17295300	NO_GENE_DATA
hypo-DMR439	Chr1	17304201	17304300	AT1G47220	17303676	17305197	+	Cyclin A3	*
hypo-DMR440	Chr1	17307501	17307800	AT1G47230	17306574	17308848	+	CYCLIN A3	*
hypo-DMR441	Chr1	17309401	17309500	AT1G47240	17308803	17311397	-	NRAMP metal ion transporter 2	*
hypo-DMR442	Chr1	17328201	17328300	AT1G47270	17326556	17328728	+	tubby like protein 6	*
hypo-DMR443	Chr1	17352701	17352800	AT1G47330	17351050	17353875	+	CBS domain-containing protein with a domain of unknown function (DUF21)	*
hypo-DMR444	Chr1	17378201	17378300	NO_GENE_DATA
hypo-DMR445	Chr1	17386801	17387100	NO_GENE_DATA
hypo-DMR446	Chr1	17391201	17391300	NO_GENE_DATA
hypo-DMR447	Chr1	17442601	17442900	NO_GENE_DATA
hypo-DMR448	Chr1	17448301	17448400	NO_GENE_DATA
hypo-DMR449	Chr1	17474901	17475000	NO_GENE_DATA
hypo-DMR450	Chr1	17511001	17511200	NO_GENE_DATA
hypo-DMR451	Chr1	17511401	17511500	NO_GENE_DATA
hypo-DMR452	Chr1	17564301	17564400	AT1G47730	17563931	17565106	-	F-box and associated interaction domains-containing protein	*
hypo-DMR453	Chr1	17584101	17584200	NO_GENE_DATA
hypo-DMR454	Chr1	17590901	17591000	AT1G47770	17590266	17591261	+	Beta-galactosidase related protein	*
hypo-DMR455	Chr1	17591901	17592000	NO_GENE_DATA
hypo-DMR456	Chr1	17619701	17619800	NO_GENE_DATA
hypo-DMR457	Chr1	17633901	17634000	NO_GENE_DATA
hypo-DMR458	Chr1	17636401	17636500	AT1G47870	17634757	17637772	+	winged-helix DNA-binding transcription factor family protein	*
hypo-DMR459	Chr1	17646601	17646700	AT1G47890	17643976	17647035	+	receptor like protein 7	*
hypo-DMR460	Chr1	17647901	17648000	AT1G47900	17647144	17651425	-	Plant protein of unknown function (DUF869)	*
hypo-DMR461	Chr1	17666501	17666600	NO_GENE_DATA
hypo-DMR462	Chr1	17744301	17744400	AT1G48090	17732010	17758444	-	calcium-dependent lipid-binding family protein	*
hypo-DMR463	Chr1	17757101	17757200	AT1G48090	17732010	17758444	-	calcium-dependent lipid-binding family protein	*
hypo-DMR464	Chr1	17836101	17836200	AT1G48280	17835088	17837717	+	hydroxyproline-rich glycoprotein family protein	*
hypo-DMR465	Chr1	17872501	17872600	AT1G48360	17868650	17873032	+	zinc ion binding	*
hypo-DMR466	Chr1	17879601	17879700	AT1G48390	17879448	17880903	-	RNI-like superfamily protein	*
hypo-DMR467	Chr1	17927101	17927200	AT1G48490	17921935	17928930	-	Protein kinase superfamily protein	*
hypo-DMR468	Chr1	17979801	17979900	NO_GENE_DATA
hypo-DMR469	Chr1	17980401	17980600	NO_GENE_DATA
hypo-DMR470	Chr1	17988201	17988300	AT1G48640	17986358	17988991	+	Transmembrane amino acid transporter family protein	*
hypo-DMR471	Chr1	18090501	18090700	NO_GENE_DATA
hypo-DMR472	Chr1	18114301	18114400	AT1G48970	18113714	18117833	-	NagB/RpiA/CoA transferase-like superfamily protein	*
hypo-DMR473	Chr1	18119401	18119500	AT1G48980	18118017	18120667	+	2-oxoglutarate (2OG) and Fe(II)-dependent oxygenase superfamily protein	*
hypo-DMR474	Chr1	18140601	18140700	AT1G49040	18139234	18148981	-	stomatal cytokinesis defective / SCD1 protein (SCD1)	*
hypo-DMR475	Chr1	18180801	18180900	AT1G49160	18179304	18182391	-	Protein kinase superfamily protein	*
hypo-DMR476	Chr1	18189501	18189600	NO_GENE_DATA
hypo-DMR477	Chr1	18203801	18203900	NO_GENE_DATA
hypo-DMR478	Chr1	18204901	18205000	NO_GENE_DATA
hypo-DMR479	Chr1	18308601	18308700	NO_GENE_DATA
hypo-DMR480	Chr1	18332701	18332800	AT1G49530	18332429	18333689	+	geranylgeranyl pyrophosphate synthase 6	*
hypo-DMR481	Chr1	18335101	18335200	AT1G49540	18333623	18337520	-	elongator protein 2	*
hypo-DMR482	Chr1	18357701	18357800	AT1G49600	18356886	18360150	-	RNA-binding protein 47A	*
hypo-DMR483	Chr1	18391501	18391600	AT1G49710	18391338	18393947	-	fucosyltransferase 12	*
hypo-DMR484	Chr1	18428601	18428700	NO_GENE_DATA
hypo-DMR485	Chr1	18440501	18440600	AT1G49810	18440013	18442237	-	Na+/H+ antiporter 2	*
hypo-DMR486	Chr1	18489501	18489600	AT1G49940	18488360	18491179	-	no description	*
hypo-DMR487	Chr1	18514201	18514300	AT1G49990	18513628	18515099	+	F-box family protein	*
hypo-DMR488	Chr1	18532901	18533000	AT1G50030	18522441	18539995	-	target of rapamycin	*
hypo-DMR489	Chr1	18565301	18565400	AT1G50120	18561829	18566172	+	no description	*
hypo-DMR490	Chr1	18576401	18576500	AT1G50140	18569735	18578702	-	P-loop containing nucleoside triphosphate hydrolases superfamily protein	*
hypo-DMR491	Chr1	18595201	18595300	AT1G50200	18591194	18598481	-	Alanyl-tRNA synthetase	*
hypo-DMR492	Chr1	18607701	18607800	AT1G50240	18607047	18614162	+	Protein kinase family protein with ARM repeat domain	*
hypo-DMR493	Chr1	18697301	18697400	AT1G50460	18693684	18697659	+	hexokinase-like 1	*
hypo-DMR494	Chr1	18704701	18704800	AT1G50480	18701951	18704938	+	10-formyltetrahydrofolate synthetase	*
hypo-DMR494	Chr1	18704701	18704800	AT1G50490	18704805	18706478	-	ubiquitin-conjugating enzyme 20	5
hypo-DMR495	Chr1	18719501	18719600	AT1G50520	18719378	18721219	+	cytochrome P450, family 705, subfamily A, polypeptide 27	*
hypo-DMR496	Chr1	18783201	18783300	AT1G50700	18781914	18784582	+	calcium-dependent protein kinase 33	*
hypo-DMR497	Chr1	18831301	18831400	NO_GENE_DATA
hypo-DMR498	Chr1	18872301	18872400	AT1G50920	18870139	18872930	+	Nucleolar GTP-binding protein	*
hypo-DMR499	Chr1	18897301	18897400	AT1G50970	18896323	18900268	+	Membrane trafficking VPS53 family protein	*
hypo-DMR500	Chr1	19019301	19019400	AT1G51310	19018979	19021804	-	transferases	*
hypo-DMR501	Chr1	19030501	19030600	NO_GENE_DATA
hypo-DMR502	Chr1	19038101	19038200	AT1G51350	19035755	19039341	+	ARM repeat superfamily protein	*
hypo-DMR503	Chr1	19075601	19075700	AT1G51450	19074371	19076520	+	TRAUCO	*
hypo-DMR504	Chr1	19076801	19076900	AT1G51460	19076982	19081433	-	ABC-2 type transporter family protein	82
hypo-DMR505	Chr1	19099001	19099300	AT1G51500	19097797	19101080	-	ABC-2 type transporter family protein	*
hypo-DMR506	Chr1	19116501	19116600	AT1G51540	19115561	19117534	+	Galactose oxidase/kelch repeat superfamily protein	*
hypo-DMR507	Chr1	19117301	19117400	AT1G51540	19115561	19117534	+	Galactose oxidase/kelch repeat superfamily protein	*
hypo-DMR507	Chr1	19117301	19117400	AT1G51550	19117032	19119371	-	Kelch repeat-containing F-box family protein	*
hypo-DMR508	Chr1	19169901	19170000	AT1G51690	19164063	19170449	+	protein phosphatase 2A 55 kDa regulatory subunit B alpha isoform	*
hypo-DMR509	Chr1	19186101	19186200	AT1G51720	19180772	19186532	+	Amino acid dehydrogenase family protein	*
hypo-DMR510	Chr1	19187101	19187200	AT1G51730	19186492	19188788	-	Ubiquitin-conjugating enzyme family protein	*
hypo-DMR511	Chr1	19194501	19194600	AT1G51745	19191523	19194787	+	Tudor/PWWP/MBT superfamily protein	*
hypo-DMR512	Chr1	19197401	19197500	NO_GENE_DATA
hypo-DMR513	Chr1	19202801	19202900	AT1G51770	19201789	19203224	+	Core-2/I-branching beta-1,6-N-acetylglucosaminyltransferase family protein	*
hypo-DMR514	Chr1	19221001	19221100	AT1G51805	19220977	19225690	-	Leucine-rich repeat protein kinase family protein	*
hypo-DMR515	Chr1	19227001	19227100	AT1G51810	19227119	19232359	-	Leucine-rich repeat protein kinase family protein	19
hypo-DMR516	Chr1	19227301	19227400	AT1G51810	19227119	19232359	-	Leucine-rich repeat protein kinase family protein	*
hypo-DMR517	Chr1	19251801	19251900	NO_GENE_DATA
hypo-DMR518	Chr1	19267801	19267900	NO_GENE_DATA
hypo-DMR519	Chr1	19277501	19277600	AT1G51890	19274658	19278528	-	Leucine-rich repeat protein kinase family protein	*
hypo-DMR520	Chr1	19296801	19296900	AT1G51940	19295904	19299118	-	protein kinase family protein / peptidoglycan-binding LysM domain-containing protein	*
hypo-DMR521	Chr1	19361201	19361300	NO_GENE_DATA
hypo-DMR522	Chr1	19371601	19371700	AT1G52080	19369131	19372065	+	actin binding protein family	*
hypo-DMR523	Chr1	19389501	19389600	AT1G52110	19386789	19389740	-	Mannose-binding lectin superfamily protein	*
hypo-DMR524	Chr1	19420401	19420500	NO_GENE_DATA
hypo-DMR525	Chr1	19461701	19461800	AT1G52260	19460570	19463445	+	PDI-like 1-5	*
hypo-DMR526	Chr1	19481501	19481600	AT1G52315	19481188	19482674	+	Regulator of Vps4 activity in the MVB pathway protein	*
hypo-DMR527	Chr1	19502601	19502700	AT1G52360	19499162	19506170	+	Coatomer, beta' subunit	*
hypo-DMR528	Chr1	19567301	19567400	AT1G52520	19565769	19568384	+	FAR1-related sequence 6	*
hypo-DMR529	Chr1	19577801	19577900	NO_GENE_DATA
hypo-DMR530	Chr1	19587501	19587600	AT1G52580	19587637	19589052	+	RHOMBOID-like protein 5	37
hypo-DMR531	Chr1	19589601	19589700	AT1G52590	19589009	19590273	-	Putative thiol-disulphide oxidoreductase DCC	*
hypo-DMR532	Chr1	19606901	19607000	AT1G52630	19606335	19608639	-	O-fucosyltransferase family protein	*
hypo-DMR533	Chr1	19609001	19609100	AT1G52640	19608731	19610452	-	Pentatricopeptide repeat (PPR) superfamily protein	*
hypo-DMR534	Chr1	19662501	19662600	AT1G52790	19662194	19663301	-	2-oxoglutarate (2OG) and Fe(II)-dependent oxygenase superfamily protein	*
hypo-DMR535	Chr1	19669401	19669500	AT1G52820	19669183	19670427	+	2-oxoglutarate (2OG) and Fe(II)-dependent oxygenase superfamily protein	*
hypo-DMR536	Chr1	19703401	19703500	NO_GENE_DATA
hypo-DMR537	Chr1	19719801	19719900	AT1G52940	19716402	19723725	+	purple acid phosphatase 5	*
hypo-DMR538	Chr1	19739701	19739800	AT1G52980	19737432	19740348	+	GTP-binding family protein	*
hypo-DMR539	Chr1	19774601	19774800	AT1G53050	19772045	19775747	+	Protein kinase superfamily protein	*
hypo-DMR540	Chr1	19785101	19785200	AT1G53090	19783352	19786902	+	SPA1-related 4	*
hypo-DMR541	Chr1	19899501	19899600	AT1G53340	19898928	19900931	-	Cysteine/Histidine-rich C1 domain family protein	*
hypo-DMR542	Chr1	19905201	19905300	AT1G53350	19903899	19907515	+	Disease resistance protein (CC-NBS-LRR class) family	*
hypo-DMR543	Chr1	19907601	19907700	AT1G53350	19903899	19907515	+	Disease resistance protein (CC-NBS-LRR class) family	86
hypo-DMR543	Chr1	19907601	19907700	AT1G53360	19907517	19908548	+	F-box associated ubiquitination effector family protein	*
hypo-DMR544	Chr1	19920001	19920100	AT1G53390	19918047	19923807	+	P-loop containing nucleoside triphosphate hydrolases superfamily protein	*
hypo-DMR545	Chr1	19921001	19921100	AT1G53390	19918047	19923807	+	P-loop containing nucleoside triphosphate hydrolases superfamily protein	*
hypo-DMR546	Chr1	19933601	19933700	NO_GENE_DATA
hypo-DMR547	Chr1	19938301	19938600	AT1G53430	19935163	19941088	+	Leucine-rich repeat transmembrane protein kinase	*
hypo-DMR548	Chr1	19948501	19948600	AT1G53440	19945959	19951562	+	Leucine-rich repeat transmembrane protein kinase	*
hypo-DMR549	Chr1	19952501	19952600	AT1G53450	19951006	19954115	-	no description	*
hypo-DMR550	Chr1	19954701	19954800	AT1G53460	19954490	19956632	-	no description	*
hypo-DMR551	Chr1	20026901	20027000	AT1G53645	20026147	20028635	-	hydroxyproline-rich glycoprotein family protein	*
hypo-DMR552	Chr1	20027401	20027500	AT1G53645	20026147	20028635	-	hydroxyproline-rich glycoprotein family protein	*
hypo-DMR553	Chr1	20037301	20037400	AT1G53670	20036641	20038219	+	methionine sulfoxide reductase B 1	*
hypo-DMR554	Chr1	20050501	20050600	AT1G53705	20050475	20051451	-	aminoacyl-tRNA ligases	*
hypo-DMR555	Chr1	20069601	20069700	AT1G53760	20068968	20071096	-	no description	*
hypo-DMR556	Chr1	20097401	20097500	NO_GENE_DATA
hypo-DMR557	Chr1	20213601	20213700	AT1G54130	20210873	20213942	+	RELA/SPOT homolog 3	*
hypo-DMR558	Chr1	20224801	20224900	AT1G54170	20221060	20225948	-	CTC-interacting domain 3	*
hypo-DMR559	Chr1	20247801	20247900	AT1G54220	20246037	20250310	-	Dihydrolipoamide acetyltransferase, long form protein	*
hypo-DMR560	Chr1	20258301	20258400	AT1G54260	20256936	20259417	+	winged-helix DNA-binding transcription factor family protein	*
hypo-DMR561	Chr1	20265101	20265200	AT1G54280	20262766	20267821	-	ATPase E1-E2 type family protein / haloacid dehalogenase-like hydrolase family protein	*
hypo-DMR562	Chr1	20336701	20336800	AT1G54450	20336340	20339535	-	Calcium-binding EF-hand family protein	*
hypo-DMR563	Chr1	20374901	20375000	AT1G54560	20371649	20379745	-	Myosin family protein with Dil domain	*
hypo-DMR564	Chr1	20392201	20392300	AT1G54590	20391560	20393503	-	no description	*
hypo-DMR565	Chr1	20393301	20393400	AT1G54590	20391560	20393503	-	no description	*
hypo-DMR566	Chr1	20396101	20396200	AT1G54610	20393762	20397195	-	Protein kinase superfamily protein	*
hypo-DMR567	Chr1	20397801	20397900	NO_GENE_DATA
hypo-DMR568	Chr1	20432101	20432200	AT1G54740	20430769	20431986	+	Protein of unknown function (DUF3049)	115
hypo-DMR569	Chr1	20433201	20433300	NO_GENE_DATA
hypo-DMR570	Chr1	20447801	20447900	AT1G54820	20447316	20450861	+	Protein kinase superfamily protein	*
hypo-DMR571	Chr1	20469901	20470000	NO_GENE_DATA
hypo-DMR572	Chr1	20486701	20486800	NO_GENE_DATA
hypo-DMR573	Chr1	20494801	20494900	NO_GENE_DATA
hypo-DMR574	Chr1	20498601	20498700	NO_GENE_DATA
hypo-DMR575	Chr1	20537901	20538000	AT1G55040	20534874	20539113	+	zinc finger (Ran-binding) family protein	*
hypo-DMR576	Chr1	20572801	20572900	AT1G55140	20572405	20574348	-	Ribonuclease III family protein	*
hypo-DMR577	Chr1	20584101	20584200	AT1G55175	20582965	20584430	+	no description	*
hypo-DMR578	Chr1	20595801	20595900	AT1G55205	20594559	20596034	+	no description	*
hypo-DMR578	Chr1	20595801	20595900	AT1G55207	20595969	20596498	-	no description	69
hypo-DMR579	Chr1	20625401	20625500	NO_GENE_DATA
hypo-DMR580	Chr1	20628501	20628600	AT1G55300	20628023	20629692	-	TBP-associated factor 7	*
hypo-DMR581	Chr1	20636001	20636100	AT1G55320	20633360	20636892	+	acyl-activating enzyme 18	*
hypo-DMR582	Chr1	20653101	20653200	AT1G55340	20651831	20653648	+	Protein of unknown function (DUF1639)	*
hypo-DMR583	Chr1	20653701	20653800	AT1G55340	20651831	20653648	+	Protein of unknown function (DUF1639)	53
hypo-DMR583	Chr1	20653701	20653800	AT1G55350	20653820	20665095	-	calpain-type cysteine protease family	20
hypo-DMR584	Chr1	20715201	20715300	AT1G55480	20713684	20715547	+	protein containing PDZ domain, a K-box domain, and a TPR region	*
hypo-DMR585	Chr1	20715901	20716000	AT1G55490	20715563	20719196	-	chaperonin 60 beta	*
hypo-DMR586	Chr1	20718001	20718100	AT1G55490	20715563	20719196	-	chaperonin 60 beta	*
hypo-DMR587	Chr1	20741001	20741100	AT1G55540	20734608	20743174	-	Nuclear pore complex protein	*
hypo-DMR588	Chr1	20756101	20756200	AT1G55560	20754321	20756656	-	SKU5 similar 14	*
hypo-DMR589	Chr1	20780301	20780400	AT1G55610	20779874	20784017	-	BRI1 like	*
hypo-DMR590	Chr1	20789601	20789700	AT1G55620	20787134	20791189	-	chloride channel F	*
hypo-DMR591	Chr1	20842001	20842100	AT1G55750	20840195	20845182	-	BSD domain (BTF2-like transcription factors, Synapse-associated proteins and DOS2-like proteins)	*
hypo-DMR592	Chr1	20866701	20866800	AT1G55820	20864339	20867611	+	Kinase-related protein of unknown function (DUF1296)	*
hypo-DMR593	Chr1	20868401	20868500	AT1G55830	20867872	20870338	-	no description	*
hypo-DMR594	Chr1	20887801	20887900	AT1G55860	20879466	20895393	-	ubiquitin-protein ligase 1	*
hypo-DMR595	Chr1	20897501	20897600	AT1G55870	20895585	20898422	+	Polynucleotidyl transferase, ribonuclease H-like superfamily protein	*
hypo-DMR596	Chr1	20921601	20921700	AT1G55930	20918717	20922232	+	CBS domain-containing protein / transporter associated domain-containing protein	*
hypo-DMR597	Chr1	20927601	20927700	AT1G55960	20927643	20930017	-	Polyketide cyclase/dehydrase and lipid transport superfamily protein	57
hypo-DMR598	Chr1	20933701	20933800	AT1G55970	20932129	20938290	-	histone acetyltransferase of the CBP family 4	*
hypo-DMR599	Chr1	20946901	20947000	AT1G56010	20946571	20949281	-	NAC domain containing protein 1	*
hypo-DMR600	Chr1	21005901	21006000	AT1G56140	21001574	21007809	-	Leucine-rich repeat transmembrane protein kinase	*
hypo-DMR601	Chr1	21009001	21009100	AT1G56145	21008093	21014018	-	Leucine-rich repeat transmembrane protein kinase	*
hypo-DMR602	Chr1	21046801	21046900	AT1G56230	21046009	21049194	-	Protein of unknown function (DUF1399)	*
hypo-DMR603	Chr1	21047701	21047800	AT1G56230	21046009	21049194	-	Protein of unknown function (DUF1399)	*
hypo-DMR604	Chr1	21067601	21067900	NO_GENE_DATA
hypo-DMR605	Chr1	21087301	21087400	AT1G56330	21086555	21088549	-	secretion-associated RAS 1B	*
hypo-DMR606	Chr1	21095801	21096000	AT1G56350	21094778	21097988	+	Peptide chain release factor 2	*
hypo-DMR607	Chr1	21096501	21096600	AT1G56350	21094778	21097988	+	Peptide chain release factor 2	*
hypo-DMR608	Chr1	21101801	21101900	AT1G56380	21101327	21102701	+	Mitochondrial transcription termination factor family protein	*
hypo-DMR609	Chr1	21123001	21123100	AT1G56420	21122551	21124234	-	no description	*
hypo-DMR610	Chr1	21127301	21127600	NO_GENE_DATA
hypo-DMR611	Chr1	21143801	21144000	AT1G56450	21141883	21144400	+	20S proteasome beta subunit G1	*
hypo-DMR612	Chr1	21166601	21166700	AT1G56500	21159744	21167321	+	haloacid dehalogenase-like hydrolase family protein	*
hypo-DMR613	Chr1	21194201	21194300	AT1G56560	21192499	21195112	+	Plant neutral invertase family protein	*
hypo-DMR614	Chr1	21209701	21209800	AT1G56600	21207537	21209596	+	galactinol synthase 2	105
hypo-DMR615	Chr1	21219101	21219200	NO_GENE_DATA
hypo-DMR616	Chr1	21308801	21308900	NO_GENE_DATA
hypo-DMR617	Chr1	21341701	21342400	NO_GENE_DATA
hypo-DMR618	Chr1	21360301	21360400	NO_GENE_DATA
hypo-DMR619	Chr1	21372301	21372400	AT1G57700	21370683	21374080	+	Protein kinase superfamily protein	*
hypo-DMR620	Chr1	21379801	21379900	AT1G57720	21377615	21380382	+	Translation elongation factor EF1B, gamma chain	*
hypo-DMR621	Chr1	21396101	21396200	AT1G57770	21395196	21398280	+	FAD/NAD(P)-binding oxidoreductase family protein	*
hypo-DMR622	Chr1	21426601	21426700	AT1G57850	21425481	21427349	+	Toll-Interleukin-Resistance (TIR) domain family protein	*
hypo-DMR623	Chr1	21438101	21438200	AT1G57943	21437602	21438889	-	purine permease 17	*
hypo-DMR624	Chr1	21460701	21460800	AT1G58025	21457667	21462243	-	DNA-binding bromodomain-containing protein	*
hypo-DMR625	Chr1	21476001	21476100	NO_GENE_DATA
hypo-DMR626	Chr1	21521701	21521800	AT1G58120	21520401	21522457	+	no description	*
hypo-DMR626	Chr1	21521701	21521800	AT1G58122	21520401	21522457	+	conserved peptide upstream open reading frame 45	*
hypo-DMR627	Chr1	21585401	21585500	NO_GENE_DATA
hypo-DMR628	Chr1	21594501	21594600	AT1G58250	21587142	21601621	-	Golgi-body localisation protein domain	*
hypo-DMR629	Chr1	21617401	21617500	NO_GENE_DATA
hypo-DMR630	Chr1	21662401	21662600	NO_GENE_DATA
hypo-DMR631	Chr1	21697601	21697700	AT1G58400	21696165	21699118	-	Disease resistance protein (CC-NBS-LRR class) family	*
hypo-DMR632	Chr1	21719901	21720000	NO_GENE_DATA
hypo-DMR633	Chr1	21733501	21733700	AT1G58520	21729913	21738652	+	lipases	*
hypo-DMR634	Chr1	21733901	21734000	AT1G58520	21729913	21738652	+	lipases	*
hypo-DMR635	Chr1	21882801	21882900	AT1G59560	21881599	21883792	+	E3 Ubiquitin ligase family protein	*
hypo-DMR636	Chr1	21885601	21885700	AT1G59580	21884043	21886051	+	mitogen-activated protein kinase homolog 2	*
hypo-DMR637	Chr1	21895501	21895600	AT1G59610	21893221	21901086	+	dynamin-like 3	*
hypo-DMR638	Chr1	21928601	21928700	AT1G59660	21924693	21929424	+	Nucleoporin autopeptidase	*
hypo-DMR639	Chr1	21940501	21940600	AT1G59720	21939752	21941784	-	Tetratricopeptide repeat (TPR)-like superfamily protein	*
hypo-DMR640	Chr1	21963101	21963300	NO_GENE_DATA
hypo-DMR641	Chr1	21968801	21968900	AT1G59740	21968071	21972411	+	Major facilitator superfamily protein	*
hypo-DMR642	Chr1	21984801	21984900	AT1G59760	21984445	21990175	-	RNA helicase, ATP-dependent, SK12/DOB1 protein	*
hypo-DMR643	Chr1	21987201	21987300	AT1G59760	21984445	21990175	-	RNA helicase, ATP-dependent, SK12/DOB1 protein	*
hypo-DMR644	Chr1	21988801	21988900	AT1G59760	21984445	21990175	-	RNA helicase, ATP-dependent, SK12/DOB1 protein	*
hypo-DMR645	Chr1	21998201	21998300	NO_GENE_DATA
hypo-DMR646	Chr1	22017201	22017300	AT1G59820	22011328	22020294	+	aminophospholipid ATPase 3	*
hypo-DMR647	Chr1	22017501	22017600	AT1G59820	22011328	22020294	+	aminophospholipid ATPase 3	*
hypo-DMR648	Chr1	22045901	22046000	AT1G59890	22043829	22051086	+	SIN3-like 5	*
hypo-DMR649	Chr1	22117401	22117500	NO_GENE_DATA
hypo-DMR650	Chr1	22160401	22160500	AT1G60095	22160099	22162419	+	Mannose-binding lectin superfamily protein	*
hypo-DMR651	Chr1	22177201	22177300	AT1G60140	22176934	22180875	-	trehalose phosphate synthase	*
hypo-DMR652	Chr1	22226501	22226600	NO_GENE_DATA
hypo-DMR653	Chr1	22243601	22243700	AT1G60360	22242748	22243731	-	RING/U-box superfamily protein	*
hypo-DMR654	Chr1	22262801	22262900	AT1G60420	22261888	22264408	+	DC1 domain-containing protein	*
hypo-DMR655	Chr1	22278301	22278400	AT1G60460	22275484	22279007	+	no description	*
hypo-DMR656	Chr1	22286601	22286700	AT1G60490	22285572	22290315	-	vacuolar protein sorting 34	*
hypo-DMR657	Chr1	22299901	22300000	AT1G60525	22299526	22301343	-	no description	*
hypo-DMR657	Chr1	22299901	22300000	AT1G60530	22299797	22301167	+	Dynamin related protein 4A	*
hypo-DMR658	Chr1	22367701	22367800	AT1G60770	22366701	22368714	-	Tetratricopeptide repeat (TPR)-like superfamily protein	*
hypo-DMR659	Chr1	22399101	22399200	AT1G60850	22397916	22400362	-	DNA-directed RNA polymerase family protein	*
hypo-DMR660	Chr1	22405901	22406000	AT1G60860	22400927	22407777	-	ARF-GAP domain 2	*
hypo-DMR661	Chr1	22409001	22409100	NO_GENE_DATA
hypo-DMR662	Chr1	22418201	22418300	NO_GENE_DATA
hypo-DMR663	Chr1	22432701	22432800	AT1G60930	22430847	22438877	-	RECQ helicase L4B	*
hypo-DMR664	Chr1	22440601	22440700	AT1G60940	22439123	22442217	-	SNF1-related protein kinase 2.10	*
hypo-DMR665	Chr1	22448401	22448500	AT1G60970	22447848	22449526	-	SNARE-like superfamily protein	*
hypo-DMR666	Chr1	22463801	22463900	AT1G60990	22462026	22465424	-	Glycine cleavage T-protein family	*
hypo-DMR667	Chr1	22513401	22513500	AT1G61105	22513585	22514492	-	Toll-Interleukin-Resistance (TIR) domain family protein	85
hypo-DMR668	Chr1	22540001	22540100	AT1G61140	22534717	22540850	-	SNF2 domain-containing protein / helicase domain-containing protein / zinc finger protein-related	*
hypo-DMR669	Chr1	22544401	22544500	AT1G61150	22542524	22544644	+	LisH and RanBPM domains containing protein	*
hypo-DMR670	Chr1	22552901	22553000	AT1G61180	22551332	22554649	+	LRR and NB-ARC domains-containing disease resistance protein	*
hypo-DMR671	Chr1	22554701	22554800	AT1G61180	22551332	22554649	+	LRR and NB-ARC domains-containing disease resistance protein	52
hypo-DMR672	Chr1	22674301	22674400	AT1G61460	22674198	22677713	-	S-locus protein kinase, putative	*
hypo-DMR673	Chr1	22681101	22681200	AT1G61480	22681316	22684475	-	S-locus lectin protein kinase family protein	116
hypo-DMR674	Chr1	22691101	22691200	AT1G61500	22689729	22692881	-	S-locus lectin protein kinase family protein	*
hypo-DMR675	Chr1	22745401	22745500	AT1G61630	22744207	22746111	+	equilibrative nucleoside transporter 7	*
hypo-DMR676	Chr1	22772401	22772500	AT1G61670	22770029	22772426	+	Lung seven transmembrane receptor family protein	25
hypo-DMR676	Chr1	22772401	22772500	AT1G61680	22772315	22774720	-	terpene synthase 14	*
hypo-DMR677	Chr1	22782201	22782400	NO_GENE_DATA
hypo-DMR678	Chr1	22829401	22829500	NO_GENE_DATA
hypo-DMR679	Chr1	22855501	22855600	NO_GENE_DATA
hypo-DMR680	Chr1	22857101	22857200	AT1G61850	22856188	22862359	+	phospholipases	*
hypo-DMR681	Chr1	22911701	22911800	AT1G61990	22911205	22912935	+	Mitochondrial transcription termination factor family protein	*
hypo-DMR682	Chr1	22963801	22963900	AT1G62130	22962340	22968920	-	AAA-type ATPase family protein	*
hypo-DMR683	Chr1	23001101	23001200	AT1G62262	23000157	23002093	-	SLAC1 homologue 4	*
hypo-DMR684	Chr1	23007701	23007800	AT1G62280	23007147	23008585	-	SLAC1 homologue 1	*
hypo-DMR685	Chr1	23052201	23052300	AT1G62340	23051002	23055672	-	PA-domain containing subtilase family protein	*
hypo-DMR686	Chr1	23091001	23091100	AT1G62400	23090243	23091589	+	Protein kinase superfamily protein	*
hypo-DMR687	Chr1	23178001	23178100	AT1G62590	23176930	23179248	-	pentatricopeptide (PPR) repeat-containing protein	*
hypo-DMR688	Chr1	23204601	23204700	AT1G62670	23204773	23206665	-	rna processing factor 2	73
hypo-DMR689	Chr1	23237601	23238000	AT1G62760	23237574	23238512	-	Plant invertase/pectin methylesterase inhibitor superfamily protein	*
hypo-DMR690	Chr1	23316201	23316300	AT1G62950	23315294	23318234	+	leucine-rich repeat transmembrane protein kinase family protein	*
hypo-DMR691	Chr1	23329501	23329600	AT1G62975	23328850	23330776	+	basic helix-loop-helix (bHLH) DNA-binding superfamily protein	*
hypo-DMR692	Chr1	23335901	23336000	NO_GENE_DATA
hypo-DMR693	Chr1	23360601	23360800	AT1G63020	23354685	23362564	-	nuclear RNA polymerase D1A	*
hypo-DMR694	Chr1	23445401	23445500	AT1G63210	23443688	23447354	+	Transcription elongation factor Spt6	*
hypo-DMR695	Chr1	23536801	23536900	AT1G63470	23536519	23539220	-	AT hook motif DNA-binding family protein	*
hypo-DMR696	Chr1	23705001	23705100	AT1G63860	23701484	23706005	-	Disease resistance protein (TIR-NBS-LRR class) family	*
hypo-DMR697	Chr1	23782101	23782200	AT1G64070	23779949	23783449	+	Disease resistance protein (TIR-NBS-LRR class) family	*
hypo-DMR698	Chr1	23804101	23804200	AT1G64140	23803793	23807159	-	no description	*
hypo-DMR698	Chr1	23804101	23804200	AT1G64142	23803793	23807159	-	conserved peptide upstream open reading frame 23	*
hypo-DMR699	Chr1	23950601	23950800	NO_GENE_DATA
hypo-DMR700	Chr1	23966301	23966400	NO_GENE_DATA
hypo-DMR701	Chr1	24000301	24000400	AT1G64610	23998725	24001950	-	Transducin/WD40 repeat-like superfamily protein	*
hypo-DMR702	Chr1	24134501	24134600	AT1G64970	24134085	24136109	-	gamma-tocopherol methyltransferase	*
hypo-DMR703	Chr1	24140101	24140200	AT1G64990	24139907	24146189	-	GPCR-type G protein 1	*
hypo-DMR704	Chr1	24142301	24142400	AT1G64990	24139907	24146189	-	GPCR-type G protein 1	*
hypo-DMR705	Chr1	24153201	24153300	AT1G65010	24149543	24154274	+	Plant protein of unknown function (DUF827)	*
hypo-DMR706	Chr1	24158101	24158200	AT1G65030	24156770	24158675	+	Transducin/WD40 repeat-like superfamily protein	*
hypo-DMR707	Chr1	24182401	24182500	AT1G65090	24180830	24183300	-	no description	*
hypo-DMR708	Chr1	24200601	24200700	AT1G65130	24196472	24201022	-	Ubiquitin carboxyl-terminal hydrolase-related protein	*
hypo-DMR709	Chr1	24202601	24202700	AT1G65140	24201617	24203226	+	Ubiquitin carboxyl-terminal hydrolase family protein	*
hypo-DMR710	Chr1	24211701	24211800	AT1G65180	24211741	24213870	-	Cysteine/Histidine-rich C1 domain family protein	59
hypo-DMR711	Chr1	24223201	24223300	NO_GENE_DATA
hypo-DMR712	Chr1	24225301	24225400	AT1G65210	24224812	24225815	+	Galactose-binding protein	*
hypo-DMR713	Chr1	24232201	24232300	AT1G65240	24230867	24233349	-	Eukaryotic aspartyl protease family protein	*
hypo-DMR714	Chr1	24239801	24239900	AT1G65260	24236258	24240705	+	plastid transcriptionally active 4	*
hypo-DMR715	Chr1	24280401	24280500	NO_GENE_DATA
hypo-DMR716	Chr1	24287801	24287900	AT1G65380	24286826	24289249	+	Leucine-rich repeat (LRR) family protein	*
hypo-DMR717	Chr1	24395701	24395800	NO_GENE_DATA
hypo-DMR718	Chr1	24455201	24455400	NO_GENE_DATA
hypo-DMR719	Chr1	24477201	24477300	AT1G65810	24477043	24480728	-	P-loop containing nucleoside triphosphate hydrolases superfamily protein	*
hypo-DMR720	Chr1	24483001	24483100	NO_GENE_DATA
hypo-DMR721	Chr1	24492401	24492500	AT1G65840	24489780	24493024	+	polyamine oxidase 4	*
hypo-DMR722	Chr1	24539901	24540000	AT1G65930	24538886	24542129	+	cytosolic NADP+-dependent isocitrate dehydrogenase	*
hypo-DMR723	Chr1	24549701	24549800	AT1G65950	24546704	24551144	-	Protein kinase superfamily protein	*
hypo-DMR724	Chr1	24592501	24592600	AT1G66050	24589487	24592747	+	Zinc finger (C3HC4-type RING finger) family protein	*
hypo-DMR725	Chr1	24643601	24643700	AT1G66173	24642586	24644068	+	no description	*
hypo-DMR726	Chr1	24733401	24733500	NO_GENE_DATA
hypo-DMR727	Chr1	24763201	24763300	NO_GENE_DATA
hypo-DMR728	Chr1	24783201	24783300	AT1G66440	24782171	24784351	+	Cysteine/Histidine-rich C1 domain family protein	*
hypo-DMR729	Chr1	24834001	24834100	AT1G66560	24833579	24834631	+	WRKY DNA-binding protein 64	*
hypo-DMR730	Chr1	24847401	24847500	NO_GENE_DATA
hypo-DMR731	Chr1	24853301	24853600	AT1G66620	24852806	24854153	-	Protein with RING/U-box and TRAF-like domains	*
hypo-DMR732	Chr1	24857701	24857800	AT1G66640	24857438	24859011	+	RNI-like superfamily protein	*
hypo-DMR733	Chr1	24893901	24894000	AT1G66740	24892340	24893766	+	ASF1 like histone chaperone	135
hypo-DMR734	Chr1	24901401	24901500	NO_GENE_DATA
hypo-DMR735	Chr1	24910901	24911000	AT1G66780	24909213	24911485	+	MATE efflux family protein	*
hypo-DMR736	Chr1	24913301	24913400	AT1G66783	24913206	24913296	-	no description	5
hypo-DMR737	Chr1	24937401	24937600	AT1G66850	24936958	24937434	+	Bifunctional inhibitor/lipid-transfer protein/seed storage 2S albumin superfamily protein	33
hypo-DMR738	Chr1	24985701	24985800	AT1G66960	24984941	24989797	-	Terpenoid cyclases family protein	*
hypo-DMR739	Chr1	24994401	24994500	AT1G66970	24992553	24996117	-	SHV3-like 2	*
hypo-DMR740	Chr1	25020101	25020200	AT1G67040	25019105	25022542	-	no description	*
hypo-DMR741	Chr1	25057401	25057500	AT1G67105	25057479	25058264	+	no description	21
hypo-DMR742	Chr1	25083701	25083800	AT1G67120	25069562	25095526	-	ATPases	*
hypo-DMR743	Chr1	25114301	25114400	AT1G67140	25100862	25117423	-	HEAT repeat-containing protein	*
hypo-DMR744	Chr1	25134101	25134200	AT1G67190	25132498	25134431	+	F-box/RNI-like superfamily protein	*
hypo-DMR745	Chr1	25150901	25151100	NO_GENE_DATA
hypo-DMR746	Chr1	25198201	25198300	AT1G67310	25198182	25203126	-	Calmodulin-binding transcription activator protein with CG-1 and Ankyrin domains	*
hypo-DMR747	Chr1	25285501	25285600	AT1G67490	25280451	25286611	-	glucosidase 1	*
hypo-DMR748	Chr1	25365101	25365200	AT1G67660	25363535	25365229	+	Restriction endonuclease, type II-like superfamily protein	*
hypo-DMR749	Chr1	25378301	25378400	AT1G67710	25376751	25379144	-	response regulator 11	*
hypo-DMR750	Chr1	25389701	25389800	AT1G67720	25386341	25391073	+	Leucine-rich repeat protein kinase family protein	*
hypo-DMR751	Chr1	25526101	25526200	AT1G68110	25524718	25526150	+	ENTH/ANTH/VHS superfamily protein	49
hypo-DMR751	Chr1	25526101	25526200	AT1G68120	25526215	25527534	-	basic pentacysteine 3	15
hypo-DMR752	Chr1	25595301	25595400	NO_GENE_DATA
hypo-DMR753	Chr1	25627401	25627500	NO_GENE_DATA
hypo-DMR754	Chr1	25676301	25676400	AT1G68470	25676395	25678288	-	Exostosin family protein	5
hypo-DMR755	Chr1	25705101	25705200	NO_GENE_DATA
hypo-DMR756	Chr1	25724001	25724200	NO_GENE_DATA
hypo-DMR757	Chr1	25790701	25790800	AT1G68690	25788608	25792324	+	Protein kinase superfamily protein	*
hypo-DMR758	Chr1	25806101	25806200	AT1G68720	25804418	25808982	+	tRNA arginine adenosine deaminase	*
hypo-DMR759	Chr1	25831701	25831800	AT1G68780	25831803	25833844	-	RNI-like superfamily protein	3
hypo-DMR760	Chr1	25867501	25867600	AT1G68820	25865660	25868985	+	Transmembrane Fragile-X-F-associated protein	*
hypo-DMR761	Chr1	25903901	25904000	AT1G68890	25896945	25906714	+	magnesium ion binding	*
hypo-DMR762	Chr1	25910501	25910600	AT1G68910	25908131	25911108	-	WPP domain-interacting protein 2	*
hypo-DMR763	Chr1	25924801	25924900	AT1G68940	25921453	25925845	-	Armadillo/beta-catenin-like repeat family protein	*
hypo-DMR764	Chr1	25935901	25936000	AT1G68990	25934997	25940966	-	male gametophyte defective 3	*
hypo-DMR765	Chr1	25942701	25942800	AT1G69010	25941675	25943836	+	BES1-interacting Myc-like protein 2	*
hypo-DMR766	Chr1	25947701	25947800	AT1G69030	25947265	25949262	-	BSD domain-containing protein	*
hypo-DMR767	Chr1	26020601	26020700	AT1G69220	26020089	26026171	-	Protein kinase superfamily protein	*
hypo-DMR768	Chr1	26035201	26035300	AT1G69250	26032827	26035504	+	Nuclear transport factor 2 (NTF2) family protein with RNA binding (RRM-RBD-RNP motifs) domain	*
hypo-DMR769	Chr1	26111301	26111400	NO_GENE_DATA
hypo-DMR770	Chr1	26198201	26198300	AT1G69650	26197498	26198821	-	TRAF-like family protein	*
hypo-DMR771	Chr1	26343601	26343700	AT1G69940	26343369	26345058	-	Pectin lyase-like superfamily protein	*
hypo-DMR772	Chr1	26348901	26349000	AT1G69960	26348721	26350697	-	serine/threonine protein phosphatase 2A	*
hypo-DMR773	Chr1	26384301	26384400	AT1G70060	26383244	26389916	+	SIN3-like 4	*
hypo-DMR774	Chr1	26390201	26390300	AT1G70070	26390016	26394196	-	DEAD/DEAH box helicase, putative	*
hypo-DMR775	Chr1	26406601	26406700	AT1G70110	26406238	26408323	-	Concanavalin A-like lectin protein kinase family protein	*
hypo-DMR776	Chr1	26478601	26478700	AT1G70300	26477880	26481630	-	K+ uptake permease 6	*
hypo-DMR777	Chr1	26498601	26498700	AT1G70320	26488522	26501281	-	ubiquitin-protein ligase 2	*
hypo-DMR778	Chr1	26555001	26555100	NO_GENE_DATA
hypo-DMR779	Chr1	26567801	26567900	AT1G70500	26566579	26568729	-	Pectin lyase-like superfamily protein	*
hypo-DMR780	Chr1	26586101	26586200	AT1G70520	26584729	26587419	-	cysteine-rich RLK (RECEPTOR-like protein kinase) 2	*
hypo-DMR781	Chr1	26701601	26701700	AT1G70790	26700412	26702346	+	Calcium-dependent lipid-binding (CaLB domain) family protein	*
hypo-DMR782	Chr1	26716601	26716700	AT1G70850	26714866	26716829	-	MLP-like protein 34	*
hypo-DMR783	Chr1	26792301	26792400	AT1G71020	26790597	26793175	-	ARM repeat superfamily protein	*
hypo-DMR784	Chr1	26820501	26820600	AT1G71110	26818083	26821004	+	no description	*
hypo-DMR785	Chr1	26821201	26821300	AT1G71120	26821072	26822420	-	GDSL-motif lipase/hydrolase 6	*
hypo-DMR786	Chr1	26940501	26940600	AT1G71528	26939562	26942952	-	no description	*
hypo-DMR786	Chr1	26940501	26940600	AT1G71530	26939567	26942952	+	Protein kinase superfamily protein	*
hypo-DMR787	Chr1	27004901	27005000	AT1G71810	27002414	27008176	-	Protein kinase superfamily protein	*
hypo-DMR788	Chr1	27031001	27031100	AT1G71866	27030427	27031461	-	no description	*
hypo-DMR789	Chr1	27064101	27064200	AT1G71900	27061486	27064496	+	Protein of unknown function (DUF803)	*
hypo-DMR790	Chr1	27099401	27099500	AT1G71980	27097903	27100139	+	Protease-associated (PA) RING/U-box zinc finger family protein	*
hypo-DMR791	Chr1	27126001	27126100	AT1G72090	27123567	27126895	+	Methylthiotransferase	*
hypo-DMR792	Chr1	27238301	27238400	AT1G72340	27236875	27238612	+	NagB/RpiA/CoA transferase-like superfamily protein	*
hypo-DMR793	Chr1	27355601	27355700	AT1G72660	27353791	27356670	+	P-loop containing nucleoside triphosphate hydrolases superfamily protein	*
hypo-DMR794	Chr1	27486201	27486300	AT1G73080	27484513	27488201	+	PEP1 receptor 1	*
hypo-DMR795	Chr1	27515001	27515200	NO_GENE_DATA
hypo-DMR796	Chr1	27524101	27524200	AT1G73200	27523454	27526718	-	Putative integral membrane protein conserved region (DUF2404)	*
hypo-DMR797	Chr1	27525201	27525300	AT1G73200	27523454	27526718	-	Putative integral membrane protein conserved region (DUF2404)	*
hypo-DMR798	Chr1	27609201	27609300	AT1G73430	27603655	27611068	+	sec34-like family protein	*
hypo-DMR799	Chr1	27626701	27626800	AT1G73470	27625149	27627714	+	no description	*
hypo-DMR800	Chr1	27653601	27653700	AT1G73570	27650992	27653942	+	HCP-like superfamily protein	*
hypo-DMR801	Chr1	27728501	27728600	AT1G73720	27725002	27729931	+	transducin family protein / WD-40 repeat family protein	*
hypo-DMR802	Chr1	27796401	27796500	AT1G73930	27795120	27797981	-	no description	*
hypo-DMR803	Chr1	27822701	27822800	AT1G73980	27820149	27824036	-	Phosphoribulokinase / Uridine kinase family	*
hypo-DMR804	Chr1	27881801	27881900	AT1G74150	27880528	27883626	+	Galactose oxidase/kelch repeat superfamily protein	*
hypo-DMR805	Chr1	27926901	27927000	AT1G74260	27922833	27927904	-	purine biosynthesis 4	*
hypo-DMR806	Chr1	27932501	27932800	AT1G74290	27931836	27934268	+	alpha/beta-Hydrolases superfamily protein	*
hypo-DMR807	Chr1	27937101	27937200	AT1G74310	27936508	27940190	-	heat shock protein 101	*
hypo-DMR808	Chr1	27937501	27937600	AT1G74310	27936508	27940190	-	heat shock protein 101	*
hypo-DMR809	Chr1	28016901	28017000	AT1G74550	28016045	28017711	+	cytochrome P450, family 98, subfamily A, polypeptide 9	*
hypo-DMR810	Chr1	28077101	28077300	AT1G74720	28075074	28078830	+	C2 calcium/lipid-binding plant phosphoribosyltransferase family protein	*
hypo-DMR811	Chr1	28097501	28097600	AT1G74780	28095815	28098185	+	Nodulin-like / Major Facilitator Superfamily protein	*
hypo-DMR812	Chr1	28280501	28280600	NO_GENE_DATA
hypo-DMR813	Chr1	28524801	28524900	AT1G75990	28524493	28526776	-	PAM domain (PCI/PINT associated module) protein	*
hypo-DMR814	Chr1	28593801	28593900	AT1G76200	28593250	28594742	+	no description	*
hypo-DMR815	Chr1	28614301	28614400	AT1G76270	28613207	28616739	-	O-fucosyltransferase family protein	*
hypo-DMR816	Chr1	28656401	28656500	AT1G76390	28655390	28658711	+	ARM repeat superfamily protein	*
hypo-DMR817	Chr1	28657401	28657500	AT1G76390	28655390	28658711	+	ARM repeat superfamily protein	*
hypo-DMR818	Chr1	28658801	28658900	AT1G76390	28655390	28658711	+	ARM repeat superfamily protein	90
hypo-DMR818	Chr1	28658801	28658900	AT1G76400	28658554	28661710	-	Ribophorin I	*
hypo-DMR819	Chr1	28659301	28659400	AT1G76400	28658554	28661710	-	Ribophorin I	*
hypo-DMR820	Chr1	28712001	28712100	AT1G76510	28708614	28712952	-	ARID/BRIGHT DNA-binding domain-containing protein	*
hypo-DMR821	Chr1	28720801	28720900	AT1G76540	28720328	28722521	-	cyclin-dependent kinase B2	*
hypo-DMR822	Chr1	28770201	28770300	AT1G76660	28768879	28771409	-	no description	*
hypo-DMR823	Chr1	28832201	28832300	AT1G76810	28831003	28836586	-	eukaryotic translation initiation factor 2 (eIF-2) family protein	*
hypo-DMR824	Chr1	28934801	28934900	AT1G76990	28932162	28935550	+	ACT domain repeat 3	*
hypo-DMR825	Chr1	28943601	28943700	AT1G77010	28942710	28944797	+	Pentatricopeptide repeat (PPR) superfamily protein	*
hypo-DMR826	Chr1	28982901	28983000	AT1G77138	28982766	28983469	+	no description	*
hypo-DMR827	Chr1	29017501	29017600	AT1G77230	29016120	29019768	+	Tetratricopeptide repeat (TPR)-like superfamily protein	*
hypo-DMR828	Chr1	29030401	29030500	AT1G77270	29027778	29031285	+	no description	*
hypo-DMR829	Chr1	29055101	29055200	AT1G77310	29051505	29056339	+	no description	*
hypo-DMR830	Chr1	29071401	29071500	AT1G77350	29070253	29071899	+	no description	*
hypo-DMR831	Chr1	29073001	29073100	AT1G77360	29071983	29073536	-	Tetratricopeptide repeat (TPR)-like superfamily protein	*
hypo-DMR832	Chr1	29106501	29106600	AT1G77460	29103633	29111921	+	Armadillo/beta-catenin-like repeat	*
hypo-DMR833	Chr1	29107801	29107900	AT1G77460	29103633	29111921	+	Armadillo/beta-catenin-like repeat	*
hypo-DMR834	Chr1	29119501	29119600	AT1G77490	29117542	29120215	+	thylakoidal ascorbate peroxidase	*
hypo-DMR835	Chr1	29148901	29149000	AT1G77590	29148256	29152315	-	long chain acyl-CoA synthetase 9	*
hypo-DMR836	Chr1	29189501	29189600	AT1G77670	29188901	29190975	-	Pyridoxal phosphate (PLP)-dependent transferases superfamily protein	*
hypo-DMR837	Chr1	29260901	29261000	AT1G77810	29260562	29263113	-	Galactosyltransferase family protein	*
hypo-DMR838	Chr1	29263801	29263900	NO_GENE_DATA
hypo-DMR839	Chr1	29269201	29269300	AT1G77840	29268487	29270586	+	Translation initiation factor IF2/IF5	*
hypo-DMR840	Chr1	29316101	29316300	AT1G77980	29314841	29317067	-	AGAMOUS-like 66	*
hypo-DMR841	Chr1	29316801	29316900	AT1G77980	29314841	29317067	-	AGAMOUS-like 66	*
hypo-DMR842	Chr1	29457401	29457500	AT1G78280	29452555	29457373	+	transferases, transferring glycosyl groups	28
hypo-DMR842	Chr1	29457401	29457500	AT1G78290	29457205	29459400	-	Protein kinase superfamily protein	*
hypo-DMR843	Chr1	29507001	29507100	AT1G78420	29504532	29507669	+	RING/U-box superfamily protein	*
hypo-DMR844	Chr1	29542701	29542900	AT1G78540	29541011	29544777	-	SH2 domain protein B	*
hypo-DMR845	Chr1	29606501	29606600	AT1G78720	29605629	29607510	+	SecY protein transport family protein	*
hypo-DMR846	Chr1	29623501	29623600	AT1G78790	29623529	29625078	-	no description	71
hypo-DMR847	Chr1	29629201	29629300	AT1G78810	29628269	29630553	-	no description	*
hypo-DMR848	Chr1	29675601	29675700	AT1G78920	29671493	29677537	+	vacuolar H+-pyrophosphatase 2	*
hypo-DMR849	Chr1	29725301	29725400	AT1G79010	29724879	29727028	-	Alpha-helical ferredoxin	*
hypo-DMR850	Chr1	29729301	29729400	AT1G79020	29727123	29730431	-	Enhancer of polycomb-like transcription factor protein	*
hypo-DMR851	Chr1	29773101	29773200	AT1G79150	29772588	29777989	-	binding	*
hypo-DMR852	Chr1	29819501	29819600	AT1G79280	29819142	29833016	-	nuclear pore anchor	*
hypo-DMR853	Chr1	29822101	29822200	AT1G79280	29819142	29833016	-	nuclear pore anchor	*
hypo-DMR854	Chr1	29827301	29827400	AT1G79280	29819142	29833016	-	nuclear pore anchor	*
hypo-DMR855	Chr1	29847901	29848000	AT1G79350	29844633	29853414	-	RING/FYVE/PHD zinc finger superfamily protein	*
hypo-DMR856	Chr1	29892801	29892900	AT1G79460	29890392	29894587	+	Terpenoid cyclases/Protein prenyltransferases superfamily protein	*
hypo-DMR857	Chr1	29902601	29902700	AT1G79490	29900456	29903189	+	Pentatricopeptide repeat (PPR) superfamily protein	*
hypo-DMR858	Chr1	29908001	29908100	AT1G79500	29903420	29909437	+	Aldolase-type TIM barrel family protein	*
hypo-DMR858	Chr1	29908001	29908100	AT1G79510	29908013	29909988	-	Uncharacterized conserved protein (DUF2358)	87
hypo-DMR859	Chr1	29921001	29921100	AT1G79540	29920083	29922676	-	Pentatricopeptide repeat (PPR) superfamily protein	*
hypo-DMR860	Chr1	29921701	29921800	AT1G79540	29920083	29922676	-	Pentatricopeptide repeat (PPR) superfamily protein	*
hypo-DMR861	Chr1	29953801	29953900	AT1G79610	29952873	29957189	-	Na+/H+ antiporter 6	*
hypo-DMR862	Chr1	29954501	29954600	AT1G79610	29952873	29957189	-	Na+/H+ antiporter 6	*
hypo-DMR863	Chr1	29959701	29959800	AT1G79620	29957562	29962305	-	Leucine-rich repeat protein kinase family protein	*
hypo-DMR864	Chr1	29964101	29964200	AT1G79630	29962645	29965795	-	Protein phosphatase 2C family protein	*
hypo-DMR865	Chr1	29988201	29988300	AT1G79690	29985176	29990388	+	nudix hydrolase homolog 3	*
hypo-DMR866	Chr1	30029401	30029500	AT1G79830	30027670	30033901	-	golgin candidate 5	*
hypo-DMR867	Chr1	30051601	30051700	AT1G79890	30048655	30052203	+	RAD3-like DNA-binding helicase protein	*
hypo-DMR868	Chr1	30072501	30072600	AT1G79940	30069536	30073332	+	DnaJ / Sec63 Brl domains-containing protein	*
hypo-DMR869	Chr1	30076501	30076600	AT1G79950	30073580	30079537	+	RAD3-like DNA-binding helicase protein	*
hypo-DMR870	Chr1	30109701	30109800	AT1G80040	30109147	30111280	-	no description	*
hypo-DMR871	Chr1	30125801	30125900	AT1G80070	30118052	30127811	+	Pre-mRNA-processing-splicing factor	*
hypo-DMR872	Chr1	30162501	30162600	AT1G80200	30162034	30162999	+	no description	*
hypo-DMR873	Chr1	30164601	30164700	AT1G80210	30162835	30165755	-	Mov34/MPN/PAD-1 family protein	*
hypo-DMR874	Chr1	30236101	30236600	AT1G80420	30235164	30238535	-	BRCT domain-containing DNA repair protein	*
hypo-DMR875	Chr1	30360901	30361000	AT1G80790	30359723	30363307	+	XH/XS domain-containing protein	*
hypo-DMR876	Chr1	30362201	30362300	AT1G80790	30359723	30363307	+	XH/XS domain-containing protein	*
hypo-DMR877	Chr1	30402901	30403000	AT1G80910	30400734	30403676	+	Protein of unknown function (DUF1712)	*
hypo-DMR878	Chr1	30413301	30413400	AT1G80950	30412544	30415113	-	Phospholipid/glycerol acyltransferase family protein	*
hypo-DMR879	Chr2	52901	53400	NO_GENE_DATA
hypo-DMR880	Chr2	114401	114500	NO_GENE_DATA
hypo-DMR881	Chr2	119101	119200	AT2G01200	118017	119342	+	indole-3-acetic acid inducible 32	*
hypo-DMR882	Chr2	134901	135000	NO_GENE_DATA
hypo-DMR883	Chr2	145501	145600	AT2G01280	145676	149394	+	Cyclin/Brf1-like TBP-binding protein	76
hypo-DMR884	Chr2	154601	154700	AT2G01320	154131	158182	-	ABC-2 type transporter family protein	*
hypo-DMR885	Chr2	157301	157400	AT2G01320	154131	158182	-	ABC-2 type transporter family protein	*
hypo-DMR886	Chr2	166101	166200	AT2G01350	165141	167259	-	quinolinate phoshoribosyltransferase	*
hypo-DMR887	Chr2	204401	204500	NO_GENE_DATA
hypo-DMR888	Chr2	219101	219200	AT2G01480	216722	220989	+	O-fucosyltransferase family protein	*
hypo-DMR889	Chr2	280801	280900	AT2G01630	279282	282123	-	O-Glycosyl hydrolases family 17 protein	*
hypo-DMR890	Chr2	308201	308300	AT2G01680	306385	308659	+	Ankyrin repeat family protein	*
hypo-DMR891	Chr2	321901	322000	AT2G01730	320478	323947	+	cleavage and polyadenylation specificity factor 73 kDa subunit-II	*
hypo-DMR892	Chr2	370701	370800	NO_GENE_DATA
hypo-DMR893	Chr2	453201	453300	AT2G01970	451871	454885	-	Endomembrane protein 70 protein family	*
hypo-DMR894	Chr2	463501	463600	NO_GENE_DATA
hypo-DMR895	Chr2	563801	563900	NO_GENE_DATA
hypo-DMR896	Chr2	663301	663400	AT2G02480	660743	665635	+	AAA-type ATPase family protein	*
hypo-DMR897	Chr2	702801	702900	AT2G02580	701946	703770	+	cytochrome P450, family 71, subfamily B, polypeptide 9	*
hypo-DMR898	Chr2	791601	791700	NO_GENE_DATA
hypo-DMR899	Chr2	859101	859200	NO_GENE_DATA
hypo-DMR900	Chr2	891301	891400	NO_GENE_DATA
hypo-DMR901	Chr2	946001	946100	AT2G03140	941912	950328	+	alpha/beta-Hydrolases superfamily protein	*
hypo-DMR902	Chr2	950801	950900	NO_GENE_DATA
hypo-DMR903	Chr2	952901	953000	AT2G03150	951933	959188	+	ATP/GTP-binding protein family	*
hypo-DMR904	Chr2	979701	979800	NO_GENE_DATA
hypo-DMR905	Chr2	1005101	1005200	NO_GENE_DATA
hypo-DMR906	Chr2	1070001	1070100	AT2G03520	1069491	1071382	+	ureide permease 4	*
hypo-DMR907	Chr2	1100901	1101000	AT2G03620	1100339	1103495	-	magnesium transporter 3	*
hypo-DMR908	Chr2	1105501	1105600	AT2G03640	1104307	1106867	-	Nuclear transport factor 2 (NTF2) family protein with RNA binding (RRM-RBD-RNP motifs) domain	*
hypo-DMR909	Chr2	1119601	1119800	AT2G03670	1117507	1120436	+	cell division cycle 48B	*
hypo-DMR910	Chr2	1170501	1170600	NO_GENE_DATA
hypo-DMR911	Chr2	1171401	1171500	AT2G03830	1171136	1172363	+	no description	*
hypo-DMR912	Chr2	1261801	1261900	AT2G03980	1259199	1262552	+	GDSL-like Lipase/Acylhydrolase superfamily protein	*
hypo-DMR913	Chr2	1282701	1282800	AT2G04030	1281841	1286104	+	Chaperone protein htpG family protein	*
hypo-DMR914	Chr2	1359701	1360200	NO_GENE_DATA
hypo-DMR915	Chr2	1361201	1361300	NO_GENE_DATA
hypo-DMR916	Chr2	1403001	1403100	AT2G04160	1401268	1407745	-	Subtilisin-like serine endopeptidase family protein	*
hypo-DMR917	Chr2	1403301	1403700	AT2G04160	1401268	1407745	-	Subtilisin-like serine endopeptidase family protein	*
hypo-DMR918	Chr2	1403901	1404100	AT2G04160	1401268	1407745	-	Subtilisin-like serine endopeptidase family protein	*
hypo-DMR919	Chr2	1409501	1409600	NO_GENE_DATA
hypo-DMR920	Chr2	1420701	1420800	NO_GENE_DATA
hypo-DMR921	Chr2	1431301	1431500	NO_GENE_DATA
hypo-DMR922	Chr2	1468801	1468900	NO_GENE_DATA
hypo-DMR923	Chr2	1472501	1472800	NO_GENE_DATA
hypo-DMR924	Chr2	1480701	1480800	AT2G04270	1474679	1480586	+	RNAse E/G-like	115
hypo-DMR924	Chr2	1480701	1480800	AT2G04280	1480068	1482089	-	no description	*
hypo-DMR925	Chr2	1498901	1499200	NO_GENE_DATA
hypo-DMR926	Chr2	1501401	1501500	AT2G04305	1501408	1503785	-	Magnesium transporter CorA-like family protein	92
hypo-DMR927	Chr2	1505201	1505300	NO_GENE_DATA
hypo-DMR928	Chr2	1516301	1516400	AT2G04350	1515805	1519308	+	AMP-dependent synthetase and ligase family protein	*
hypo-DMR929	Chr2	1525501	1525600	AT2G04378	1525331	1526875	-	Beta-galactosidase related protein	*
hypo-DMR929	Chr2	1525501	1525600	AT2G04380	1525642	1526767	+	no description	42
hypo-DMR930	Chr2	1573601	1573700	AT2G04515	1573637	1574478	+	no description	63
hypo-DMR931	Chr2	1582401	1582500	AT2G04540	1581416	1584688	-	Beta-ketoacyl synthase	*
hypo-DMR932	Chr2	1586201	1586300	NO_GENE_DATA
hypo-DMR933	Chr2	1613701	1613900	AT2G04622	1613686	1614019	-	no description	*
hypo-DMR934	Chr2	1623301	1623400	AT2G04650	1621788	1624593	-	ADP-glucose pyrophosphorylase family protein	*
hypo-DMR935	Chr2	1645301	1645400	AT2G04690	1644497	1646355	+	Pyridoxamine 5'-phosphate oxidase family protein	*
hypo-DMR936	Chr2	1659901	1660000	AT2G04750	1659762	1662748	-	Actin binding Calponin homology (CH) domain-containing protein	*
hypo-DMR937	Chr2	1661201	1661300	AT2G04750	1659762	1662748	-	Actin binding Calponin homology (CH) domain-containing protein	*
hypo-DMR938	Chr2	1693701	1693800	NO_GENE_DATA
hypo-DMR939	Chr2	1721301	1721400	AT2G04890	1720361	1722604	-	SCARECROW-like 21	*
hypo-DMR940	Chr2	1726401	1726500	AT2G04920	1726138	1727268	+	F-box and associated interaction domains-containing protein	*
hypo-DMR941	Chr2	1776001	1776100	NO_GENE_DATA
hypo-DMR942	Chr2	1781601	1781700	NO_GENE_DATA
hypo-DMR943	Chr2	1848601	1848700	NO_GENE_DATA
hypo-DMR944	Chr2	1897301	1897600	NO_GENE_DATA
hypo-DMR945	Chr2	1897801	1897900	NO_GENE_DATA
hypo-DMR946	Chr2	1919001	1919100	AT2G05260	1918289	1920042	+	alpha/beta-Hydrolases superfamily protein	*
hypo-DMR947	Chr2	1954301	1954400	AT2G05350	1949614	1954740	+	no description	*
hypo-DMR948	Chr2	1959201	1959300	AT2G05360	1956115	1959303	-	no description	*
hypo-DMR949	Chr2	1961601	1961700	AT2G05370	1960413	1961840	-	no description	*
hypo-DMR950	Chr2	1979301	1979400	NO_GENE_DATA
hypo-DMR951	Chr2	2011001	2011100	NO_GENE_DATA
hypo-DMR952	Chr2	2019101	2019300	NO_GENE_DATA
hypo-DMR953	Chr2	2068701	2068800	AT2G05590	2067097	2069206	+	TLD-domain containing nucleolar protein	*
hypo-DMR954	Chr2	2183001	2183100	AT2G05760	2180919	2183904	+	Xanthine/uracil permease family protein	*
hypo-DMR955	Chr2	2213701	2213800	NO_GENE_DATA
hypo-DMR956	Chr2	2228901	2229200	NO_GENE_DATA
hypo-DMR957	Chr2	2318701	2318800	NO_GENE_DATA
hypo-DMR958	Chr2	2331401	2331500	AT2G06002	2330776	2331479	+	no description	78
hypo-DMR959	Chr2	2335801	2335900	AT2G06005	2332547	2336156	+	FRIGIDA interacting protein 1	*
hypo-DMR960	Chr2	2361101	2361200	AT2G06050	2359114	2362302	-	oxophytodienoate-reductase 3	*
hypo-DMR961	Chr2	2429601	2429700	AT2G06210	2428903	2436687	-	binding	*
hypo-DMR962	Chr2	2816501	2816600	NO_GENE_DATA
hypo-DMR963	Chr2	2897001	2897100	AT2G06990	2894940	2901078	+	RNA helicase, ATP-dependent, SK12/DOB1 protein	*
hypo-DMR964	Chr2	2907601	2907700	NO_GENE_DATA
hypo-DMR965	Chr2	2932201	2932300	NO_GENE_DATA
hypo-DMR966	Chr2	2939301	2939700	NO_GENE_DATA
hypo-DMR967	Chr2	2940601	2940700	NO_GENE_DATA
hypo-DMR968	Chr2	2977501	2977600	AT2G07170	2975040	2978820	+	ARM repeat superfamily protein	*
hypo-DMR969	Chr2	3012601	3012700	NO_GENE_DATA
hypo-DMR970	Chr2	3167201	3167300	NO_GENE_DATA
hypo-DMR971	Chr2	3218601	3218700	NO_GENE_DATA
hypo-DMR972	Chr2	3244501	3244600	NO_GENE_DATA
hypo-DMR973	Chr2	3332601	3332700	AT2G07792	3332678	3332759	+	no description	22
hypo-DMR974	Chr2	3336901	3337000	AT2G07689	3336109	3336753	+	NADH-Ubiquinone/plastoquinone (complex I) protein	148
hypo-DMR975	Chr2	3402401	3402500	NO_GENE_DATA
hypo-DMR976	Chr2	3403001	3403100	NO_GENE_DATA
hypo-DMR977	Chr2	3471301	3471400	NO_GENE_DATA
hypo-DMR978	Chr2	3492201	3492300	AT2G07738	3492339	3492786	-	no description	39
hypo-DMR979	Chr2	3496301	3496400	AT2G07764	3496440	3496511	+	no description	40
hypo-DMR980	Chr2	3527701	3527800	NO_GENE_DATA
hypo-DMR981	Chr2	4100901	4101100	NO_GENE_DATA
hypo-DMR982	Chr2	4145901	4146000	AT2G10608	4145498	4146239	-	no description	*
hypo-DMR983	Chr2	4228301	4228400	NO_GENE_DATA
hypo-DMR984	Chr2	4301101	4301200	NO_GENE_DATA
hypo-DMR985	Chr2	4311301	4311400	AT2G10940	4310412	4312103	-	Bifunctional inhibitor/lipid-transfer protein/seed storage 2S albumin superfamily protein	*
hypo-DMR986	Chr2	4316101	4316200	AT2G10950	4315411	4317862	-	BSD domain-containing protein	*
hypo-DMR987	Chr2	4591901	4592000	NO_GENE_DATA
hypo-DMR988	Chr2	4621901	4622000	NO_GENE_DATA
hypo-DMR989	Chr2	4746201	4746300	AT2G11810	4743322	4746780	+	monogalactosyldiacylglycerol synthase type C	*
hypo-DMR990	Chr2	4752401	4752500	NO_GENE_DATA
hypo-DMR991	Chr2	4939701	4939800	NO_GENE_DATA
hypo-DMR992	Chr2	5005701	5005800	AT2G12400	5004943	5008322	-	no description	*
hypo-DMR993	Chr2	5010801	5010900	AT2G12405	5010792	5011590	-	no description	*
hypo-DMR994	Chr2	5165501	5165600	NO_GENE_DATA
hypo-DMR995	Chr2	5416601	5416700	AT2G13126	5416690	5416872	-	no description	10
hypo-DMR996	Chr2	5507401	5507600	NO_GENE_DATA
hypo-DMR997	Chr2	5522701	5522900	NO_GENE_DATA
hypo-DMR998	Chr2	5537801	5537900	AT2G13350	5536392	5537881	-	Calcium-dependent lipid-binding (CaLB domain) family protein	80
hypo-DMR999	Chr2	5544501	5544600	AT2G13370	5544181	5556464	-	chromatin remodeling 5	*
hypo-DMR1000	Chr2	5641101	5641200	AT2G13540	5636884	5642957	+	ARM repeat superfamily protein	*
hypo-DMR1001	Chr2	5673201	5673500	AT2G13600	5671493	5673586	+	Pentatricopeptide repeat (PPR) superfamily protein	*
hypo-DMR1002	Chr2	5725301	5725400	AT2G13720	5724007	5725248	+	DNA topoisomerase (ATP-hydrolyzing)s	53
hypo-DMR1003	Chr2	5791501	5791600	NO_GENE_DATA
hypo-DMR1004	Chr2	5796701	5796800	NO_GENE_DATA
hypo-DMR1005	Chr2	5857601	5857700	AT2G13950	5857536	5859249	+	Cysteine/Histidine-rich C1 domain family protein	*
hypo-DMR1006	Chr2	5912301	5912400	AT2G14050	5909178	5913817	+	minichromosome maintenance 9	*
hypo-DMR1007	Chr2	5929401	5929500	AT2G14080	5925186	5929600	+	Disease resistance protein (TIR-NBS-LRR class) family	*
hypo-DMR1008	Chr2	5976901	5977200	AT2G14160	5976465	5976801	-	RNA-binding (RRM/RBD/RNP motifs) family protein	100
hypo-DMR1009	Chr2	6010901	6011000	NO_GENE_DATA
hypo-DMR1010	Chr2	6016501	6016600	AT2G14206	6016715	6016810	+	no description	115
hypo-DMR1011	Chr2	6034901	6035000	AT2G14247	6034348	6034835	+	Expressed protein	66
hypo-DMR1012	Chr2	6036701	6036800	NO_GENE_DATA
hypo-DMR1013	Chr2	6049401	6049500	NO_GENE_DATA
hypo-DMR1014	Chr2	6057301	6057400	AT2G14290	6057288	6058524	-	F-box family protein with a domain of unknown function (DUF295)	*
hypo-DMR1015	Chr2	6146901	6147000	AT2G14440	6143073	6147419	+	Leucine-rich repeat protein kinase family protein	*
hypo-DMR1016	Chr2	6147301	6147400	AT2G14440	6143073	6147419	+	Leucine-rich repeat protein kinase family protein	*
hypo-DMR1017	Chr2	6172201	6172300	AT2G14510	6171133	6175052	-	Leucine-rich repeat protein kinase family protein	*
hypo-DMR1018	Chr2	6180701	6180800	NO_GENE_DATA
hypo-DMR1019	Chr2	6198501	6198700	AT2G14540	6197663	6199406	-	serpin 2	*
hypo-DMR1020	Chr2	6213001	6213100	NO_GENE_DATA
hypo-DMR1021	Chr2	6285501	6285600	AT2G14690	6283801	6286055	-	Glycosyl hydrolase superfamily protein	*
hypo-DMR1022	Chr2	6301701	6301800	AT2G14720	6300488	6304394	-	vacuolar sorting receptor 4	*
hypo-DMR1023	Chr2	6390701	6391300	AT2G14870	6391172	6391477	+	RNA-binding (RRM/RBD/RNP motifs) family protein	128
hypo-DMR1024	Chr2	6443001	6443100	NO_GENE_DATA
hypo-DMR1025	Chr2	6492101	6492200	AT2G15020	6491434	6493352	-	no description	*
hypo-DMR1026	Chr2	6493801	6493900	NO_GENE_DATA
hypo-DMR1027	Chr2	6511101	6511200	AT2G15042	6510165	6512637	+	Leucine-rich repeat (LRR) family protein	*
hypo-DMR1028	Chr2	6524101	6524200	NO_GENE_DATA
hypo-DMR1029	Chr2	6544101	6544200	NO_GENE_DATA
hypo-DMR1030	Chr2	6559601	6559700	NO_GENE_DATA
hypo-DMR1031	Chr2	6642801	6642900	AT2G15290	6642300	6644037	-	translocon at inner membrane of chloroplasts 21	*
hypo-DMR1032	Chr2	6644301	6644500	AT2G15292	6644281	6645533	-	no description	*
hypo-DMR1033	Chr2	6647501	6647700	NO_GENE_DATA
hypo-DMR1034	Chr2	6676201	6676300	NO_GENE_DATA
hypo-DMR1035	Chr2	6677801	6677900	AT2G15340	6677287	6677819	+	glycine-rich protein	18
hypo-DMR1036	Chr2	6691201	6691400	NO_GENE_DATA
hypo-DMR1037	Chr2	6731801	6731900	NO_GENE_DATA
hypo-DMR1038	Chr2	6777101	6777200	AT2G15530	6772889	6777985	+	RING/U-box superfamily protein	*
hypo-DMR1039	Chr2	6788001	6788100	AT2G15560	6787869	6790101	-	Putative endonuclease or glycosyl hydrolase	*
hypo-DMR1040	Chr2	6820601	6820700	NO_GENE_DATA
hypo-DMR1041	Chr2	6822901	6823000	NO_GENE_DATA
hypo-DMR1042	Chr2	6823401	6823800	NO_GENE_DATA
hypo-DMR1043	Chr2	6852001	6852100	AT2G15730	6849555	6852143	+	P-loop containing nucleoside triphosphate hydrolases superfamily protein	*
hypo-DMR1044	Chr2	6862501	6862600	NO_GENE_DATA
hypo-DMR1045	Chr2	6865901	6866000	AT2G15760	6865610	6866877	-	Protein of unknown function (DUF1645)	*
hypo-DMR1046	Chr2	6873301	6873500	AT2G15780	6873545	6874741	-	Cupredoxin superfamily protein	45
hypo-DMR1047	Chr2	6920101	6920200	AT2G15880	6918039	6920319	-	Leucine-rich repeat (LRR) family protein	*
hypo-DMR1048	Chr2	6927801	6927900	AT2G15900	6927390	6932791	+	Phox-associated domain	*
hypo-DMR1049	Chr2	7040601	7040700	AT2G16245	7039677	7040592	+	no description	9
hypo-DMR1049	Chr2	7040601	7040700	AT2G16250	7039682	7042933	-	Leucine-rich repeat protein kinase family protein	*
hypo-DMR1050	Chr2	7126901	7127000	AT2G16440	7126357	7130685	-	Minichromosome maintenance (MCM2/3/5) family protein	*
hypo-DMR1051	Chr2	7134401	7134500	AT2G16460	7133390	7135652	-	Protein of unknown function (DUF1640)	*
hypo-DMR1052	Chr2	7143801	7143900	AT2G16485	7136944	7145222	-	nucleic acid binding	*
hypo-DMR1053	Chr2	7151301	7151500	AT2G16500	7150622	7153339	-	arginine decarboxylase 1	*
hypo-DMR1054	Chr2	7310401	7310500	AT2G16870	7308077	7311686	-	Disease resistance protein (TIR-NBS-LRR class) family	*
hypo-DMR1055	Chr2	7313201	7313300	AT2G16880	7312146	7314533	-	Pentatricopeptide repeat (PPR) superfamily protein	*
hypo-DMR1056	Chr2	7332601	7332700	AT2G16910	7331721	7334254	+	basic helix-loop-helix (bHLH) DNA-binding superfamily protein	*
hypo-DMR1057	Chr2	7367201	7367300	AT2G16960	7364683	7368963	+	ARM repeat superfamily protein	*
hypo-DMR1058	Chr2	7367801	7367900	AT2G16960	7364683	7368963	+	ARM repeat superfamily protein	*
hypo-DMR1059	Chr2	7381101	7381200	AT2G16980	7376349	7381103	+	Major facilitator superfamily protein	2
hypo-DMR1060	Chr2	7397201	7397300	AT2G17020	7396337	7398838	-	F-box/RNI-like superfamily protein	*
hypo-DMR1061	Chr2	7425301	7425400	AT2G17060	7422411	7426877	+	Disease resistance protein (TIR-NBS-LRR class) family	*
hypo-DMR1062	Chr2	7433701	7433800	AT2G17080	7433326	7434117	-	Arabidopsis protein of unknown function (DUF241)	*
hypo-DMR1063	Chr2	7443501	7443600	AT2G17110	7442980	7446065	-	Protein of unknown function (DUF630 and DUF632)	*
hypo-DMR1064	Chr2	7465501	7465800	AT2G17140	7462811	7466626	+	Pentatricopeptide repeat (PPR) superfamily protein	*
hypo-DMR1065	Chr2	7479301	7479400	AT2G17190	7477845	7481606	-	ubiquitin family protein	*
hypo-DMR1066	Chr2	7533701	7533800	AT2G17320	7533480	7535942	-	Uncharacterised conserved protein (UCP030210)	*
hypo-DMR1067	Chr2	7534501	7534600	AT2G17320	7533480	7535942	-	Uncharacterised conserved protein (UCP030210)	*
hypo-DMR1068	Chr2	7534801	7534900	AT2G17320	7533480	7535942	-	Uncharacterised conserved protein (UCP030210)	*
hypo-DMR1069	Chr2	7561301	7561400	AT2G17410	7558977	7563752	+	ARID/BRIGHT DNA-binding domain-containing protein	*
hypo-DMR1070	Chr2	7609901	7610000	AT2G17510	7609236	7616342	-	ribonuclease II family protein	*
hypo-DMR1071	Chr2	7668501	7668600	AT2G17640	7668078	7670495	-	Trimeric LpxA-like enzymes superfamily protein	*
hypo-DMR1072	Chr2	7699001	7699100	AT2G17720	7697336	7699568	+	2-oxoglutarate (2OG) and Fe(II)-dependent oxygenase superfamily protein	*
hypo-DMR1073	Chr2	7732401	7732500	AT2G17787	7731075	7733019	+	no description	*
hypo-DMR1074	Chr2	7746801	7746900	AT2G17820	7742924	7748220	-	histidine kinase 1	*
hypo-DMR1075	Chr2	7770701	7770800	AT2G17890	7769885	7772627	-	calcium-dependent protein kinase 16	*
hypo-DMR1076	Chr2	7788601	7788700	AT2G17930	7784288	7802230	-	Phosphatidylinositol 3- and 4-kinase family protein with FAT domain	*
hypo-DMR1077	Chr2	7825101	7825200	AT2G17980	7824166	7826597	+	Sec1/munc18-like (SM) proteins superfamily	*
hypo-DMR1078	Chr2	7865601	7865700	AT2G18090	7864314	7867766	+	PHD finger family protein / SWIB complex BAF60b domain-containing protein / GYF domain-containing protein	*
hypo-DMR1079	Chr2	7887601	7887700	AT2G18140	7887584	7888878	-	Peroxidase superfamily protein	*
hypo-DMR1080	Chr2	7930301	7930400	AT2G18220	7928024	7931851	+	Noc2p family	*
hypo-DMR1081	Chr2	7948701	7948800	AT2G18290	7948306	7950329	-	anaphase promoting complex 10	*
hypo-DMR1082	Chr2	7967301	7967400	AT2G18330	7965635	7969105	+	AAA-type ATPase family protein	*
hypo-DMR1083	Chr2	8003201	8003300	AT2G18465	8002891	8004844	-	Chaperone DnaJ-domain superfamily protein	*
hypo-DMR1084	Chr2	8006401	8006800	AT2G18470	8005285	8008052	-	roline-rich extensin-like receptor kinase 4	*
hypo-DMR1085	Chr2	8016001	8016100	NO_GENE_DATA
hypo-DMR1086	Chr2	8034401	8034500	AT2G18520	8033882	8035363	-	Tetratricopeptide repeat (TPR)-like superfamily protein	*
hypo-DMR1087	Chr2	8104301	8104400	NO_GENE_DATA
hypo-DMR1088	Chr2	8131901	8132000	AT2G18760	8129154	8133502	+	chromatin remodeling 8	*
hypo-DMR1089	Chr2	8133301	8133400	AT2G18760	8129154	8133502	+	chromatin remodeling 8	*
hypo-DMR1090	Chr2	8137301	8137400	AT2G18780	8136758	8138118	-	F-box and associated interaction domains-containing protein	*
hypo-DMR1091	Chr2	8157701	8157800	NO_GENE_DATA
hypo-DMR1092	Chr2	8172001	8172100	AT2G18876	8169546	8172523	+	Afadin/alpha-actinin-binding protein	*
hypo-DMR1092	Chr2	8172001	8172100	AT2G18880	8172189	8178995	+	vernalization5/VIN3-like	89
hypo-DMR1093	Chr2	8198201	8198300	AT2G18917	8197114	8198103	+	no description	98
hypo-DMR1093	Chr2	8198201	8198300	AT2G18920	8197753	8198160	-	no description	41
hypo-DMR1094	Chr2	8199801	8199900	NO_GENE_DATA
hypo-DMR1095	Chr2	8217401	8217500	NO_GENE_DATA
hypo-DMR1096	Chr2	8220201	8220300	NO_GENE_DATA
hypo-DMR1097	Chr2	8298001	8298100	NO_GENE_DATA
hypo-DMR1098	Chr2	8326801	8326900	AT2G19190	8326049	8329944	-	FLG22-induced receptor-like kinase 1	*
hypo-DMR1099	Chr2	8333501	8333600	NO_GENE_DATA
hypo-DMR1100	Chr2	8338301	8338400	AT2G19210	8335639	8339307	-	Leucine-rich repeat transmembrane protein kinase protein	*
hypo-DMR1101	Chr2	8344701	8344900	AT2G19230	8343452	8348431	-	Leucine-rich repeat transmembrane protein kinase protein	*
hypo-DMR1102	Chr2	8374401	8374500	AT2G19330	8372947	8374453	+	plant intracellular ras group-related LRR 6	52
hypo-DMR1102	Chr2	8374401	8374500	AT2G19340	8373766	8375939	-	Oligosaccharyltransferase complex/magnesium transporter family protein	*
hypo-DMR1103	Chr2	8400901	8401000	AT2G19400	8399157	8402601	-	AGC (cAMP-dependent, cGMP-dependent and protein kinase C) kinase family protein	*
hypo-DMR1104	Chr2	8428801	8428900	AT2G19450	8426206	8429736	+	membrane bound O-acyl transferase (MBOAT) family protein	*
hypo-DMR1105	Chr2	8508301	8508400	AT2G19710	8506130	8510081	+	Regulator of Vps4 activity in the MVB pathway protein	*
hypo-DMR1106	Chr2	8536501	8536600	NO_GENE_DATA
hypo-DMR1107	Chr2	8558501	8558600	AT2G19830	8557729	8559741	-	SNF7 family protein	*
hypo-DMR1108	Chr2	8567901	8568000	NO_GENE_DATA
hypo-DMR1109	Chr2	8575101	8575200	NO_GENE_DATA
hypo-DMR1110	Chr2	8585201	8585300	AT2G19880	8581358	8585478	+	Nucleotide-diphospho-sugar transferases superfamily protein	*
hypo-DMR1111	Chr2	8609001	8609100	AT2G19930	8607340	8612441	-	RNA-dependent RNA polymerase family protein	*
[truncated: 2,451 more rows]

## Sheet: TEs-CG_hypo
DOMAIN	CHROMOSOME	START_DOMAIN	STOP_DOMAIN	TE_NAME	TE_start	TE_stop	TE_strand	POSITION	DISTANCE
[truncated: 3,654 more rows]

[truncated: 8 more sheets: Gene-CHG_hyper, TEs-CHG_hyper, Gene-CHG_hypo, TEs-CHG_hypo, Gene-CHH_hyper, TEs-CHH_hyper, Gene-CHH_hypo, TEs-CHH_hypo]
