# Supplementary material for: DNA methylation dynamics during early plant life
Source: Genome Biol. 2017 Sep 25;18:179. doi: 10.1186/s13059-017-1313-0 (PMC5611644; doi:10.1186/s13059-017-1313-0)
Supplement: Supplementary file 4 — DMRs detected between mature embryos and four-day-old seedlings. DNA hyper- and hypomethylated regions identified in the comparison between WT mature embryos and four-day-old seedlings for genes and TEs and each context are given, indicating Start and Stop of the region and its association with an annotation unit (TAIR10). (XLSX 3838 kb) [file 13059_2017_1313_MOESM4_ESM.xlsx]

## Sheet: CG-hyper
DOMAIN	CHROMOSOME	START_DOMAIN	STOP_DOMAIN	EL_TYPE	ELT_NAME	ELT_stop	ELT_start	ELT_strand	ANNOTATION	DISTANCE
Chr1:31901..32000	Chr1	31901	32000	gene	AT1G01050	31170	33153	-	pyrophosphorylase 1	*
Chr1:54301..54400	Chr1	54301	54400	gene	AT1G01110	52239	54692	+	IQ-domain 18	*
Chr1:98201..98300	Chr1	98201	98300	gene	AT1G01230	97456	99240	+	ORMDL family protein	*
Chr1:164701..164800	Chr1	164701	164800	gene	AT1G01448	163419	166239	+	no description	*
Chr1:164701..164800	Chr1	164701	164800	gene	AT1G01450	164105	165517	-	Protein kinase superfamily protein	*
Chr1:197101..197200	Chr1	197101	197200	gene	AT1G01540	195780	198684	+	Protein kinase superfamily protein	*
Chr1:327001..327100	Chr1	327001	327100	gene	AT1G01950	325379	330619	+	armadillo repeat kinesin 2	*
Chr1:376301..376400	Chr1	376301	376400	gene	AT1G02080	373335	386847	+	transcription regulators	*
Chr1:376901..377000	Chr1	376901	377000	gene	AT1G02080	373335	386847	+	transcription regulators	*
Chr1:407801..407900	Chr1	407801	407900	gene	AT1G02145	404600	408619	+	homolog of asparagine-linked glycosylation 12	*
Chr1:544201..544300	Chr1	544201	544300	gene	AT1G02575	543110	544007	+	no description	194
Chr1:544201..544300	Chr1	544201	544300	QTE	QTE_CT00010638_ATREP1	543981	544642	+	AT1TE01760	*
Chr1:628101..628200	Chr1	628101	628200	gene	AT1G02840	626741	629819	+	RNA-binding (RRM/RBD/RNP motifs) family protein	*
Chr1:678401..678500	Chr1	678401	678500	gene	AT1G02980	677869	681310	+	cullin 2	*
Chr1:690201..690300	Chr1	690201	690300	gene	AT1G03000	687890	692560	-	peroxin 6	*
Chr1:723501..723600	Chr1	723501	723600	gene	AT1G03060	712473	726891	-	Beige/BEACH domain	*
Chr1:741001..741100	Chr1	741001	741100	gene	AT1G03090	739679	744184	+	methylcrotonyl-CoA carboxylase alpha chain, mitochondrial / 3-methylcrotonyl-CoA carboxylase 1 (MCCA)	*
Chr1:741801..741900	Chr1	741801	741900	gene	AT1G03090	739679	744184	+	methylcrotonyl-CoA carboxylase alpha chain, mitochondrial / 3-methylcrotonyl-CoA carboxylase 1 (MCCA)	*
Chr1:765001..765100	Chr1	765001	765100	gene	AT1G03160	761282	766158	+	FZO-like	*
Chr1:774901..775000	Chr1	774901	775000	gene	AT1G03180	773411	775344	+	no description	*
Chr1:796501..796600	Chr1	796501	796600	gene	AT1G03260	795532	798463	-	SNARE associated Golgi protein family	*
Chr1:797501..797600	Chr1	797501	797600	gene	AT1G03260	795532	798463	-	SNARE associated Golgi protein family	*
Chr1:811501..811600	Chr1	811501	811600	gene	AT1G03300	811033	813086	-	DOMAIN OF UNKNOWN FUNCTION 724 1	*
Chr1:840801..840900	Chr1	840801	840900	gene	AT1G03380	835785	840940	+	homolog of yeast autophagy 18 (ATG18) G	*
Chr1:840801..840900	Chr1	840801	840900	gene	AT1G03390	841033	842418	-	HXXXD-type acyl-transferase family protein	133
Chr1:866501..866600	Chr1	866501	866600	gene	AT1G03470	865915	867733	-	Kinase interacting (KIP1-like) family protein	*
Chr1:869401..869500	Chr1	869401	869500	gene	AT1G03475	869051	871211	-	Coproporphyrinogen III oxidase	*
Chr1:935401..935500	Chr1	935401	935500	gene	AT1G03740	933512	937043	+	Protein kinase superfamily protein	*
Chr1:935401..935500	Chr1	935401	935500	QTE	QTE_CT00014474_ATMU6N1	934884	935351	-	AT1TE03050	50
Chr1:1007301..1007400	Chr1	1007301	1007400	gene	AT1G03930	1004769	1008370	+	dual specificity kinase 1	*
Chr1:1016301..1016400	Chr1	1016301	1016400	gene	AT1G03960	1013715	1017929	+	Calcium-binding EF hand family protein	*
Chr1:1047001..1047100	Chr1	1047001	1047100	gene	AT1G04050	1045598	1049297	-	homolog of SU(var)3-9 1	*
Chr1:1076101..1076200	Chr1	1076101	1076200	gene	AT1G04140	1075543	1080630	-	Transducin family protein / WD-40 repeat family protein	*
Chr1:1150801..1150900	Chr1	1150801	1150900	gene	AT1G04300	1148597	1154652	-	TRAF-like superfamily protein	*
Chr1:1187201..1187300	Chr1	1187201	1187300	gene	AT1G04400	1185550	1188517	-	cryptochrome 2	*
Chr1:1263201..1263300	Chr1	1263201	1263300	gene	AT1G04600	1262123	1272376	+	myosin XI A	*
Chr1:1269901..1270000	Chr1	1269901	1270000	gene	AT1G04600	1262123	1272376	+	myosin XI A	*
Chr1:1328501..1328600	Chr1	1328501	1328600	gene	AT1G04730	1325296	1331086	-	P-loop containing nucleoside triphosphate hydrolases superfamily protein	*
Chr1:1347101..1347200	Chr1	1347101	1347200	gene	AT1G04790	1345036	1348451	+	RING/U-box superfamily protein	*
Chr1:1367901..1368000	Chr1	1367901	1368000	gene	AT1G04850	1365118	1368844	-	ubiquitin-associated (UBA)/TS-N domain-containing protein	*
Chr1:1369601..1369700	Chr1	1369601	1369700	gene	AT1G04860	1369054	1373101	-	ubiquitin-specific protease 2	*
Chr1:1385401..1385500	Chr1	1385401	1385500	gene	AT1G04900	1383841	1387895	+	Protein of unknown function (DUF185)	*
Chr1:1484901..1485000	Chr1	1484901	1485000	gene	AT1G05150	1484067	1486960	-	Calcium-binding tetratricopeptide family protein	*
Chr1:1485601..1485700	Chr1	1485601	1485700	gene	AT1G05150	1484067	1486960	-	Calcium-binding tetratricopeptide family protein	*
Chr1:1506801..1506900	Chr1	1506801	1506900	gene	AT1G05200	1504960	1509152	+	glutamate receptor 3.4	*
Chr1:1507401..1507500	Chr1	1507401	1507500	gene	AT1G05200	1504960	1509152	+	glutamate receptor 3.4	*
Chr1:1508001..1508100	Chr1	1508001	1508100	gene	AT1G05200	1504960	1509152	+	glutamate receptor 3.4	*
Chr1:1555501..1555600	Chr1	1555501	1555600	gene	AT1G05320	1553603	1557733	+	no description	*
Chr1:1578101..1578200	Chr1	1578101	1578200	gene	AT1G05380	1576863	1582614	+	Acyl-CoA N-acyltransferase with RING/FYVE/PHD-type zinc finger protein	*
Chr1:1580001..1580100	Chr1	1580001	1580100	gene	AT1G05380	1576863	1582614	+	Acyl-CoA N-acyltransferase with RING/FYVE/PHD-type zinc finger protein	*
Chr1:1609101..1609200	Chr1	1609101	1609200	gene	AT1G05470	1607357	1611703	-	DNAse I-like superfamily protein	*
Chr1:1631401..1631500	Chr1	1631401	1631500	gene	AT1G05520	1630900	1635711	-	Sec23/Sec24 protein transport family protein	*
Chr1:1650501..1650600	Chr1	1650501	1650600	gene	AT1G05570	1647706	1659437	-	callose synthase 1	*
Chr1:1651101..1651400	Chr1	1651101	1651400	gene	AT1G05570	1647706	1659437	-	callose synthase 1	*
Chr1:1651901..1652000	Chr1	1651901	1652000	gene	AT1G05570	1647706	1659437	-	callose synthase 1	*
Chr1:1670401..1670500	Chr1	1670401	1670500	gene	AT1G05590	1669350	1671876	+	beta-hexosaminidase 2	*
Chr1:1686201..1686300	Chr1	1686201	1686300	gene	AT1G05630	1682318	1687363	+	Endonuclease/exonuclease/phosphatase family protein	*
Chr1:1781001..1781100	Chr1	1781001	1781100	gene	AT1G05890	1779256	1784529	+	RING/U-box superfamily protein	*
Chr1:1782401..1782500	Chr1	1782401	1782500	gene	AT1G05890	1779256	1784529	+	RING/U-box superfamily protein	*
Chr1:1792301..1792400	Chr1	1792301	1792400	gene	AT1G05910	1790224	1796647	+	cell division cycle protein 48-related / CDC48-related	*
Chr1:2015201..2015300	Chr1	2015201	2015300	gene	AT1G06580	2014003	2016054	-	Pentatricopeptide repeat (PPR) superfamily protein	*
Chr1:2045501..2045600	Chr1	2045501	2045600	gene	AT1G06670	2040433	2047612	+	nuclear DEIH-boxhelicase	*
Chr1:2064301..2064400	Chr1	2064301	2064400	gene	AT1G06720	2060444	2067323	-	P-loop containing nucleoside triphosphate hydrolases superfamily protein	*
Chr1:2064601..2064700	Chr1	2064601	2064700	gene	AT1G06720	2060444	2067323	-	P-loop containing nucleoside triphosphate hydrolases superfamily protein	*
Chr1:2072601..2072700	Chr1	2072601	2072700	NO_DATA
Chr1:2088201..2088300	Chr1	2088201	2088300	gene	AT1G06790	2087232	2089786	+	RNA polymerase Rpb7 N-terminal domain-containing protein	*
Chr1:2117401..2117500	Chr1	2117401	2117500	gene	AT1G06900	2114927	2120745	-	Insulinase (Peptidase family M16) family protein	*
Chr1:2119401..2119500	Chr1	2119401	2119500	gene	AT1G06900	2114927	2120745	-	Insulinase (Peptidase family M16) family protein	*
Chr1:2186001..2186100	Chr1	2186001	2186100	gene	AT1G07119	2184347	2186539	+	no description	*
Chr1:2186001..2186100	Chr1	2186001	2186100	gene	AT1G07120	2184759	2186580	-	no description	*
Chr1:2209801..2209900	Chr1	2209801	2209900	gene	AT1G07200	2208719	2212546	-	Double Clp-N motif-containing P-loop nucleoside triphosphate hydrolases superfamily protein	*
Chr1:2297401..2297500	Chr1	2297401	2297500	gene	AT1G07480	2296023	2299470	-	Transcription factor IIA, alpha/beta subunit	*
Chr1:2314701..2314800	Chr1	2314701	2314800	gene	AT1G07530	2313582	2316469	-	SCARECROW-like 14	*
Chr1:2315001..2315100	Chr1	2315001	2315100	gene	AT1G07530	2313582	2316469	-	SCARECROW-like 14	*
Chr1:2331601..2331700	Chr1	2331601	2331700	gene	AT1G07570	2331170	2333738	-	Protein kinase superfamily protein	*
Chr1:2386301..2386400	Chr1	2386301	2386400	gene	AT1G07710	2386275	2387986	-	Ankyrin repeat family protein	*
Chr1:2415201..2415400	Chr1	2415201	2415400	QTE	QTE_CT00006609_ATLINE1_1	2415020	2416036	+	AT1TE07880	*
Chr1:2420201..2420300	Chr1	2420201	2420300	gene	AT1G07810	2416265	2420757	+	ER-type Ca2+-ATPase 1	*
Chr1:2425501..2425600	Chr1	2425501	2425600	gene	AT1G07840	2424054	2426676	+	Sas10/Utp3/C1D family	*
Chr1:2449701..2449800	Chr1	2449701	2449800	gene	AT1G07910	2445470	2454645	+	RNAligase	*
Chr1:2506001..2506100	Chr1	2506001	2506100	gene	AT1G08060	2501742	2511084	-	ATP-dependent helicase family protein	*
Chr1:2540201..2540300	Chr1	2540201	2540300	gene	AT1G08125	2539614	2542334	-	S-adenosyl-L-methionine-dependent methyltransferases superfamily protein	*
Chr1:2593001..2593100	Chr1	2593001	2593100	gene	AT1G08260	2590944	2606892	+	DNA polymerase epsilon catalytic subunit	*
Chr1:2596701..2596800	Chr1	2596701	2596800	gene	AT1G08260	2590944	2606892	+	DNA polymerase epsilon catalytic subunit	*
Chr1:2720901..2721000	Chr1	2720901	2721000	gene	AT1G08590	2718778	2722221	+	Leucine-rich receptor-like protein kinase family protein	*
Chr1:2720901..2721000	Chr1	2720901	2721000	gene	AT1G08592	2718875	2721676	-	no description	*
Chr1:2727501..2727600	Chr1	2727501	2727600	gene	AT1G08600	2723824	2733613	+	P-loop containing nucleoside triphosphate hydrolases superfamily protein	*
Chr1:2732701..2732800	Chr1	2732701	2732800	gene	AT1G08600	2723824	2733613	+	P-loop containing nucleoside triphosphate hydrolases superfamily protein	*
Chr1:2738001..2738100	Chr1	2738001	2738100	gene	AT1G08620	2736774	2743758	+	Transcription factor jumonji (jmj) family protein / zinc finger (C5HC2 type) family protein	*
Chr1:2745001..2745100	Chr1	2745001	2745100	gene	AT1G08630	2743761	2747967	-	threonine aldolase 1	*
Chr1:2758001..2758100	Chr1	2758001	2758100	gene	AT1G08660	2757041	2759794	-	MALE GAMETOPHYTE DEFECTIVE 2	*
Chr1:2778801..2778900	Chr1	2778801	2778900	gene	AT1G08720	2774030	2779297	+	Protein kinase superfamily protein	*
Chr1:2968701..2968800	Chr1	2968701	2968800	gene	AT1G09195	2967940	2971498	-	no description	*
Chr1:2978001..2978100	Chr1	2978001	2978100	gene	AT1G09220	2977792	2979466	-	Pentatricopeptide repeat (PPR) superfamily protein	*
Chr1:3007301..3007400	Chr1	3007301	3007400	gene	AT1G09300	3003495	3008213	+	Metallopeptidase M24 family protein	*
Chr1:3199101..3199200	Chr1	3199101	3199200	gene	AT1G09840	3195824	3200291	-	shaggy-like protein kinase 41	*
Chr1:3220401..3220500	Chr1	3220401	3220500	gene	AT1G09910	3220035	3224541	-	Rhamnogalacturonate lyase family protein	*
Chr1:3268601..3268700	Chr1	3268601	3268700	gene	AT1G10010	3265976	3268726	+	amino acid permease 8	*
Chr1:3275201..3275300	Chr1	3275201	3275300	gene	AT1G10030	3273825	3275837	+	homolog of yeast ergosterol28	*
Chr1:3294201..3294300	Chr1	3294201	3294300	gene	AT1G10090	3290311	3296198	-	Early-responsive to dehydration stress protein (ERD4)	*
Chr1:3312701..3312800	Chr1	3312701	3312800	gene	AT1G10130	3310930	3322213	+	endoplasmic reticulum-type calcium-transporting ATPase 3	*
Chr1:3339001..3339100	Chr1	3339001	3339100	gene	AT1G10180	3338303	3341608	-	no description	*
Chr1:3369601..3369700	Chr1	3369601	3369700	NO_DATA
Chr1:3382301..3382400	Chr1	3382301	3382400	gene	AT1G10310	3381601	3383914	-	NAD(P)-binding Rossmann-fold superfamily protein	*
Chr1:3429301..3429400	Chr1	3429301	3429400	gene	AT1G10430	3428478	3430633	-	protein phosphatase 2A-2	*
Chr1:3468501..3468600	Chr1	3468501	3468600	gene	AT1G10520	3465964	3469248	+	DNA polymerase lambda (POLL)	*
Chr1:3584301..3584400	Chr1	3584301	3584400	gene	AT1G10760	3581034	3590928	-	Pyruvate phosphate dikinase, PEP/pyruvate binding domain	*
Chr1:3687501..3687600	Chr1	3687501	3687600	gene	AT1G11060	3684568	3689847	+	WAPL (Wings apart-like protein regulation of heterochromatin) protein	*
Chr1:3708101..3708200	Chr1	3708101	3708200	gene	AT1G11100	3703672	3709302	-	SNF2 domain-containing protein / helicase domain-containing protein / zinc finger protein-related	*
Chr1:3737401..3737500	Chr1	3737401	3737500	gene	AT1G11160	3733139	3739842	+	Transducin/WD40 repeat-like superfamily protein	*
Chr1:3789301..3789400	Chr1	3789301	3789400	gene	AT1G11280	3787334	3790876	-	S-locus lectin protein kinase family protein	*
Chr1:3814901..3815000	Chr1	3814901	3815000	gene	AT1G11340	3814116	3817420	-	S-locus lectin protein kinase family protein	*
Chr1:3917901..3918000	Chr1	3917901	3918000	gene	AT1G11650	3914774	3918176	+	RNA-binding (RRM/RBD/RNP motifs) family protein	*
Chr1:3952501..3952600	Chr1	3952501	3952600	gene	AT1G11720	3951553	3957044	+	starch synthase 3	*
Chr1:3984401..3984500	Chr1	3984401	3984500	gene	AT1G11790	3981248	3985215	+	arogenate dehydratase 1	*
Chr1:3991501..3991600	Chr1	3991501	3991600	gene	AT1G11820	3991027	3993598	-	O-Glycosyl hydrolases family 17 protein	*
Chr1:4045101..4045200	Chr1	4045101	4045200	NO_DATA
Chr1:4124101..4124200	Chr1	4124101	4124200	gene	AT1G12140	4121369	4124595	+	flavin-monooxygenase glucosinolate S-oxygenase 5	*
Chr1:4124101..4124200	Chr1	4124101	4124200	gene	AT1G12150	4123530	4125648	-	Plant protein of unknown function (DUF827)	*
Chr1:4203701..4203800	Chr1	4203701	4203800	gene	AT1G12360	4200876	4206404	+	Sec1/munc18-like (SM) proteins superfamily	*
Chr1:4257901..4258000	Chr1	4257901	4258000	gene	AT1G12480	4257268	4259300	-	C4-dicarboxylate transporter/malic acid transport protein	*
Chr1:4284801..4284900	Chr1	4284801	4284900	gene	AT1G12580	4282899	4285829	+	phosphoenolpyruvate carboxylase-related kinase 1	*
Chr1:4304501..4304600	Chr1	4304501	4304600	gene	AT1G12640	4303312	4305798	-	MBOAT (membrane bound O-acyl transferase) family protein	*
Chr1:4313201..4313300	Chr1	4313201	4313300	NO_DATA
Chr1:4325001..4325100	Chr1	4325001	4325100	gene	AT1G12700	4323556	4326333	-	ATP binding	*
Chr1:4357101..4357200	Chr1	4357101	4357200	gene	AT1G12780	4355926	4358328	-	UDP-D-glucose/UDP-D-galactose 4-epimerase 1	*
Chr1:4402301..4402400	Chr1	4402301	4402400	gene	AT1G12930	4398375	4405605	-	ARM repeat superfamily protein	*
Chr1:4403601..4403700	Chr1	4403601	4403700	gene	AT1G12930	4398375	4405605	-	ARM repeat superfamily protein	*
Chr1:4483201..4483300	Chr1	4483201	4483300	gene	AT1G13150	4481875	4483696	-	cytochrome P450, family 86, subfamily C, polypeptide 4	*
Chr1:4501901..4502000	Chr1	4501901	4502000	gene	AT1G13195	4501581	4503591	-	RING/U-box superfamily protein	*
Chr1:4574901..4575000	Chr1	4574901	4575000	gene	AT1G13350	4572419	4576632	-	Protein kinase superfamily protein	*
Chr1:4634401..4634500	Chr1	4634401	4634500	gene	AT1G13530	4633740	4635129	-	Protein of unknown function (DUF1262)	*
Chr1:4670001..4670100	Chr1	4670001	4670100	gene	AT1G13630	4669784	4672957	-	Tetratricopeptide repeat (TPR)-like superfamily protein	*
Chr1:4707801..4707900	Chr1	4707801	4707900	QTE	QTE_CT00003359_HELITRONY1B	4706567	4708276	-	AT1TE15240	*
Chr1:4727901..4728000	Chr1	4727901	4728000	gene	AT1G13790	4727438	4730425	+	XH/XS domain-containing protein	*
Chr1:4731801..4731900	Chr1	4731801	4731900	gene	AT1G13800	4731056	4733707	-	Tetratricopeptide repeat (TPR)-like superfamily protein	*
Chr1:4754001..4754100	Chr1	4754001	4754100	gene	AT1G13900	4753145	4755580	-	Purple acid phosphatases superfamily protein	*
Chr1:4778001..4778100	Chr1	4778001	4778100	gene	AT1G13960	4776463	4779400	+	WRKY DNA-binding protein 4	*
Chr1:4793901..4794000	Chr1	4793901	4794000	gene	AT1G13980	4788463	4794654	+	sec7 domain-containing protein	*
Chr1:4798601..4798800	Chr1	4798601	4798800	gene	AT1G14000	4797358	4800283	+	VH1-interacting kinase	*
Chr1:4823901..4824000	Chr1	4823901	4824000	gene	AT1G14080	4822528	4824414	+	fucosyltransferase 6	*
Chr1:4825101..4825300	Chr1	4825101	4825300	NO_DATA
Chr1:4826001..4826100	Chr1	4826001	4826100	NO_DATA
Chr1:5015401..5015500	Chr1	5015401	5015500	gene	AT1G14620	5014753	5016604	-	decoy	*
Chr1:5025301..5025400	Chr1	5025301	5025400	gene	AT1G14640	5023656	5025955	+	SWAP (Suppressor-of-White-APricot)/surp domain-containing protein	*
Chr1:5028801..5028900	Chr1	5028801	5028900	gene	AT1G14650	5027662	5031779	+	SWAP (Suppressor-of-White-APricot)/surp domain-containing protein / ubiquitin family protein	*
Chr1:5029101..5029200	Chr1	5029101	5029200	gene	AT1G14650	5027662	5031779	+	SWAP (Suppressor-of-White-APricot)/surp domain-containing protein / ubiquitin family protein	*
Chr1:5054001..5054100	Chr1	5054001	5054100	gene	AT1G14690	5051760	5055252	-	microtubule-associated protein 65-7	*
Chr1:5096601..5096700	Chr1	5096601	5096700	gene	AT1G14790	5093961	5098032	-	RNA-dependent RNA polymerase 1	*
Chr1:5118601..5118700	Chr1	5118601	5118700	gene	AT1G14850	5116696	5123259	-	nucleoporin 155	*
Chr1:5164101..5164200	Chr1	5164101	5164200	gene	AT1G14970	5161949	5164917	-	O-fucosyltransferase family protein	*
Chr1:5211001..5211100	Chr1	5211001	5211100	gene	AT1G15140	5210206	5212349	-	FAD/NAD(P)-binding oxidoreductase	*
Chr1:5218901..5219000	Chr1	5218901	5219000	gene	AT1G15165	5217719	5220113	-	RING/FYVE/PHD zinc finger superfamily protein	*
Chr1:5255201..5255300	Chr1	5255201	5255300	gene	AT1G15280	5252315	5256753	+	CASC3/Barentsz eIF4AIII binding	*
Chr1:5354901..5355000	Chr1	5354901	5355000	NO_DATA
Chr1:5382101..5382200	Chr1	5382101	5382200	gene	AT1G15660	5381170	5385254	+	centromere protein C	*
Chr1:5384001..5384100	Chr1	5384001	5384100	gene	AT1G15660	5381170	5385254	+	centromere protein C	*
Chr1:5419301..5419400	Chr1	5419301	5419400	gene	AT1G15750	5414817	5421033	-	Transducin family protein / WD-40 repeat family protein	*
Chr1:5455801..5455900	Chr1	5455801	5455900	gene	AT1G15860	5454785	5457022	+	Domain of unknown function (DUF298)	*
Chr1:5467901..5468000	Chr1	5467901	5468000	gene	AT1G15910	5465336	5469125	+	XH/XS domain-containing protein	*
Chr1:5520001..5520100	Chr1	5520001	5520100	gene	AT1G16110	5518373	5520891	+	wall associated kinase-like 6	*
Chr1:5533201..5533300	Chr1	5533201	5533300	gene	AT1G16150	5532415	5534877	+	wall associated kinase-like 4	*
Chr1:5559601..5559700	Chr1	5559601	5559700	gene	AT1G16250	5556989	5559520	+	Galactose oxidase/kelch repeat superfamily protein	81
Chr1:5559601..5559700	Chr1	5559601	5559700	gene	AT1G16260	5559579	5562113	-	Wall-associated kinase family protein	*
Chr1:5560201..5560300	Chr1	5560201	5560300	gene	AT1G16260	5559579	5562113	-	Wall-associated kinase family protein	*
Chr1:5664301..5664400	Chr1	5664301	5664400	gene	AT1G16540	5659415	5665449	+	molybdenum cofactor sulfurase (LOS5) (ABA3)	*
Chr1:5699801..5699900	Chr1	5699801	5699900	gene	AT1G16670	5697324	5699769	+	Protein kinase superfamily protein	32
Chr1:5704401..5704600	Chr1	5704401	5704600	gene	AT1G16680	5702753	5705838	+	Chaperone DnaJ-domain superfamily protein	*
Chr1:5900901..5901000	Chr1	5900901	5901000	gene	AT1G17255	5899994	5903619	+	no description	*
Chr1:5900901..5901000	Chr1	5900901	5901000	gene	AT1G17250	5901169	5903439	-	receptor like protein 3	169
Chr1:5949501..5949600	Chr1	5949501	5949600	gene	AT1G17360	5946764	5951473	+	no description	*
Chr1:5961401..5961500	Chr1	5961401	5961500	gene	AT1G17400	5960481	5962481	-	no description	*
Chr1:6004801..6004900	Chr1	6004801	6004900	gene	AT1G17470	6002912	6006405	+	developmentally regulated G-protein 1	*
Chr1:6022001..6022100	Chr1	6022001	6022100	gene	AT1G17500	6018757	6023503	+	ATPase E1-E2 type family protein / haloacid dehalogenase-like hydrolase family protein	*
Chr1:6036701..6036800	Chr1	6036701	6036800	gene	AT1G17550	6034362	6037289	+	homology to ABI2	*
Chr1:6048601..6048700	Chr1	6048601	6048700	gene	AT1G17580	6039303	6049556	+	myosin 1	*
Chr1:6113001..6113100	Chr1	6113001	6113100	gene	AT1G17760	6110107	6116617	-	Tetratricopeptide repeat (TPR)-like superfamily protein	*
Chr1:6117701..6117800	Chr1	6117701	6117800	NO_DATA
Chr1:6144501..6144600	Chr1	6144501	6144600	gene	AT1G17840	6142564	6146521	+	white-brown complex homolog protein 11	*
Chr1:6214701..6214800	Chr1	6214701	6214800	gene	AT1G18070	6213725	6218340	-	Translation elongation factor EF1A/initiation factor IF2gamma family protein	*
Chr1:6252401..6252500	Chr1	6252401	6252500	gene	AT1G18160	6248793	6254039	+	Protein kinase superfamily protein	*
Chr1:6290201..6290300	Chr1	6290201	6290300	gene	AT1G18270	6283412	6293871	-	ketose-bisphosphate aldolase class-II family protein	*
Chr1:6292701..6292800	Chr1	6292701	6292800	gene	AT1G18270	6283412	6293871	-	ketose-bisphosphate aldolase class-II family protein	*
Chr1:6362101..6362300	Chr1	6362101	6362300	gene	AT1G18480	6361629	6363007	+	Calcineurin-like metallo-phosphoesterase superfamily protein	*
Chr1:6372601..6372700	Chr1	6372601	6372700	gene	AT1G18500	6369347	6373025	+	methylthioalkylmalate synthase-like 4	*
Chr1:6408901..6409000	Chr1	6408901	6409000	gene	AT1G18610	6405645	6409297	+	Galactose oxidase/kelch repeat superfamily protein	*
Chr1:6411701..6411800	Chr1	6411701	6411800	gene	AT1G18620	6409978	6414451	+	no description	*
Chr1:6412801..6412900	Chr1	6412801	6412900	gene	AT1G18620	6409978	6414451	+	no description	*
Chr1:6428401..6428500	Chr1	6428401	6428500	gene	AT1G18670	6426898	6430696	-	Protein kinase superfamily protein	*
Chr1:6569801..6569900	Chr1	6569801	6569900	gene	AT1G19025	6568853	6570939	+	DNA repair metallo-beta-lactamase family protein	*
Chr1:6585201..6585300	Chr1	6585201	6585300	gene	AT1G19080	6584241	6586517	+	GINS complex protein	*
Chr1:6596801..6596900	Chr1	6596801	6596900	gene	AT1G19100	6594930	6601355	+	Histidine kinase-, DNA gyrase B-, and HSP90-like ATPase family protein	*
Chr1:6630801..6630900	Chr1	6630801	6630900	gene	AT1G19220	6628068	6633087	-	auxin response factor 19	*
Chr1:6721501..6721600	Chr1	6721501	6721600	NO_DATA
Chr1:6757001..6757100	Chr1	6757001	6757100	gene	AT1G19510	6756284	6757377	-	RAD-like 5	*
Chr1:6762001..6762100	Chr1	6762001	6762100	gene	AT1G19520	6759965	6762778	+	pentatricopeptide (PPR) repeat-containing protein	*
Chr1:6819701..6819800	Chr1	6819701	6819800	gene	AT1G19715	6816702	6819542	-	Mannose-binding lectin superfamily protein	159
Chr1:6819701..6819800	Chr1	6819701	6819800	gene	AT1G19720	6819564	6822711	-	Pentatricopeptide repeat (PPR-like) superfamily protein	*
Chr1:7019601..7019700	Chr1	7019601	7019700	gene	AT1G20260	7016693	7020590	+	ATPase, V1 complex, subunit B protein	*
Chr1:7092601..7092700	Chr1	7092601	7092700	gene	AT1G20460	7091361	7092993	+	no description	*
Chr1:7124201..7124300	Chr1	7124201	7124300	gene	AT1G20570	7122018	7126559	-	Spc97 / Spc98 family of spindle pole body (SBP) component	*
Chr1:7165501..7165600	Chr1	7165501	7165600	gene	AT1G20670	7164190	7168021	-	DNA-binding bromodomain-containing protein	*
Chr1:7210501..7210600	Chr1	7210501	7210600	gene	AT1G20760	7209369	7214993	+	Calcium-binding EF hand family protein	*
Chr1:7277901..7278000	Chr1	7277901	7278000	gene	AT1G20910	7276943	7281138	-	ARID/BRIGHT DNA-binding domain-containing protein	*
Chr1:7278701..7278800	Chr1	7278701	7278800	gene	AT1G20910	7276943	7281138	-	ARID/BRIGHT DNA-binding domain-containing protein	*
Chr1:7426101..7426200	Chr1	7426101	7426200	gene	AT1G21210	7424106	7427041	+	wall associated kinase 4	*
Chr1:7486201..7486300	Chr1	7486201	7486300	gene	AT1G21380	7485636	7488713	-	Target of Myb protein 1	*
Chr1:7597301..7597400	Chr1	7597301	7597400	gene	AT1G21650	7592664	7604229	-	Preprotein translocase SecA family protein	*
Chr1:7634301..7634400	Chr1	7634301	7634400	gene	AT1G21730	7630107	7636594	+	P-loop containing nucleoside triphosphate hydrolases superfamily protein	*
Chr1:7636201..7636300	Chr1	7636201	7636300	gene	AT1G21730	7630107	7636594	+	P-loop containing nucleoside triphosphate hydrolases superfamily protein	*
Chr1:7769001..7769100	Chr1	7769001	7769100	gene	AT1G22040	7767924	7770055	+	Galactose oxidase/kelch repeat superfamily protein	*
Chr1:7820701..7820800	Chr1	7820701	7820800	gene	AT1G22150	7818361	7821344	+	sulfate transporter 1	*
Chr1:8000701..8000800	Chr1	8000701	8000800	gene	AT1G22620	7997676	8002944	-	Phosphoinositide phosphatase family protein	*
Chr1:8073701..8073800	Chr1	8073701	8073800	gene	AT1G22800	8071935	8074357	+	S-adenosyl-L-methionine-dependent methyltransferases superfamily protein	*
Chr1:8119101..8119200	Chr1	8119101	8119200	gene	AT1G22930	8117339	8122127	+	T-complex protein 11	*
Chr1:8159601..8159700	Chr1	8159601	8159700	NO_DATA
Chr1:8221901..8222000	Chr1	8221901	8222000	gene	AT1G23190	8219869	8224469	+	Phosphoglucomutase/phosphomannomutase family protein	*
Chr1:8288001..8288100	Chr1	8288001	8288100	QTE	QTE_CT00008410_ATREP10B	8287385	8288211	-	AT1TE26700	*
Chr1:8288001..8288100	Chr1	8288001	8288100	QTE	QTE_CT00013093_HELITRONY3	8288212	8288747	+	AT1TE26705	112
Chr1:8330701..8330800	Chr1	8330701	8330800	gene	AT1G23465	8330055	8330938	+	Peptidase S24/S26A/S26B/S26C family protein	*
Chr1:8347801..8347900	Chr1	8347801	8347900	gene	AT1G23540	8346827	8349786	-	Protein kinase superfamily protein	*
Chr1:8422001..8422100	Chr1	8422001	8422100	gene	AT1G23820	8420265	8422985	+	spermidine synthase 1	*
Chr1:8522101..8522200	Chr1	8522101	8522200	gene	AT1G24090	8520834	8523121	+	RNase H family protein	*
Chr1:8612901..8613000	Chr1	8612901	8613000	gene	AT1G24290	8612505	8614277	-	AAA-type ATPase family protein	*
Chr1:8619901..8620000	Chr1	8619901	8620000	gene	AT1G24300	8614365	8620420	-	GYF domain-containing protein	*
Chr1:8751401..8751500	Chr1	8751401	8751500	gene	AT1G24706	8741940	8755558	+	THO2	*
Chr1:8753601..8753700	Chr1	8753601	8753700	gene	AT1G24706	8741940	8755558	+	THO2	*
Chr1:8956401..8956500	Chr1	8956401	8956500	gene	AT1G25500	8955249	8957978	-	Plasma-membrane choline transporter family protein	*
Chr1:8963501..8963600	Chr1	8963501	8963600	gene	AT1G25520	8962125	8964564	+	Uncharacterized protein family (UPF0016)	*
Chr1:9026201..9026300	Chr1	9026201	9026300	gene	AT1G26110	9024345	9027786	-	decapping 5	*
Chr1:9048501..9048600	Chr1	9048501	9048600	gene	AT1G26170	9047433	9054589	-	ARM repeat superfamily protein	*
Chr1:9052901..9053000	Chr1	9052901	9053000	gene	AT1G26170	9047433	9054589	-	ARM repeat superfamily protein	*
Chr1:9091201..9091300	Chr1	9091201	9091300	gene	AT1G26270	9089524	9092457	-	Phosphatidylinositol 3- and 4-kinase family protein	*
Chr1:9110601..9110700	Chr1	9110601	9110700	gene	AT1G26330	9107519	9113725	+	DNA binding	*
Chr1:9127301..9127400	Chr1	9127301	9127400	gene	AT1G26380	9126737	9128528	-	FAD-binding Berberine family protein	*
Chr1:9135601..9135700	Chr1	9135601	9135700	QTE	QTE_CT00021558_ATREP9	9135712	9136880	-	AT1TE29410	12
Chr1:9135601..9135700	Chr1	9135601	9135700	QTE	QTE_CT00007033_ATREP9	9135757	9136720	-	AT1TE29415	57
Chr1:9197801..9197900	Chr1	9197801	9197900	gene	AT1G26620	9195838	9199669	-	Plant protein of unknown function (DUF863)	*
Chr1:9234301..9234400	Chr1	9234301	9234400	gene	AT1G26720	9234303	9234812	-	no description	97
Chr1:9397301..9397400	Chr1	9397301	9397400	gene	AT1G27070	9396658	9399453	-	5'-AMP-activated protein kinase-related	*
Chr1:9541901..9542000	Chr1	9541901	9542000	gene	AT1G27470	9540113	9544292	-	transducin family protein / WD-40 repeat family protein	*
Chr1:9552001..9552500	Chr1	9552001	9552500	gene	AT1G27500	9551451	9554139	-	Tetratricopeptide repeat (TPR)-like superfamily protein	*
Chr1:9559801..9559900	Chr1	9559801	9559900	gene	AT1G27520	9558635	9562381	+	Glycosyl hydrolase family 47 protein	*
Chr1:9574101..9574200	Chr1	9574101	9574200	QTE	QTE_CT00004386_ATREP15	9572801	9574191	-	AT1TE30840	90
Chr1:9574101..9574200	Chr1	9574101	9574200	QTE	QTE_CT00006650_HELITRON1	9574362	9575371	-	AT1TE30845	162
Chr1:9576901..9577000	Chr1	9576901	9577000	gene	AT1G27570	9575538	9582376	+	phosphatidylinositol 3- and 4-kinase family protein	*
Chr1:9637701..9637800	Chr1	9637701	9637800	gene	AT1G27690	9636594	9638577	+	Protein of unknown function (DUF620)	*
Chr1:9658501..9658700	Chr1	9658501	9658700	gene	AT1G27750	9657385	9661958	+	nucleic acid binding	*
Chr1:9677001..9677100	Chr1	9677001	9677100	QTE	QTE_CT00000047_VANDAL2	9676477	9691257	-	AT1TE31190	*
Chr1:9750901..9751000	Chr1	9750901	9751000	gene	AT1G27980	9748737	9752769	+	dihydrosphingosine phosphate lyase	*
Chr1:9769301..9769400	Chr1	9769301	9769400	gene	AT1G28020	9768395	9771157	-	Tetratricopeptide repeat (TPR)-like superfamily protein	*
Chr1:9821401..9821500	Chr1	9821401	9821500	NO_DATA
Chr1:9855901..9856000	Chr1	9855901	9856000	gene	AT1G28210	9854546	9860158	+	DNAJ heat shock family protein	*
Chr1:9901001..9901100	Chr1	9901001	9901100	QTE	QTE_CT00007692_HELITRONY3	9900282	9901174	+	AT1TE31905	*
Chr1:9908101..9908200	Chr1	9908101	9908200	QTE	QTE_CT00007018_ATCOPIA95	9907902	9908868	+	AT1TE31930	*
Chr1:9922301..9922400	Chr1	9922301	9922400	gene	AT1G28320	9920507	9924488	-	protease-related	*
Chr1:9948801..9948900	Chr1	9948801	9948900	gene	AT1G28350	9944036	9949800	+	Nucleotidylyl transferase superfamily protein	*
Chr1:10088901..10089000	Chr1	10088901	10089000	gene	AT1G28710	10086600	10089772	-	Nucleotide-diphospho-sugar transferase family protein	*
Chr1:10089401..10089500	Chr1	10089401	10089500	gene	AT1G28710	10086600	10089772	-	Nucleotide-diphospho-sugar transferase family protein	*
Chr1:10089401..10089500	Chr1	10089401	10089500	gene	AT1G28720	10089437	10089508	+	no description	63
Chr1:10092901..10093000	Chr1	10092901	10093000	gene	AT1G28780	10092801	10092872	+	no description	29
Chr1:10175101..10175200	Chr1	10175101	10175200	gene	AT1G29120	10174187	10178521	+	Hydrolase-like protein family	*
Chr1:10290501..10290600	Chr1	10290501	10290600	gene	AT1G29400	10290040	10294630	-	MEI2-like protein 5	*
Chr1:10318601..10318700	Chr1	10318601	10318700	gene	AT1G29480	10317936	10318711	+	no description	*
Chr1:10330001..10330100	Chr1	10330001	10330100	NO_DATA
Chr1:10425001..10425100	Chr1	10425001	10425100	gene	AT1G29770	10424576	10425801	+	Haloacid dehalogenase-like hydrolase (HAD) superfamily protein	*
Chr1:10433701..10433800	Chr1	10433701	10433800	gene	AT1G29800	10432601	10435441	+	RING/FYVE/PHD-type zinc finger family protein	*
Chr1:10670601..10670700	Chr1	10670601	10670700	gene	AT1G30290	10670320	10672740	-	Tetratricopeptide repeat (TPR)-like superfamily protein	*
Chr1:10720201..10720300	Chr1	10720201	10720300	gene	AT1G30370	10719169	10720758	-	alpha/beta-Hydrolases superfamily protein	*
Chr1:10781401..10781500	Chr1	10781401	10781500	gene	AT1G30470	10779171	10786697	+	SIT4 phosphatase-associated family protein	*
Chr1:10825401..10825500	Chr1	10825401	10825500	gene	AT1G30560	10824761	10826293	+	Major facilitator superfamily protein	*
Chr1:10833601..10833700	Chr1	10833601	10833700	gene	AT1G30580	10831673	10835538	-	GTP binding	*
Chr1:11038701..11038800	Chr1	11038701	11038800	gene	AT1G30960	11037612	11040033	-	GTP-binding family protein	*
Chr1:11066901..11067000	Chr1	11066901	11067000	QTE	QTE_CT00001951_ATLINEIII	11064456	11067139	-	AT1TE35720	*
Chr1:11066901..11067000	Chr1	11066901	11067000	QTE	QTE_CT00013366_ATREP15	11067140	11067658	-	AT1TE35725	140
Chr1:11141801..11141900	Chr1	11141801	11141900	gene	AT1G31175	11140549	11142630	+	no description	*
Chr1:11150301..11150400	Chr1	11150301	11150400	QTE	QTE_CT00001094_ATCOPIA51	11148308	11152649	-	AT1TE36035	*
Chr1:11155001..11155600	Chr1	11155001	11155600	QTE	QTE_CT00001554_HELITRONY1C	11153317	11156607	-	AT1TE36060	*
Chr1:11218701..11218800	Chr1	11218701	11218800	gene	AT1G31340	11217845	11219458	-	related to ubiquitin 1	*
Chr1:11242101..11242200	Chr1	11242101	11242200	QTE	QTE_CT00018815_ATDNAI27T9A	11241775	11242082	+	AT1TE36350	19
Chr1:11248201..11248300	Chr1	11248201	11248300	gene	AT1G31410	11246914	11249359	-	putrescine-binding periplasmic protein-related	*
Chr1:11253101..11253200	Chr1	11253101	11253200	gene	AT1G31420	11249600	11253915	+	Leucine-rich repeat protein kinase family protein	*
Chr1:11317201..11317300	Chr1	11317201	11317300	gene	AT1G31620	11316941	11317894	+	no description	*
Chr1:11331601..11331700	Chr1	11331601	11331700	gene	AT1G31660	11330956	11333540	-	no description	*
Chr1:11376501..11376600	Chr1	11376501	11376600	gene	AT1G31770	11374893	11377794	-	ATP-binding cassette 14	*
Chr1:11399401..11399500	Chr1	11399401	11399500	gene	AT1G31800	11396402	11399714	+	cytochrome P450, family 97, subfamily A, polypeptide 3	*
Chr1:11399401..11399500	Chr1	11399401	11399500	gene	AT1G31810	11399607	11406259	-	Formin Homology 14	107
Chr1:11426501..11426600	Chr1	11426501	11426600	gene	AT1G31840	11423906	11426714	+	Tetratricopeptide repeat (TPR)-like superfamily protein	*
Chr1:11432001..11432100	Chr1	11432001	11432100	gene	AT1G31850	11430222	11433699	+	S-adenosyl-L-methionine-dependent methyltransferases superfamily protein	*
Chr1:11530001..11530100	Chr1	11530001	11530100	gene	AT1G32050	11528445	11531281	+	SCAMP family protein	*
Chr1:11675901..11676000	Chr1	11675901	11676000	gene	AT1G32361	11675531	11676748	+	RING/U-box superfamily protein	*
Chr1:11746701..11746800	Chr1	11746701	11746800	gene	AT1G32490	11742054	11749788	-	RNA helicase family protein	*
Chr1:11852301..11852400	Chr1	11852301	11852400	gene	AT1G32750	11846247	11856765	-	HAC13 protein (HAC13)	*
Chr1:11921901..11922000	Chr1	11921901	11922000	gene	AT1G32900	11920390	11923766	-	UDP-Glycosyltransferase superfamily protein	*
Chr1:11935301..11935400	Chr1	11935301	11935400	NO_DATA
Chr1:12195701..12195800	Chr1	12195701	12195800	gene	AT1G33640	12195722	12195970	-	no description	78
Chr1:12211101..12211200	Chr1	12211101	12211200	gene	AT1G33700	12208308	12214182	-	Beta-glucosidase, GBA2 type family protein	*
Chr1:12278601..12278700	Chr1	12278601	12278700	gene	AT1G33820	12278438	12279451	-	no description	*
Chr1:12312401..12312500	Chr1	12312401	12312500	gene	AT1G33900	12311518	12313518	-	P-loop containing nucleoside triphosphate hydrolases superfamily protein	*
Chr1:12347701..12347800	Chr1	12347701	12347800	gene	AT1G33960	12346232	12348513	+	P-loop containing nucleoside triphosphate hydrolases superfamily protein	*
Chr1:12402901..12403000	Chr1	12402901	12403000	gene	AT1G34070	12402283	12403209	+	no description	*
Chr1:12428601..12428700	Chr1	12428601	12428700	gene	AT1G34120	12426778	12429710	+	inositol polyphosphate 5-phosphatase I	*
Chr1:12460001..12460100	Chr1	12460001	12460100	gene	AT1G34210	12458670	12462905	+	somatic embryogenesis receptor-like kinase 2	*
Chr1:12496101..12496200	Chr1	12496101	12496200	NO_DATA
Chr1:12496501..12496600	Chr1	12496501	12496600	QTE	QTE_CT00013646_HELITRON2	12496646	12497151	-	AT1TE40680	46
Chr1:12521801..12521900	Chr1	12521801	12521900	gene	AT1G34320	12520179	12524370	+	Protein of unknown function (DUF668)	*
Chr1:12540201..12540300	Chr1	12540201	12540300	gene	AT1G34355	12536497	12541891	+	forkhead-associated (FHA) domain-containing protein	*
Chr1:12588601..12588700	Chr1	12588601	12588700	gene	AT1G34430	12587752	12590192	-	2-oxoacid dehydrogenases acyltransferase family protein	*
Chr1:12601901..12602000	Chr1	12601901	12602000	QTE	QTE_CT00015605_HELITRON3	12601415	12601836	+	AT1TE41070	65
Chr1:12601901..12602000	Chr1	12601901	12602000	QTE	QTE_CT00024029_ATHATN10	12601906	12602071	+	AT1TE41075	94
Chr1:12696701..12696800	Chr1	12696701	12696800	gene	AT1G34650	12692995	12697834	+	homeodomain GLABROUS 10	*
Chr1:12758201..12758300	Chr1	12758201	12758300	QTE	QTE_CT00000667_ATCOPIA93	12755060	12760395	+	AT1TE41580	*
Chr1:12842901..12843000	Chr1	12842901	12843000	QTE	QTE_CT00001407_ATCOPIA36	12842158	12845721	+	AT1TE41800	*
Chr1:13064801..13064900	Chr1	13064801	13064900	QTE	QTE_CT00003894_ATREP11	13063770	13065302	-	AT1TE42660	*
Chr1:13094401..13094500	Chr1	13094401	13094500	gene	AT1G35530	13089869	13097078	+	DEAD/DEAH box RNA helicase family protein	*
Chr1:13469401..13469500	Chr1	13469401	13469500	gene	AT1G36070	13466911	13470936	-	Transducin/WD40 repeat-like superfamily protein	*
Chr1:13473401..13473500	Chr1	13473401	13473500	QTE	QTE_CT00022463_ATENSPM3	13473487	13473687	-	AT1TE44080	13
Chr1:13473401..13473500	Chr1	13473401	13473500	QTE	QTE_CT00008549_HELITRONY1C	13473688	13474500	-	AT1TE44085	188
Chr1:13477701..13477800	Chr1	13477701	13477800	QTE	QTE_CT00003762_HELITRONY1D	13476002	13477572	-	AT1TE44100	129
Chr1:13539401..13539500	Chr1	13539401	13539500	gene	AT1G36160	13533411	13544009	+	acetyl-CoA carboxylase 1	*
Chr1:13555601..13555700	Chr1	13555601	13555700	gene	AT1G36180	13545965	13558492	+	acetyl-CoA carboxylase 2	*
Chr1:13672901..13673000	Chr1	13672901	13673000	gene	AT1G36320	13671814	13674098	+	no description	*
Chr1:13699401..13699500	Chr1	13699401	13699500	QTE	QTE_CT00024334_ATREP4	13699519	13699678	+	AT1TE44850	19
Chr1:13699401..13699500	Chr1	13699401	13699500	QTE	QTE_CT00007386_ARNOLDY2	13699680	13700601	-	AT1TE44855	180
Chr1:14087201..14087300	Chr1	14087201	14087300	QTE	QTE_CT00000106_ATHILA6B	14082587	14094068	+	AT1TE46265	*
Chr1:14250601..14250700	Chr1	14250601	14250700	QTE	QTE_CT00000458_ATHILA2	14248937	14255843	+	AT1TE46765	*
Chr1:14340701..14340800	Chr1	14340701	14340800	QTE	QTE_CT00000505_ATHILA2	14334336	14340693	+	AT1TE47105	8
Chr1:14340701..14340800	Chr1	14340701	14340800	QTE	QTE_CT00005813_ATHILA2	14340694	14341290	+	AT1TE47110	*
Chr1:15043201..15043300	Chr1	15043201	15043300	QTE	QTE_CT00000050_ATHILA6B	15038155	15052790	-	AT1TE49260	*
Chr1:15188501..15188600	Chr1	15188501	15188600	QTE	QTE_CT00000532_ATHILA2	15186993	15192976	+	AT1TE49850	*
Chr1:15433301..15433400	Chr1	15433301	15433400	gene	AT1G40390	15432576	15434674	-	DNAse I-like superfamily protein	*
Chr1:15490001..15490100	Chr1	15490001	15490100	QTE	QTE_CT00000661_ATHILA6B	15486511	15491848	-	AT1TE51045	*
Chr1:15585901..15586000	Chr1	15585901	15586000	QTE	QTE_CT00003462_ATHILA4A	15585148	15586797	+	AT1TE51285	*
Chr1:15698501..15698600	Chr1	15698501	15698600	QTE	QTE_CT00001972_ATHILA4A	15697906	15698423	+	AT1TE51695	78
Chr1:15698501..15698600	Chr1	15698501	15698600	QTE	QTE_CT00003637_ATGP1	15698426	15701729	+	AT1TE51700	*
Chr1:15752301..15752400	Chr1	15752301	15752400	QTE	QTE_CT00000638_ATHILA4A	15750264	15755704	+	AT1TE51850	*
Chr1:15838001..15838100	Chr1	15838001	15838100	QTE	QTE_CT00000227_ATHILA2	15821413	15847509	-	AT1TE52105	*
Chr1:15838001..15838100	Chr1	15838001	15838100	QTE	QTE_CT00000100_ATHILA2	15827287	15838845	-	AT1TE52125	*
Chr1:16013701..16013800	Chr1	16013701	16013800	QTE	QTE_CT00000426_ATGP1	16012585	16019699	-	AT1TE52795	*
Chr1:16154601..16154700	Chr1	16154601	16154700	gene	AT1G43010	16153609	16154468	+	Pentatricopeptide repeat (PPR) superfamily protein	133
Chr1:16227801..16227900	Chr1	16227801	16227900	NO_DATA
Chr1:16272401..16272500	Chr1	16272401	16272500	NO_DATA
Chr1:16275701..16275800	Chr1	16275701	16275800	gene	AT1G43190	16275108	16278624	-	polypyrimidine tract-binding protein 3	*
Chr1:16398101..16398400	Chr1	16398101	16398400	gene	AT1G43560	16398099	16399878	-	thioredoxin Y2	*
Chr1:16470101..16470200	Chr1	16470101	16470200	gene	AT1G43670	16468044	16470500	+	Inositol monophosphatase family protein	*
Chr1:16485701..16485800	Chr1	16485701	16485800	gene	AT1G43700	16484231	16486241	+	VIRE2-interacting protein 1	*
Chr1:16487301..16487400	Chr1	16487301	16487400	gene	AT1G43710	16486320	16488384	-	Pyridoxal phosphate (PLP)-dependent transferases superfamily protein	*
Chr1:16524601..16524700	Chr1	16524601	16524700	QTE	QTE_CT00000013_ATHILA5	16509815	16528903	-	AT1TE54480	*
Chr1:16562501..16562600	Chr1	16562501	16562600	NO_DATA
Chr1:16638901..16639000	Chr1	16638901	16639000	QTE	QTE_CT00019658_ATCOPIA2	16638816	16639056	-	AT1TE54825	*
Chr1:16638901..16639000	Chr1	16638901	16639000	QTE	QTE_CT00005096_ATRE1	16639057	16639093	-	AT1TE54830	57
Chr1:16638901..16639000	Chr1	16638901	16639000	QTE	QTE_CT00003694_ATCOPIA25	16639094	16640684	-	AT1TE54835	94
Chr1:16780601..16780700	Chr1	16780601	16780700	gene	AT1G44125	16780606	16786764	-	no description	94
Chr1:16780601..16780700	Chr1	16780601	16780700	gene	AT1G44120	16780610	16787414	+	Armadillo/beta-catenin-like repeat	90
Chr1:16910901..16911000	Chr1	16910901	16911000	gene	AT1G44780	16909708	16912270	+	no description	*
Chr1:16942001..16942100	Chr1	16942001	16942100	gene	AT1G44835	16939797	16942524	+	YbaK/aminoacyl-tRNA synthetase-associated domain	*
Chr1:16972901..16973000	Chr1	16972901	16973000	gene	AT1G44900	16970214	16974641	+	minichromosome maintenance (MCM2/3/5) family protein	*
Chr1:16978601..16978700	Chr1	16978601	16978700	gene	AT1G44910	16975604	16982965	+	pre-mRNA-processing protein 40A	*
Chr1:16994701..16994800	Chr1	16994701	16994800	gene	AT1G44940	16994155	16995044	+	no description	*
Chr1:17060601..17060700	Chr1	17060601	17060700	QTE	QTE_CT00006994_ATREP10D	17060057	17061024	-	AT1TE56450	*
Chr1:17084801..17084900	Chr1	17084801	17084900	gene	AT1G45160	17083546	17090545	-	Protein kinase superfamily protein	*
Chr1:17087401..17087500	Chr1	17087401	17087500	gene	AT1G45160	17083546	17090545	-	Protein kinase superfamily protein	*
Chr1:17114301..17114400	Chr1	17114301	17114400	QTE	QTE_CT00001807_ATREP11	17112446	17115304	-	AT1TE56640	*
Chr1:17158501..17158600	Chr1	17158501	17158600	gene	AT1G45229	17154921	17159397	-	no description	*
Chr1:17158501..17158600	Chr1	17158501	17158600	gene	AT1G45238	17158531	17158602	+	no description	69
Chr1:17159001..17159100	Chr1	17159001	17159100	gene	AT1G45229	17154921	17159397	-	no description	*
Chr1:17159001..17159100	Chr1	17159001	17159100	gene	AT1G45240	17158979	17159050	+	no description	49
Chr1:17169801..17169900	Chr1	17169801	17169900	gene	AT1G45230	17169537	17171472	-	Protein of unknown function (DUF3223)	*
Chr1:17279701..17279800	Chr1	17279701	17279800	QTE	QTE_CT00024508_ATDNAI27T9C	17279564	17279719	+	AT1TE57280	18
Chr1:17353201..17353300	Chr1	17353201	17353300	gene	AT1G47330	17351050	17353875	+	CBS domain-containing protein with a domain of unknown function (DUF21)	*
Chr1:17414001..17414100	Chr1	17414001	17414100	QTE	QTE_CT00018935_ATLINEIII	17413907	17414210	+	AT1TE57705	*
Chr1:17461901..17462000	Chr1	17461901	17462000	gene	AT1G47550	17457122	17464386	+	exocyst complex component sec3A	*
Chr1:17470101..17470200	Chr1	17470101	17470200	gene	AT1G47560	17466751	17473294	+	exocyst complex component sec3B	*
Chr1:17640201..17640300	Chr1	17640201	17640300	QTE	QTE_CT00021510_ATCOPIA57	17640404	17640631	+	AT1TE58560	104
Chr1:17717701..17717800	Chr1	17717701	17717800	gene	AT1G48030	17717133	17719141	-	mitochondrial lipoamide dehydrogenase 1	*
Chr1:17733501..17733600	Chr1	17733501	17733600	gene	AT1G48090	17732010	17758444	-	calcium-dependent lipid-binding family protein	*
Chr1:17754301..17754400	Chr1	17754301	17754400	gene	AT1G48090	17732010	17758444	-	calcium-dependent lipid-binding family protein	*
Chr1:17771301..17771400	Chr1	17771301	17771400	gene	AT1G48110	17769938	17773493	-	evolutionarily conserved C-terminal region 7	*
Chr1:17772001..17772100	Chr1	17772001	17772100	gene	AT1G48110	17769938	17773493	-	evolutionarily conserved C-terminal region 7	*
Chr1:17795001..17795100	Chr1	17795001	17795100	gene	AT1G48190	17794560	17795163	-	Galactose oxidase/kelch repeat superfamily protein	*
Chr1:17819601..17819700	Chr1	17819601	17819700	QTE	QTE_CT00010249_ATREP10D	17819159	17819844	+	AT1TE59150	*
Chr1:17819601..17819700	Chr1	17819601	17819700	QTE	QTE_CT00004257_ATDNA2T9B	17819845	17821266	-	AT1TE59155	145
Chr1:17829201..17829300	Chr1	17829201	17829300	gene	AT1G48270	17827953	17830420	-	G-protein-coupled receptor 1	*
Chr1:17870501..17870600	Chr1	17870501	17870600	gene	AT1G48360	17868650	17873032	+	zinc ion binding	*
Chr1:17887201..17887300	Chr1	17887201	17887300	gene	AT1G48410	17885633	17892596	-	Stabilizer of iron transporter SufD / Polynucleotidyl transferase	*
Chr1:17888201..17888300	Chr1	17888201	17888300	gene	AT1G48410	17885633	17892596	-	Stabilizer of iron transporter SufD / Polynucleotidyl transferase	*
Chr1:17890701..17890800	Chr1	17890701	17890800	gene	AT1G48410	17885633	17892596	-	Stabilizer of iron transporter SufD / Polynucleotidyl transferase	*
Chr1:18146801..18146900	Chr1	18146801	18146900	gene	AT1G49040	18139234	18148981	-	stomatal cytokinesis defective / SCD1 protein (SCD1)	*
Chr1:18258101..18258200	Chr1	18258101	18258200	gene	AT1G49340	18252355	18264462	+	Phosphatidylinositol 3- and 4-kinase family protein	*
Chr1:18258601..18258700	Chr1	18258601	18258700	gene	AT1G49340	18252355	18264462	+	Phosphatidylinositol 3- and 4-kinase family protein	*
Chr1:18259701..18259800	Chr1	18259701	18259800	gene	AT1G49340	18252355	18264462	+	Phosphatidylinositol 3- and 4-kinase family protein	*
Chr1:18262201..18262300	Chr1	18262201	18262300	gene	AT1G49340	18252355	18264462	+	Phosphatidylinositol 3- and 4-kinase family protein	*
Chr1:18332601..18332700	Chr1	18332601	18332700	gene	AT1G49530	18332429	18333689	+	geranylgeranyl pyrophosphate synthase 6	*
Chr1:18334201..18334300	Chr1	18334201	18334300	gene	AT1G49540	18333623	18337520	-	elongator protein 2	*
Chr1:18372401..18372500	Chr1	18372401	18372500	gene	AT1G49630	18367593	18375381	-	presequence protease 2	*
Chr1:18374501..18374600	Chr1	18374501	18374600	gene	AT1G49630	18367593	18375381	-	presequence protease 2	*
Chr1:18480201..18480300	Chr1	18480201	18480300	gene	AT1G49910	18479025	18481475	+	Transducin/WD40 repeat-like superfamily protein	*
Chr1:18496001..18496100	Chr1	18496001	18496100	gene	AT1G49950	18494103	18497239	-	telomere repeat binding factor 1	*
Chr1:18520201..18520300	Chr1	18520201	18520300	gene	AT1G50020	18519946	18521695	-	no description	*
Chr1:18527901..18528000	Chr1	18527901	18528000	gene	AT1G50030	18522441	18539995	-	target of rapamycin	*
Chr1:18530601..18530700	Chr1	18530601	18530700	gene	AT1G50030	18522441	18539995	-	target of rapamycin	*
Chr1:18552701..18552800	Chr1	18552701	18552800	gene	AT1G50060	18551186	18552578	+	CAP (Cysteine-rich secretory proteins, Antigen 5, and Pathogenesis-related 1 protein) superfamily protein	123
Chr1:18552701..18552800	Chr1	18552701	18552800	gene	AT1G50070	18552999	18553078	+	no description	199
Chr1:18570101..18570300	Chr1	18570101	18570300	gene	AT1G50140	18569735	18578702	-	P-loop containing nucleoside triphosphate hydrolases superfamily protein	*
Chr1:18607901..18608200	Chr1	18607901	18608200	gene	AT1G50240	18607047	18614162	+	Protein kinase family protein with ARM repeat domain	*
Chr1:18613501..18613600	Chr1	18613501	18613600	gene	AT1G50240	18607047	18614162	+	Protein kinase family protein with ARM repeat domain	*
Chr1:18630101..18630200	Chr1	18630101	18630200	gene	AT1G50300	18628555	18631946	-	TBP-associated factor 15	*
Chr1:18652901..18653000	Chr1	18652901	18653000	gene	AT1G50360	18649747	18657376	+	P-loop containing nucleoside triphosphate hydrolases superfamily protein	*
Chr1:18664601..18664700	Chr1	18664601	18664700	gene	AT1G50380	18662309	18666478	+	Prolyl oligopeptidase family protein	*
Chr1:18695701..18695800	Chr1	18695701	18695800	gene	AT1G50460	18693684	18697659	+	hexokinase-like 1	*
Chr1:18696501..18696600	Chr1	18696501	18696600	gene	AT1G50460	18693684	18697659	+	hexokinase-like 1	*
Chr1:18703101..18703200	Chr1	18703101	18703200	gene	AT1G50480	18701951	18704938	+	10-formyltetrahydrofolate synthetase	*
Chr1:18742801..18742900	Chr1	18742801	18742900	gene	AT1G50610	18742135	18744725	+	Leucine-rich repeat protein kinase family protein	*
Chr1:18746601..18746700	Chr1	18746601	18746700	QTE	QTE_CT00006765_ATREP3	18746142	18747137	-	AT1TE62140	*
Chr1:18811301..18811400	Chr1	18811301	18811400	gene	AT1G50750	18809184	18812290	-	Plant mobile domain protein family	*
Chr1:18830801..18830900	Chr1	18830801	18830900	QTE	QTE_CT00000922_ATCOPIA36	18828527	18833280	+	AT1TE62440	*
Chr1:18844101..18844200	Chr1	18844101	18844200	gene	AT1G50840	18839107	18844559	+	polymerase gamma 2	*
Chr1:18863301..18863400	Chr1	18863301	18863400	gene	AT1G50890	18862171	18866039	-	ARM repeat superfamily protein	*
Chr1:18863601..18863700	Chr1	18863601	18863700	gene	AT1G50890	18862171	18866039	-	ARM repeat superfamily protein	*
Chr1:18867101..18867200	Chr1	18867101	18867200	gene	AT1G50900	18866197	18867204	+	Ankyrin repeat family protein	*
Chr1:18867101..18867200	Chr1	18867101	18867200	gene	AT1G50910	18866753	18869933	-	no description	*
Chr1:18871501..18871600	Chr1	18871501	18871600	gene	AT1G50920	18870139	18872930	+	Nucleolar GTP-binding protein	*
Chr1:19004901..19005000	Chr1	19004901	19005000	gene	AT1G51260	19003376	19005641	-	lysophosphatidyl acyltransferase 3	*
Chr1:19126801..19126900	Chr1	19126801	19126900	gene	AT1G51580	19125583	19128161	+	RNA-binding KH domain-containing protein	*
Chr1:19184101..19184200	Chr1	19184101	19184200	gene	AT1G51720	19180772	19186532	+	Amino acid dehydrogenase family protein	*
Chr1:19192801..19192900	Chr1	19192801	19192900	gene	AT1G51745	19191523	19194787	+	Tudor/PWWP/MBT superfamily protein	*
Chr1:19207101..19207200	Chr1	19207101	19207200	gene	AT1G51790	19206711	19211417	-	Leucine-rich repeat protein kinase family protein	*
Chr1:19324001..19324100	Chr1	19324001	19324100	gene	AT1G51980	19323382	19326916	-	Insulinase (Peptidase family M16) protein	*
Chr1:19486401..19486500	Chr1	19486401	19486500	gene	AT1G52320	19484355	19487997	+	no description	*
Chr1:19510801..19510900	Chr1	19510801	19510900	gene	AT1G52380	19508983	19511539	+	NUP50 (Nucleoporin 50 kDa) protein	*
Chr1:19534501..19534600	Chr1	19534501	19534600	gene	AT1G52430	19531350	19535955	-	Ubiquitin carboxyl-terminal hydrolase-related protein	*
Chr1:19595501..19595600	Chr1	19595501	19595600	QTE	QTE_CT00002932_ATMU1	19595438	19597361	-	AT1TE64825	*
Chr1:19648401..19648500	Chr1	19648401	19648500	gene	AT1G52750	19646465	19649261	-	alpha/beta-Hydrolases superfamily protein	*
Chr1:19660701..19660800	Chr1	19660701	19660800	gene	AT1G52780	19658643	19662181	+	Protein of unknown function (DUF2921)	*
Chr1:19716901..19717000	Chr1	19716901	19717000	gene	AT1G52940	19716402	19723725	+	purple acid phosphatase 5	*
Chr1:19716901..19717000	Chr1	19716901	19717000	QTE	QTE_CT00002795_ATREP10D	19716456	19719259	+	AT1TE65160	*
Chr1:19765701..19765800	Chr1	19765701	19765800	gene	AT1G53040	19764310	19767348	-	Protein of unknown function (DUF616)	*
Chr1:19786401..19786500	Chr1	19786401	19786500	gene	AT1G53090	19783352	19786902	+	SPA1-related 4	*
Chr1:19839701..19839800	Chr1	19839701	19839800	gene	AT1G53190	19837110	19840227	+	RING/U-box superfamily protein	*
Chr1:19847401..19847500	Chr1	19847401	19847500	gene	AT1G53210	19844632	19847836	+	sodium/calcium exchanger family protein / calcium-binding EF hand family protein	*
Chr1:19881801..19881900	Chr1	19881801	19881900	gene	AT1G53300	19879422	19882375	+	tetratricopetide-repeat thioredoxin-like 1	*
Chr1:19891301..19891400	Chr1	19891301	19891400	gene	AT1G53320	19891014	19893504	-	tubby like protein 7	*
Chr1:19937801..19937900	Chr1	19937801	19937900	gene	AT1G53430	19935163	19941088	+	Leucine-rich repeat transmembrane protein kinase	*
Chr1:19971601..19971700	Chr1	19971601	19971700	gene	AT1G53510	19970664	19974393	-	mitogen-activated protein kinase 18	*
Chr1:19972601..19972700	Chr1	19972601	19972700	gene	AT1G53510	19970664	19974393	-	mitogen-activated protein kinase 18	*
Chr1:20029601..20029700	Chr1	20029601	20029700	gene	AT1G53650	20029029	20031566	-	CTC-interacting domain 8	*
Chr1:20038501..20038600	Chr1	20038501	20038600	gene	AT1G53680	20038358	20039117	+	glutathione S-transferase TAU 28	*
Chr1:20064101..20064200	Chr1	20064101	20064200	gene	AT1G53730	20061701	20065713	+	STRUBBELIG-receptor family 6	*
Chr1:20072801..20072900	Chr1	20072801	20072900	gene	AT1G53770	20071311	20073758	-	O-fucosyltransferase family protein	*
Chr1:20074301..20074400	Chr1	20074301	20074400	gene	AT1G53780	20073996	20078228	-	peptidyl-prolyl cis-trans isomerases	*
Chr1:20196101..20196200	Chr1	20196101	20196200	gene	AT1G54100	20195264	20199130	-	aldehyde dehydrogenase 7B4	*
Chr1:20214201..20214300	Chr1	20214201	20214300	gene	AT1G54140	20213967	20215223	-	TATA binding protein associated factor 21kDa subunit	*
Chr1:20217201..20217300	Chr1	20217201	20217300	gene	AT1G54150	20215432	20217489	+	E3 Ubiquitin ligase family protein	*
Chr1:20217201..20217300	Chr1	20217201	20217300	gene	AT1G54160	20217336	20219452	-	nuclear factor Y, subunit A5	36
Chr1:20229101..20229200	Chr1	20229101	20229200	gene	AT1G54180	20227277	20230237	+	BREVIS RADIX-like 3	*
Chr1:20257801..20257900	Chr1	20257801	20257900	gene	AT1G54260	20256936	20259417	+	winged-helix DNA-binding transcription factor family protein	*
Chr1:20342201..20342300	Chr1	20342201	20342300	gene	AT1G54460	20340600	20343530	-	TPX2 (targeting protein for Xklp2) protein family	*
Chr1:20355401..20355500	Chr1	20355401	20355500	gene	AT1G54490	20350191	20356916	+	exoribonuclease 4	*
Chr1:20364801..20364900	Chr1	20364801	20364900	gene	AT1G54520	20363448	20366061	+	no description	*
Chr1:20436501..20436600	Chr1	20436501	20436600	NO_DATA
Chr1:20486201..20486300	Chr1	20486201	20486300	NO_DATA
Chr1:20492901..20493000	Chr1	20492901	20493000	QTE	QTE_CT00016249_ATHATN4	20492480	20492875	-	AT1TE67695	26
Chr1:20549301..20549400	Chr1	20549301	20549400	gene	AT1G55060	20549533	20550225	+	ubiquitin 12	133
Chr1:20590901..20591000	Chr1	20590901	20591000	gene	AT1G55200	20589129	20592063	-	Protein kinase protein with adenine nucleotide alpha hydrolases-like domain	*
Chr1:20632401..20632500	Chr1	20632401	20632500	gene	AT1G55310	20630065	20632973	+	SC35-like splicing factor 33	*
Chr1:20640901..20641000	Chr1	20640901	20641000	gene	AT1G55325	20637380	20648434	+	RNA polymerase II transcription mediators	*
Chr1:20660301..20660400	Chr1	20660301	20660400	gene	AT1G55350	20653820	20665095	-	calpain-type cysteine protease family	*
Chr1:20715501..20715600	Chr1	20715501	20715600	gene	AT1G55480	20713684	20715547	+	protein containing PDZ domain, a K-box domain, and a TPR region	46
Chr1:20715501..20715600	Chr1	20715501	20715600	gene	AT1G55490	20715563	20719196	-	chaperonin 60 beta	37
Chr1:20716201..20716300	Chr1	20716201	20716300	gene	AT1G55490	20715563	20719196	-	chaperonin 60 beta	*
Chr1:20718301..20718400	Chr1	20718301	20718400	gene	AT1G55490	20715563	20719196	-	chaperonin 60 beta	*
Chr1:20724701..20724800	Chr1	20724701	20724800	gene	AT1G55510	20723302	20725668	+	branched-chain alpha-keto acid decarboxylase E1 beta subunit	*
Chr1:20726001..20726100	Chr1	20726001	20726100	gene	AT1G55520	20725726	20728091	-	TATA binding protein 2	*
Chr1:20788001..20788100	Chr1	20788001	20788100	gene	AT1G55620	20787134	20791189	-	chloride channel F	*
Chr1:20840401..20840500	Chr1	20840401	20840500	gene	AT1G55750	20840195	20845182	-	BSD domain (BTF2-like transcription factors, Synapse-associated proteins and DOS2-like proteins)	*
Chr1:20863001..20863100	Chr1	20863001	20863100	gene	AT1G55810	20860609	20864266	+	uridine kinase-like 3	*
Chr1:20863301..20863400	Chr1	20863301	20863400	gene	AT1G55810	20860609	20864266	+	uridine kinase-like 3	*
Chr1:20884401..20884500	Chr1	20884401	20884500	gene	AT1G55860	20879466	20895393	-	ubiquitin-protein ligase 1	*
Chr1:20889501..20889600	Chr1	20889501	20889600	gene	AT1G55860	20879466	20895393	-	ubiquitin-protein ligase 1	*
Chr1:20919801..20919900	Chr1	20919801	20919900	gene	AT1G55930	20918717	20922232	+	CBS domain-containing protein / transporter associated domain-containing protein	*
Chr1:20921201..20921500	Chr1	20921201	20921500	gene	AT1G55930	20918717	20922232	+	CBS domain-containing protein / transporter associated domain-containing protein	*
Chr1:20928501..20928600	Chr1	20928501	20928600	gene	AT1G55960	20927643	20930017	-	Polyketide cyclase/dehydrase and lipid transport superfamily protein	*
Chr1:20935501..20935600	Chr1	20935501	20935600	gene	AT1G55970	20932129	20938290	-	histone acetyltransferase of the CBP family 4	*
Chr1:20947001..20947100	Chr1	20947001	20947100	gene	AT1G56010	20946571	20949281	-	NAC domain containing protein 1	*
Chr1:20989301..20989400	Chr1	20989301	20989400	gene	AT1G56120	20987288	20993072	-	Leucine-rich repeat transmembrane protein kinase	*
Chr1:20996901..20997000	Chr1	20996901	20997000	gene	AT1G56130	20994931	21000887	-	Leucine-rich repeat transmembrane protein kinase	*
Chr1:21101501..21101600	Chr1	21101501	21101600	gene	AT1G56380	21101327	21102701	+	Mitochondrial transcription termination factor family protein	*
Chr1:21123301..21123400	Chr1	21123301	21123400	gene	AT1G56420	21122551	21124234	-	no description	*
Chr1:21226001..21226100	Chr1	21226001	21226100	gene	AT1G56630	21223593	21226943	-	alpha/beta-Hydrolases superfamily protein	*
Chr1:21346101..21346200	Chr1	21346101	21346200	gene	AT1G57630	21345639	21346157	+	Toll-Interleukin-Resistance (TIR) domain family protein	56
Chr1:21346101..21346200	Chr1	21346101	21346200	QTE	QTE_CT00000861_ATCOPIA22	21346162	21351041	-	AT1TE70490	38
Chr1:21372001..21372100	Chr1	21372001	21372100	gene	AT1G57700	21370683	21374080	+	Protein kinase superfamily protein	*
Chr1:21372001..21372100	Chr1	21372001	21372100	QTE	QTE_CT00014637_ATMU6N1	21371690	21372150	-	AT1TE70550	*
Chr1:21454601..21454700	Chr1	21454601	21454700	QTE	QTE_CT00000568_ATLINE1_1	21450132	21455990	-	AT1TE70805	*
Chr1:21494101..21494200	Chr1	21494101	21494200	gene	AT1G58060	21489285	21501811	-	RNA helicase family protein	*
Chr1:21510101..21510200	Chr1	21510101	21510200	QTE	QTE_CT00013979_ATLANTYS3	21509601	21510092	+	AT1TE70995	9
Chr1:21547201..21547300	Chr1	21547201	21547300	gene	AT1G58190	21540632	21548112	+	receptor like protein 9	*
Chr1:21569201..21569300	Chr1	21569201	21569300	gene	AT1G58230	21566148	21579123	+	binding	*
Chr1:21577801..21577900	Chr1	21577801	21577900	gene	AT1G58230	21566148	21579123	+	binding	*
Chr1:21585801..21585900	Chr1	21585801	21585900	gene	AT1G58248	21586036	21586311	-	Plant thionin family protein	136
Chr1:21593301..21593400	Chr1	21593301	21593400	gene	AT1G58250	21587142	21601621	-	Golgi-body localisation protein domain	*
Chr1:21712101..21712200	Chr1	21712101	21712200	gene	AT1G58430	21711565	21713103	-	GDSL-like Lipase/Acylhydrolase family protein	*
Chr1:21874601..21874700	Chr1	21874601	21874700	gene	AT1G59540	21874012	21879539	+	P-loop containing nucleoside triphosphate hydrolases superfamily protein	*
Chr1:21980801..21980900	Chr1	21980801	21980900	gene	AT1G59750	21979289	21984433	+	auxin response factor 1	*
Chr1:22028901..22029000	Chr1	22028901	22029000	gene	AT1G59840	22026507	22029379	+	cofactor assembly of complex C	*
Chr1:22028901..22029000	Chr1	22028901	22029000	gene	AT1G59850	22028509	22030207	-	ARM repeat superfamily protein	*
Chr1:22038601..22038700	Chr1	22038601	22038700	gene	AT1G59870	22034506	22040038	+	ABC-2 and Plant PDR ABC-type transporter family protein	*
Chr1:22144401..22144500	Chr1	22144401	22144500	gene	AT1G60070	22142604	22149527	-	Adaptor protein complex AP-1, gamma subunit	*
Chr1:22153301..22153400	Chr1	22153301	22153400	gene	AT1G60080	22152230	22154589	-	3'-5'-exoribonuclease family protein	*
Chr1:22294801..22294900	Chr1	22294801	22294900	gene	AT1G60505	22294384	22297220	-	no description	*
Chr1:22309301..22309400	Chr1	22309301	22309400	gene	AT1G60560	22308549	22311350	-	SWIM zinc finger family protein	*
Chr1:22353401..22353500	Chr1	22353401	22353500	gene	AT1G60700	22351832	22354472	-	SMAD/FHA domain-containing protein	*
Chr1:22412901..22413000	Chr1	22412901	22413000	gene	AT1G60890	22412246	22417244	-	Phosphatidylinositol-4-phosphate 5-kinase family protein	*
Chr1:22413601..22413700	Chr1	22413601	22413700	gene	AT1G60890	22412246	22417244	-	Phosphatidylinositol-4-phosphate 5-kinase family protein	*
Chr1:22415301..22415400	Chr1	22415301	22415400	gene	AT1G60890	22412246	22417244	-	Phosphatidylinositol-4-phosphate 5-kinase family protein	*
Chr1:22426601..22426700	Chr1	22426601	22426700	gene	AT1G60900	22423909	22428022	+	U2 snRNP auxilliary factor, large subunit, splicing factor	*
Chr1:22467101..22467200	Chr1	22467101	22467200	gene	AT1G60995	22465640	22470716	-	no description	*
Chr1:22539801..22539900	Chr1	22539801	22539900	gene	AT1G61140	22534717	22540850	-	SNF2 domain-containing protein / helicase domain-containing protein / zinc finger protein-related	*
Chr1:22570201..22570300	Chr1	22570201	22570300	gene	AT1G61210	22564495	22571907	+	Transducin/WD40 repeat-like superfamily protein	*
Chr1:22661001..22661200	Chr1	22661001	22661200	gene	AT1G61415	22659631	22660967	+	no description	34
Chr1:22661001..22661200	Chr1	22661001	22661200	gene	AT1G61420	22660460	22663963	-	S-locus lectin protein kinase family protein	*
Chr1:22662101..22662200	Chr1	22662101	22662200	gene	AT1G61420	22660460	22663963	-	S-locus lectin protein kinase family protein	*
Chr1:22675101..22675200	Chr1	22675101	22675200	gene	AT1G61460	22674198	22677713	-	S-locus protein kinase, putative	*
Chr1:22718101..22718200	Chr1	22718101	22718200	NO_DATA
Chr1:22771701..22771800	Chr1	22771701	22771800	gene	AT1G61670	22770029	22772426	+	Lung seven transmembrane receptor family protein	*
Chr1:22815501..22815600	Chr1	22815501	22815600	gene	AT1G61790	22814390	22815430	+	Oligosaccharyltransferase complex/magnesium transporter family protein	71
Chr1:22840501..22840600	Chr1	22840501	22840600	NO_DATA
Chr1:22857301..22857400	Chr1	22857301	22857400	gene	AT1G61850	22856188	22862359	+	phospholipases	*
Chr1:22900001..22900100	Chr1	22900001	22900100	gene	AT1G61950	22899417	22901946	+	calcium-dependent protein kinase 19	*
Chr1:22906701..22906800	Chr1	22906701	22906800	gene	AT1G61970	22904486	22907630	+	Mitochondrial transcription termination factor family protein	*
Chr1:22982501..22982600	Chr1	22982501	22982600	gene	AT1G62200	22982036	22984359	-	Major facilitator superfamily protein	*
Chr1:23033901..23034100	Chr1	23033901	23034100	NO_DATA
Chr1:23038201..23038300	Chr1	23038201	23038300	gene	AT1G62310	23036039	23039609	-	transcription factor jumonji (jmjC) domain-containing protein	*
Chr1:23165101..23165200	Chr1	23165101	23165200	NO_DATA
Chr1:23178401..23178500	Chr1	23178401	23178500	gene	AT1G62590	23176930	23179248	-	pentatricopeptide (PPR) repeat-containing protein	*
Chr1:23302701..23302800	Chr1	23302701	23302800	gene	AT1G62914	23301576	23303162	+	pentatricopeptide (PPR) repeat-containing protein	*
Chr1:23303701..23303800	Chr1	23303701	23303800	NO_DATA
Chr1:23317101..23317200	Chr1	23317101	23317200	gene	AT1G62950	23315294	23318234	+	leucine-rich repeat transmembrane protein kinase family protein	*
Chr1:23325501..23325600	Chr1	23325501	23325600	gene	AT1G62970	23323317	23326053	+	Chaperone DnaJ-domain superfamily protein	*
Chr1:23356601..23356700	Chr1	23356601	23356700	gene	AT1G63020	23354685	23362564	-	nuclear RNA polymerase D1A	*
Chr1:23357801..23357900	Chr1	23357801	23357900	gene	AT1G63020	23354685	23362564	-	nuclear RNA polymerase D1A	*
Chr1:23414001..23414100	Chr1	23414001	23414100	gene	AT1G63130	23412730	23415149	+	Tetratricopeptide repeat (TPR)-like superfamily protein	*
Chr1:23456801..23456900	Chr1	23456801	23456900	gene	AT1G63240	23456021	23458661	-	no description	*
Chr1:23526201..23526300	Chr1	23526201	23526300	gene	AT1G63430	23522497	23526832	+	Leucine-rich repeat protein kinase family protein	*
Chr1:23536801..23536900	Chr1	23536801	23536900	gene	AT1G63470	23536519	23539220	-	AT hook motif DNA-binding family protein	*
Chr1:23584001..23584100	Chr1	23584001	23584100	gene	AT1G63610	23583521	23585727	-	no description	*
Chr1:23584401..23584500	Chr1	23584401	23584500	gene	AT1G63610	23583521	23585727	-	no description	*
Chr1:23616501..23616600	Chr1	23616501	23616600	gene	AT1G63680	23614437	23617767	+	acid-amino acid ligases	*
Chr1:23621701..23621800	Chr1	23621701	23621800	gene	AT1G63690	23618378	23622396	+	SIGNAL PEPTIDE PEPTIDASE-LIKE 2	*
Chr1:23662401..23662500	Chr1	23662401	23662500	gene	AT1G63770	23657506	23664677	-	Peptidase M1 family protein	*
Chr1:23742201..23742300	Chr1	23742201	23742300	gene	AT1G63980	23740516	23743302	+	D111/G-patch domain-containing protein	*
Chr1:23742201..23742300	Chr1	23742201	23742300	QTE	QTE_CT00027043_ATHAT1	23742384	23742487	+	AT1TE78160	84
Chr1:23799801..23799900	Chr1	23799801	23799900	gene	AT1G64110	23796719	23801725	-	P-loop containing nucleoside triphosphate hydrolases superfamily protein	*
Chr1:23916601..23916700	Chr1	23916601	23916700	gene	AT1G64400	23915598	23919783	-	AMP-dependent synthetase and ligase family protein	*
Chr1:23998401..23998500	Chr1	23998401	23998500	gene	AT1G64600	23995971	23998720	+	methyltransferases	*
Chr1:24066501..24066600	Chr1	24066501	24066600	gene	AT1G64790	24064937	24083428	-	ILITYHIA	*
Chr1:24075801..24075900	Chr1	24075801	24075900	gene	AT1G64790	24064937	24083428	-	ILITYHIA	*
Chr1:24079301..24079400	Chr1	24079301	24079400	gene	AT1G64790	24064937	24083428	-	ILITYHIA	*
Chr1:24080001..24080100	Chr1	24080001	24080100	gene	AT1G64790	24064937	24083428	-	ILITYHIA	*
Chr1:24094101..24094200	Chr1	24094101	24094200	gene	AT1G64840	24093558	24095399	+	Protein of unknown function (DUF295)	*
Chr1:24100001..24100100	Chr1	24100001	24100100	gene	AT1G64860	24097913	24100952	+	sigma factor A	*
Chr1:24134701..24134800	Chr1	24134701	24134800	gene	AT1G64970	24134085	24136109	-	gamma-tocopherol methyltransferase	*
Chr1:24153401..24153500	Chr1	24153401	24153500	gene	AT1G65010	24149543	24154274	+	Plant protein of unknown function (DUF827)	*
Chr1:24173101..24173200	Chr1	24173101	24173200	gene	AT1G65070	24172899	24176310	-	DNA mismatch repair protein MutS, type 2	*
Chr1:24174201..24174300	Chr1	24174201	24174300	gene	AT1G65070	24172899	24176310	-	DNA mismatch repair protein MutS, type 2	*
Chr1:24179701..24179800	Chr1	24179701	24179800	gene	AT1G65080	24176582	24180871	+	Membrane insertion protein, OxaA/YidC with tetratricopeptide repeat domain	*
Chr1:24199601..24199700	Chr1	24199601	24199700	gene	AT1G65130	24196472	24201022	-	Ubiquitin carboxyl-terminal hydrolase-related protein	*
Chr1:24223601..24223700	Chr1	24223601	24223700	QTE	QTE_CT00020394_ATHATN3A	24223223	24223479	-	AT1TE79660	122
Chr1:24330801..24330900	Chr1	24330801	24330900	QTE	QTE_CT00009184_ATREP11A	24330367	24331130	-	AT1TE79980	*
Chr1:24422501..24422600	Chr1	24422501	24422600	gene	AT1G65670	24421993	24423953	-	cytochrome P450, family 702, subfamily A, polypeptide 1	*
Chr1:24471701..24471800	Chr1	24471701	24471800	gene	AT1G65790	24468932	24472329	+	receptor kinase 1	*
Chr1:24476201..24476300	Chr1	24476201	24476300	gene	AT1G65800	24473121	24476715	+	receptor kinase 2	*
Chr1:24639801..24639900	Chr1	24639801	24639900	gene	AT1G66170	24638685	24641494	-	RING/FYVE/PHD zinc finger superfamily protein	*
Chr1:24669401..24669500	Chr1	24669401	24669500	NO_DATA
Chr1:24850001..24850100	Chr1	24850001	24850100	gene	AT1G66610	24849716	24851450	-	TRAF-like superfamily protein	*
Chr1:24864201..24864300	Chr1	24864201	24864300	gene	AT1G66670	24863785	24865702	-	CLP protease proteolytic subunit 3	*
Chr1:24888001..24888100	Chr1	24888001	24888100	gene	AT1G66730	24884681	24892046	+	DNA LIGASE 6	*
Chr1:24970901..24971000	Chr1	24970901	24971000	gene	AT1G66930	24970523	24973069	+	Protein kinase superfamily protein	*
Chr1:24983601..24983700	Chr1	24983601	24983700	gene	AT1G66950	24978205	24984619	+	pleiotropic drug resistance 11	*
Chr1:25079601..25079700	Chr1	25079601	25079700	gene	AT1G67120	25069562	25095526	-	ATPases	*
Chr1:25082501..25082600	Chr1	25082501	25082600	gene	AT1G67120	25069562	25095526	-	ATPases	*
Chr1:25086401..25086500	Chr1	25086401	25086500	gene	AT1G67120	25069562	25095526	-	ATPases	*
Chr1:25109901..25110000	Chr1	25109901	25110000	gene	AT1G67140	25100862	25117423	-	HEAT repeat-containing protein	*
Chr1:25114601..25114700	Chr1	25114601	25114700	gene	AT1G67140	25100862	25117423	-	HEAT repeat-containing protein	*
Chr1:25143201..25143300	Chr1	25143201	25143300	gene	AT1G67210	25140815	25144043	+	Proline-rich spliceosome-associated (PSP) family protein / zinc knuckle (CCHC-type) family protein	*
Chr1:25199201..25199300	Chr1	25199201	25199300	gene	AT1G67310	25198182	25203126	-	Calmodulin-binding transcription activator protein with CG-1 and Ankyrin domains	*
Chr1:25216001..25216100	Chr1	25216001	25216100	NO_DATA
Chr1:25247901..25248000	Chr1	25247901	25248000	gene	AT1G67400	25247988	25250734	-	ELMO/CED-12 family protein	12
Chr1:25247901..25248000	Chr1	25247901	25248000	QTE	QTE_CT00017437_HELITRON2	25247503	25248117	-	AT1TE82845	*
Chr1:25247901..25248000	Chr1	25247901	25248000	QTE	QTE_CT00020283_DT1	25247590	25247851	+	AT1TE82850	50
Chr1:25258501..25258600	Chr1	25258501	25258600	gene	AT1G67420	25255232	25260430	+	Zn-dependent exopeptidases superfamily protein	*
Chr1:25292901..25293000	Chr1	25292901	25293000	gene	AT1G67500	25287707	25296937	-	recovery protein 3	*
Chr1:25490601..25490800	Chr1	25490601	25490800	gene	AT1G67990	25489455	25490867	+	S-adenosyl-L-methionine-dependent methyltransferases superfamily protein	*
Chr1:25510601..25510700	Chr1	25510601	25510700	gene	AT1G68050	25508676	25510889	+	flavin-binding, kelch repeat, f box 1	*
Chr1:25523201..25523300	Chr1	25523201	25523300	gene	AT1G68100	25521204	25524175	+	ZIP metal ion transporter family	*
Chr1:25545301..25545400	Chr1	25545301	25545400	gene	AT1G68150	25543969	25545717	+	WRKY DNA-binding protein 9	*
Chr1:25624101..25624300	Chr1	25624101	25624300	NO_DATA
Chr1:25632001..25632100	Chr1	25632001	25632100	gene	AT1G68370	25631745	25634738	-	Chaperone DnaJ-domain superfamily protein	*
Chr1:25794401..25794500	Chr1	25794401	25794500	gene	AT1G68710	25793207	25798257	-	ATPase E1-E2 type family protein / haloacid dehalogenase-like hydrolase family protein	*
Chr1:25797401..25797500	Chr1	25797401	25797500	gene	AT1G68710	25793207	25798257	-	ATPase E1-E2 type family protein / haloacid dehalogenase-like hydrolase family protein	*
Chr1:25825701..25825800	Chr1	25825701	25825800	gene	AT1G68750	25822942	25828107	-	phosphoenolpyruvate carboxylase 4	*
Chr1:25873301..25873400	Chr1	25873301	25873400	gene	AT1G68830	25872445	25875550	-	STT7 homolog STN7	*
Chr1:25901301..25901400	Chr1	25901301	25901400	gene	AT1G68890	25896945	25906714	+	magnesium ion binding	*
Chr1:25909601..25909700	Chr1	25909601	25909700	gene	AT1G68910	25908131	25911108	-	WPP domain-interacting protein 2	*
Chr1:25945201..25945300	Chr1	25945201	25945300	gene	AT1G69020	25943886	25947197	-	Prolyl oligopeptidase family protein	*
Chr1:25969801..25969900	Chr1	25969801	25969900	gene	AT1G69070	25967312	25971389	-	no description	*
Chr1:25969801..25969900	Chr1	25969801	25969900	QTE	QTE_CT00019339_VANDAL17	25969468	25969758	+	AT1TE85090	43
Chr1:26034201..26034300	Chr1	26034201	26034300	gene	AT1G69250	26032827	26035504	+	Nuclear transport factor 2 (NTF2) family protein with RNA binding (RRM-RBD-RNP motifs) domain	*
Chr1:26034201..26034300	Chr1	26034201	26034300	QTE	QTE_CT00004159_ATREP10D	26030839	26036307	-	AT1TE85290	*
Chr1:26034801..26034900	Chr1	26034801	26034900	gene	AT1G69250	26032827	26035504	+	Nuclear transport factor 2 (NTF2) family protein with RNA binding (RRM-RBD-RNP motifs) domain	*
Chr1:26034801..26034900	Chr1	26034801	26034900	QTE	QTE_CT00004159_ATREP10D	26030839	26036307	-	AT1TE85290	*
Chr1:26066801..26066900	Chr1	26066801	26066900	gene	AT1G69340	26065724	26069821	+	appr-1-p processing enzyme family protein	*
Chr1:26073301..26073400	Chr1	26073301	26073400	gene	AT1G69360	26072284	26076254	-	Plant protein of unknown function (DUF863)	*
Chr1:26095801..26095900	Chr1	26095801	26095900	gene	AT1G69420	26093196	26097043	+	DHHC-type zinc finger family protein	*
Chr1:26152101..26152200	Chr1	26152101	26152200	gene	AT1G69550	26148021	26153555	-	disease resistance protein (TIR-NBS-LRR class)	*
Chr1:26225101..26225200	Chr1	26225101	26225200	gene	AT1G69710	26222072	26226652	+	Regulator of chromosome condensation (RCC1) family with FYVE zinc finger domain	*
Chr1:26225501..26225600	Chr1	26225501	26225600	gene	AT1G69710	26222072	26226652	+	Regulator of chromosome condensation (RCC1) family with FYVE zinc finger domain	*
Chr1:26391701..26391800	Chr1	26391701	26391800	gene	AT1G70070	26390016	26394196	-	DEAD/DEAH box helicase, putative	*
Chr1:26455401..26455500	Chr1	26455401	26455500	gene	AT1G70250	26452965	26456088	+	receptor serine/threonine kinase, putative	*
Chr1:26466601..26466700	Chr1	26466601	26466700	gene	AT1G70280	26465893	26468706	-	NHL domain-containing protein	*
Chr1:26489701..26489800	Chr1	26489701	26489800	gene	AT1G70320	26488522	26501281	-	ubiquitin-protein ligase 2	*
Chr1:26528601..26528700	Chr1	26528601	26528700	NO_DATA
Chr1:26547401..26547500	Chr1	26547401	26547500	gene	AT1G70430	26545414	26549216	+	Protein kinase superfamily protein	*
Chr1:26630501..26630600	Chr1	26630501	26630600	gene	AT1G70620	26626555	26631104	+	cyclin-related	*
Chr1:26713701..26714000	Chr1	26713701	26714000	gene	AT1G70840	26712982	26714066	-	MLP-like protein 31	*
Chr1:26722601..26722700	Chr1	26722601	26722700	gene	AT1G70880	26722881	26723778	-	Polyketide cyclase/dehydrase and lipid transport superfamily protein	181
Chr1:26813701..26813800	Chr1	26813701	26813800	gene	AT1G71090	26812212	26814130	+	Auxin efflux carrier family protein	*
Chr1:26820101..26820400	Chr1	26820101	26820400	gene	AT1G71110	26818083	26821004	+	no description	*
Chr1:26857701..26857800	Chr1	26857701	26857800	gene	AT1G71240	26855430	26859741	+	Plant protein of unknown function (DUF639)	*
Chr1:26892401..26892700	Chr1	26892401	26892700	gene	AT1G71360	26892100	26894802	-	Galactose-binding protein	*
Chr1:26892401..26892700	Chr1	26892401	26892700	QTE	QTE_CT00017961_VANDAL17	26892363	26892698	+	AT1TE88010	297
Chr1:26914201..26914300	Chr1	26914201	26914300	gene	AT1G71410	26912726	26917712	-	ARM repeat superfamily protein	*
Chr1:26922601..26922700	Chr1	26922601	26922700	gene	AT1G71440	26921060	26924386	-	tubulin folding cofactor E / Pfifferling (PFI)	*
Chr1:26957101..26957200	Chr1	26957101	26957200	NO_DATA
Chr1:26995301..26995400	Chr1	26995301	26995400	gene	AT1G71780	26995086	26996650	-	no description	*
Chr1:27000501..27000600	Chr1	27000501	27000600	gene	AT1G71800	26999452	27002342	+	cleavage stimulating factor 64	*
Chr1:27005001..27005100	Chr1	27005001	27005100	gene	AT1G71810	27002414	27008176	-	Protein kinase superfamily protein	*
Chr1:27015301..27015400	Chr1	27015301	27015400	gene	AT1G71820	27009564	27017108	+	SEC6	*
Chr1:27020901..27021000	Chr1	27020901	27021000	gene	AT1G71830	27018158	27022117	+	somatic embryogenesis receptor-like kinase 1	*
Chr1:27194701..27194800	Chr1	27194701	27194800	gene	AT1G72250	27192845	27198314	+	Di-glucose binding protein with Kinesin motor domain	*
Chr1:27197501..27197600	Chr1	27197501	27197600	gene	AT1G72250	27192845	27198314	+	Di-glucose binding protein with Kinesin motor domain	*
Chr1:27198001..27198100	Chr1	27198001	27198100	gene	AT1G72250	27192845	27198314	+	Di-glucose binding protein with Kinesin motor domain	*
Chr1:27219401..27219500	Chr1	27219401	27219500	gene	AT1G72300	27217477	27221123	-	Leucine-rich receptor-like protein kinase family protein	*
Chr1:27262001..27262100	Chr1	27262001	27262100	gene	AT1G72420	27261194	27263669	-	NADH:ubiquinone oxidoreductase intermediate-associated protein 30	*
Chr1:27269701..27269800	Chr1	27269701	27269800	gene	AT1G72440	27268165	27273596	-	CCAAT-binding factor	*
Chr1:27287401..27287500	Chr1	27287401	27287500	gene	AT1G72480	27286058	27288368	-	Lung seven transmembrane receptor family protein	*
Chr1:27328801..27328900	Chr1	27328801	27328900	gene	AT1G72560	27324389	27330031	-	ARM repeat superfamily protein	*
Chr1:27371401..27371500	Chr1	27371401	27371500	gene	AT1G72700	27365896	27371733	+	ATPase E1-E2 type family protein / haloacid dehalogenase-like hydrolase family protein	*
Chr1:27375501..27375600	Chr1	27375501	27375600	gene	AT1G72710	27372271	27376584	+	casein kinase 1-like protein 2	*
Chr1:27386201..27386300	Chr1	27386201	27386300	gene	AT1G72760	27385421	27388274	-	Protein kinase superfamily protein	*
Chr1:27387701..27387800	Chr1	27387701	27387800	gene	AT1G72760	27385421	27388274	-	Protein kinase superfamily protein	*
Chr1:27405701..27405800	Chr1	27405701	27405800	gene	AT1G72830	27405456	27407969	-	nuclear factor Y, subunit A3	*
Chr1:27448301..27448400	Chr1	27448301	27448400	gene	AT1G72960	27446236	27450862	+	Root hair defective 3 GTP-binding protein (RHD3)	*
Chr1:27475901..27476000	Chr1	27475901	27476000	gene	AT1G73040	27475060	27475962	-	Mannose-binding lectin superfamily protein	61
Chr1:27564101..27564200	Chr1	27564101	27564200	gene	AT1G73310	27562815	27565177	-	serine carboxypeptidase-like 4	*
Chr1:27585701..27585800	Chr1	27585701	27585800	gene	AT1G73370	27584425	27588464	-	sucrose synthase 6	*
Chr1:27792101..27792200	Chr1	27792101	27792200	gene	AT1G73920	27790875	27794914	+	alpha/beta-Hydrolases superfamily protein	*
Chr1:27794301..27794400	Chr1	27794301	27794400	gene	AT1G73920	27790875	27794914	+	alpha/beta-Hydrolases superfamily protein	*
Chr1:27810901..27811000	Chr1	27810901	27811000	gene	AT1G73960	27805045	27814446	-	TBP-associated factor 2	*
Chr1:27822101..27822200	Chr1	27822101	27822200	gene	AT1G73980	27820149	27824036	-	Phosphoribulokinase / Uridine kinase family	*
Chr1:27827301..27827400	Chr1	27827301	27827400	gene	AT1G73990	27824433	27828926	+	signal peptide peptidase	*
Chr1:27898901..27899000	Chr1	27898901	27899000	gene	AT1G74180	27897197	27900908	-	receptor like protein 14	*
Chr1:27925801..27925900	Chr1	27925801	27925900	gene	AT1G74260	27922833	27927904	-	purine biosynthesis 4	*
Chr1:27926601..27926700	Chr1	27926601	27926700	gene	AT1G74260	27922833	27927904	-	purine biosynthesis 4	*
Chr1:27950201..27950300	Chr1	27950201	27950300	gene	AT1G74340	27948123	27951668	-	dolichol phosphate-mannose biosynthesis regulatory protein-related	*
Chr1:27950201..27950300	Chr1	27950201	27950300	gene	AT1G74350	27949022	27951283	-	Intron maturase, type II family protein	*
Chr1:27961801..27961900	Chr1	27961801	27961900	gene	AT1G74390	27961537	27963847	-	Polynucleotidyl transferase, ribonuclease H-like superfamily protein	*
Chr1:28013601..28013700	Chr1	28013601	28013700	gene	AT1G74540	28013309	28015049	+	cytochrome P450, family 98, subfamily A, polypeptide 8	*
Chr1:28026501..28026600	Chr1	28026501	28026600	gene	AT1G74600	28025153	28027840	-	pentatricopeptide (PPR) repeat-containing protein	*
Chr1:28097401..28097500	Chr1	28097401	28097500	gene	AT1G74780	28095815	28098185	+	Nodulin-like / Major Facilitator Superfamily protein	*
Chr1:28125101..28125200	Chr1	28125101	28125200	gene	AT1G74860	28123319	28125882	+	no description	*
Chr1:28154701..28154800	Chr1	28154701	28154800	gene	AT1G74960	28151924	28156259	-	fatty acid biosynthesis 1	*
Chr1:28172301..28172400	Chr1	28172301	28172400	gene	AT1G75020	28171018	28173436	+	lysophosphatidyl acyltransferase 4	*
Chr1:28191801..28191900	Chr1	28191801	28191900	gene	AT1G75100	28190816	28193800	-	J-domain protein required for chloroplast accumulation response 1	*
Chr1:28197901..28198000	Chr1	28197901	28198000	gene	AT1G75120	28196857	28198802	-	Nucleotide-diphospho-sugar transferase family protein	*
Chr1:28262201..28262300	Chr1	28262201	28262300	gene	AT1G75310	28261004	28266124	+	auxin-like 1 protein	*
Chr1:28298801..28298900	Chr1	28298801	28298900	gene	AT1G75400	28296919	28299686	+	RING/U-box superfamily protein	*
Chr1:28410401..28410500	Chr1	28410401	28410500	gene	AT1G75660	28408147	28415117	+	5'-3' exoribonuclease 3	*
Chr1:28411701..28411800	Chr1	28411701	28411800	gene	AT1G75660	28408147	28415117	+	5'-3' exoribonuclease 3	*
Chr1:28413101..28413200	Chr1	28413101	28413200	gene	AT1G75660	28408147	28415117	+	5'-3' exoribonuclease 3	*
Chr1:28478501..28478600	Chr1	28478501	28478600	gene	AT1G75850	28477768	28483928	-	VPS35 homolog B	*
Chr1:28479801..28479900	Chr1	28479801	28479900	gene	AT1G75850	28477768	28483928	-	VPS35 homolog B	*
Chr1:28480301..28480400	Chr1	28480301	28480400	gene	AT1G75850	28477768	28483928	-	VPS35 homolog B	*
Chr1:28515001..28515600	Chr1	28515001	28515600	QTE	QTE_CT00020084_ATHAT2	28515035	28515061	-	AT1TE93270	*
Chr1:28515001..28515600	Chr1	28515001	28515600	QTE	QTE_CT00010558_HELITRON1	28515062	28516118	+	AT1TE93275	538
Chr1:28515801..28516200	Chr1	28515801	28516200	QTE	QTE_CT00010558_HELITRON1	28515062	28516118	+	AT1TE93275	317
Chr1:28524901..28525000	Chr1	28524901	28525000	gene	AT1G75990	28524493	28526776	-	PAM domain (PCI/PINT associated module) protein	*
Chr1:28525601..28525700	Chr1	28525601	28525700	gene	AT1G75990	28524493	28526776	-	PAM domain (PCI/PINT associated module) protein	*
Chr1:28562001..28562100	Chr1	28562001	28562100	gene	AT1G76130	28561281	28564076	+	alpha-amylase-like 2	*
Chr1:28573701..28573800	Chr1	28573701	28573800	gene	AT1G76140	28571130	28575036	+	Prolyl oligopeptidase family protein	*
Chr1:28612701..28612800	Chr1	28612701	28612800	gene	AT1G76260	28610265	28613263	+	DWD (DDB1-binding WD40 protein) hypersensitive to ABA 2	*
Chr1:28618101..28618200	Chr1	28618101	28618200	gene	AT1G76280	28617639	28622731	-	Tetratricopeptide repeat (TPR)-like superfamily protein	*
Chr1:28633201..28633300	Chr1	28633201	28633300	gene	AT1G76320	28631239	28634124	+	FAR1-related sequence 4	*
Chr1:28636101..28636200	Chr1	28636101	28636200	gene	AT1G76340	28634955	28636716	-	golgi nucleotide sugar transporter 3	*
Chr1:28660901..28661000	Chr1	28660901	28661000	gene	AT1G76400	28658554	28661710	-	Ribophorin I	*
Chr1:28738101..28738200	Chr1	28738101	28738200	gene	AT1G76580	28734234	28738917	+	Squamosa promoter-binding protein-like (SBP domain) transcription factor family protein	*
Chr1:28790901..28791000	Chr1	28790901	28791000	gene	AT1G76710	28789729	28792676	-	SET domain group 26	*
Chr1:28819701..28819800	Chr1	28819701	28819800	gene	AT1G76780	28816641	28822256	+	HSP20-like chaperones superfamily protein	*
Chr1:28849501..28849600	Chr1	28849501	28849600	gene	AT1G76850	28847951	28854499	+	exocyst complex component sec5	*
Chr1:28852301..28852400	Chr1	28852301	28852400	gene	AT1G76850	28847951	28854499	+	exocyst complex component sec5	*
Chr1:28884001..28884100	Chr1	28884001	28884100	gene	AT1G76900	28881814	28884566	+	tubby like protein 1	*
Chr1:28949901..28950000	Chr1	28949901	28950000	gene	AT1G77030	28947743	28951599	-	hydrolases, acting on acid anhydrides, in phosphorus-containing anhydrides	*
Chr1:28976401..28976500	Chr1	28976401	28976500	gene	AT1G77120	28975394	28977417	+	alcohol dehydrogenase 1	*
Chr1:29000201..29000300	Chr1	29000201	29000300	gene	AT1G77180	28999608	29002135	-	chromatin protein family	*
Chr1:29032801..29032900	Chr1	29032801	29032900	gene	AT1G77280	29031468	29035882	-	Protein kinase protein with adenine nucleotide alpha hydrolases-like domain	*
Chr1:29040201..29040300	Chr1	29040201	29040300	gene	AT1G77300	29039922	29049302	-	histone methyltransferases(H3-K4 specific)	*
Chr1:29048201..29048300	Chr1	29048201	29048300	gene	AT1G77300	29039922	29049302	-	histone methyltransferases(H3-K4 specific)	*
Chr1:29108001..29108300	Chr1	29108001	29108300	gene	AT1G77460	29103633	29111921	+	Armadillo/beta-catenin-like repeat	*
Chr1:29108601..29108700	Chr1	29108601	29108700	gene	AT1G77460	29103633	29111921	+	Armadillo/beta-catenin-like repeat	*
Chr1:29109101..29109200	Chr1	29109101	29109200	gene	AT1G77460	29103633	29111921	+	Armadillo/beta-catenin-like repeat	*
Chr1:29142001..29142100	Chr1	29142001	29142100	gene	AT1G77550	29138299	29143011	-	tubulin-tyrosine ligases	*
Chr1:29145201..29145300	Chr1	29145201	29145300	gene	AT1G77580	29144025	29147584	-	Plant protein of unknown function (DUF869)	*
Chr1:29158501..29158600	Chr1	29158501	29158600	gene	AT1G77600	29152748	29162448	-	ARM repeat superfamily protein	*
Chr1:29259201..29259300	Chr1	29259201	29259300	gene	AT1G77800	29253396	29260617	+	PHD finger family protein	*
Chr1:29300201..29300300	Chr1	29300201	29300300	gene	AT1G77920	29298243	29300863	+	bZIP transcription factor family protein	*
Chr1:29408901..29409000	Chr1	29408901	29409000	gene	AT1G78160	29407900	29410184	+	pumilio 7	*
Chr1:29418201..29418300	Chr1	29418201	29418300	gene	AT1G78180	29416913	29418640	+	Mitochondrial substrate carrier family protein	*
Chr1:29542101..29542200	Chr1	29542101	29542200	gene	AT1G78540	29541011	29544777	-	SH2 domain protein B	*
Chr1:29606601..29606700	Chr1	29606601	29606700	gene	AT1G78720	29605629	29607510	+	SecY protein transport family protein	*
Chr1:29620301..29620400	Chr1	29620301	29620400	gene	AT1G78770	29616919	29621447	+	anaphase promoting complex 6	*
Chr1:29626701..29626800	Chr1	29626701	29626800	gene	AT1G78800	29625659	29627989	-	UDP-Glycosyltransferase superfamily protein	*
Chr1:29674401..29674500	Chr1	29674401	29674500	gene	AT1G78920	29671493	29677537	+	vacuolar H+-pyrophosphatase 2	*
Chr1:29676401..29676500	Chr1	29676401	29676500	gene	AT1G78920	29671493	29677537	+	vacuolar H+-pyrophosphatase 2	*
Chr1:29717101..29717200	Chr1	29717101	29717200	gene	AT1G79000	29716350	29724621	-	histone acetyltransferase of the CBP family 1	*
Chr1:29717501..29717600	Chr1	29717501	29717600	gene	AT1G79000	29716350	29724621	-	histone acetyltransferase of the CBP family 1	*
Chr1:29773501..29773600	Chr1	29773501	29773600	gene	AT1G79150	29772588	29777989	-	binding	*
Chr1:29790601..29790700	Chr1	29790601	29790700	gene	AT1G79190	29788639	29794175	+	ARM repeat superfamily protein	*
Chr1:29803001..29803200	Chr1	29803001	29803200	gene	AT1G79230	29800693	29803939	+	mercaptopyruvate sulfurtransferase 1	*
Chr1:29828701..29828800	Chr1	29828701	29828800	gene	AT1G79280	29819142	29833016	-	nuclear pore anchor	*
Chr1:29886301..29886400	Chr1	29886301	29886400	gene	AT1G79440	29882210	29887412	-	aldehyde dehydrogenase 5F1	*
Chr1:29902501..29902600	Chr1	29902501	29902600	gene	AT1G79490	29900456	29903189	+	Pentatricopeptide repeat (PPR) superfamily protein	*
Chr1:29925501..29925600	Chr1	29925501	29925600	gene	AT1G79550	29924023	29926582	-	phosphoglycerate kinase	*
Chr1:29929401..29929500	Chr1	29929401	29929500	gene	AT1G79560	29926794	29932585	+	FTSH protease 12	*
Chr1:29977801..29977900	Chr1	29977801	29977900	gene	AT1G79670	29976725	29979350	-	Wall-associated kinase family protein	*
Chr1:30021001..30021100	Chr1	30021001	30021100	gene	AT1G79810	30019744	30022486	+	Pex2/Pex12 N-terminal domain-containing protein / zinc finger (C3HC4-type RING finger) family protein	*
Chr1:30031101..30031200	Chr1	30031101	30031200	gene	AT1G79830	30027670	30033901	-	golgin candidate 5	*
Chr1:30052501..30052600	Chr1	30052501	30052600	gene	AT1G79900	30052297	30053936	-	Mitochondrial substrate carrier family protein	*
Chr1:30061501..30061600	Chr1	30061501	30061600	gene	AT1G79920	30058632	30062744	-	Heat shock protein 70 (Hsp 70) family protein	*
Chr1:30087401..30087500	Chr1	30087401	30087500	gene	AT1G79990	30084114	30092238	+	structural molecules	*
Chr1:30099301..30099400	Chr1	30099301	30099400	gene	AT1G80010	30097401	30099846	+	FAR1-related sequence 8	*
Chr1:30106001..30106100	Chr1	30106001	30106100	gene	AT1G80030	30104830	30109032	-	Molecular chaperone Hsp40/DnaJ family protein	*
Chr1:30123901..30124000	Chr1	30123901	30124000	gene	AT1G80070	30118052	30127811	+	Pre-mRNA-processing-splicing factor	*
Chr1:30149601..30149700	Chr1	30149601	30149700	gene	AT1G80150	30148388	30150517	+	Tetratricopeptide repeat (TPR)-like superfamily protein	*
Chr1:30279201..30279300	Chr1	30279201	30279300	gene	AT1G80530	30277952	30280324	-	Major facilitator superfamily protein	*
Chr1:30333701..30333800	Chr1	30333701	30333800	gene	AT1G80710	30333423	30335871	-	DROUGHT SENSITIVE 1	*
Chr1:30403001..30403100	Chr1	30403001	30403100	gene	AT1G80910	30400734	30403676	+	Protein of unknown function (DUF1712)	*
Chr2:2201..2300	Chr2	2201	2300	gene	AT2G01008	1025	2810	+	no description	*
Chr2:4301..4400	Chr2	4301	4400	gene	AT2G01010	3706	5513	+	no description	*
Chr2:32701..32800	Chr2	32701	32800	QTE	QTE_CT00000600_ATLANTYS3	31445	42029	+	AT2TE00030	*
Chr2:32701..32800	Chr2	32701	32800	QTE	QTE_CT00002711_ATGP2N	31487	33553	+	AT2TE00035	*
Chr2:44601..44700	Chr2	44601	44700	QTE	QTE_CT00000383_ATGP2	42129	49796	-	AT2TE00075	*
Chr2:63601..63700	Chr2	63601	63700	QTE	QTE_CT00000675_ATGP2	58682	64005	-	AT2TE00110	*
Chr2:200701..200800	Chr2	200701	200800	gene	AT2G01450	199511	203126	-	MAP kinase 17	*
Chr2:207901..208000	Chr2	207901	208000	gene	AT2G01460	206136	211919	+	P-loop containing nucleoside triphosphate hydrolases superfamily protein	*
Chr2:210901..211000	Chr2	210901	211000	gene	AT2G01460	206136	211919	+	P-loop containing nucleoside triphosphate hydrolases superfamily protein	*
Chr2:249101..249200	Chr2	249101	249200	QTE	QTE_CT00000641_ATLINEIII	243804	249211	-	AT2TE01000	*
Chr2:250401..250500	Chr2	250401	250500	gene	AT2G01560	250245	251806	-	Plant protein 1589 of unknown function	*
Chr2:251501..251600	Chr2	251501	251600	gene	AT2G01560	250245	251806	-	Plant protein 1589 of unknown function	*
Chr2:271501..271600	Chr2	271501	271600	gene	AT2G01600	268818	272610	+	ENTH/ANTH/VHS superfamily protein	*
Chr2:279801..280100	Chr2	279801	280100	gene	AT2G01630	279282	282123	-	O-Glycosyl hydrolases family 17 protein	*
Chr2:330501..330600	Chr2	330501	330600	gene	AT2G01750	328089	332113	+	microtubule-associated proteins 70-3	*
Chr2:365001..365100	Chr2	365001	365100	gene	AT2G01830	362983	369707	-	CHASE domain containing histidine kinase protein	*
Chr2:371901..372000	Chr2	371901	372000	QTE	QTE_CT00007261_ATREP11	371226	372163	-	AT2TE01540	*
Chr2:389601..389700	Chr2	389601	389700	gene	AT2G01860	388055	389918	+	Tetratricopeptide repeat (TPR)-like superfamily protein	*
Chr2:389601..389700	Chr2	389601	389700	gene	AT2G01870	389470	390405	-	no description	*
Chr2:551201..551300	Chr2	551201	551300	gene	AT2G02150	550340	552625	-	Tetratricopeptide repeat (TPR)-like superfamily protein	*
Chr2:556801..556900	Chr2	556801	556900	gene	AT2G02170	556493	558798	-	Remorin family protein	*
Chr2:604801..604900	Chr2	604801	604900	gene	AT2G02290	604453	605361	+	Haloacid dehalogenase-like hydrolase (HAD) superfamily protein	*
Chr2:692501..692600	Chr2	692501	692600	gene	AT2G02560	689788	697596	+	cullin-associated and neddylation dissociated	*
Chr2:789701..789800	Chr2	789701	789800	gene	AT2G02790	787915	790946	+	IQ-domain 29	*
Chr2:995401..995500	Chr2	995401	995500	gene	AT2G03270	993756	996128	+	DNA-binding protein, putative	*
Chr2:1097801..1097900	Chr2	1097801	1097900	gene	AT2G03600	1096987	1098826	+	ureide permease 3	*
Chr2:1103601..1103700	Chr2	1103601	1103700	gene	AT2G03620	1100339	1103495	-	magnesium transporter 3	106
Chr2:1103601..1103700	Chr2	1103601	1103700	gene	AT2G03630	1103205	1104230	+	no description	*
Chr2:1143901..1144000	Chr2	1143901	1144000	gene	AT2G03740	1142725	1143988	-	late embryogenesis abundant domain-containing protein / LEA domain-containing protein	87
Chr2:1164701..1164800	Chr2	1164701	1164800	gene	AT2G03810	1161029	1164573	+	18S pre-ribosomal assembly protein gar2-related	128
Chr2:1164701..1164800	Chr2	1164701	1164800	gene	AT2G03820	1164957	1167029	-	nonsense-mediated mRNA decay NMD3 family protein	157
Chr2:1169701..1169800	Chr2	1169701	1169800	NO_DATA
Chr2:1178801..1179000	Chr2	1178801	1179000	QTE	QTE_CT00007326_ATREP5	1177851	1178780	+	AT2TE05320	21
Chr2:1244301..1244400	Chr2	1244301	1244400	QTE	QTE_CT00029621_ATHILA4B_LTR	1244557	1244585	+	AT2TE05625	157
Chr2:1244301..1244400	Chr2	1244301	1244400	QTE	QTE_CT00010172_ATHILA4A	1244586	1245277	+	AT2TE05630	186
Chr2:1246701..1246900	Chr2	1246701	1246900	NO_DATA
Chr2:1254101..1254200	Chr2	1254101	1254200	QTE	QTE_CT00007929_ATLINE2	1253605	1254475	+	AT2TE05675	*
Chr2:1259001..1259100	Chr2	1259001	1259100	gene	AT2G03980	1259199	1262552	+	GDSL-like Lipase/Acylhydrolase superfamily protein	99
Chr2:1259001..1259100	Chr2	1259001	1259100	QTE	QTE_CT00010730_ATIS112A	1258313	1258968	+	AT2TE05710	33
Chr2:1480901..1481000	Chr2	1480901	1481000	gene	AT2G04280	1480068	1482089	-	no description	*
Chr2:1500201..1500400	Chr2	1500201	1500400	NO_DATA
Chr2:1519001..1519100	Chr2	1519001	1519100	gene	AT2G04350	1515805	1519308	+	AMP-dependent synthetase and ligase family protein	*
Chr2:1595901..1596000	Chr2	1595901	1596000	gene	AT2G04570	1594673	1596349	+	GDSL-like Lipase/Acylhydrolase superfamily protein	*
Chr2:1595901..1596000	Chr2	1595901	1596000	QTE	QTE_CT00009648_ATREP10B	1596195	1596921	+	AT2TE07345	195
Chr2:1632401..1632500	Chr2	1632401	1632500	QTE	QTE_CT00000362_ATGP1	1629644	1637481	-	AT2TE07550	*
Chr2:1645901..1646100	Chr2	1645901	1646100	gene	AT2G04690	1644497	1646355	+	Pyridoxamine 5'-phosphate oxidase family protein	*
Chr2:1659801..1659900	Chr2	1659801	1659900	gene	AT2G04740	1657121	1659689	+	ankyrin repeat family protein	112
Chr2:1659801..1659900	Chr2	1659801	1659900	gene	AT2G04750	1659762	1662748	-	Actin binding Calponin homology (CH) domain-containing protein	*
Chr2:1664601..1664800	Chr2	1664601	1664800	QTE	QTE_CT00009764_ATREP10C	1663841	1664530	-	AT2TE07710	71
Chr2:1664601..1664800	Chr2	1664601	1664800	QTE	QTE_CT00028838_BRODYAGA2	1664531	1664600	-	AT2TE07715	1
Chr2:1664601..1664800	Chr2	1664601	1664800	QTE	QTE_CT00012833_ATLINE2	1664709	1665232	+	AT2TE07720	91
Chr2:1697701..1697800	Chr2	1697701	1697800	gene	AT2G04840	1697009	1698240	+	Protein of unknown function (DUF295)	*
Chr2:1718601..1718700	Chr2	1718601	1718700	gene	AT2G04880	1717888	1720526	+	zinc-dependent activator protein-1	*
Chr2:1735601..1735700	Chr2	1735601	1735700	QTE	QTE_CT00004170_ATREP11	1734596	1736038	-	AT2TE08070	*
Chr2:1775301..1775400	Chr2	1775301	1775400	QTE	QTE_CT00006686_ATREP15	1774849	1775856	+	AT2TE08175	*
Chr2:1859201..1859300	Chr2	1859201	1859300	gene	AT2G05160	1858543	1861895	-	CCCH-type zinc fingerfamily protein with RNA-binding domain	*
Chr2:1944301..1944500	Chr2	1944301	1944500	NO_DATA
Chr2:1952001..1952100	Chr2	1952001	1952100	gene	AT2G05350	1949614	1954740	+	no description	*
Chr2:1952501..1952600	Chr2	1952501	1952600	gene	AT2G05350	1949614	1954740	+	no description	*
Chr2:1958301..1958400	Chr2	1958301	1958400	gene	AT2G05360	1956115	1959303	-	no description	*
Chr2:2045401..2045500	Chr2	2045401	2045500	QTE	QTE_CT00000081_VANDAL2	2041964	2054217	-	AT2TE09375	*
Chr2:2070501..2070600	Chr2	2070501	2070600	NO_DATA
Chr2:2214801..2214900	Chr2	2214801	2214900	gene	AT2G05810	2214012	2217159	-	ARM repeat superfamily protein	*
Chr2:2264201..2264300	Chr2	2264201	2264300	gene	AT2G05914	2263151	2264542	-	no description	*
Chr2:2264201..2264300	Chr2	2264201	2264300	gene	AT2G05915	2263816	2264265	+	no description	64
Chr2:2307701..2307800	Chr2	2307701	2307800	QTE	QTE_CT00015770_ATHAT1	2307376	2307792	+	AT2TE10625	91
Chr2:2307701..2307800	Chr2	2307701	2307800	QTE	QTE_CT00016609_ATHAT1	2307793	2307896	+	AT2TE10630	7
Chr2:2312501..2312700	Chr2	2312501	2312700	QTE	QTE_CT00004084_VANDALNX2	2310984	2312454	-	AT2TE10655	47
Chr2:2312501..2312700	Chr2	2312501	2312700	QTE	QTE_CT00030329_VANDALNX2	2312455	2312503	-	AT2TE10660	2
Chr2:2312501..2312700	Chr2	2312501	2312700	QTE	QTE_CT00022536_ATDNA2T9A	2312504	2312702	-	AT2TE10665	196
Chr2:2345901..2346000	Chr2	2345901	2346000	gene	AT2G06020	2342535	2346207	+	Homeodomain-like superfamily protein	*
Chr2:2352601..2352700	Chr2	2352601	2352700	gene	AT2G06040	2352154	2355559	-	no description	*
Chr2:2518601..2518900	Chr2	2518601	2518900	QTE	QTE_CT00001738_HELITRONY1C	2517532	2520502	+	AT2TE11410	*
Chr2:2519101..2519200	Chr2	2519101	2519200	QTE	QTE_CT00001738_HELITRONY1C	2517532	2520502	+	AT2TE11410	*
Chr2:2570301..2570400	Chr2	2570301	2570400	QTE	QTE_CT00000352_ATGP2	2562810	2570724	-	AT2TE11540	*
Chr2:2689701..2689800	Chr2	2689701	2689800	QTE	QTE_CT00005289_ATHILA4B_LTR	2688363	2689571	-	AT2TE11935	130
Chr2:2689701..2689800	Chr2	2689701	2689800	QTE	QTE_CT00029755_VANDAL1N1	2689574	2689634	+	AT2TE11940	67
Chr2:2730601..2730700	Chr2	2730601	2730700	QTE	QTE_CT00008643_ATREP4	2729902	2730706	-	AT2TE12070	*
Chr2:2730601..2730700	Chr2	2730601	2730700	QTE	QTE_CT00016891_ATMUNX1	2730707	2731078	-	AT2TE12075	7
Chr2:2832801..2832900	Chr2	2832801	2832900	QTE	QTE_CT00004659_ATGP2	2832363	2833661	+	AT2TE12435	*
Chr2:2940601..2940900	Chr2	2940601	2940900	QTE	QTE_CT00006605_HELITRONY3	2940091	2941106	-	AT2TE12820	*
Chr2:3052701..3052800	Chr2	3052701	3052800	gene	AT2G07360	3047252	3057196	-	SH3 domain-containing protein	*
Chr2:3162401..3162500	Chr2	3162401	3162500	QTE	QTE_CT00000578_ATCOPIA32	3160553	3166309	-	AT2TE13685	*
Chr2:3163001..3163100	Chr2	3163001	3163100	QTE	QTE_CT00000578_ATCOPIA32	3160553	3166309	-	AT2TE13685	*
Chr2:3167801..3167900	Chr2	3167801	3167900	QTE	QTE_CT00011912_ATENSPM6	3167952	3168060	-	AT2TE13695	52
Chr2:3167801..3167900	Chr2	3167801	3167900	QTE	QTE_CT00009820_ATENSPM9	3168061	3168774	-	AT2TE13700	161
Chr2:3220801..3221000	Chr2	3220801	3221000	gene	AT2G07640	3220739	3221422	+	NAD(P)-binding Rossmann-fold superfamily protein	*
Chr2:3255101..3255200	Chr2	3255101	3255200	gene	AT2G07779	3254777	3255370	-	no description	*
Chr2:3390601..3390700	Chr2	3390601	3390700	NO_DATA
Chr2:3436701..3436800	Chr2	3436701	3436800	NO_DATA
Chr2:3438901..3439000	Chr2	3438901	3439000	gene	AT2G07722	3438742	3439161	+	no description	*
Chr2:3483101..3483200	Chr2	3483101	3483200	gene	AT2G07775	3483318	3484062	+	no description	118
Chr2:3516901..3517000	Chr2	3516901	3517000	gene	AT2G07680	3514745	3522491	+	multidrug resistance-associated protein 11	*
Chr2:3526401..3526500	Chr2	3526401	3526500	gene	AT2G07690	3523163	3527460	-	Minichromosome maintenance (MCM2/3/5) family protein	*
Chr2:3534601..3534700	Chr2	3534601	3534700	QTE	QTE_CT00001707_ATGP10	3533346	3539334	+	AT2TE15415	*
Chr2:3691401..3691500	Chr2	3691401	3691500	QTE	QTE_CT00000783_ATCOPIA33	3687124	3692178	-	AT2TE16030	*
Chr2:3723801..3723900	Chr2	3723801	3723900	QTE	QTE_CT00001523_ATLINE2	3722411	3725767	-	AT2TE16160	*
Chr2:3800601..3800700	Chr2	3800601	3800700	QTE	QTE_CT00001428_VANDAL17	3799777	3803531	-	AT2TE16340	*
Chr2:3800601..3800700	Chr2	3800601	3800700	QTE	QTE_CT00027364_VANDAL17	3800685	3800780	-	AT2TE16345	15
Chr2:3832701..3832800	Chr2	3832701	3832800	QTE	QTE_CT00009536_ATREP11	3832106	3832841	+	AT2TE16480	*
Chr2:3832701..3832800	Chr2	3832701	3832800	QTE	QTE_CT00003007_ATHILA4A	3832853	3835797	-	AT2TE16485	53
Chr2:3832701..3832800	Chr2	3832701	3832800	QTE	QTE_CT00006224_ATHILA4A	3832865	3833932	-	AT2TE16490	65
Chr2:3945001..3945100	Chr2	3945001	3945100	QTE	QTE_CT00000664_ATLANTYS3	3942751	3962834	-	AT2TE16800	*
Chr2:3945001..3945100	Chr2	3945001	3945100	QTE	QTE_CT00005107_ATHILA4	3944666	3945905	+	AT2TE16805	*
Chr2:4046501..4046600	Chr2	4046501	4046600	QTE	QTE_CT00003141_ATHILA6A	4045796	4047602	-	AT2TE17115	*
Chr2:4065901..4066000	Chr2	4065901	4066000	QTE	QTE_CT00003959_ATCOPIA95	4065716	4067227	-	AT2TE17170	*
Chr2:4069201..4069300	Chr2	4069201	4069300	NO_DATA
Chr2:4103601..4103700	Chr2	4103601	4103700	QTE	QTE_CT00027034_ATDNAI27T9A	4103493	4103594	-	AT2TE17340	7
Chr2:4134901..4135000	Chr2	4134901	4135000	gene	AT2G10602	4134895	4135888	+	no description	*
Chr2:4134901..4135000	Chr2	4134901	4135000	QTE	QTE_CT00029375_ATHILA8B	4134697	4134730	-	AT2TE17445	171
Chr2:4134901..4135000	Chr2	4134901	4135000	QTE	QTE_CT00009675_ATHILA8B	4134731	4135422	-	AT2TE17450	*
Chr2:4226701..4226800	Chr2	4226701	4226800	QTE	QTE_CT00007178_ATLANTYS2	4225743	4227440	+	AT2TE17845	*
Chr2:4226701..4226800	Chr2	4226701	4226800	QTE	QTE_CT00018076_VANDAL6	4226301	4226629	-	AT2TE17850	72
Chr2:4237101..4237200	Chr2	4237101	4237200	QTE	QTE_CT00000371_ATGP2	4236657	4244403	+	AT2TE17875	*
Chr2:4293701..4293800	Chr2	4293701	4293800	NO_DATA
Chr2:4414201..4414300	Chr2	4414201	4414300	QTE	QTE_CT00008887_ATLINE2	4413830	4414616	+	AT2TE18480	*
Chr2:4446301..4446500	Chr2	4446301	4446500	QTE	QTE_CT00002123_ATCOPIA45	4446475	4448977	-	AT2TE18670	25
Chr2:4446801..4446900	Chr2	4446801	4446900	QTE	QTE_CT00002123_ATCOPIA45	4446475	4448977	-	AT2TE18670	*
Chr2:4470901..4471000	Chr2	4470901	4471000	QTE	QTE_CT00012775_ATCOPIA65	4470380	4470931	+	AT2TE18725	30
Chr2:4474601..4474700	Chr2	4474601	4474700	QTE	QTE_CT00002702_ATREP4	4474211	4476280	+	AT2TE18760	*
Chr2:4871201..4871400	Chr2	4871201	4871400	NO_DATA
Chr2:4923801..4923900	Chr2	4923801	4923900	NO_DATA
Chr2:4938901..4939000	Chr2	4938901	4939000	QTE	QTE_CT00010444_ATHPOGON2	4938990	4939660	-	AT2TE20275	10
Chr2:4942601..4942700	Chr2	4942601	4942700	QTE	QTE_CT00008812_ATREP1	4942161	4942790	+	AT2TE20290	*
Chr2:4942601..4942700	Chr2	4942601	4942700	QTE	QTE_CT00002401_ATREP10D	4942791	4945075	+	AT2TE20295	91
Chr2:4953401..4953500	Chr2	4953401	4953500	QTE	QTE_CT00000156_ATHILA5	4948691	4959161	+	AT2TE20330	*
Chr2:5034701..5034800	Chr2	5034701	5034800	NO_DATA
Chr2:5076401..5076600	Chr2	5076401	5076600	QTE	QTE_CT00001003_ATCOPIA66	5073847	5078418	+	AT2TE20870	*
Chr2:5077601..5077700	Chr2	5077601	5077700	QTE	QTE_CT00001003_ATCOPIA66	5073847	5078418	+	AT2TE20870	*
Chr2:5088801..5088900	Chr2	5088801	5088900	QTE	QTE_CT00000717_ATHILA3	5084964	5090182	+	AT2TE20905	*
Chr2:5272101..5272200	Chr2	5272101	5272200	QTE	QTE_CT00004348_ATHILA6A	5271517	5271962	+	AT2TE21500	139
Chr2:5272101..5272200	Chr2	5272101	5272200	QTE	QTE_CT00001242_ATHILA2	5271963	5275944	+	AT2TE21505	*
Chr2:5446601..5446700	Chr2	5446601	5446700	NO_DATA
Chr2:5456601..5456700	Chr2	5456601	5456700	QTE	QTE_CT00001549_ATENSPM9	5453328	5456816	-	AT2TE22075	*
Chr2:5456601..5456700	Chr2	5456601	5456700	QTE	QTE_CT00002057_ATENSPM6	5456825	5456955	-	AT2TE22090	125
Chr2:5482301..5482400	Chr2	5482301	5482400	QTE	QTE_CT00001969_ATHILA7	5481822	5483743	-	AT2TE22230	*
Chr2:5487401..5487500	Chr2	5487401	5487500	QTE	QTE_CT00000468_ATHILA7A	5483744	5490467	-	AT2TE22235	*
Chr2:5503701..5503800	Chr2	5503701	5503800	QTE	QTE_CT00006255_VANDAL17	5503886	5505003	+	AT2TE22270	86
Chr2:5515001..5515100	Chr2	5515001	5515100	QTE	QTE_CT00006139_ATREP10D	5515054	5516134	-	AT2TE22305	46
Chr2:5553801..5553900	Chr2	5553801	5553900	gene	AT2G13370	5544181	5556464	-	chromatin remodeling 5	*
Chr2:5624301..5624400	Chr2	5624301	5624400	QTE	QTE_CT00001258_TA11	5623088	5627317	+	AT2TE22725	*
Chr2:5694901..5695000	Chr2	5694901	5695000	gene	AT2G13680	5694398	5706134	+	callose synthase 5	*
Chr2:5732401..5732500	Chr2	5732401	5732500	QTE	QTE_CT00004722_ATENSPM6	5732176	5732215	+	AT2TE23205	186
Chr2:5732401..5732500	Chr2	5732401	5732500	QTE	QTE_CT00022757_ATENSPM9	5732216	5732411	+	AT2TE23210	10
Chr2:5743401..5743500	Chr2	5743401	5743500	gene	AT2G13790	5741820	5746793	+	somatic embryogenesis receptor-like kinase 4	*
Chr2:5785901..5786000	Chr2	5785901	5786000	QTE	QTE_CT00000478_ATGP1	5780103	5786739	-	AT2TE23510	*
Chr2:5800901..5801000	Chr2	5800901	5801000	QTE	QTE_CT00026738_ATDNA1T9A	5800756	5800863	-	AT2TE23590	38
Chr2:5800901..5801000	Chr2	5800901	5801000	QTE	QTE_CT00024354_ATDNA1T9A	5800994	5801150	-	AT2TE23595	6
Chr2:5831501..5831600	Chr2	5831501	5831600	NO_DATA
Chr2:5845901..5846200	Chr2	5845901	5846200	QTE	QTE_CT00000728_ATCOPIA49	5846256	5851427	-	AT2TE23845	56
Chr2:5851501..5851800	Chr2	5851501	5851800	QTE	QTE_CT00000728_ATCOPIA49	5846256	5851427	-	AT2TE23845	74
Chr2:5867901..5868000	Chr2	5867901	5868000	NO_DATA
Chr2:5930201..5930300	Chr2	5930201	5930300	NO_DATA
Chr2:6008301..6008400	Chr2	6008301	6008400	QTE	QTE_CT00005100_ATHILA4	6007257	6008495	-	AT2TE24445	*
Chr2:6008301..6008400	Chr2	6008301	6008400	QTE	QTE_CT00006713_ATHILA4B_LTR	6008496	6009479	+	AT2TE24450	96
Chr2:6009601..6009700	Chr2	6009601	6009700	QTE	QTE_CT00006713_ATHILA4B_LTR	6008496	6009479	+	AT2TE24450	122
Chr2:6009601..6009700	Chr2	6009601	6009700	QTE	QTE_CT00031691_ATCOPIA97	6009652	6009673	-	AT2TE24455	*
Chr2:6009601..6009700	Chr2	6009601	6009700	QTE	QTE_CT00001721_ATCOPIA45	6009674	6012673	-	AT2TE24460	26
Chr2:6012501..6012700	Chr2	6012501	6012700	QTE	QTE_CT00001721_ATCOPIA45	6009674	6012673	-	AT2TE24460	172
Chr2:6040901..6041000	Chr2	6040901	6041000	gene	AT2G14255	6036974	6040978	+	Ankyrin repeat family protein with DHHC zinc finger domain	77
Chr2:6144201..6144300	Chr2	6144201	6144300	gene	AT2G14440	6143073	6147419	+	Leucine-rich repeat protein kinase family protein	*
Chr2:6150701..6150800	Chr2	6150701	6150800	QTE	QTE_CT00000062_HELITRON1	6148550	6162030	+	AT2TE25020	*
Chr2:6162401..6162900	Chr2	6162401	6162900	QTE	QTE_CT00021694_ATREP15	6162809	6162958	-	AT2TE25030	91
Chr2:6162401..6162900	Chr2	6162401	6162900	QTE	QTE_CT00011346_ATREP3	6162959	6163580	+	AT2TE25035	59
Chr2:6171401..6171500	Chr2	6171401	6171500	gene	AT2G14510	6171133	6175052	-	Leucine-rich repeat protein kinase family protein	*
Chr2:6172701..6172800	Chr2	6172701	6172800	gene	AT2G14510	6171133	6175052	-	Leucine-rich repeat protein kinase family protein	*
Chr2:6172701..6172800	Chr2	6172701	6172800	QTE	QTE_CT00024078_RathE1_cons	6172524	6172686	-	AT2TE25080	15
Chr2:6174001..6174100	Chr2	6174001	6174100	gene	AT2G14510	6171133	6175052	-	Leucine-rich repeat protein kinase family protein	*
Chr2:6224901..6225000	Chr2	6224901	6225000	NO_DATA
Chr2:6393601..6393700	Chr2	6393601	6393700	gene	AT2G14880	6393332	6394938	-	SWIB/MDM2 domain superfamily protein	*
Chr2:6467401..6467600	Chr2	6467401	6467600	QTE	QTE_CT00018309_ATLINE1_6	6467273	6467595	-	AT2TE26410	194
Chr2:6535901..6536000	Chr2	6535901	6536000	gene	AT2G15080	6533687	6536995	+	receptor like protein 19	*
Chr2:6584401..6584500	Chr2	6584401	6584500	QTE	QTE_CT00002526_ARNOLDY2	6578799	6585273	+	AT2TE26865	*
Chr2:6591501..6591600	Chr2	6591501	6591600	gene	AT2G15185	6590876	6591544	-	zinc knuckle (CCHC-type) protein-related	43
Chr2:6677501..6677600	Chr2	6677501	6677600	gene	AT2G15340	6677287	6677819	+	glycine-rich protein	*
Chr2:6706901..6707000	Chr2	6706901	6707000	QTE	QTE_CT00000882_ATLINE1_6	6700893	6706745	+	AT2TE27390	156
Chr2:6706901..6707000	Chr2	6706901	6707000	QTE	QTE_CT00027329_ATREP4	6707024	6707122	+	AT2TE27400	24
Chr2:6706901..6707000	Chr2	6706901	6707000	QTE	QTE_CT00013294_ATHPOGON1	6707123	6707647	+	AT2TE27405	123
Chr2:6745801..6745900	Chr2	6745801	6745900	QTE	QTE_CT00007861_ATREP10B	6744994	6745868	-	AT2TE27560	67
Chr2:6757401..6757500	Chr2	6757401	6757500	QTE	QTE_CT00011484_ATREP15	6757219	6757552	-	AT2TE27595	*
Chr2:6757401..6757500	Chr2	6757401	6757500	QTE	QTE_CT00013376_ATREP10B	6757553	6757672	-	AT2TE27600	53
Chr2:6757401..6757500	Chr2	6757401	6757500	QTE	QTE_CT00010383_BRODYAGA2	6757673	6758348	+	AT2TE27605	173
Chr2:6805301..6805400	Chr2	6805301	6805400	QTE	QTE_CT00018667_ATLINE1_3A	6805102	6805412	-	AT2TE27765	*
Chr2:6805301..6805400	Chr2	6805301	6805400	QTE	QTE_CT00031623_ATLINE2	6805413	6805436	-	AT2TE27770	13
Chr2:6822501..6822900	Chr2	6822501	6822900	QTE	QTE_CT00000935_ATCOPIA36	6819007	6823736	+	AT2TE27820	*
Chr2:6823201..6823500	Chr2	6823201	6823500	QTE	QTE_CT00000935_ATCOPIA36	6819007	6823736	+	AT2TE27820	*
Chr2:6860301..6860400	Chr2	6860301	6860400	NO_DATA
Chr2:6877201..6877300	Chr2	6877201	6877300	QTE	QTE_CT00021618_DT1	6877361	6877583	-	AT2TE28005	61
Chr2:6889801..6889900	Chr2	6889801	6889900	gene	AT2G15820	6888540	6891360	-	endonucleases	*
Chr2:6929201..6929300	Chr2	6929201	6929300	gene	AT2G15900	6927390	6932791	+	Phox-associated domain	*
Chr2:6931701..6931800	Chr2	6931701	6931800	gene	AT2G15900	6927390	6932791	+	Phox-associated domain	*
Chr2:6933701..6933800	Chr2	6933701	6933800	gene	AT2G15910	6932406	6935424	-	CSL zinc finger domain-containing protein	*
Chr2:6963101..6963300	Chr2	6963101	6963300	QTE	QTE_CT00007303_ATDNA12T3A	6962478	6964360	+	AT2TE28345	*
Chr2:6963501..6963600	Chr2	6963501	6963600	QTE	QTE_CT00007303_ATDNA12T3A	6962478	6964360	+	AT2TE28345	*
Chr2:7037801..7037900	Chr2	7037801	7037900	gene	AT2G16230	7035463	7038326	-	O-Glycosyl hydrolases family 17 protein	*
Chr2:7138201..7138300	Chr2	7138201	7138300	gene	AT2G16485	7136944	7145222	-	nucleic acid binding	*
Chr2:7139001..7139100	Chr2	7139001	7139100	gene	AT2G16485	7136944	7145222	-	nucleic acid binding	*
Chr2:7139301..7139400	Chr2	7139301	7139400	gene	AT2G16485	7136944	7145222	-	nucleic acid binding	*
Chr2:7143201..7143300	Chr2	7143201	7143300	gene	AT2G16485	7136944	7145222	-	nucleic acid binding	*
Chr2:7143201..7143300	Chr2	7143201	7143300	QTE	QTE_CT00011226_VANDAL17	7143422	7144050	+	AT2TE29070	122
Chr2:7148901..7149000	Chr2	7148901	7149000	QTE	QTE_CT00002980_ATREP10D	7148309	7150197	-	AT2TE29090	*
Chr2:7213201..7213300	Chr2	7213201	7213300	gene	AT2G16640	7211112	7215553	-	multimeric translocon complex in the outer envelope membrane 132	*
Chr2:7264101..7264200	Chr2	7264101	7264200	gene	AT2G16730	7261830	7266167	-	glycosyl hydrolase family 35 protein	*
Chr2:7273701..7273800	Chr2	7273701	7273800	gene	AT2G16750	7271012	7274693	+	Protein kinase protein with adenine nucleotide alpha hydrolases-like domain	*
Chr2:7312701..7312800	Chr2	7312701	7312800	gene	AT2G16880	7312146	7314533	-	Pentatricopeptide repeat (PPR) superfamily protein	*
Chr2:7338201..7338300	Chr2	7338201	7338300	gene	AT2G16920	7334226	7339167	-	ubiquitin-conjugating enzyme 23	*
Chr2:7417101..7417200	Chr2	7417101	7417200	QTE	QTE_CT00005799_HELITRONY1A	7416891	7417038	+	AT2TE30395	63
Chr2:7519101..7519200	Chr2	7519101	7519200	gene	AT2G17290	7516415	7519633	+	Calcium-dependent protein kinase family protein	*
Chr2:7534001..7534100	Chr2	7534001	7534100	gene	AT2G17320	7533480	7535942	-	Uncharacterised conserved protein (UCP030210)	*
Chr2:7554401..7554500	Chr2	7554401	7554500	gene	AT2G17380	7553002	7555045	+	associated protein 19	*
Chr2:7618801..7618900	Chr2	7618801	7618900	gene	AT2G17520	7617210	7621109	+	Endoribonuclease/protein kinase IRE1-like	*
Chr2:7690601..7690700	Chr2	7690601	7690700	NO_DATA
Chr2:7737101..7737200	Chr2	7737101	7737200	gene	AT2G17790	7733635	7739673	+	VPS35 homolog A	*
Chr2:7741601..7741700	Chr2	7741601	7741700	gene	AT2G17800	7739856	7742156	+	Arabidopsis RAC-like 1	*
Chr2:7785101..7785200	Chr2	7785101	7785200	gene	AT2G17930	7784288	7802230	-	Phosphatidylinositol 3- and 4-kinase family protein with FAT domain	*
Chr2:7788101..7788200	Chr2	7788101	7788200	gene	AT2G17930	7784288	7802230	-	Phosphatidylinositol 3- and 4-kinase family protein with FAT domain	*
Chr2:7791001..7791100	Chr2	7791001	7791100	gene	AT2G17930	7784288	7802230	-	Phosphatidylinositol 3- and 4-kinase family protein with FAT domain	*
Chr2:7819801..7820000	Chr2	7819801	7820000	gene	AT2G17970	7818818	7821379	-	2-oxoglutarate (2OG) and Fe(II)-dependent oxygenase superfamily protein	*
Chr2:7820301..7820400	Chr2	7820301	7820400	gene	AT2G17970	7818818	7821379	-	2-oxoglutarate (2OG) and Fe(II)-dependent oxygenase superfamily protein	*
Chr2:7882801..7882900	Chr2	7882801	7882900	gene	AT2G18130	7879308	7883935	-	purple acid phosphatase 11	*
Chr2:7882801..7882900	Chr2	7882801	7882900	QTE	QTE_CT00002645_HELITRONY1E	7881639	7883747	+	AT2TE32635	*
Chr2:8034301..8034400	Chr2	8034301	8034400	gene	AT2G18520	8033882	8035363	-	Tetratricopeptide repeat (TPR)-like superfamily protein	*
Chr2:8120001..8120100	Chr2	8120001	8120100	gene	AT2G18730	8118830	8121925	+	diacylglycerol kinase 3	*
Chr2:8188901..8189000	Chr2	8188901	8189000	gene	AT2G18900	8188257	8192489	-	Transducin/WD40 repeat-like superfamily protein	*
Chr2:8248001..8248100	Chr2	8248001	8248100	gene	AT2G19030	8247783	8248001	+	ralf-like 11	0
Chr2:8248001..8248100	Chr2	8248001	8248100	QTE	QTE_CT00012250_ATDNA12T3_2	8247077	8249250	+	AT2TE34310	*
Chr2:8251701..8251900	Chr2	8251701	8251900	gene	AT2G19045	8251674	8251892	+	RALF-like 13	191
Chr2:8263301..8263400	Chr2	8263301	8263400	gene	AT2G19080	8262750	8264964	+	metaxin-related	*
Chr2:8266201..8266300	Chr2	8266201	8266300	gene	AT2G19090	8265178	8267879	-	Protein of unknown function (DUF630 and DUF632)	*
Chr2:8272101..8272200	Chr2	8272101	8272200	QTE	QTE_CT00000679_ATLINEIII	8269647	8274939	-	AT2TE34410	*
Chr2:8286101..8286200	Chr2	8286101	8286200	gene	AT2G19110	8278881	8286445	+	heavy metal atpase 4	*
Chr2:8295601..8295700	Chr2	8295601	8295700	gene	AT2G19130	8293682	8296275	+	S-locus lectin protein kinase family protein	*
Chr2:8303901..8304000	Chr2	8303901	8304000	gene	AT2G19146	8304029	8304455	+	no description	29
Chr2:8333101..8333400	Chr2	8333101	8333400	NO_DATA
Chr2:8342701..8342800	Chr2	8342701	8342800	NO_DATA
Chr2:8390301..8390600	Chr2	8390301	8390600	gene	AT2G19390	8389800	8397862	-	no description	*
Chr2:8401401..8401500	Chr2	8401401	8401500	gene	AT2G19400	8399157	8402601	-	AGC (cAMP-dependent, cGMP-dependent and protein kinase C) kinase family protein	*
Chr2:8417401..8417500	Chr2	8417401	8417500	gene	AT2G19430	8415159	8417960	+	DWD (DDB1-binding WD40 protein) hypersensitive to ABA 1	*
Chr2:8455301..8455400	Chr2	8455301	8455400	QTE	QTE_CT00020091_ATREP10A	8455147	8455188	+	AT2TE35315	113
Chr2:8455301..8455400	Chr2	8455301	8455400	QTE	QTE_CT00010103_ATREP10B	8455189	8455884	+	AT2TE35320	*
Chr2:8463001..8463100	Chr2	8463001	8463100	gene	AT2G19540	8461757	8464534	+	Transducin family protein / WD-40 repeat family protein	*
Chr2:8482701..8482800	Chr2	8482701	8482800	gene	AT2G19600	8479198	8483830	+	K+ efflux antiporter 4	*
Chr2:8516901..8517000	Chr2	8516901	8517000	gene	AT2G19760	8516787	8518167	-	profilin 1	*
Chr2:8563701..8563800	Chr2	8563701	8563800	QTE	QTE_CT00000732_ATCOPIA69	8561844	8567009	-	AT2TE35840	*
Chr2:8598301..8598400	Chr2	8598301	8598400	gene	AT2G19910	8595820	8600757	-	RNA-dependent RNA polymerase family protein	*
Chr2:8639001..8639100	Chr2	8639001	8639100	gene	AT2G20010	8637747	8641556	-	Protein of unknown function (DUF810)	*
Chr2:8652101..8652200	Chr2	8652101	8652200	gene	AT2G20050	8649434	8654450	-	protein serine/threonine phosphatases	*
Chr2:8712501..8712600	Chr2	8712501	8712600	gene	AT2G20190	8711596	8719018	-	CLIP-associated protein	*
Chr2:8716001..8716100	Chr2	8716001	8716100	gene	AT2G20190	8711596	8719018	-	CLIP-associated protein	*
Chr2:8723301..8723400	Chr2	8723301	8723400	gene	AT2G20210	8721437	8725127	-	RNI-like superfamily protein	*
Chr2:8734501..8734600	Chr2	8734501	8734600	gene	AT2G20250	8733750	8736577	-	no description	*
Chr2:8765801..8765900	Chr2	8765801	8765900	NO_DATA
Chr2:8789301..8789400	Chr2	8789301	8789400	gene	AT2G20360	8785988	8789473	+	NAD(P)-binding Rossmann-fold superfamily protein	*
Chr2:8793501..8793600	Chr2	8793501	8793600	gene	AT2G20370	8791986	8794401	+	Exostosin family protein	*
Chr2:8795701..8795800	Chr2	8795701	8795800	gene	AT2G20380	8794818	8795980	-	Galactose oxidase/kelch repeat superfamily protein	*
Chr2:8848601..8848700	Chr2	8848601	8848700	gene	AT2G20560	8848130	8850010	-	DNAJ heat shock family protein	*
Chr2:8859701..8859800	Chr2	8859701	8859800	gene	AT2G20580	8858988	8864865	+	26S proteasome regulatory subunit S2 1A	*
Chr2:8860301..8860400	Chr2	8860301	8860400	gene	AT2G20580	8858988	8864865	+	26S proteasome regulatory subunit S2 1A	*
Chr2:8863701..8863800	Chr2	8863701	8863800	gene	AT2G20580	8858988	8864865	+	26S proteasome regulatory subunit S2 1A	*
Chr2:8956501..8956600	Chr2	8956501	8956600	gene	AT2G20805	8956169	8956737	+	no description	*
Chr2:8967601..8967700	Chr2	8967601	8967700	NO_DATA
Chr2:9007901..9008000	Chr2	9007901	9008000	gene	AT2G20960	9006648	9009763	+	Arabidopsis phospholipase-like protein (PEARLI 4) family	*
Chr2:9067101..9067200	Chr2	9067101	9067200	gene	AT2G21150	9065338	9068093	+	XAP5 family protein	*
Chr2:9072001..9072100	Chr2	9072001	9072100	gene	AT2G21170	9070754	9073233	-	triosephosphate isomerase	*
Chr2:9093901..9094000	Chr2	9093901	9094000	gene	AT2G21230	9093624	9096347	-	Basic-leucine zipper (bZIP) transcription factor family protein	*
Chr2:9108201..9108400	Chr2	9108201	9108400	gene	AT2G21270	9107546	9110261	+	ubiquitin fusion degradation 1	*
Chr2:9109001..9109100	Chr2	9109001	9109100	gene	AT2G21270	9107546	9110261	+	ubiquitin fusion degradation 1	*
Chr2:9153401..9153500	Chr2	9153401	9153500	gene	AT2G21390	9152006	9156878	+	Coatomer, alpha subunit	*
Chr2:9167801..9167900	Chr2	9167801	9167900	gene	AT2G21410	9162620	9168452	+	vacuolar proton ATPase A2	*
Chr2:9177401..9177500	Chr2	9177401	9177500	gene	AT2G21440	9173560	9179166	-	RNA-binding (RRM/RBD/RNP motifs) family protein	*
Chr2:9200601..9200700	Chr2	9200601	9200700	gene	AT2G21470	9198569	9202487	+	SUMO-activating enzyme 2	*
Chr2:9218701..9218800	Chr2	9218701	9218800	gene	AT2G21520	9215519	9219208	+	Sec14p-like phosphatidylinositol transfer family protein	*
Chr2:9251301..9251400	Chr2	9251301	9251400	gene	AT2G21630	9250323	9253915	+	Sec23/Sec24 protein transport family protein	*
Chr2:9275101..9275200	Chr2	9275101	9275200	gene	AT2G21720	9273696	9276802	+	Plant protein of unknown function (DUF639)	*
Chr2:9408001..9408100	Chr2	9408001	9408100	gene	AT2G22125	9406263	9414518	+	binding	*
Chr2:9458501..9458600	Chr2	9458501	9458600	gene	AT2G22250	9457810	9460919	-	aspartate aminotransferase	*
Chr2:9501101..9501200	Chr2	9501101	9501200	gene	AT2G22370	9500815	9502190	-	no description	*
Chr2:9509901..9510000	Chr2	9509901	9510000	gene	AT2G22410	9509017	9511231	+	SLOW GROWTH 1	*
Chr2:9575101..9575200	Chr2	9575101	9575200	gene	AT2G22530	9572796	9577441	-	Alkaline-phosphatase-like family protein	*
Chr2:9595901..9596100	Chr2	9595901	9596100	QTE	QTE_CT00023222_VANDAL22	9595648	9595828	-	AT2TE40895	73
Chr2:9625101..9625300	Chr2	9625101	9625300	gene	AT2G22650	9624586	9626969	-	FAD-dependent oxidoreductase family protein	*
Chr2:9662501..9662600	Chr2	9662501	9662600	gene	AT2G22730	9660964	9664133	+	Major facilitator superfamily protein	*
Chr2:9662501..9662600	Chr2	9662501	9662600	gene	AT2G22740	9662638	9666981	-	SU(VAR)3-9 homolog 6	38
Chr2:9664501..9664600	Chr2	9664501	9664600	gene	AT2G22740	9662638	9666981	-	SU(VAR)3-9 homolog 6	*
Chr2:9857101..9857200	Chr2	9857101	9857200	gene	AT2G23150	9856192	9858574	-	natural resistance-associated macrophage protein 3	*
Chr2:9880801..9880900	Chr2	9880801	9880900	gene	AT2G23200	9879276	9881908	+	Protein kinase superfamily protein	*
Chr2:9911501..9911600	Chr2	9911501	9911600	QTE	QTE_CT00024307_VANDAL8	9911418	9911575	-	AT2TE42410	74
Chr2:9947801..9947900	Chr2	9947801	9947900	QTE	QTE_CT00010401_ATREP4	9948041	9948713	-	AT2TE42550	141
Chr2:9951301..9951400	Chr2	9951301	9951400	gene	AT2G23360	9948903	9952845	+	Plant protein of unknown function (DUF869)	*
Chr2:9951901..9952000	Chr2	9951901	9952000	gene	AT2G23360	9948903	9952845	+	Plant protein of unknown function (DUF869)	*
Chr2:10047201..10047300	Chr2	10047201	10047300	gene	AT2G23620	10047379	10049291	-	methyl esterase 1	79
Chr2:10047201..10047300	Chr2	10047201	10047300	QTE	QTE_CT00018557_ATLINE1A	10046936	10047251	+	AT2TE42995	50
Chr2:10100601..10100700	Chr2	10100601	10100700	gene	AT2G23740	10097559	10103398	+	nucleic acid binding	*
Chr2:10149101..10149200	Chr2	10149101	10149200	gene	AT2G23834	10148666	10149134	+	no description	33
Chr2:10186301..10186500	Chr2	10186301	10186500	gene	AT2G23945	10185229	10186605	-	Eukaryotic aspartyl protease family protein	*
Chr2:10187801..10187900	Chr2	10187801	10187900	gene	AT2G23950	10187043	10190412	-	Leucine-rich repeat protein kinase family protein	*
Chr2:10199001..10199200	Chr2	10199001	10199200	QTE	QTE_CT00007930_HELITRONY1C	10198690	10199558	-	AT2TE43615	*
Chr2:10201201..10201300	Chr2	10201201	10201300	gene	AT2G23970	10199698	10201081	+	Class I glutamine amidotransferase-like superfamily protein	120
Chr2:10201201..10201300	Chr2	10201201	10201300	gene	AT2G23980	10201104	10204467	-	cyclic nucleotide-gated channel 6	*
Chr2:10263001..10263100	Chr2	10263001	10263100	gene	AT2G24140	10262554	10264033	-	Protein of unknown function, DUF593	*
Chr2:10313501..10313700	Chr2	10313501	10313700	gene	AT2G24250	10313286	10314920	-	Protein of unknown function (DUF295)	*
Chr2:10377401..10377500	Chr2	10377401	10377500	NO_DATA
Chr2:10378301..10378400	Chr2	10378301	10378400	gene	AT2G24400	10377791	10378586	-	SAUR-like auxin-responsive protein family	*
Chr2:10417501..10417600	Chr2	10417501	10417600	gene	AT2G24520	10415432	10419783	+	H(+)-ATPase 5	*
Chr2:10476401..10476500	Chr2	10476401	10476500	gene	AT2G24640	10475210	10479454	-	ubiquitin-specific protease 19	*
Chr2:10477001..10477100	Chr2	10477001	10477100	gene	AT2G24640	10475210	10479454	-	ubiquitin-specific protease 19	*
Chr2:10477501..10477600	Chr2	10477501	10477600	gene	AT2G24640	10475210	10479454	-	ubiquitin-specific protease 19	*
Chr2:10651901..10652000	Chr2	10651901	10652000	QTE	QTE_CT00005490_META1	10652020	10653199	-	AT2TE45665	20
Chr2:10719101..10719200	Chr2	10719101	10719200	gene	AT2G25170	10713807	10723986	+	chromatin remodeling factor CHD3 (PICKLE)	*
Chr2:10760801..10760900	Chr2	10760801	10760900	gene	AT2G25270	10759724	10762568	+	no description	*
Chr2:10760801..10760900	Chr2	10760801	10760900	QTE	QTE_CT00009048_ATHAT1	10760671	10761705	+	AT2TE46175	*
Chr2:10761501..10761600	Chr2	10761501	10761600	gene	AT2G25270	10759724	10762568	+	no description	*
Chr2:10761501..10761600	Chr2	10761501	10761600	QTE	QTE_CT00009048_ATHAT1	10760671	10761705	+	AT2TE46175	*
Chr2:10819401..10819500	Chr2	10819401	10819500	gene	AT2G25420	10816749	10821053	+	transducin family protein / WD-40 repeat family protein	*
Chr2:10848801..10848900	Chr2	10848801	10848900	gene	AT2G25490	10847375	10850532	-	EIN3-binding F box protein 1	*
Chr2:10870801..10870900	Chr2	10870801	10870900	gene	AT2G25540	10866822	10872077	-	cellulose synthase 10	*
Chr2:10889201..10889300	Chr2	10889201	10889300	gene	AT2G25580	10888014	10890367	+	Tetratricopeptide repeat (TPR)-like superfamily protein	*
Chr2:10911001..10911100	Chr2	10911001	10911100	gene	AT2G25640	10910498	10913969	+	SPOC domain / Transcription elongation factor S-II protein	*
Chr2:10917401..10917500	Chr2	10917401	10917500	gene	AT2G25660	10916203	10927390	-	embryo defective 2410	*
Chr2:10922901..10923000	Chr2	10922901	10923000	gene	AT2G25660	10916203	10927390	-	embryo defective 2410	*
Chr2:10969401..10969500	Chr2	10969401	10969500	gene	AT2G25730	10956301	10972927	-	no description	*
Chr2:11008301..11008400	Chr2	11008301	11008400	gene	AT2G25800	11005924	11009739	-	Protein of unknown function (DUF810)	*
Chr2:11010801..11010900	Chr2	11010801	11010900	NO_DATA
Chr2:11019401..11019500	Chr2	11019401	11019500	gene	AT2G25830	11018716	11021699	-	YebC-related	*
Chr2:11020101..11020200	Chr2	11020101	11020200	gene	AT2G25830	11018716	11021699	-	YebC-related	*
Chr2:11061501..11061600	Chr2	11061501	11061600	gene	AT2G25930	11059035	11063324	+	hydroxyproline-rich glycoprotein family protein	*
Chr2:11111801..11111900	Chr2	11111801	11111900	gene	AT2G26080	11109003	11113828	-	glycine decarboxylase P-protein 2	*
Chr2:11111801..11111900	Chr2	11111801	11111900	QTE	QTE_CT00029894_ATCOPIA28	11112076	11112133	+	AT2TE47940	176
Chr2:11116601..11116700	Chr2	11116601	11116700	gene	AT2G26100	11115905	11118208	-	Galactosyltransferase family protein	*
Chr2:11166501..11166600	Chr2	11166501	11166600	gene	AT2G26230	11164575	11167195	+	uricase / urate oxidase / nodulin 35, putative	*
Chr2:11180001..11180100	Chr2	11180001	11180100	gene	AT2G26260	11178100	11182976	+	3beta-hydroxysteroid-dehydrogenase/decarboxylase isoform 2	*
Chr2:11186701..11186800	Chr2	11186701	11186800	gene	AT2G26270	11184739	11187775	+	no description	*
Chr2:11187201..11187300	Chr2	11187201	11187300	gene	AT2G26270	11184739	11187775	+	no description	*
Chr2:11203301..11203400	Chr2	11203301	11203400	gene	AT2G26310	11201303	11204153	+	Chalcone-flavanone isomerase family protein	*
Chr2:11211101..11211200	Chr2	11211101	11211200	gene	AT2G26330	11208183	11213971	-	Leucine-rich receptor-like protein kinase family protein	*
Chr2:11235101..11235200	Chr2	11235101	11235200	gene	AT2G26410	11234651	11236936	-	IQ-domain 4	*
Chr2:11276701..11276800	Chr2	11276701	11276800	gene	AT2G26510	11273911	11277630	+	Xanthine/uracil permease family protein	*
Chr2:11332101..11332200	Chr2	11332101	11332200	gene	AT2G26650	11331850	11336607	-	K+ transporter 1	*
Chr2:11412501..11412600	Chr2	11412501	11412600	gene	AT2G26780	11410076	11423776	+	ARM repeat superfamily protein	*
Chr2:11416501..11416600	Chr2	11416501	11416600	gene	AT2G26780	11410076	11423776	+	ARM repeat superfamily protein	*
Chr2:11420201..11420300	Chr2	11420201	11420300	gene	AT2G26780	11410076	11423776	+	ARM repeat superfamily protein	*
Chr2:11447601..11447700	Chr2	11447601	11447700	gene	AT2G26840	11447197	11448949	-	no description	*
Chr2:11465001..11465100	Chr2	11465001	11465100	gene	AT2G26890	11462067	11474325	-	DNAJ heat shock N-terminal domain-containing protein	*
Chr2:11465501..11465600	Chr2	11465501	11465600	gene	AT2G26890	11462067	11474325	-	DNAJ heat shock N-terminal domain-containing protein	*
Chr2:11483701..11483800	Chr2	11483701	11483800	gene	AT2G26910	11481623	11488186	+	pleiotropic drug resistance 4	*
Chr2:11502601..11502800	Chr2	11502601	11502800	QTE	QTE_CT00020698_HELITRONY1E	11502878	11503092	-	AT2TE49850	78
Chr2:11539501..11539600	Chr2	11539501	11539600	gene	AT2G27040	11536534	11542357	-	Argonaute family protein	*
Chr2:11784901..11785000	Chr2	11784901	11785000	gene	AT2G27610	11783927	11786533	-	Tetratricopeptide repeat (TPR)-like superfamily protein	*
Chr2:12441901..12442000	Chr2	12441901	12442000	gene	AT2G28960	12437914	12442347	-	Leucine-rich repeat protein kinase family protein	*
Chr2:12465801..12465900	Chr2	12465801	12465900	NO_DATA
Chr2:12479301..12479400	Chr2	12479301	12479400	gene	AT2G29050	12478146	12480372	+	RHOMBOID-like 1	*
Chr2:12514001..12514100	Chr2	12514001	12514100	gene	AT2G29120	12511292	12515895	-	glutamate receptor 2.7	*
Chr2:12614001..12614300	Chr2	12614001	12614300	gene	AT2G29400	12613081	12615399	-	type one protein phosphatase 1	*
Chr2:12839001..12839100	Chr2	12839001	12839100	gene	AT2G30080	12838730	12840112	-	ZIP metal ion transporter family	*
Chr2:12926701..12926800	Chr2	12926701	12926800	gene	AT2G30320	12925728	12927896	-	Pseudouridine synthase family protein	*
Chr2:13022601..13022700	Chr2	13022601	13022700	gene	AT2G30575	13020397	13024208	-	los glycosyltransferase 5	*
Chr2:13087401..13087500	Chr2	13087401	13087500	gene	AT2G30710	13085886	13089261	-	Ypt/Rab-GAP domain of gyp1p superfamily protein	*
Chr2:13124101..13124200	Chr2	13124101	13124200	gene	AT2G30800	13120353	13126770	-	helicase in vascular tissue and tapetum	*
Chr2:13127201..13127300	Chr2	13127201	13127300	NO_DATA
Chr2:13217401..13217500	Chr2	13217401	13217500	gene	AT2G31060	13213100	13218724	-	elongation factor family protein	*
Chr2:13325401..13325500	Chr2	13325401	13325500	gene	AT2G31260	13322021	13327400	-	autophagy 9 (APG9)	*
Chr2:13330501..13330600	Chr2	13330501	13330600	gene	AT2G31270	13329009	13331830	+	homolog of yeast CDT1 A	*
Chr2:13428401..13428500	Chr2	13428401	13428500	gene	AT2G31530	13427011	13430465	+	SecY protein transport family protein	*
Chr2:13443301..13443400	Chr2	13443301	13443400	gene	AT2G31580	13440909	13445851	-	tRNAHis guanylyltransferase	*
Chr2:13552201..13552300	Chr2	13552201	13552300	gene	AT2G31870	13549861	13553844	-	Poly (ADP-ribose) glycohydrolase (PARG)	*
Chr2:13569201..13569300	Chr2	13569201	13569300	gene	AT2G31900	13560760	13569623	-	myosin-like protein XIF	*
Chr2:13591101..13591200	Chr2	13591101	13591200	gene	AT2G31960	13588887	13600229	+	glucan synthase-like 3	*
Chr2:13591701..13591800	Chr2	13591701	13591800	gene	AT2G31960	13588887	13600229	+	glucan synthase-like 3	*
Chr2:13670201..13670300	Chr2	13670201	13670300	gene	AT2G32170	13666456	13671754	+	S-adenosyl-L-methionine-dependent methyltransferases superfamily protein	*
Chr2:13694201..13694300	Chr2	13694201	13694300	gene	AT2G32250	13693105	13697154	+	FAR1-related sequence 2	*
Chr2:13762101..13762200	Chr2	13762101	13762200	gene	AT2G32415	13761137	13765456	-	Polynucleotidyl transferase, ribonuclease H fold protein with HRDC domain	*
Chr2:13776701..13776800	Chr2	13776701	13776800	gene	AT2G32440	13774588	13778026	+	ent-kaurenoic acid hydroxylase 2	*
Chr2:13855001..13855100	Chr2	13855001	13855100	gene	AT2G32660	13853758	13856112	-	receptor like protein 22	*
Chr2:13933501..13933600	Chr2	13933501	13933600	gene	AT2G32840	13932904	13934949	-	proline-rich family protein	*
Chr2:13935701..13935800	Chr2	13935701	13935800	gene	AT2G32850	13935186	13938845	-	Protein kinase superfamily protein	*
Chr2:14027501..14027600	Chr2	14027501	14027600	gene	AT2G33060	14025483	14028196	+	receptor like protein 27	*
Chr2:14041401..14041500	Chr2	14041401	14041500	gene	AT2G33110	14041038	14043358	-	vesicle-associated membrane protein 723	*
Chr2:14057001..14057100	Chr2	14057001	14057100	gene	AT2G33170	14056250	14060641	-	Leucine-rich repeat receptor-like protein kinase family protein	*
Chr2:14076801..14076900	Chr2	14076801	14076900	gene	AT2G33210	14074870	14078744	-	heat shock protein 60-2	*
Chr2:14175001..14175100	Chr2	14175001	14175100	gene	AT2G33460	14174590	14175838	-	ROP-interactive CRIB motif-containing protein 1	*
Chr2:14251201..14251300	Chr2	14251201	14251300	gene	AT2G33680	14249608	14251791	+	Tetratricopeptide repeat (TPR)-like superfamily protein	*
Chr2:14313001..14313100	Chr2	14313001	14313100	gene	AT2G33835	14311787	14314700	-	Zinc finger C-x8-C-x5-C-x3-H type family protein	*
Chr2:14313701..14313800	Chr2	14313701	14313800	gene	AT2G33835	14311787	14314700	-	Zinc finger C-x8-C-x5-C-x3-H type family protein	*
Chr2:14326101..14326200	Chr2	14326101	14326200	gene	AT2G33860	14325269	14328978	-	Transcriptional factor B3 family protein / auxin-responsive factor AUX/IAA-related	*
Chr2:14527901..14528000	Chr2	14527901	14528000	gene	AT2G34450	14527736	14529492	-	HMG-box (high mobility group) DNA-binding family protein	*
Chr2:14610101..14610200	Chr2	14610101	14610200	gene	AT2G34660	14602470	14612565	+	multidrug resistance-associated protein 2	*
Chr2:14610401..14610500	Chr2	14610401	14610500	gene	AT2G34660	14602470	14612565	+	multidrug resistance-associated protein 2	*
Chr2:14610701..14610800	Chr2	14610701	14610800	gene	AT2G34660	14602470	14612565	+	multidrug resistance-associated protein 2	*
Chr2:14623701..14623800	Chr2	14623701	14623800	gene	AT2G34680	14616622	14629129	-	Outer arm dynein light chain 1 protein	*
Chr2:14657001..14657100	Chr2	14657001	14657100	gene	AT2G34730	14654357	14657623	+	myosin heavy chain-related	*
Chr2:14718501..14718600	Chr2	14718501	14718600	gene	AT2G34890	14718195	14721271	-	CTP synthase family protein	*
Chr2:14728901..14729000	Chr2	14728901	14729000	gene	AT2G34920	14728027	14731156	-	RING/U-box superfamily protein	*
Chr2:14755401..14755500	Chr2	14755401	14755500	gene	AT2G35010	14754271	14756323	+	thioredoxin O1	*
Chr2:14788701..14788800	Chr2	14788701	14788800	gene	AT2G35075	14786682	14789023	+	no description	*
Chr2:14799801..14799900	Chr2	14799801	14799900	gene	AT2G35110	14795715	14803937	-	transcription activators	*
Chr2:14867601..14867700	Chr2	14867601	14867700	gene	AT2G35320	14866832	14868860	-	EYES ABSENT homolog	*
Chr2:14949901..14950000	Chr2	14949901	14950000	gene	AT2G35610	14947365	14951247	-	xyloglucanase 113	*
Chr2:14973001..14973100	Chr2	14973001	14973100	gene	AT2G35630	14966678	14980606	+	ARM repeat superfamily protein	*
Chr2:14975601..14975700	Chr2	14975601	14975700	gene	AT2G35630	14966678	14980606	+	ARM repeat superfamily protein	*
Chr2:15034301..15034700	Chr2	15034301	15034700	gene	AT2G35770	15034037	15036518	-	serine carboxypeptidase-like 28	*
Chr2:15077501..15077600	Chr2	15077501	15077600	gene	AT2G35920	15075597	15080812	+	RNA helicase family protein	*
Chr2:15240001..15240100	Chr2	15240001	15240100	gene	AT2G36350	15238093	15241923	+	Protein kinase superfamily protein	*
Chr2:15250901..15251000	Chr2	15250901	15251000	gene	AT2G36370	15247793	15252967	+	ubiquitin-protein ligases	*
Chr2:15260501..15260600	Chr2	15260501	15260600	gene	AT2G36380	15257583	15263766	+	pleiotropic drug resistance 6	*
Chr2:15261601..15261700	Chr2	15261601	15261700	gene	AT2G36380	15257583	15263766	+	pleiotropic drug resistance 6	*
Chr2:15268801..15268900	Chr2	15268801	15268900	gene	AT2G36390	15264237	15270092	+	starch branching enzyme 2.1	*
Chr2:15369701..15369800	Chr2	15369701	15369800	gene	AT2G36680	15368798	15370846	-	Modifier of rudimentary (Mod(r)) protein	*
Chr2:15397301..15397400	Chr2	15397301	15397400	gene	AT2G36720	15393071	15399418	+	Acyl-CoA N-acyltransferase with RING/FYVE/PHD-type zinc finger domain	*
Chr2:15468901..15469000	Chr2	15468901	15469000	gene	AT2G36850	15454697	15469889	-	glucan synthase-like 8	*
Chr2:15480001..15480100	Chr2	15480001	15480100	gene	AT2G36880	15479366	15481412	-	methionine adenosyltransferase 3	*
Chr2:15544001..15544100	Chr2	15544001	15544100	gene	AT2G37010	15541720	15546159	+	non-intrinsic ABC protein 12	*
Chr2:15570101..15570200	Chr2	15570101	15570200	gene	AT2G37050	15568986	15573726	+	Leucine-rich repeat protein kinase family protein	*
Chr2:15580301..15580400	Chr2	15580301	15580400	gene	AT2G37070	15578415	15581308	+	no description	*
Chr2:15761701..15761800	Chr2	15761701	15761800	gene	AT2G37570	15761300	15763383	-	HSP20-like chaperones superfamily protein	*
Chr2:15767601..15767700	Chr2	15767601	15767700	gene	AT2G37585	15765784	15767878	+	Core-2/I-branching beta-1,6-N-acetylglucosaminyltransferase family protein	*
Chr2:15815401..15815500	Chr2	15815401	15815500	gene	AT2G37710	15814718	15817004	-	receptor lectin kinase	*
Chr2:15866201..15866300	Chr2	15866201	15866300	gene	AT2G37900	15864396	15866408	-	Major facilitator superfamily protein	*
Chr2:15894501..15894600	Chr2	15894501	15894600	gene	AT2G37980	15894057	15897610	-	O-fucosyltransferase family protein	*
Chr2:15920701..15920800	Chr2	15920701	15920800	gene	AT2G38040	15917093	15921170	+	acetyl Co-enzyme a carboxylase carboxyltransferase alpha subunit	*
Chr2:16026701..16026800	Chr2	16026701	16026800	NO_DATA
Chr2:16036701..16036800	Chr2	16036701	16036800	gene	AT2G38280	16033448	16038876	-	AMP deaminase, putative / myoadenylate deaminase, putative	*
Chr2:16096201..16096300	Chr2	16096201	16096300	gene	AT2G38440	16095329	16101221	+	SCAR homolog 2	*
Chr2:16098201..16098300	Chr2	16098201	16098300	gene	AT2G38440	16095329	16101221	+	SCAR homolog 2	*
Chr2:16133001..16133100	Chr2	16133001	16133100	gene	AT2G38550	16132006	16134415	+	Transmembrane proteins 14C	*
Chr2:16206001..16206100	Chr2	16206001	16206100	gene	AT2G38770	16202963	16210338	-	P-loop containing nucleoside triphosphate hydrolases superfamily protein	*
Chr2:16229001..16229100	Chr2	16229001	16229100	gene	AT2G38840	16227051	16232456	+	Guanylate-binding family protein	*
Chr2:16286501..16286600	Chr2	16286501	16286600	gene	AT2G39000	16286336	16287970	-	Acyl-CoA N-acyltransferases (NAT) superfamily protein	*
Chr2:16394701..16394800	Chr2	16394701	16394800	gene	AT2G39260	16392047	16399680	-	binding	*
Chr2:16396601..16396700	Chr2	16396601	16396700	gene	AT2G39260	16392047	16399680	-	binding	*
Chr2:16448401..16448500	Chr2	16448401	16448500	gene	AT2G39380	16447006	16449083	-	exocyst subunit exo70 family protein H2	*
Chr2:16479701..16479800	Chr2	16479701	16479800	gene	AT2G39480	16477792	16485039	-	P-glycoprotein 6	*
Chr2:16512401..16512500	Chr2	16512401	16512500	gene	AT2G39580	16510425	16517073	+	no description	*
Chr2:16613901..16614000	Chr2	16613901	16614000	gene	AT2G39810	16612800	16618057	+	ubiquitin-protein ligases	*
Chr2:16672901..16673000	Chr2	16672901	16673000	gene	AT2G39940	16672493	16675748	-	RNI-like superfamily protein	*
Chr2:16674101..16674200	Chr2	16674101	16674200	gene	AT2G39940	16672493	16675748	-	RNI-like superfamily protein	*
Chr2:16699201..16699300	Chr2	16699201	16699300	gene	AT2G39990	16698092	16700012	-	eukaryotic translation initiation factor 2	*
Chr2:16729501..16729600	Chr2	16729501	16729600	gene	AT2G40070	16728194	16731606	-	no description	*
Chr2:16742301..16742400	Chr2	16742301	16742400	NO_DATA
Chr2:16752601..16752700	Chr2	16752601	16752700	gene	AT2G40116	16751714	16754535	+	Phosphoinositide-specific phospholipase C family protein	*
Chr2:16755501..16755600	Chr2	16755501	16755600	gene	AT2G40120	16754939	16757592	-	Protein kinase superfamily protein	*
Chr2:16787201..16787300	Chr2	16787201	16787300	gene	AT2G40190	16785194	16787530	+	UDP-Glycosyltransferase superfamily protein	*
Chr2:16853701..16853800	Chr2	16853701	16853800	gene	AT2G40360	16852880	16856690	-	Transducin/WD40 repeat-like superfamily protein	*
Chr2:16854601..16854700	Chr2	16854601	16854700	gene	AT2G40360	16852880	16856690	-	Transducin/WD40 repeat-like superfamily protein	*
Chr2:16911901..16912000	Chr2	16911901	16912000	gene	AT2G40480	16910364	16912592	+	Plant protein of unknown function (DUF827)	*
Chr2:16989401..16989500	Chr2	16989401	16989500	gene	AT2G40720	16987269	16989851	+	Tetratricopeptide repeat (TPR)-like superfamily protein	*
Chr2:16994501..16994600	Chr2	16994501	16994600	gene	AT2G40730	16989836	16996298	-	Protein kinase family protein with ARM repeat domain	*
Chr2:17025201..17025300	Chr2	17025201	17025300	gene	AT2G40800	17024391	17026973	-	no description	*
Chr2:17033701..17033800	Chr2	17033701	17033800	gene	AT2G40810	17032464	17034600	+	homolog of yeast autophagy 18C	*
Chr2:17046401..17046500	Chr2	17046401	17046500	gene	AT2G40840	17044963	17050947	+	disproportionating enzyme 2	*
Chr2:17047501..17047600	Chr2	17047501	17047600	gene	AT2G40840	17044963	17050947	+	disproportionating enzyme 2	*
Chr2:17088301..17088400	Chr2	17088301	17088400	gene	AT2G40950	17087620	17090424	-	Basic-leucine zipper (bZIP) transcription factor family protein	*
Chr2:17103301..17103400	Chr2	17103301	17103400	gene	AT2G40980	17102090	17104802	+	Protein kinase superfamily protein	*
Chr2:17183401..17183500	Chr2	17183401	17183500	gene	AT2G41220	17177664	17188751	+	glutamate synthase 2	*
Chr2:17223501..17223600	Chr2	17223501	17223600	gene	AT2G41310	17221933	17224427	+	response regulator 3	*
Chr2:17351101..17351200	Chr2	17351101	17351200	gene	AT2G41620	17347304	17355084	-	Nucleoporin interacting component (Nup93/Nic96-like) family protein	*
Chr2:17384001..17384100	Chr2	17384001	17384100	gene	AT2G41700	17382890	17396110	-	ATP-binding cassette A1	*
Chr2:17386101..17386200	Chr2	17386101	17386200	gene	AT2G41700	17382890	17396110	-	ATP-binding cassette A1	*
Chr2:17387101..17387200	Chr2	17387101	17387200	gene	AT2G41700	17382890	17396110	-	ATP-binding cassette A1	*
Chr2:17387901..17388000	Chr2	17387901	17388000	gene	AT2G41700	17382890	17396110	-	ATP-binding cassette A1	*
Chr2:17698401..17698500	Chr2	17698401	17698500	gene	AT2G42500	17697667	17701417	-	protein phosphatase 2A-3	*
Chr2:17758101..17758200	Chr2	17758101	17758200	gene	AT2G42620	17756140	17758468	+	RNI-like superfamily protein	*
Chr2:18064301..18064600	Chr2	18064301	18064600	gene	AT2G43500	18061925	18066639	+	Plant regulator RWP-RK family protein	*
Chr2:18065601..18065700	Chr2	18065601	18065700	gene	AT2G43500	18061925	18066639	+	Plant regulator RWP-RK family protein	*
Chr2:18130101..18130200	Chr2	18130101	18130200	gene	AT2G43750	18129435	18132637	-	O-acetylserine (thiol) lyase B	*
Chr2:18264501..18264600	Chr2	18264501	18264600	gene	AT2G44160	18262210	18265346	+	methylenetetrahydrofolate reductase 2	*
Chr2:18264901..18265000	Chr2	18264901	18265000	gene	AT2G44160	18262210	18265346	+	methylenetetrahydrofolate reductase 2	*
Chr2:18277701..18277800	Chr2	18277701	18277800	gene	AT2G44200	18276210	18278627	+	CBF1-interacting co-repressor CIR, N-terminal	*
Chr2:18298301..18298400	Chr2	18298301	18298400	gene	AT2G44270	18297861	18300273	-	repressor of lrx1	*
Chr2:18759201..18759300	Chr2	18759201	18759300	gene	AT2G45540	18757489	18772831	-	WD-40 repeat family protein / beige-related	*
Chr2:18795101..18795200	Chr2	18795101	18795200	gene	AT2G45620	18792864	18795904	+	Nucleotidyltransferase family protein	*
Chr2:18823701..18823800	Chr2	18823701	18823800	gene	AT2G45690	18823171	18825735	-	shrunken seed protein (SSE1)	*
Chr2:18920801..18920900	Chr2	18920801	18920900	gene	AT2G45990	18919316	18921511	+	no description	*
Chr2:18920801..18920900	Chr2	18920801	18920900	gene	AT2G46000	18921024	18922179	-	no description	124
Chr2:19117301..19117400	Chr2	19117301	19117400	gene	AT2G46560	19115371	19125856	-	transducin family protein / WD-40 repeat family protein	*
Chr2:19416401..19416500	Chr2	19416401	19416500	NO_DATA
Chr2:19497301..19497400	Chr2	19497301	19497400	gene	AT2G47500	19492995	19498160	+	P-loop nucleoside triphosphate hydrolases superfamily protein with CH (Calponin Homology) domain	*
Chr2:19525101..19525200	Chr2	19525101	19525200	gene	AT2G47600	19524160	19527413	-	magnesium/proton exchanger	*
Chr3:59601..59700	Chr3	59601	59700	gene	AT3G01175	59471	60845	+	Protein of unknown function (DUF1666)	*
Chr3:97601..97700	Chr3	97601	97700	gene	AT3G01310	94171	101992	-	Phosphoglycerate mutase-like family protein	*
Chr3:136901..137000	Chr3	136901	137000	gene	AT3G01350	135024	137460	+	Major facilitator superfamily protein	*
Chr3:136901..137000	Chr3	136901	137000	gene	AT3G01360	136399	138799	-	Family of unknown function (DUF716)	*
Chr3:236301..236400	Chr3	236301	236400	gene	AT3G01620	235197	236925	-	beta-1,4-N-acetylglucosaminyltransferase family protein	*
Chr3:240101..240200	Chr3	240101	240200	gene	AT3G01640	239381	241443	+	glucuronokinase G	*
Chr3:470701..470800	Chr3	470701	470800	gene	AT3G02320	469934	473717	+	N2,N2-dimethylguanosine tRNA methyltransferase	*
Chr3:523301..523400	Chr3	523301	523400	gene	AT3G02510	521746	524631	-	Regulator of chromosome condensation (RCC1) family protein	*
Chr3:641101..641200	Chr3	641101	641200	gene	AT3G02890	640276	645692	+	RING/FYVE/PHD zinc finger superfamily protein	*
Chr3:702201..702300	Chr3	702201	702300	gene	AT3G03090	700456	704769	-	vacuolar glucose transporter 1	*
Chr3:923001..923100	Chr3	923001	923100	gene	AT3G03710	919542	925338	+	polyribonucleotide nucleotidyltransferase, putative	*
Chr3:938101..938200	Chr3	938101	938200	gene	AT3G03740	936878	939808	-	BTB-POZ and MATH domain 4	*
Chr3:964701..964800	Chr3	964701	964800	gene	AT3G03790	961997	968149	+	ankyrin repeat family protein / regulator of chromosome condensation (RCC1) family protein	*
Chr3:965701..965800	Chr3	965701	965800	gene	AT3G03790	961997	968149	+	ankyrin repeat family protein / regulator of chromosome condensation (RCC1) family protein	*
Chr3:983401..983500	Chr3	983401	983500	gene	AT3G03850	983121	983751	+	SAUR-like auxin-responsive protein family	*
Chr3:1091701..1091800	Chr3	1091701	1091800	gene	AT3G04160	1091147	1094346	-	no description	*
Chr3:1129801..1129900	Chr3	1129801	1129900	gene	AT3G04280	1129944	1131094	-	response regulator 22	44
Chr3:1129801..1129900	Chr3	1129801	1129900	QTE	QTE_CT00009266_ATREP10D	1129151	1129909	+	AT3TE04740	*
Chr3:1152101..1152200	Chr3	1152101	1152200	gene	AT3G04340	1146800	1153341	-	FtsH extracellular protease family	*
Chr3:1162301..1162600	Chr3	1162301	1162600	gene	AT3G04380	1161387	1164929	+	SET-domain containing protein lysine methyltransferase family protein	*
Chr3:1237001..1237100	Chr3	1237001	1237100	gene	AT3G04580	1235283	1238493	-	Signal transduction histidine kinase, hybrid-type, ethylene sensor	*
Chr3:1304401..1304500	Chr3	1304401	1304500	gene	AT3G04760	1303575	1305878	-	Pentatricopeptide repeat (PPR-like) superfamily protein	*
Chr3:1356501..1356600	Chr3	1356501	1356600	gene	AT3G04910	1354635	1358219	+	with no lysine (K) kinase 1	*
Chr3:1367001..1367100	Chr3	1367001	1367100	gene	AT3G04940	1365165	1367759	+	cysteine synthase D1	*
Chr3:1382201..1382300	Chr3	1382201	1382300	gene	AT3G04980	1378684	1382181	-	DNAJ heat shock N-terminal domain-containing protein	20
Chr3:1404201..1404300	Chr3	1404201	1404300	gene	AT3G05040	1401271	1408197	-	ARM repeat superfamily protein	*
Chr3:1405201..1405300	Chr3	1405201	1405300	gene	AT3G05040	1401271	1408197	-	ARM repeat superfamily protein	*
Chr3:1501201..1501300	Chr3	1501201	1501300	gene	AT3G05270	1500803	1503407	-	Plant protein of unknown function (DUF869)	*
Chr3:1563001..1563100	Chr3	1563001	1563100	gene	AT3G05420	1561778	1567318	+	acyl-CoA binding protein 4	*
Chr3:1669501..1669600	Chr3	1669501	1669600	gene	AT3G05680	1660523	1672522	-	embryo defective 2016	*
Chr3:1946701..1946800	Chr3	1946701	1946800	gene	AT3G06400	1940973	1946924	+	chromatin-remodeling protein 11	*
Chr3:1974401..1974500	Chr3	1974401	1974500	gene	AT3G06440	1972622	1975754	-	Galactosyltransferase family protein	*
Chr3:2027801..2027900	Chr3	2027801	2027900	gene	AT3G06530	2022433	2033791	+	ARM repeat superfamily protein	*
Chr3:2031201..2031300	Chr3	2031201	2031300	gene	AT3G06530	2022433	2033791	+	ARM repeat superfamily protein	*
Chr3:2104101..2104300	Chr3	2104101	2104300	gene	AT3G06660	2102402	2104906	+	PAPA-1-like family protein / zinc finger (HIT type) family protein	*
Chr3:2107201..2107300	Chr3	2107201	2107300	gene	AT3G06670	2105459	2113698	-	binding	*
Chr3:2110601..2110700	Chr3	2110601	2110700	gene	AT3G06670	2105459	2113698	-	binding	*
Chr3:2149301..2149400	Chr3	2149301	2149400	gene	AT3G06810	2146335	2150831	+	acyl-CoA dehydrogenase-related	*
Chr3:2151801..2151900	Chr3	2151801	2151900	gene	AT3G06820	2150847	2153440	-	Mov34/MPN/PAD-1 family protein	*
Chr3:2223201..2223300	Chr3	2223201	2223300	gene	AT3G07030	2223001	2225254	-	Alba DNA/RNA-binding protein	*
Chr3:2223201..2223300	Chr3	2223201	2223300	QTE	QTE_CT00015184_VANDAL17	2223065	2223504	+	AT3TE09350	*
Chr3:2246601..2246700	Chr3	2246601	2246700	gene	AT3G07100	2245164	2250699	-	Sec23/Sec24 protein transport family protein	*
Chr3:2272201..2272300	Chr3	2272201	2272300	gene	AT3G07160	2264945	2279383	-	glucan synthase-like 10	*
Chr3:2276801..2276900	Chr3	2276801	2276900	gene	AT3G07160	2264945	2279383	-	glucan synthase-like 10	*
Chr3:2278001..2278100	Chr3	2278001	2278100	gene	AT3G07160	2264945	2279383	-	glucan synthase-like 10	*
Chr3:2316201..2316300	Chr3	2316201	2316300	gene	AT3G07270	2313998	2317188	+	GTP cyclohydrolase I	*
Chr3:2359301..2359400	Chr3	2359301	2359400	gene	AT3G07370	2358083	2360549	-	carboxyl terminus of HSC70-interacting protein	*
Chr3:2402901..2403000	Chr3	2402901	2403000	gene	AT3G07530	2400793	2404280	+	no description	*
Chr3:2461101..2461200	Chr3	2461101	2461200	gene	AT3G07700	2459491	2463965	-	Protein kinase superfamily protein	*
Chr3:2461901..2462000	Chr3	2461901	2462000	gene	AT3G07700	2459491	2463965	-	Protein kinase superfamily protein	*
Chr3:2650201..2650300	Chr3	2650201	2650300	gene	AT3G08720	2648509	2651160	-	serine/threonine protein kinase 2	*
Chr3:2689701..2689800	Chr3	2689701	2689800	gene	AT3G08850	2686583	2695300	-	HEAT repeat	*
Chr3:2690601..2690700	Chr3	2690601	2690700	gene	AT3G08850	2686583	2695300	-	HEAT repeat	*
Chr3:2730601..2730700	Chr3	2730601	2730700	gene	AT3G08960	2729819	2736884	-	ARM repeat superfamily protein	*
Chr3:2734601..2734700	Chr3	2734601	2734700	gene	AT3G08960	2729819	2736884	-	ARM repeat superfamily protein	*
Chr3:2735701..2735800	Chr3	2735701	2735800	gene	AT3G08960	2729819	2736884	-	ARM repeat superfamily protein	*
Chr3:2780101..2780200	Chr3	2780101	2780200	gene	AT3G09080	2776259	2781785	-	Transducin/WD40 repeat-like superfamily protein	*
Chr3:2789301..2789400	Chr3	2789301	2789400	gene	AT3G09100	2787981	2793532	-	mRNA capping enzyme family protein	*
Chr3:2791801..2791900	Chr3	2791801	2791900	gene	AT3G09100	2787981	2793532	-	mRNA capping enzyme family protein	*
Chr3:2908401..2908500	Chr3	2908401	2908500	gene	AT3G09450	2907548	2910091	+	no description	*
Chr3:2974201..2974300	Chr3	2974201	2974300	gene	AT3G09690	2971873	2974843	+	alpha/beta-Hydrolases superfamily protein	*
Chr3:2993001..2993100	Chr3	2993001	2993100	gene	AT3G09760	2992654	2995634	-	RING/U-box superfamily protein	*
Chr3:2993301..2993400	Chr3	2993301	2993400	gene	AT3G09760	2992654	2995634	-	RING/U-box superfamily protein	*
Chr3:3084401..3084500	Chr3	3084401	3084500	gene	AT3G10010	3081814	3088195	-	demeter-like 2	*
Chr3:3148601..3148700	Chr3	3148601	3148700	gene	AT3G10180	3146393	3154644	-	P-loop containing nucleoside triphosphate hydrolases superfamily protein	*
Chr3:3153601..3153700	Chr3	3153601	3153700	gene	AT3G10180	3146393	3154644	-	P-loop containing nucleoside triphosphate hydrolases superfamily protein	*
Chr3:3162701..3162800	Chr3	3162701	3162800	gene	AT3G10220	3161757	3164231	+	tubulin folding cofactor B	*
Chr3:3168801..3168900	Chr3	3168801	3168900	gene	AT3G10250	3167951	3170931	-	Plant protein 1589 of unknown function	*
Chr3:3174701..3174800	Chr3	3174701	3174800	gene	AT3G10270	3173580	3179786	-	DNA GYRASE B1	*
Chr3:3211201..3211400	Chr3	3211201	3211400	gene	AT3G10350	3208239	3211294	+	P-loop containing nucleoside triphosphate hydrolases superfamily protein	93
Chr3:3211201..3211400	Chr3	3211201	3211400	gene	AT3G10360	3210884	3215556	-	pumilio 4	*
Chr3:3220101..3220200	Chr3	3220101	3220200	gene	AT3G10380	3219523	3228933	-	subunit of exocyst complex 8	*
Chr3:3295101..3295200	Chr3	3295101	3295200	gene	AT3G10550	3292899	3298522	-	Myotubularin-like phosphatases II superfamily	*
Chr3:3332001..3332100	Chr3	3332001	3332100	gene	AT3G10660	3331398	3334268	-	calmodulin-domain protein kinase cdpk isoform 2	*
Chr3:3380801..3380900	Chr3	3380801	3380900	gene	AT3G10800	3379254	3381621	+	Basic-leucine zipper (bZIP) transcription factor family protein	*
Chr3:3440401..3440500	Chr3	3440401	3440500	gene	AT3G10980	3438278	3440809	+	PLAC8 family protein	*
Chr3:3449601..3449700	Chr3	3449601	3449700	gene	AT3G11000	3447568	3450589	+	DCD (Development and Cell Death) domain protein	*
Chr3:3469401..3469500	Chr3	3469401	3469500	gene	AT3G11070	3467754	3470095	+	Outer membrane OMP85 family protein	*
Chr3:3518701..3518800	Chr3	3518701	3518800	gene	AT3G11240	3518484	3521115	-	arginine-tRNA protein transferase 2	*
Chr3:3603501..3603600	Chr3	3603501	3603600	gene	AT3G11440	3602093	3605104	+	myb domain protein 65	*
Chr3:3609001..3609100	Chr3	3609001	3609100	gene	AT3G11460	3608250	3610121	+	Pentatricopeptide repeat (PPR) superfamily protein	*
Chr3:3917301..3917400	Chr3	3917301	3917400	gene	AT3G12280	3913412	3919170	-	retinoblastoma-related 1	*
Chr3:3934901..3935000	Chr3	3934901	3935000	gene	AT3G12360	3934078	3936694	+	Ankyrin repeat family protein	*
Chr3:3979801..3979900	Chr3	3979801	3979900	gene	AT3G12550	3978005	3981762	+	XH/XS domain-containing protein	*
Chr3:4073001..4073100	Chr3	4073001	4073100	gene	AT3G12810	4065042	4074078	+	SNF2 domain-containing protein / helicase domain-containing protein	*
Chr3:4130501..4130600	Chr3	4130501	4130600	gene	AT3G12940	4130007	4132467	-	2-oxoglutarate (2OG) and Fe(II)-dependent oxygenase superfamily protein	*
Chr3:4191501..4191600	Chr3	4191501	4191600	gene	AT3G13070	4191351	4195112	-	CBS domain-containing protein / transporter associated domain-containing protein	*
Chr3:4308801..4308900	Chr3	4308801	4308900	gene	AT3G13300	4303874	4310213	+	Transducin/WD40 repeat-like superfamily protein	*
Chr3:4323901..4324000	Chr3	4323901	4324000	gene	AT3G13330	4319647	4330061	-	proteasome activating protein 200	*
Chr3:4325601..4325700	Chr3	4325601	4325700	gene	AT3G13330	4319647	4330061	-	proteasome activating protein 200	*
Chr3:4397901..4398000	Chr3	4397901	4398000	gene	AT3G13490	4395725	4399325	-	Lysyl-tRNA synthetase, class II	*
Chr3:4412501..4412600	Chr3	4412501	4412600	gene	AT3G13530	4411688	4419320	-	mitogen-activated protein kinase kinase kinase 7	*
Chr3:4415001..4415100	Chr3	4415001	4415100	gene	AT3G13530	4411688	4419320	-	mitogen-activated protein kinase kinase kinase 7	*
Chr3:4430201..4430300	Chr3	4430201	4430300	gene	AT3G13570	4429298	4432159	-	SC35-like splicing factor 30A	*
Chr3:4555501..4555600	Chr3	4555501	4555600	gene	AT3G13840	4555305	4556837	-	GRAS family transcription factor	*
Chr3:4599701..4599900	Chr3	4599701	4599900	gene	AT3G13930	4595876	4600469	+	Dihydrolipoamide acetyltransferase, long form protein	*
Chr3:4699601..4699700	Chr3	4699601	4699700	gene	AT3G14172	4698563	4705629	-	no description	*
Chr3:4757801..4757900	Chr3	4757801	4757900	gene	AT3G14270	4753925	4761456	+	phosphatidylinositol-4-phosphate 5-kinase family protein	*
Chr3:4871501..4871600	Chr3	4871501	4871600	QTE	QTE_CT00002187_ATLINEIII	4869718	4872168	-	AT3TE20540	*
Chr3:4895501..4895600	Chr3	4895501	4895600	gene	AT3G14570	4892643	4902628	+	glucan synthase-like 4	*
Chr3:4966101..4966200	Chr3	4966101	4966200	gene	AT3G14790	4964155	4967075	+	rhamnose biosynthesis 3	*
Chr3:5019601..5019700	Chr3	5019601	5019700	gene	AT3G14920	5018275	5020273	+	Peptide-N4-(N-acetyl-beta-glucosaminyl)asparagine amidase A protein	*
Chr3:5051701..5051800	Chr3	5051701	5051800	gene	AT3G15000	5050257	5052432	+	cobalt ion binding	*
Chr3:5160701..5160800	Chr3	5160701	5160800	gene	AT3G15340	5159698	5162841	-	proton pump interactor 2	*
Chr3:5170701..5170800	Chr3	5170701	5170800	gene	AT3G15354	5169095	5172837	-	SPA1-related 3	*
Chr3:5333401..5333500	Chr3	5333401	5333500	gene	AT3G15730	5330322	5333745	+	phospholipase D alpha 1	*
Chr3:5369001..5369100	Chr3	5369001	5369100	gene	AT3G15880	5364081	5372293	-	WUS-interacting protein 2	*
Chr3:5385401..5385500	Chr3	5385401	5385500	gene	AT3G15920	5383596	5387009	-	Phox (PX) domain-containing protein	*
Chr3:5414801..5414900	Chr3	5414801	5414900	gene	AT3G15980	5411292	5418541	-	Coatomer, beta' subunit	*
Chr3:5492001..5492100	Chr3	5492001	5492100	gene	AT3G16200	5491406	5493629	-	no description	*
Chr3:5527601..5527700	Chr3	5527601	5527700	gene	AT3G16310	5526414	5528602	-	mitotic phosphoprotein N' end (MPPN) family protein	*
Chr3:5690901..5691000	Chr3	5690901	5691000	gene	AT3G16710	5690020	5691543	+	Pentatricopeptide repeat (PPR) superfamily protein	*
Chr3:5733901..5734000	Chr3	5733901	5734000	gene	AT3G16830	5731534	5737772	+	TOPLESS-related 2	*
Chr3:5739001..5739100	Chr3	5739001	5739100	gene	AT3G16840	5737886	5743144	-	P-loop containing nucleoside triphosphate hydrolases superfamily protein	*
Chr3:5741001..5741100	Chr3	5741001	5741100	gene	AT3G16840	5737886	5743144	-	P-loop containing nucleoside triphosphate hydrolases superfamily protein	*
Chr3:5779801..5779900	Chr3	5779801	5779900	NO_DATA
Chr3:5802001..5802100	Chr3	5802001	5802100	gene	AT3G17010	5800460	5802468	+	AP2/B3-like transcriptional factor family protein	*
Chr3:5892901..5893000	Chr3	5892901	5893000	gene	AT3G17250	5892561	5894446	-	Protein phosphatase 2C family protein	*
Chr3:5924901..5925000	Chr3	5924901	5925000	gene	AT3G17340	5920399	5926928	-	ARM repeat superfamily protein	*
Chr3:5940901..5941000	Chr3	5940901	5941000	gene	AT3G17360	5936108	5946466	+	phragmoplast orienting kinesin 1	*
Chr3:5947901..5948000	Chr3	5947901	5948000	gene	AT3G17365	5946951	5948868	-	S-adenosyl-L-methionine-dependent methyltransferases superfamily protein	*
Chr3:6088501..6088600	Chr3	6088501	6088600	gene	AT3G17780	6086913	6088371	+	no description	130
Chr3:6300101..6300200	Chr3	6300101	6300200	gene	AT3G18350	6296850	6300673	+	Plant protein of unknown function (DUF639)	*
Chr3:6311601..6311700	Chr3	6311601	6311700	gene	AT3G18380	6310736	6313319	-	sequence-specific DNA binding transcription factors	*
Chr3:6329401..6329500	Chr3	6329401	6329500	gene	AT3G18440	6328115	6330794	+	aluminum-activated malate transporter 9	*
Chr3:6354901..6355000	Chr3	6354901	6355000	gene	AT3G18500	6352477	6355442	+	DNAse I-like superfamily protein	*
Chr3:6401701..6401800	Chr3	6401701	6401800	gene	AT3G18600	6399571	6403348	-	P-loop containing nucleoside triphosphate hydrolases superfamily protein	*
Chr3:6410301..6410400	Chr3	6410301	6410400	gene	AT3G18620	6408318	6411064	+	DHHC-type zinc finger family protein	*
Chr3:6607001..6607100	Chr3	6607001	6607100	gene	AT3G19100	6605476	6609295	+	Protein kinase superfamily protein	*
Chr3:6611801..6611900	Chr3	6611801	6611900	gene	AT3G19130	6611198	6614044	-	RNA-binding protein 47B	*
Chr3:6640501..6640600	Chr3	6640501	6640600	gene	AT3G19190	6639711	6648857	+	autophagy 2	*
Chr3:6681401..6681500	Chr3	6681401	6681500	gene	AT3G19280	6681196	6683892	-	fucosyltransferase 11	*
Chr3:6681701..6681800	Chr3	6681701	6681800	gene	AT3G19280	6681196	6683892	-	fucosyltransferase 11	*
Chr3:6763901..6764000	Chr3	6763901	6764000	gene	AT3G19510	6762764	6766588	-	Homeodomain-like protein with RING/FYVE/PHD-type zinc finger domain	*
Chr3:6765201..6765300	Chr3	6765201	6765300	gene	AT3G19510	6762764	6766588	-	Homeodomain-like protein with RING/FYVE/PHD-type zinc finger domain	*
Chr3:6798801..6798900	Chr3	6798801	6798900	gene	AT3G19570	6797485	6801740	+	Family of unknown function (DUF566)	*
Chr3:6806901..6807000	Chr3	6806901	6807000	gene	AT3G19590	6805631	6808593	+	Transducin/WD40 repeat-like superfamily protein	*
Chr3:6808201..6808300	Chr3	6808201	6808300	gene	AT3G19590	6805631	6808593	+	Transducin/WD40 repeat-like superfamily protein	*
Chr3:6825001..6825100	Chr3	6825001	6825100	gene	AT3G19650	6823508	6825261	+	cyclin-related	*
Chr3:6833701..6833800	Chr3	6833701	6833800	gene	AT3G19670	6828062	6836582	-	pre-mRNA-processing protein 40B	*
Chr3:6856901..6857000	Chr3	6856901	6857000	gene	AT3G19740	6855837	6863526	-	P-loop containing nucleoside triphosphate hydrolases superfamily protein	*
Chr3:6872301..6872400	Chr3	6872301	6872400	gene	AT3G19780	6870173	6874850	+	no description	*
Chr3:6917801..6917900	Chr3	6917801	6917900	gene	AT3G19895	6917294	6921556	-	RING/U-box superfamily protein	*
Chr3:6928601..6928700	Chr3	6928601	6928700	gene	AT3G19910	6926308	6929567	+	RING/U-box superfamily protein	*
Chr3:6986201..6986300	Chr3	6986201	6986300	gene	AT3G20020	6983705	6988099	-	protein arginine methyltransferase 6	*
Chr3:6999001..6999100	Chr3	6999001	6999100	gene	AT3G20050	6998238	7002404	-	T-complex protein 1 alpha subunit	*
Chr3:7032801..7032900	Chr3	7032801	7032900	gene	AT3G20150	7031332	7037010	+	Kinesin motor family protein	*
Chr3:7034101..7034200	Chr3	7034101	7034200	gene	AT3G20150	7031332	7037010	+	Kinesin motor family protein	*
Chr3:7126101..7126200	Chr3	7126101	7126200	gene	AT3G20440	7123197	7130477	-	Alpha amylase family protein	*
Chr3:7127401..7127500	Chr3	7127401	7127500	gene	AT3G20440	7123197	7130477	-	Alpha amylase family protein	*
Chr3:7176501..7176600	Chr3	7176501	7176600	gene	AT3G20550	7174464	7177942	-	SMAD/FHA domain-containing protein	*
Chr3:7225601..7225700	Chr3	7225601	7225700	gene	AT3G20660	7225135	7228595	-	organic cation/carnitine transporter4	*
Chr3:7258201..7258300	Chr3	7258201	7258300	gene	AT3G20760	7256656	7259854	-	Nse4, component of Smc5/6 DNA repair complex	*
Chr3:7266501..7266600	Chr3	7266501	7266600	gene	AT3G20780	7263900	7268572	-	topoisomerase 6 subunit B	*
Chr3:7307201..7307300	Chr3	7307201	7307300	gene	AT3G20860	7306147	7308434	+	NIMA-related kinase 5	*
Chr3:7329301..7329400	Chr3	7329301	7329400	gene	AT3G20920	7328576	7330751	-	translocation protein-related	*
Chr3:7439601..7439700	Chr3	7439601	7439700	gene	AT3G21210	7437964	7440826	-	zinc ion binding	*
Chr3:7480801..7480900	Chr3	7480801	7480900	gene	AT3G21280	7477987	7482070	-	ubiquitin-specific protease 7	*
Chr3:7568801..7568900	Chr3	7568801	7568900	gene	AT3G21480	7567730	7572161	+	BRCT domain-containing DNA repair protein	*
Chr3:7573201..7573300	Chr3	7573201	7573300	gene	AT3G21490	7573065	7573669	+	Heavy metal transport/detoxification superfamily protein	*
Chr3:7623001..7623100	Chr3	7623001	7623100	gene	AT3G21650	7621569	7624076	-	Protein phosphatase 2A regulatory B subunit family protein	*
Chr3:7738501..7738600	Chr3	7738501	7738600	gene	AT3G21960	7737156	7739542	+	Receptor-like protein kinase-related family protein	*
Chr3:7829201..7829300	Chr3	7829201	7829300	gene	AT3G22180	7827036	7830813	+	DHHC-type zinc finger family protein	*
Chr3:7889401..7889700	Chr3	7889401	7889700	gene	AT3G22310	7887286	7890019	+	putative mitochondrial RNA helicase 1	*
Chr3:8090601..8090700	Chr3	8090601	8090700	gene	AT3G22850	8089003	8090470	+	Aluminium induced protein with YGL and LRDR motifs	131
Chr3:8090601..8090700	Chr3	8090601	8090700	gene	AT3G22860	8090654	8093248	-	eukaryotic translation initiation factor 3 subunit C2	46
Chr3:8136001..8136100	Chr3	8136001	8136100	gene	AT3G22942	8134190	8136204	+	G-protein gamma subunit 2	*
Chr3:8136001..8136100	Chr3	8136001	8136100	gene	AT3G22950	8136181	8138084	-	ADP-ribosylation factor C1	81
Chr3:8162101..8162200	Chr3	8162101	8162200	gene	AT3G22980	8160156	8163316	-	Ribosomal protein S5/Elongation factor G/III/V family protein	*
Chr3:8162101..8162200	Chr3	8162101	8162200	QTE	QTE_CT00002676_ATREP10D	8157843	8172569	+	AT3TE34225	*
Chr3:8163001..8163100	Chr3	8163001	8163100	gene	AT3G22980	8160156	8163316	-	Ribosomal protein S5/Elongation factor G/III/V family protein	*
Chr3:8163001..8163100	Chr3	8163001	8163100	QTE	QTE_CT00002676_ATREP10D	8157843	8172569	+	AT3TE34225	*
Chr3:8170101..8170200	Chr3	8170101	8170200	QTE	QTE_CT00002676_ATREP10D	8157843	8172569	+	AT3TE34225	*
Chr3:8170101..8170200	Chr3	8170101	8170200	QTE	QTE_CT00009437_ATREP10D	8169971	8170713	-	AT3TE34280	*
Chr3:8522801..8522900	Chr3	8522801	8522900	gene	AT3G23670	8519164	8525289	+	phragmoplast-associated kinesin-related protein, putative	*
Chr3:8528001..8528300	Chr3	8528001	8528300	gene	AT3G23685	8527239	8528317	+	F-box associated ubiquitination effector family protein	*
Chr3:8560701..8560800	Chr3	8560701	8560800	gene	AT3G23750	8558332	8561428	+	Leucine-rich repeat protein kinase family protein	*
Chr3:8649901..8650000	Chr3	8649901	8650000	gene	AT3G23940	8648674	8652605	+	dehydratase family	*
Chr3:8732001..8732100	Chr3	8732001	8732100	gene	AT3G24170	8729510	8734562	-	glutathione-disulfide reductase	*
Chr3:8792201..8792400	Chr3	8792201	8792400	gene	AT3G24255	8788853	8793371	+	RNA-directed DNA polymerase (reverse transcriptase)-related family protein	*
Chr3:8816801..8816900	Chr3	8816801	8816900	NO_DATA
Chr3:8833601..8833700	Chr3	8833601	8833700	gene	AT3G24340	8832085	8835722	-	chromatin remodeling 40	*
Chr3:8838301..8838400	Chr3	8838301	8838400	gene	AT3G24350	8837608	8839702	+	syntaxin of plants 32	*
Chr3:8839001..8839100	Chr3	8839001	8839100	gene	AT3G24350	8837608	8839702	+	syntaxin of plants 32	*
Chr3:8847801..8847900	Chr3	8847801	8847900	QTE	QTE_CT00000048_VANDAL2	8842971	8857757	+	AT3TE37060	*
Chr3:9078501..9078600	Chr3	9078501	9078600	gene	AT3G24870	9074665	9085048	-	Helicase/SANT-associated, DNA binding protein	*
Chr3:9079401..9079500	Chr3	9079401	9079500	gene	AT3G24870	9074665	9085048	-	Helicase/SANT-associated, DNA binding protein	*
Chr3:9080601..9080700	Chr3	9080601	9080700	gene	AT3G24870	9074665	9085048	-	Helicase/SANT-associated, DNA binding protein	*
Chr3:9087601..9087700	Chr3	9087601	9087700	gene	AT3G24880	9086242	9095537	-	Helicase/SANT-associated, DNA binding protein	*
Chr3:9089801..9089900	Chr3	9089801	9089900	gene	AT3G24880	9086242	9095537	-	Helicase/SANT-associated, DNA binding protein	*
Chr3:9107901..9108000	Chr3	9107901	9108000	gene	AT3G24982	9106000	9108937	-	receptor like protein 40	*
Chr3:9114401..9114500	Chr3	9114401	9114500	gene	AT3G25013	9113875	9116188	+	Synaptobrevin family protein	*
Chr3:9114401..9114500	Chr3	9114401	9114500	gene	AT3G25014	9114546	9114707	-	no description	46
Chr3:9135901..9136000	Chr3	9135901	9136000	NO_DATA
Chr3:9145701..9145800	Chr3	9145701	9145800	gene	AT3G25100	9143999	9146209	+	cell division cycle 45	*
Chr3:9309501..9309600	Chr3	9309501	9309600	gene	AT3G25610	9308942	9313353	-	ATPase E1-E2 type family protein / haloacid dehalogenase-like hydrolase family protein	*
Chr3:9454401..9454600	Chr3	9454401	9454600	gene	AT3G25840	9451861	9457554	-	Protein kinase superfamily protein	*
Chr3:9515701..9515800	Chr3	9515701	9515800	gene	AT3G26020	9513696	9516869	+	Protein phosphatase 2A regulatory B subunit family protein	*
Chr3:9673001..9673100	Chr3	9673001	9673100	gene	AT3G26430	9671517	9675927	+	GDSL-like Lipase/Acylhydrolase superfamily protein	*
Chr3:9673001..9673100	Chr3	9673001	9673100	gene	AT3G26420	9671517	9676005	+	RNA-binding (RRM/RBD/RNP motifs) family protein with retrovirus zinc finger-like domain	*
Chr3:9773801..9773900	Chr3	9773801	9773900	QTE	QTE_CT00011222_TAG2	9772981	9774080	+	AT3TE40690	*
Chr3:9773801..9773900	Chr3	9773801	9773900	QTE	QTE_CT00011691_ATREP4	9774081	9774608	+	AT3TE40695	181
Chr3:9928601..9928700	Chr3	9928601	9928700	gene	AT3G26934	9928157	9929123	-	no description	*
Chr3:9928601..9928700	Chr3	9928601	9928700	QTE	QTE_CT00029304_HELITRONY1A	9928741	9928804	-	AT3TE41320	41
Chr3:9950101..9950200	Chr3	9950101	9950200	gene	AT3G26990	9948223	9952041	-	ENTH/VHS family protein	*
Chr3:9953901..9954000	Chr3	9953901	9954000	gene	AT3G27000	9952563	9955941	-	actin related protein 2	*
Chr3:9961801..9962200	Chr3	9961801	9962200	gene	AT3G27020	9961319	9964597	-	YELLOW STRIPE like 6	*
Chr3:9971301..9971400	Chr3	9971301	9971400	gene	AT3G27025	9969705	9971268	+	no description	33
Chr3:9999001..9999100	Chr3	9999001	9999100	gene	AT3G27110	9997895	10000230	+	Peptidase family M48 family protein	*
Chr3:9999501..9999600	Chr3	9999501	9999600	gene	AT3G27110	9997895	10000230	+	Peptidase family M48 family protein	*
Chr3:9999501..9999600	Chr3	9999501	9999600	gene	AT3G27120	9999694	10003314	-	P-loop containing nucleoside triphosphate hydrolases superfamily protein	94
Chr3:10028801..10028900	Chr3	10028801	10028900	gene	AT3G27180	10026837	10030069	-	S-adenosyl-L-methionine-dependent methyltransferases superfamily protein	*
Chr3:10056701..10056800	Chr3	10056701	10056800	gene	AT3G27240	10055789	10058716	-	Cytochrome C1 family	*
Chr3:10091401..10091500	Chr3	10091401	10091500	gene	AT3G27320	10090065	10092791	+	alpha/beta-Hydrolases superfamily protein	*
Chr3:10091801..10091900	Chr3	10091801	10091900	gene	AT3G27320	10090065	10092791	+	alpha/beta-Hydrolases superfamily protein	*
Chr3:10101501..10101600	Chr3	10101501	10101600	gene	AT3G27325	10095089	10102229	+	hydrolases, acting on ester bonds	*
Chr3:10124801..10124900	Chr3	10124801	10124900	NO_DATA
Chr3:10196701..10196800	Chr3	10196701	10196800	gene	AT3G27530	10193569	10200013	-	golgin candidate 6	*
Chr3:10206801..10206900	Chr3	10206801	10206900	gene	AT3G27540	10205308	10207306	+	beta-1,4-N-acetylglucosaminyltransferase family protein	*
Chr3:10208301..10208400	Chr3	10208301	10208400	gene	AT3G27550	10207781	10209899	-	RNA-binding CRS1 / YhbY (CRM) domain protein	*
Chr3:10272801..10272900	Chr3	10272801	10272900	gene	AT3G27720	10271876	10273621	+	IBR domain containing protein	*
Chr3:10282601..10282700	Chr3	10282601	10282700	gene	AT3G27740	10281261	10283866	-	carbamoyl phosphate synthetase A	*
Chr3:10334201..10334300	Chr3	10334201	10334300	gene	AT3G27870	10330950	10335305	+	ATPase E1-E2 type family protein / haloacid dehalogenase-like hydrolase family protein	*
Chr3:10371001..10371100	Chr3	10371001	10371100	gene	AT3G27930	10369299	10372441	-	no description	*
Chr3:10381501..10381600	Chr3	10381501	10381600	gene	AT3G27960	10380380	10383092	-	Tetratricopeptide repeat (TPR)-like superfamily protein	*
Chr3:10385901..10386000	Chr3	10385901	10386000	NO_DATA
Chr3:10437401..10437500	Chr3	10437401	10437500	gene	AT3G28040	10435057	10438391	+	Leucine-rich receptor-like protein kinase family protein	*
Chr3:10605601..10605700	Chr3	10605601	10605700	QTE	QTE_CT00015798_ATLINEIII	10605138	10605551	-	AT3TE44095	50
Chr3:10635501..10635700	Chr3	10635501	10635700	QTE	QTE_CT00001473_ATHAT7	10635157	10638608	-	AT3TE44210	*
Chr3:10660901..10661000	Chr3	10660901	10661000	gene	AT3G28430	10657031	10662766	-	no description	*
Chr3:10695101..10695200	Chr3	10695101	10695200	gene	AT3G28540	10694444	10696123	+	P-loop containing nucleoside triphosphate hydrolases superfamily protein	*
Chr3:10714001..10714100	Chr3	10714001	10714100	NO_DATA
Chr3:10739701..10739800	Chr3	10739701	10739800	gene	AT3G28660	10738715	10740930	-	Tetratricopeptide repeat (TPR)-like superfamily protein	*
Chr3:10745601..10745700	Chr3	10745601	10745700	gene	AT3G28670	10743823	10747163	+	oxidoreductase, zinc-binding dehydrogenase family protein	*
Chr3:10779901..10780000	Chr3	10779901	10780000	gene	AT3G28715	10777837	10780633	+	ATPase, V0/A0 complex, subunit C/D	*
Chr3:10786601..10786700	Chr3	10786601	10786700	gene	AT3G28730	10784889	10788729	+	high mobility group	*
Chr3:10823301..10823400	Chr3	10823301	10823400	gene	AT3G28810	10822471	10823941	-	Protein of unknown function (DUF1216)	*
Chr3:10828101..10828200	Chr3	10828101	10828200	gene	AT3G28820	10827647	10829396	+	Protein of unknown function (DUF1216)	*
Chr3:10833501..10833600	Chr3	10833501	10833600	QTE	QTE_CT00026196_ATMUNX1	10833396	10833515	-	AT3TE45030	14
Chr3:10894101..10894200	Chr3	10894101	10894200	gene	AT3G28880	10892435	10896074	+	Ankyrin repeat family protein	*
Chr3:10926501..10926700	Chr3	10926501	10926700	NO_DATA
Chr3:11007601..11007700	Chr3	11007601	11007700	gene	AT3G29010	11006753	11007977	+	Biotin/lipoate A/B protein ligase family	*
Chr3:11025501..11025600	Chr3	11025501	11025600	NO_DATA
Chr3:11078701..11078800	Chr3	11078701	11078800	QTE	QTE_CT00013146_ATLINE1A	11078905	11079437	+	AT3TE46045	105
Chr3:11130501..11130600	Chr3	11130501	11130600	gene	AT3G29160	11128625	11132076	-	SNF1 kinase homolog 11	*
Chr3:11149301..11149400	Chr3	11149301	11149400	gene	AT3G29180	11148215	11151560	+	Protein of unknown function (DUF1336)	*
Chr3:11210301..11210400	Chr3	11210301	11210400	gene	AT3G29255	11209586	11213909	+	catalytics	*
Chr3:11210301..11210400	Chr3	11210301	11210400	QTE	QTE_CT00024455_ATLINE1A	11210091	11210245	-	AT3TE46690	56
Chr3:11212801..11212900	Chr3	11212801	11212900	gene	AT3G29255	11209586	11213909	+	catalytics	*
Chr3:11261601..11261700	Chr3	11261601	11261700	gene	AT3G29340	11259587	11262440	-	zinc finger (C2H2 type) family protein	*
Chr3:11281501..11281600	Chr3	11281501	11281600	gene	AT3G29375	11280151	11281894	+	XH domain-containing protein	*
Chr3:11298001..11298100	Chr3	11298001	11298100	gene	AT3G29400	11297283	11299620	-	exocyst subunit exo70 family protein E1	*
Chr3:11452901..11453000	Chr3	11452901	11453000	gene	AT3G29633	11452942	11453037	-	no description	58
Chr3:11454101..11454200	Chr3	11454101	11454200	NO_DATA
Chr3:11509401..11509800	Chr3	11509401	11509800	QTE	QTE_CT00021208_ATHILA4B_LTR	11509112	11509345	-	AT3TE47955	56
Chr3:11510201..11510300	Chr3	11510201	11510300	NO_DATA
Chr3:11524101..11524200	Chr3	11524101	11524200	QTE	QTE_CT00009741_VANDAL12	11523322	11524042	+	AT3TE47985	59
Chr3:11584701..11584800	Chr3	11584701	11584800	QTE	QTE_CT00001885_ATGP3	11582480	11585241	+	AT3TE48170	*
Chr3:11650201..11650300	Chr3	11650201	11650300	gene	AT3G29770	11648341	11650839	+	methyl esterase 11	*
Chr3:11664201..11664300	Chr3	11664201	11664300	NO_DATA
Chr3:11673601..11673700	Chr3	11673601	11673700	NO_DATA
Chr3:11682401..11682500	Chr3	11682401	11682500	QTE	QTE_CT00001061_ATCOPIA97	11679154	11683564	+	AT3TE48535	*
Chr3:11701001..11701100	Chr3	11701001	11701100	QTE	QTE_CT00000811_ATCOPIA16	11697284	11702259	+	AT3TE48590	*
Chr3:11749301..11749400	Chr3	11749301	11749400	NO_DATA
Chr3:11752101..11752200	Chr3	11752101	11752200	NO_DATA
Chr3:11752801..11752900	Chr3	11752801	11752900	NO_DATA
Chr3:11756401..11756500	Chr3	11756401	11756500	NO_DATA
Chr3:11784901..11785000	Chr3	11784901	11785000	gene	AT3G30160	11783650	11785377	-	no description	*
Chr3:11914801..11914900	Chr3	11914801	11914900	gene	AT3G30280	11914366	11915697	+	HXXXD-type acyl-transferase family protein	*
Chr3:11933201..11933300	Chr3	11933201	11933300	gene	AT3G30320	11931287	11934694	+	no description	*
Chr3:11962401..11962500	Chr3	11962401	11962500	QTE	QTE_CT00027747_RathE3_cons	11962117	11962206	-	AT3TE49800	195
Chr3:11962401..11962500	Chr3	11962401	11962500	QTE	QTE_CT00023388_RathE1_cons	11962545	11962721	-	AT3TE49805	45
Chr3:11977901..11978000	Chr3	11977901	11978000	gene	AT3G30390	11976837	11979621	-	Transmembrane amino acid transporter family protein	*
Chr3:12066701..12066800	Chr3	12066701	12066800	QTE	QTE_CT00008327_ATHILA4A	12066377	12067209	-	AT3TE50255	*
Chr3:12085101..12085200	Chr3	12085101	12085200	QTE	QTE_CT00000052_ARNOLD2	12077449	12092040	-	AT3TE50295	*
Chr3:12225501..12225600	Chr3	12225501	12225600	QTE	QTE_CT00001469_ATHILA2	12222369	12225829	-	AT3TE50670	*
Chr3:12272401..12272500	Chr3	12272401	12272500	NO_DATA
Chr3:12361901..12362000	Chr3	12361901	12362000	QTE	QTE_CT00006926_HELITRON3	12358190	12362224	-	AT3TE51195	*
Chr3:12363801..12363900	Chr3	12363801	12363900	QTE	QTE_CT00005098_HELITRON2	12362622	12364053	-	AT3TE51210	*
Chr3:12363801..12363900	Chr3	12363801	12363900	QTE	QTE_CT00004009_HELITRON4	12364054	12365550	-	AT3TE51215	154
Chr3:12577501..12577600	Chr3	12577501	12577600	NO_DATA
Chr3:12596301..12596400	Chr3	12596301	12596400	gene	AT3G30842	12593959	12600432	-	pleiotropic drug resistance 10	*
Chr3:12615901..12616000	Chr3	12615901	12616000	QTE	QTE_CT00000388_ATGP1	12613308	12620939	-	AT3TE51930	*
Chr3:12617101..12617200	Chr3	12617101	12617200	QTE	QTE_CT00000388_ATGP1	12613308	12620939	-	AT3TE51930	*
Chr3:12673101..12673200	Chr3	12673101	12673200	NO_DATA
Chr3:12799301..12799400	Chr3	12799301	12799400	QTE	QTE_CT00003367_ATREP3	12798615	12799305	-	AT3TE52610	4
Chr3:12799301..12799400	Chr3	12799301	12799400	QTE	QTE_CT00031081_HELITRONY3	12799306	12799328	+	AT3TE52615	*
Chr3:12857401..12857500	Chr3	12857401	12857500	QTE	QTE_CT00000794_ATLINE1_6	12849779	12864029	+	AT3TE52800	*
Chr3:12857401..12857500	Chr3	12857401	12857500	QTE	QTE_CT00000304_ATGP1	12853595	12861862	+	AT3TE52805	*
Chr3:12858501..12858600	Chr3	12858501	12858600	QTE	QTE_CT00000794_ATLINE1_6	12849779	12864029	+	AT3TE52800	*
Chr3:12858501..12858600	Chr3	12858501	12858600	QTE	QTE_CT00000304_ATGP1	12853595	12861862	+	AT3TE52805	*
Chr3:12963801..12963900	Chr3	12963801	12963900	QTE	QTE_CT00000330_ATGP1	12960374	12968466	-	AT3TE53170	*
Chr3:13069601..13069700	Chr3	13069601	13069700	gene	AT3G32052	13069789	13069953	+	no description	89
Chr3:13141601..13141700	Chr3	13141601	13141700	QTE	QTE_CT00001025_ATHILA4A	13139054	13143529	-	AT3TE53755	*
Chr3:13188901..13189000	Chr3	13188901	13189000	QTE	QTE_CT00000300_ATHILA	13186250	13194551	-	AT3TE53970	*
Chr3:13331601..13331700	Chr3	13331601	13331700	QTE	QTE_CT00006812_META1	13331649	13332638	-	AT3TE54490	51
Chr3:13332201..13332300	Chr3	13332201	13332300	QTE	QTE_CT00006812_META1	13331649	13332638	-	AT3TE54490	*
Chr3:13650801..13650900	Chr3	13650801	13650900	QTE	QTE_CT00000097_ATHILA6A	13643231	13654839	+	AT3TE55395	*
Chr3:13662001..13662100	Chr3	13662001	13662100	QTE	QTE_CT00001457_ATHILA6A	13660303	13663792	+	AT3TE55425	*
Chr3:13728201..13728300	Chr3	13728201	13728300	QTE	QTE_CT00029457_ATDNA12T3_2	13728351	13728414	+	AT3TE55945	51
Chr3:13942401..13942500	Chr3	13942401	13942500	QTE	QTE_CT00001967_ATHILA4A	13940948	13943608	-	AT3TE57230	*
Chr3:14028301..14028400	Chr3	14028301	14028400	QTE	QTE_CT00001779_ATGP2N	14026691	14029586	+	AT3TE57550	*
Chr3:14179201..14179300	Chr3	14179201	14179300	QTE	QTE_CT00025483_ATDNA12T3_2	14178500	14179059	-	AT3TE58135	142
Chr3:14179201..14179300	Chr3	14179201	14179300	QTE	QTE_CT00029272_ATDNA12T3_2	14179497	14179560	-	AT3TE58140	197
Chr3:14192901..14193000	Chr3	14192901	14193000	NO_DATA
Chr3:14274401..14274600	Chr3	14274401	14274600	QTE	QTE_CT00000072_HELITRON5	14272908	14285452	-	AT3TE58655	*
Chr3:14290501..14290600	Chr3	14290501	14290600	NO_DATA
Chr3:14359401..14359500	Chr3	14359401	14359500	QTE	QTE_CT00001275_ATCOPIA95	14356097	14359969	-	AT3TE58930	*
Chr3:14539601..14539700	Chr3	14539601	14539700	NO_DATA
Chr3:14758701..14758800	Chr3	14758701	14758800	gene	AT3G42670	14755798	14760085	-	chromatin remodeling 38	*
Chr3:14759101..14759300	Chr3	14759101	14759300	gene	AT3G42670	14755798	14760085	-	chromatin remodeling 38	*
Chr3:14768001..14768100	Chr3	14768001	14768100	QTE	QTE_CT00002399_VANDAL20	14766078	14768866	-	AT3TE60385	*
Chr3:14961901..14962000	Chr3	14961901	14962000	QTE	QTE_CT00000686_META1	14956984	14962258	-	AT3TE61000	*
Chr3:14983301..14983400	Chr3	14983301	14983400	QTE	QTE_CT00022484_ATHILA0_I	14983091	14983293	+	AT3TE61060	8
Chr3:14999901..15000000	Chr3	14999901	15000000	QTE	QTE_CT00005629_ATGP3	14996748	15002204	+	AT3TE61145	*
Chr3:14999901..15000000	Chr3	14999901	15000000	QTE	QTE_CT00001726_ATENSPM9	14997991	15000981	-	AT3TE61160	*
Chr3:15096301..15096400	Chr3	15096301	15096400	QTE	QTE_CT00014983_HELITRONY1A	15095728	15096173	-	AT3TE61500	128
Chr3:15135501..15135600	Chr3	15135501	15135600	QTE	QTE_CT00001785_VANDAL20	15133396	15136287	+	AT3TE61600	*
Chr3:15170801..15171000	Chr3	15170801	15171000	NO_DATA
Chr3:15180301..15180400	Chr3	15180301	15180400	gene	AT3G43190	15179020	15183989	-	sucrose synthase 4	*
Chr3:15193801..15193900	Chr3	15193801	15193900	gene	AT3G43210	15190934	15196168	+	ATP binding microtubule motor family protein	*
Chr3:15211001..15211100	Chr3	15211001	15211100	gene	AT3G43240	15209936	15214742	-	ARID/BRIGHT DNA-binding domain-containing protein	*
Chr3:15232901..15233100	Chr3	15232901	15233100	NO_DATA
Chr3:15236001..15236100	Chr3	15236001	15236100	gene	AT3G43300	15233896	15245133	-	HOPM interactor 7	*
Chr3:15242001..15242100	Chr3	15242001	15242100	gene	AT3G43300	15233896	15245133	-	HOPM interactor 7	*
Chr3:15253801..15253900	Chr3	15253801	15253900	QTE	QTE_CT00000450_ATHILA0_I	15250956	15257912	+	AT3TE62020	*
Chr3:15262101..15262200	Chr3	15262101	15262200	QTE	QTE_CT00000564_ATHILA2	15257913	15263797	+	AT3TE62025	*
Chr3:15304101..15304200	Chr3	15304101	15304200	QTE	QTE_CT00000385_ATHILA5	15299629	15307268	-	AT3TE62215	*
Chr3:15334001..15334100	Chr3	15334001	15334100	QTE	QTE_CT00011022_ATCOPIA56	15333930	15334569	+	AT3TE62270	*
Chr3:15374801..15374900	Chr3	15374801	15374900	QTE	QTE_CT00002298_ATMU11	15373288	15375658	+	AT3TE62440	*
Chr3:15514401..15514500	Chr3	15514401	15514500	gene	AT3G43600	15512607	15517506	-	aldehyde oxidase 2	*
Chr3:15650101..15650300	Chr3	15650101	15650300	QTE	QTE_CT00015205_ATCOPIA45	15650342	15650778	-	AT3TE63280	42
Chr3:15657301..15657400	Chr3	15657301	15657400	gene	AT3G43790	15655384	15660086	+	zinc induced facilitator-like 2	*
Chr3:15756601..15756700	Chr3	15756601	15756700	gene	AT3G43920	15753548	15760859	+	dicer-like 3	*
Chr3:15759301..15759400	Chr3	15759301	15759400	gene	AT3G43920	15753548	15760859	+	dicer-like 3	*
Chr3:15794401..15794500	Chr3	15794401	15794500	QTE	QTE_CT00022935_RathE3_cons	15794620	15794808	-	AT3TE63860	120
Chr3:15843801..15843900	Chr3	15843801	15843900	QTE	QTE_CT00009412_ATREP10D	15843649	15844395	+	AT3TE64090	*
Chr3:15863401..15863500	Chr3	15863401	15863500	NO_DATA
Chr3:15922601..15922700	Chr3	15922601	15922700	QTE	QTE_CT00000787_ATCOPIA11	15919028	15924078	-	AT3TE64435	*
Chr3:16095501..16095600	Chr3	16095501	16095600	gene	AT3G44480	16090564	16096359	-	Disease resistance protein (TIR-NBS-LRR class) family	*
Chr3:16362601..16362700	Chr3	16362601	16362700	gene	AT3G44820	16361370	16364610	-	Phototropic-responsive NPH3 family protein	*
Chr3:16389401..16389500	Chr3	16389401	16389500	gene	AT3G44900	16388724	16391360	+	cation/H+ exchanger 4	*
Chr3:16497801..16497900	Chr3	16497801	16497900	QTE	QTE_CT00015379_HELITRONY3	16497251	16497680	-	AT3TE66870	121
Chr3:16528301..16528400	Chr3	16528301	16528400	gene	AT3G45140	16525410	16529352	+	lipoxygenase 2	*
Chr3:16608901..16609000	Chr3	16608901	16609000	QTE	QTE_CT00002528_ATREP3	16606253	16616043	-	AT3TE67330	*
Chr3:16608901..16609000	Chr3	16608901	16609000	QTE	QTE_CT00007641_ATREP15	16608445	16609339	-	AT3TE67335	*
Chr3:16635701..16635800	Chr3	16635701	16635800	QTE	QTE_CT00022496_ATMUNX1	16635536	16635737	+	AT3TE67440	36
Chr3:16635701..16635800	Chr3	16635701	16635800	QTE	QTE_CT00000096_VANDAL7	16635837	16647479	+	AT3TE67445	37
Chr3:16649001..16649100	Chr3	16649001	16649100	gene	AT3G45390	16647921	16649974	-	Concanavalin A-like lectin protein kinase family protein	*
Chr3:16653001..16653100	Chr3	16653001	16653100	gene	AT3G45400	16651963	16653678	+	exostosin family protein	*
Chr3:16659001..16659100	Chr3	16659001	16659100	gene	AT3G45420	16657263	16659266	-	Concanavalin A-like lectin protein kinase family protein	*
Chr3:16691001..16691200	Chr3	16691001	16691200	gene	AT3G45510	16690790	16691728	-	RING/U-box protein	*
Chr3:16749801..16749900	Chr3	16749801	16749900	gene	AT3G45630	16748174	16753833	-	RNA binding (RRM/RBD/RNP motifs) family protein	*
Chr3:16752801..16752900	Chr3	16752801	16752900	gene	AT3G45630	16748174	16753833	-	RNA binding (RRM/RBD/RNP motifs) family protein	*
Chr3:16763701..16763800	Chr3	16763701	16763800	gene	AT3G45660	16762205	16764241	+	Major facilitator superfamily protein	*
Chr3:16792601..16792700	Chr3	16792601	16792700	gene	AT3G45740	16790761	16793534	+	hydrolase family protein / HAD-superfamily protein	*
Chr3:16794401..16794500	Chr3	16794401	16794500	gene	AT3G45750	16793611	16797947	-	Nucleotidyltransferase family protein	*
Chr3:16849201..16849300	Chr3	16849201	16849300	gene	AT3G45840	16847904	16849887	-	Cysteine/Histidine-rich C1 domain family protein	*
Chr3:16869101..16869200	Chr3	16869101	16869200	gene	AT3G45870	16867202	16868926	+	nodulin MtN21 /EamA-like transporter family protein	175
Chr3:16869101..16869200	Chr3	16869101	16869200	gene	AT3G45880	16868914	16871548	-	2-oxoglutarate (2OG) and Fe(II)-dependent oxygenase superfamily protein	*
Chr3:16903201..16903300	Chr3	16903201	16903300	gene	AT3G45990	16900778	16904136	-	Cofilin/tropomyosin-type actin-binding protein family	*
Chr3:16903201..16903300	Chr3	16903201	16903300	QTE	QTE_CT00003926_ATREP1	16902367	16903891	+	AT3TE68485	*
Chr3:16982301..16982400	Chr3	16982301	16982400	gene	AT3G46220	16979048	16984177	+	no description	*
Chr3:17025801..17026000	Chr3	17025801	17026000	NO_DATA
Chr3:17031101..17031200	Chr3	17031101	17031200	gene	AT3G46340	17026658	17031842	+	Leucine-rich repeat protein kinase family protein	*
Chr3:17039101..17039200	Chr3	17039101	17039200	gene	AT3G46350	17036427	17041680	+	Leucine-rich repeat protein kinase family protein	*
Chr3:17042401..17042500	Chr3	17042401	17042500	gene	AT3G46360	17042215	17043500	-	no description	*
Chr3:17042401..17042500	Chr3	17042401	17042500	QTE	QTE_CT00007060_TSCL	17042053	17043012	-	AT3TE69070	*
Chr3:17089501..17089600	Chr3	17089501	17089600	gene	AT3G46440	17089045	17091875	-	UDP-XYL synthase 5	*
Chr3:17198601..17198700	Chr3	17198601	17198700	gene	AT3G46690	17197626	17199337	-	UDP-Glycosyltransferase superfamily protein	*
Chr3:17221201..17221300	Chr3	17221201	17221300	gene	AT3G46750	17219741	17221638	+	no description	*
Chr3:17439301..17439400	Chr3	17439301	17439400	gene	AT3G47340	17437884	17441243	-	glutamine-dependent asparagine synthase 1	*
Chr3:17467501..17467700	Chr3	17467501	17467700	gene	AT3G47400	17465590	17468118	+	Plant invertase/pectin methylesterase inhibitor superfamily	*
Chr3:17571701..17571800	Chr3	17571701	17571800	gene	AT3G47660	17571192	17574805	+	Regulator of chromosome condensation (RCC1) family protein	*
Chr3:17585001..17585100	Chr3	17585001	17585100	gene	AT3G47700	17583601	17586624	-	RINT-1 / TIP-1 family	*
Chr3:17632501..17632600	Chr3	17632501	17632600	gene	AT3G47790	17629530	17633911	+	ABC2 homolog 7	*
Chr3:17633001..17633100	Chr3	17633001	17633100	gene	AT3G47790	17629530	17633911	+	ABC2 homolog 7	*
Chr3:17718201..17718300	Chr3	17718201	17718300	gene	AT3G48000	17716867	17720020	-	aldehyde dehydrogenase 2B4	*
Chr3:17735201..17735300	Chr3	17735201	17735300	gene	AT3G48050	17733533	17739412	-	BAH domain	*
Chr3:17735601..17735700	Chr3	17735601	17735700	gene	AT3G48050	17733533	17739412	-	BAH domain	*
Chr3:17764801..17764900	Chr3	17764801	17764900	gene	AT3G48110	17763001	17771146	+	glycine-tRNA ligases	*
Chr3:17766701..17766800	Chr3	17766701	17766800	gene	AT3G48110	17763001	17771146	+	glycine-tRNA ligases	*
Chr3:18072601..18072700	Chr3	18072601	18072700	gene	AT3G48750	18071536	18074641	+	cell division control 2	*
Chr3:18121601..18121700	Chr3	18121601	18121700	gene	AT3G48860	18117486	18122093	+	no description	*
Chr3:18134901..18135000	Chr3	18134901	18135000	gene	AT3G48900	18131829	18136343	+	single-stranded DNA endonuclease family protein	*
Chr3:18194801..18194900	Chr3	18194801	18194900	gene	AT3G49080	18194154	18196727	-	Ribosomal protein S5 domain 2-like superfamily protein	*
Chr3:18332901..18333000	Chr3	18332901	18333000	gene	AT3G49430	18331539	18335041	+	SER/ARG-rich protein 34A	*
Chr3:18381601..18381700	Chr3	18381601	18381700	gene	AT3G49600	18380549	18387128	-	ubiquitin-specific protease 26	*
Chr3:18400601..18400700	Chr3	18400601	18400700	gene	AT3G49640	18400306	18402869	-	Aldolase-type TIM barrel family protein	*
Chr3:18424501..18424600	Chr3	18424501	18424600	gene	AT3G49680	18422649	18425693	+	branched-chain aminotransferase 3	*
Chr3:18535801..18535900	Chr3	18535801	18535900	gene	AT3G50000	18534459	18536970	+	casein kinase II, alpha chain 2	*
Chr3:18581701..18581800	Chr3	18581701	18581800	gene	AT3G50110	18580609	18584535	-	PTEN 3	*
Chr3:18627101..18627200	Chr3	18627101	18627200	gene	AT3G50240	18623262	18628888	-	ATP binding microtubule motor family protein	*
Chr3:18653401..18653500	Chr3	18653401	18653500	QTE	QTE_CT00027168_ATENSPM10	18653289	18653388	-	AT3TE75670	13
Chr3:18679501..18679600	Chr3	18679501	18679600	gene	AT3G50370	18676059	18684346	-	no description	*
Chr3:18697401..18697500	Chr3	18697401	18697500	gene	AT3G50380	18686443	18700533	-	Protein of unknown function (DUF1162)	*
Chr3:18728501..18728600	Chr3	18728501	18728600	gene	AT3G50460	18727840	18728649	+	homolog of RPW8 2	*
Chr3:18785101..18785200	Chr3	18785101	18785200	gene	AT3G50620	18784695	18786914	-	P-loop containing nucleoside triphosphate hydrolases superfamily protein	*
Chr3:18830801..18830900	Chr3	18830801	18830900	QTE	QTE_CT00022497_ATCOPIA13	18830891	18831092	+	AT3TE76350	9
Chr3:18835701..18835800	Chr3	18835701	18835800	gene	AT3G50690	18834967	18837097	-	Leucine-rich repeat (LRR) family protein	*
Chr3:18845201..18845300	Chr3	18845201	18845300	gene	AT3G50710	18845199	18846673	-	F-box/RNI-like/FBD-like domains-containing protein	*
Chr3:18845201..18845300	Chr3	18845201	18845300	QTE	QTE_CT00022428_RathE2_cons	18844872	18845075	+	AT3TE76410	126
Chr3:18956201..18956300	Chr3	18956201	18956300	gene	AT3G51050	18953923	18957956	+	FG-GAP repeat-containing protein	*
Chr3:18989101..18989200	Chr3	18989101	18989200	gene	AT3G51120	18985900	18992010	-	DNA binding	*
Chr3:18996501..18996600	Chr3	18996501	18996600	gene	AT3G51130	18994141	18997589	+	no description	*
Chr3:19041901..19042000	Chr3	19041901	19042000	gene	AT3G51290	19039512	19044371	+	Protein of unknown function (DUF630)	*
Chr3:19046601..19046700	Chr3	19046601	19046700	gene	AT3G51310	19044480	19049382	-	VPS35 homolog C	*
Chr3:19065801..19065900	Chr3	19065801	19065900	gene	AT3G51360	19064294	19066560	-	Eukaryotic aspartyl protease family protein	*
Chr3:19119501..19119700	Chr3	19119501	19119700	gene	AT3G51550	19117584	19120881	-	Malectin/receptor-like protein kinase family protein	*
Chr3:19150401..19150500	Chr3	19150401	19150500	gene	AT3G51630	19148871	19152193	+	with no lysine (K) kinase 5	*
Chr3:19150401..19150500	Chr3	19150401	19150500	gene	AT3G51632	19148907	19152193	+	conserved peptide upstream open reading frame 44	*
Chr3:19150701..19150800	Chr3	19150701	19150800	gene	AT3G51630	19148871	19152193	+	with no lysine (K) kinase 5	*
Chr3:19150701..19150800	Chr3	19150701	19150800	gene	AT3G51632	19148907	19152193	+	conserved peptide upstream open reading frame 44	*
Chr3:19152001..19152100	Chr3	19152001	19152100	gene	AT3G51630	19148871	19152193	+	with no lysine (K) kinase 5	*
Chr3:19152001..19152100	Chr3	19152001	19152100	gene	AT3G51632	19148907	19152193	+	conserved peptide upstream open reading frame 44	*
Chr3:19156801..19156900	Chr3	19156801	19156900	gene	AT3G51640	19153762	19157321	+	no description	*
Chr3:19159701..19159800	Chr3	19159701	19159800	gene	AT3G51650	19158971	19162379	+	no description	*
Chr3:19160201..19160300	Chr3	19160201	19160300	gene	AT3G51650	19158971	19162379	+	no description	*
Chr3:19201901..19202000	Chr3	19201901	19202000	gene	AT3G51770	19199781	19204464	-	tetratricopeptide repeat (TPR)-containing protein	*
Chr3:19274101..19274200	Chr3	19274101	19274200	gene	AT3G51940	19273494	19275269	-	no description	*
Chr3:19346301..19346400	Chr3	19346301	19346400	gene	AT3G52160	19344972	19346615	-	3-ketoacyl-CoA synthase 15	*
Chr3:19384201..19384300	Chr3	19384201	19384300	gene	AT3G52260	19383266	19386553	-	Pseudouridine synthase family protein	*
Chr3:19408001..19408100	Chr3	19408001	19408100	gene	AT3G52340	19407023	19409457	+	sucrose-6F-phosphate phosphohydrolase 2	*
Chr3:19441301..19441400	Chr3	19441301	19441400	gene	AT3G52450	19440739	19442383	-	plant U-box 22	*
Chr3:19612701..19612800	Chr3	19612701	19612800	NO_DATA
Chr3:19613901..19614000	Chr3	19613901	19614000	gene	AT3G52900	19613118	19614027	+	Family of unknown function (DUF662)	*
Chr3:19613901..19614000	Chr3	19613901	19614000	gene	AT3G52905	19614007	19615745	-	Polynucleotidyl transferase, ribonuclease H-like superfamily protein	7
Chr3:19682101..19682200	Chr3	19682101	19682200	gene	AT3G53090	19679208	19685360	+	ubiquitin-protein ligase 7	*
Chr3:19689501..19689600	Chr3	19689501	19689600	gene	AT3G53110	19687740	19690661	+	P-loop containing nucleoside triphosphate hydrolases superfamily protein	*
Chr3:19694401..19694500	Chr3	19694401	19694500	gene	AT3G53130	19692771	19697542	+	Cytochrome P450 superfamily protein	*
Chr3:19737001..19737100	Chr3	19737001	19737100	gene	AT3G53240	19733766	19739181	+	receptor like protein 45	*
Chr3:19764701..19764800	Chr3	19764701	19764800	gene	AT3G53305	19763618	19765268	+	cytochrome P450, family 71, subfamily B, polypeptide 32	*
Chr3:19862601..19862700	Chr3	19862601	19862700	gene	AT3G53570	19861179	19864588	-	FUS3-complementing gene 1	*
Chr3:20043301..20043400	Chr3	20043301	20043400	gene	AT3G54130	20042705	20044526	-	Josephin family protein	*
Chr3:20046001..20046300	Chr3	20046001	20046300	gene	AT3G54140	20045663	20048572	-	peptide transporter 1	*
Chr3:20078101..20078200	Chr3	20078101	20078200	gene	AT3G54230	20073102	20080384	+	suppressor of abi3-5	*
Chr3:20108501..20108600	Chr3	20108501	20108600	gene	AT3G54300	20108208	20110683	-	vesicle-associated membrane protein 727	*
Chr3:20149301..20149400	Chr3	20149301	20149400	gene	AT3G54440	20148292	20157138	-	glycoside hydrolase family 2 protein	*
Chr3:20154601..20154700	Chr3	20154601	20154700	gene	AT3G54440	20148292	20157138	-	glycoside hydrolase family 2 protein	*
Chr3:20171801..20171900	Chr3	20171801	20171900	gene	AT3G54480	20170685	20173416	-	SKP1/ASK-interacting protein 5	*
Chr3:20221401..20221500	Chr3	20221401	20221500	gene	AT3G54625	20220810	20223024	+	no description	*
Chr3:20221401..20221500	Chr3	20221401	20221500	gene	AT3G54630	20221097	20223028	-	no description	*
Chr3:20232101..20232200	Chr3	20232101	20232200	gene	AT3G54660	20229744	20233182	-	glutathione reductase	*
Chr3:20242201..20242300	Chr3	20242201	20242300	gene	AT3G54670	20235483	20243960	+	Structural maintenance of chromosomes (SMC) family protein	*
Chr3:20267601..20267700	Chr3	20267601	20267700	gene	AT3G54750	20264634	20268881	-	no description	*
Chr3:20292201..20292300	Chr3	20292201	20292300	NO_DATA
Chr3:20312001..20312100	Chr3	20312001	20312100	gene	AT3G54826	20310327	20311821	+	Zim17-type zinc finger protein	180
Chr3:20312001..20312100	Chr3	20312001	20312100	gene	AT3G54830	20311901	20315030	-	Transmembrane amino acid transporter family protein	*
Chr3:20313001..20313100	Chr3	20313001	20313100	gene	AT3G54830	20311901	20315030	-	Transmembrane amino acid transporter family protein	*
Chr3:20336101..20336200	Chr3	20336101	20336200	gene	AT3G54870	20330806	20336717	+	Armadillo/beta-catenin repeat family protein / kinesin motor family protein	*
Chr3:20343901..20344000	Chr3	20343901	20344000	gene	AT3G54910	20342756	20344806	-	RNI-like superfamily protein	*
Chr3:20372001..20372100	Chr3	20372001	20372100	gene	AT3G54980	20370234	20373069	+	Pentatricopeptide repeat (PPR) superfamily protein	*
Chr3:20383101..20383200	Chr3	20383101	20383200	gene	AT3G55000	20381508	20383789	+	tonneau family protein	*
Chr3:20446001..20446100	Chr3	20446001	20446100	gene	AT3G55160	20445412	20452400	-	no description	*
Chr3:20447801..20447900	Chr3	20447801	20447900	gene	AT3G55160	20445412	20452400	-	no description	*
Chr3:20449901..20450000	Chr3	20449901	20450000	gene	AT3G55160	20445412	20452400	-	no description	*
Chr3:20451001..20451100	Chr3	20451001	20451100	gene	AT3G55160	20445412	20452400	-	no description	*
Chr3:20498301..20498400	Chr3	20498301	20498400	gene	AT3G55270	20496081	20500019	+	mitogen-activated protein kinase phosphatase 1	*
Chr3:20580601..20580700	Chr3	20580601	20580700	gene	AT3G55510	20578978	20582405	+	Noc2p family	*
Chr3:20600401..20600500	Chr3	20600401	20600500	gene	AT3G55550	20600019	20602087	-	Concanavalin A-like lectin protein kinase family protein	*
Chr3:20601101..20601200	Chr3	20601101	20601200	gene	AT3G55550	20600019	20602087	-	Concanavalin A-like lectin protein kinase family protein	*
Chr3:20601601..20601700	Chr3	20601601	20601700	gene	AT3G55550	20600019	20602087	-	Concanavalin A-like lectin protein kinase family protein	*
Chr3:20638001..20638100	Chr3	20638001	20638100	gene	AT3G55630	20636669	20639492	+	DHFS-FPGS homolog D	*
Chr3:20663901..20664000	Chr3	20663901	20664000	gene	AT3G55677	20663983	20664576	+	Plant self-incompatibility protein S1 family	17
Chr3:20834401..20834500	Chr3	20834401	20834500	gene	AT3G56150	20833579	20837160	-	eukaryotic translation initiation factor 3C	*
Chr3:20838701..20838800	Chr3	20838701	20838800	gene	AT3G56160	20837444	20841541	-	Sodium Bile acid symporter family	*
Chr3:20839501..20839600	Chr3	20839501	20839600	gene	AT3G56160	20837444	20841541	-	Sodium Bile acid symporter family	*
Chr3:20843101..20843200	Chr3	20843101	20843200	gene	AT3G56170	20842145	20844476	+	Ca-2+ dependent nuclease	*
Chr3:20881201..20881300	Chr3	20881201	20881300	gene	AT3G56300	20880169	20882366	+	Cysteinyl-tRNA synthetase, class Ia family protein	*
Chr3:20883801..20883900	Chr3	20883801	20883900	gene	AT3G56310	20882803	20885915	+	Melibiase family protein	*
Chr3:20963001..20963100	Chr3	20963001	20963100	gene	AT3G56580	20961551	20963749	+	RING/U-box superfamily protein	*
Chr3:20963301..20963400	Chr3	20963301	20963400	gene	AT3G56580	20961551	20963749	+	RING/U-box superfamily protein	*
Chr3:20966601..20966700	Chr3	20966601	20966700	gene	AT3G56590	20964857	20968019	+	hydroxyproline-rich glycoprotein family protein	*
Chr3:20973001..20973100	Chr3	20973001	20973100	gene	AT3G56620	20972503	20974611	-	nodulin MtN21 /EamA-like transporter family protein	*
Chr3:20983101..20983200	Chr3	20983101	20983200	gene	AT3G56640	20981381	20984336	+	exocyst complex component sec15A	*
Chr3:20993401..20993500	Chr3	20993401	20993500	gene	AT3G56680	20991280	20993677	+	Single-stranded nucleic acid binding R3H protein	*
Chr3:20993401..20993500	Chr3	20993401	20993500	gene	AT3G56690	20993693	20998695	-	Cam interacting protein 111	193
Chr3:21011801..21011900	Chr3	21011801	21011900	gene	AT3G56720	21011011	21013490	+	no description	*
Chr3:21022201..21022300	Chr3	21022201	21022300	gene	AT3G56760	21020558	21023756	-	Protein kinase superfamily protein	*
Chr3:21088601..21088700	Chr3	21088601	21088700	gene	AT3G56990	21088257	21092061	-	embryo sac development arrest 7	*
Chr3:21118001..21118100	Chr3	21118001	21118100	gene	AT3G57060	21114798	21121113	-	binding	*
Chr3:21201901..21202000	Chr3	21201901	21202000	gene	AT3G57300	21199488	21207885	+	INO80 ortholog	*
Chr3:21351701..21351800	Chr3	21351701	21351800	gene	AT3G57650	21349507	21353174	+	lysophosphatidyl acyltransferase 2	*
Chr3:21361801..21361900	Chr3	21361801	21361900	gene	AT3G57660	21353746	21362814	+	nuclear RNA polymerase A1	*
Chr3:21390301..21390400	Chr3	21390301	21390400	gene	AT3G57730	21389964	21391562	-	Protein kinase superfamily protein	*
Chr3:21400001..21400100	Chr3	21400001	21400100	gene	AT3G57780	21399766	21402899	-	no description	*
Chr3:21416501..21416600	Chr3	21416501	21416600	gene	AT3G57810	21415784	21417948	+	Cysteine proteinases superfamily protein	*
Chr3:21451001..21451100	Chr3	21451001	21451100	gene	AT3G57940	21449298	21455961	+	Domain of unknown function (DUF1726)	*
Chr3:21453201..21453300	Chr3	21453201	21453300	gene	AT3G57940	21449298	21455961	+	Domain of unknown function (DUF1726)	*
Chr3:21485701..21485800	Chr3	21485701	21485800	gene	AT3G58030	21484156	21487054	+	RING/U-box superfamily protein	*
Chr3:21613801..21613900	Chr3	21613801	21613900	gene	AT3G58430	21613163	21616183	-	TRAF-like family protein	*
Chr3:21625401..21625500	Chr3	21625401	21625500	gene	AT3G58460	21623179	21626701	-	RHOMBOID-like protein 15	*
Chr3:21630201..21630300	Chr3	21630201	21630300	gene	AT3G58480	21629106	21631853	+	calmodulin-binding family protein	*
Chr3:21635701..21635800	Chr3	21635701	21635800	gene	AT3G58500	21635226	21639105	-	protein phosphatase 2A-4	*
Chr3:21638301..21638400	Chr3	21638301	21638400	gene	AT3G58500	21635226	21639105	-	protein phosphatase 2A-4	*
Chr3:21650701..21650900	Chr3	21650701	21650900	gene	AT3G58560	21650596	21654200	-	DNAse I-like superfamily protein	*
Chr3:21651101..21651200	Chr3	21651101	21651200	gene	AT3G58560	21650596	21654200	-	DNAse I-like superfamily protein	*
Chr3:21687401..21687500	Chr3	21687401	21687500	gene	AT3G58640	21686741	21693841	-	Mitogen activated protein kinase kinase kinase-related	*
Chr3:21688601..21688700	Chr3	21688601	21688700	gene	AT3G58640	21686741	21693841	-	Mitogen activated protein kinase kinase kinase-related	*
Chr3:21690301..21690400	Chr3	21690301	21690400	gene	AT3G58640	21686741	21693841	-	Mitogen activated protein kinase kinase kinase-related	*
Chr3:21690701..21690800	Chr3	21690701	21690800	gene	AT3G58640	21686741	21693841	-	Mitogen activated protein kinase kinase kinase-related	*
Chr3:21691201..21691300	Chr3	21691201	21691300	gene	AT3G58640	21686741	21693841	-	Mitogen activated protein kinase kinase kinase-related	*
Chr3:21697201..21697300	Chr3	21697201	21697300	gene	AT3G58650	21696246	21699998	-	no description	*
Chr3:21719001..21719100	Chr3	21719001	21719100	gene	AT3G58730	21718257	21719980	-	vacuolar ATP synthase subunit D (VATD) / V-ATPase D subunit / vacuolar proton pump D subunit (VATPD)	*
Chr3:21730401..21730500	Chr3	21730401	21730500	gene	AT3G58760	21728714	21731928	+	Integrin-linked protein kinase family	*
Chr3:21734801..21734900	Chr3	21734801	21734900	gene	AT3G58770	21732258	21735327	+	no description	*
Chr3:21764501..21764600	Chr3	21764501	21764600	gene	AT3G58860	21763742	21765306	-	F-box/RNI-like superfamily protein	*
Chr3:21771601..21771700	Chr3	21771601	21771700	gene	AT3G58890	21771046	21772577	+	RNI-like superfamily protein	*
Chr3:21814401..21814500	Chr3	21814401	21814500	gene	AT3G59020	21810260	21817555	-	ARM repeat superfamily protein	*
Chr3:21927101..21927200	Chr3	21927101	21927200	gene	AT3G59330	21926961	21928499	-	Eukaryotic protein of unknown function (DUF914)	*
Chr3:21937601..21937700	Chr3	21937601	21937700	gene	AT3G59360	21935279	21940250	-	UDP-galactose transporter 6	*
Chr3:21954801..21954900	Chr3	21954801	21954900	gene	AT3G59410	21950188	21959266	+	protein kinase family protein	*
Chr3:21960301..21960400	Chr3	21960301	21960400	gene	AT3G59420	21959647	21963041	-	crinkly4	*
Chr3:21965101..21965200	Chr3	21965101	21965200	gene	AT3G59430	21964065	21967035	-	no description	*
Chr3:21979701..21979800	Chr3	21979701	21979800	gene	AT3G59470	21978847	21980753	-	Far-red impaired responsive (FAR1) family protein	*
Chr3:22034501..22034600	Chr3	22034501	22034600	gene	AT3G59660	22034171	22038658	-	C2 domain-containing protein / GRAM domain-containing protein	*
Chr3:22064901..22065100	Chr3	22064901	22065100	gene	AT3G59730	22064308	22065879	-	Concanavalin A-like lectin protein kinase family protein	*
Chr3:22073501..22073600	Chr3	22073501	22073600	gene	AT3G59760	22071948	22075416	-	O-acetylserine (thiol) lyase isoform C	*
Chr3:22085001..22085100	Chr3	22085001	22085100	gene	AT3G59770	22079033	22086149	-	sacI homology domain-containing protein / WW domain-containing protein	*
Chr3:22099501..22099600	Chr3	22099501	22099600	gene	AT3G59820	22098028	22102164	-	LETM1-like protein	*
Chr3:22131601..22131700	Chr3	22131601	22131700	gene	AT3G59910	22130483	22133583	-	Ankyrin repeat family protein	*
Chr3:22136101..22136200	Chr3	22136101	22136200	gene	AT3G59920	22134999	22138457	+	RAB GDP dissociation inhibitor 2	*
Chr3:22146101..22146200	Chr3	22146101	22146200	gene	AT3G59950	22144280	22147691	-	Peptidase family C54 protein	*
Chr3:22156501..22156600	Chr3	22156501	22156600	gene	AT3G59990	22155705	22158954	-	methionine aminopeptidase 2B	*
Chr3:22168101..22168200	Chr3	22168101	22168200	gene	AT3G60030	22165654	22169572	-	squamosa promoter-binding protein-like 12	*
Chr3:22219201..22219400	Chr3	22219201	22219400	gene	AT3G60140	22216672	22220824	+	Glycosyl hydrolase superfamily protein	*
Chr3:22237401..22237500	Chr3	22237401	22237500	QTE	QTE_CT00028676_ATLANTYS3	22237391	22237463	-	AT3TE90540	62
Chr3:22237401..22237500	Chr3	22237401	22237500	QTE	QTE_CT00008309_ATLANTYS2	22237510	22239187	-	AT3TE90545	10
Chr3:22264801..22264900	Chr3	22264801	22264900	gene	AT3G60240	22261650	22268455	+	eukaryotic translation initiation factor 4G	*
Chr3:22309701..22309800	Chr3	22309701	22309800	gene	AT3G60350	22306488	22311186	-	ARABIDILLO-2	*
Chr3:22413201..22413300	Chr3	22413201	22413300	NO_DATA
Chr3:22479901..22480000	Chr3	22479901	22480000	gene	AT3G60840	22477573	22480463	-	microtubule-associated protein 65-4	*
Chr3:22483701..22483800	Chr3	22483701	22483800	gene	AT3G60850	22481894	22484102	+	no description	*
Chr3:22490001..22490100	Chr3	22490001	22490100	gene	AT3G60860	22484804	22491722	+	SEC7-like guanine nucleotide exchange family protein	*
Chr3:22490401..22490500	Chr3	22490401	22490500	gene	AT3G60860	22484804	22491722	+	SEC7-like guanine nucleotide exchange family protein	*
Chr3:22511501..22511600	Chr3	22511501	22511600	gene	AT3G60920	22503328	22513031	-	no description	*
Chr3:22540701..22540900	Chr3	22540701	22540900	QTE	QTE_CT00016747_ATREP3	22540242	22540608	+	AT3TE91820	93
Chr3:22540701..22540900	Chr3	22540701	22540900	QTE	QTE_CT00019556_ATREP10D	22540609	22540892	+	AT3TE91825	191
Chr3:22540701..22540900	Chr3	22540701	22540900	QTE	QTE_CT00016402_ATREP19	22540893	22541284	+	AT3TE91830	7
Chr3:22543101..22543200	Chr3	22543101	22543200	gene	AT3G60961	22541319	22552529	+	P-loop containing nucleoside triphosphate hydrolases superfamily protein	*
Chr3:22577201..22577300	Chr3	22577201	22577300	QTE	QTE_CT00005071_SIMPLEGUY1	22577334	22578601	-	AT3TE91990	34
Chr3:22600501..22600600	Chr3	22600501	22600600	gene	AT3G61050	22597227	22601412	+	Calcium-dependent lipid-binding (CaLB domain) family protein	*
Chr3:22600801..22600900	Chr3	22600801	22600900	gene	AT3G61050	22597227	22601412	+	Calcium-dependent lipid-binding (CaLB domain) family protein	*
Chr3:22623801..22623900	Chr3	22623801	22623900	gene	AT3G61130	22621969	22625716	+	galacturonosyltransferase 1	*
Chr3:22721801..22721900	Chr3	22721801	22721900	gene	AT3G61410	22721006	22722673	+	no description	*
Chr3:22728301..22728400	Chr3	22728301	22728400	gene	AT3G61420	22727040	22731954	-	BSD domain (BTF2-like transcription factors, Synapse-associated proteins and DOS2-like proteins)	*
Chr3:22754901..22755100	Chr3	22754901	22755100	gene	AT3G61480	22749984	22756584	+	Quinoprotein amine dehydrogenase, beta chain-like	*
Chr3:22830101..22830200	Chr3	22830101	22830200	gene	AT3G61690	22827884	22834048	+	nucleotidyltransferases	*
Chr3:22853101..22853200	Chr3	22853101	22853200	gene	AT3G61740	22850837	22856972	-	SET domain protein 14	*
Chr3:22968001..22968100	Chr3	22968001	22968100	gene	AT3G62010	22964614	22971384	+	no description	*
Chr3:22969001..22969100	Chr3	22969001	22969100	gene	AT3G62010	22964614	22971384	+	no description	*
Chr3:22969901..22970000	Chr3	22969901	22970000	gene	AT3G62010	22964614	22971384	+	no description	*
Chr3:23056101..23056200	Chr3	23056101	23056200	gene	AT3G62300	23054004	23057188	+	DOMAIN OF UNKNOWN FUNCTION 724 7	*
Chr3:23064101..23064200	Chr3	23064101	23064200	gene	AT3G62330	23062819	23065721	-	Zinc knuckle (CCHC-type) family protein	*
Chr3:23073601..23073700	Chr3	23073601	23073700	gene	AT3G62360	23072786	23080563	-	Carbohydrate-binding-like fold	*
Chr3:23079501..23079600	Chr3	23079501	23079600	gene	AT3G62360	23072786	23080563	-	Carbohydrate-binding-like fold	*
Chr3:23191401..23191500	Chr3	23191401	23191500	gene	AT3G62700	23190267	23195762	-	multidrug resistance-associated protein 10	*
Chr3:23263601..23263700	Chr3	23263601	23263700	gene	AT3G62940	23262865	23264731	-	Cysteine proteinases superfamily protein	*
Chr3:23330701..23330800	Chr3	23330701	23330800	gene	AT3G63150	23328928	23332848	-	MIRO-related GTP-ase 2	*
Chr4:209001..209100	Chr4	209001	209100	gene	AT4G00450	202416	211003	+	RNA polymerase II transcription mediators	*
Chr4:415301..415400	Chr4	415301	415400	gene	AT4G00960	414361	416180	+	Protein kinase superfamily protein	*
Chr4:415301..415400	Chr4	415301	415400	QTE	QTE_CT00025954_ATMUNX1	415485	415519	+	AT4TE02150	85
Chr4:415301..415400	Chr4	415301	415400	QTE	QTE_CT00018158_ATMUNX1	415520	415848	+	AT4TE02155	120
Chr4:420001..420100	Chr4	420001	420100	gene	AT4G00970	418437	421694	+	cysteine-rich RLK (RECEPTOR-like protein kinase) 41	*
Chr4:440401..440500	Chr4	440401	440500	gene	AT4G01020	439086	445168	+	helicase domain-containing protein / IBR domain-containing protein / zinc finger protein-related	*
Chr4:530001..530100	Chr4	530001	530100	NO_DATA
Chr4:539801..540200	Chr4	539801	540200	gene	AT4G01290	537990	543869	-	no description	*
Chr4:655301..655400	Chr4	655301	655400	QTE	QTE_CT00012485_ATREP10B	654611	655174	-	AT4TE03380	127
Chr4:783201..783300	Chr4	783201	783300	gene	AT4G01820	780734	785329	-	P-glycoprotein 3	*
Chr4:1124401..1124500	Chr4	1124401	1124500	gene	AT4G02560	1123490	1128421	-	Homeodomain-like superfamily protein	*
Chr4:1219301..1219400	Chr4	1219301	1219400	gene	AT4G02740	1217591	1220857	-	F-box/RNI-like superfamily protein	*
Chr4:1294101..1294200	Chr4	1294101	1294200	gene	AT4G02920	1292523	1294861	+	no description	*
Chr4:1333401..1333500	Chr4	1333401	1333500	gene	AT4G03020	1331399	1335297	-	transducin family protein / WD-40 repeat family protein	*
Chr4:1378101..1378200	Chr4	1378101	1378200	gene	AT4G03110	1376306	1379420	-	RNA-binding protein-defense related 1	*
Chr4:1409601..1409700	Chr4	1409601	1409700	gene	AT4G03200	1408159	1412756	+	catalytics	*
Chr4:1430101..1430200	Chr4	1430101	1430200	gene	AT4G03260	1428171	1431663	+	Outer arm dynein light chain 1 protein	*
Chr4:1503201..1503300	Chr4	1503201	1503300	gene	AT4G03410	1501168	1503561	+	Peroxisomal membrane 22 kDa (Mpv17/PMP22) family protein	*
Chr4:1526601..1526700	Chr4	1526601	1526700	gene	AT4G03440	1524199	1527133	-	Ankyrin repeat family protein	*
Chr4:1528001..1528100	Chr4	1528001	1528100	gene	AT4G03443	1527716	1528057	+	no description	56
Chr4:1528001..1528100	Chr4	1528001	1528100	gene	AT4G03445	1528134	1528370	-	no description	34
Chr4:1581401..1581500	Chr4	1581401	1581500	gene	AT4G03560	1580056	1585966	+	two-pore channel 1	*
Chr4:1668601..1668700	Chr4	1668601	1668700	QTE	QTE_CT00001446_ATENSPM2	1664536	1669364	-	AT4TE08435	*
Chr4:1668601..1668700	Chr4	1668601	1668700	QTE	QTE_CT00004719_ATGP2	1667890	1669206	+	AT4TE08440	*
Chr4:1843801..1843900	Chr4	1843801	1843900	QTE	QTE_CT00001282_VANDAL21	1835798	1848371	-	AT4TE09080	*
Chr4:1843801..1843900	Chr4	1843801	1843900	QTE	QTE_CT00000264_ATENSPM5	1838260	1846903	+	AT4TE09085	*
Chr4:1976401..1976500	Chr4	1976401	1976500	NO_DATA
Chr4:2017701..2017800	Chr4	2017701	2017800	QTE	QTE_CT00002130_ATENSPM4	2016444	2018942	+	AT4TE09580	*
Chr4:2021501..2021600	Chr4	2021501	2021600	gene	AT4G04180	2020436	2023992	+	P-loop containing nucleoside triphosphate hydrolases superfamily protein	*
Chr4:2116501..2116600	Chr4	2116501	2116600	gene	AT4G04320	2113404	2116693	+	malonyl-CoA decarboxylase family protein	*
Chr4:2116501..2116600	Chr4	2116501	2116600	gene	AT4G04330	2116553	2118597	-	Chaperonin-like RbcX protein	47
Chr4:2372101..2372200	Chr4	2372101	2372200	gene	AT4G04670	2367566	2372216	+	Met-10+ like family protein / kelch repeat-containing protein	*
Chr4:2372101..2372200	Chr4	2372101	2372200	gene	AT4G04680	2372266	2373327	+	no description	66
Chr4:2396501..2396600	Chr4	2396501	2396600	gene	AT4G04720	2394458	2397759	-	calcium-dependent protein kinase 21	*
Chr4:2409101..2409200	Chr4	2409101	2409200	QTE	QTE_CT00012269_ATREP4	2408779	2409351	-	AT4TE11235	*
Chr4:2416301..2416400	Chr4	2416301	2416400	NO_DATA
Chr4:2510401..2510500	Chr4	2510401	2510500	gene	AT4G04930	2509133	2511145	+	fatty acid desaturase family protein	*
Chr4:2512801..2512900	Chr4	2512801	2512900	gene	AT4G04940	2511028	2517193	-	transducin family protein / WD-40 repeat family protein	*
Chr4:2523701..2523800	Chr4	2523701	2523800	gene	AT4G04955	2522034	2525280	-	allantoinase	*
Chr4:2657601..2657700	Chr4	2657601	2657700	NO_DATA
Chr4:2680801..2680900	Chr4	2680801	2680900	gene	AT4G05200	2679723	2682309	-	cysteine-rich RLK (RECEPTOR-like protein kinase) 25	*
Chr4:2761601..2761700	Chr4	2761601	2761700	gene	AT4G05460	2760881	2762445	-	RNI-like superfamily protein	*
Chr4:2778301..2778400	Chr4	2778301	2778400	gene	AT4G05497	2777903	2778801	-	RNI-like superfamily protein	*
Chr4:2803801..2803900	Chr4	2803801	2803900	QTE	QTE_CT00005589_ATMU9	2802626	2803778	+	AT4TE13150	23
Chr4:2803801..2803900	Chr4	2803801	2803900	QTE	QTE_CT00026789_HELITRON2	2803915	2804023	+	AT4TE13155	15
Chr4:2820601..2820700	Chr4	2820601	2820700	gene	AT4G05540	2818776	2821065	-	P-loop containing nucleoside triphosphate hydrolases superfamily protein	*
Chr4:2857801..2857900	Chr4	2857801	2857900	QTE	QTE_CT00002388_ATHILA0_I	2855366	2857609	+	AT4TE13375	192
Chr4:2857801..2857900	Chr4	2857801	2857900	QTE	QTE_CT00009142_ATGP5	2857612	2858379	+	AT4TE13380	*
Chr4:2947701..2947800	Chr4	2947701	2947800	NO_DATA
Chr4:3089601..3089700	Chr4	3089601	3089700	QTE	QTE_CT00000145_ATHILA2	3087019	3097887	-	AT4TE14295	*
Chr4:3101001..3101100	Chr4	3101001	3101100	QTE	QTE_CT00011079_ATGP8	3100363	3100997	-	AT4TE14320	4
Chr4:3200001..3200100	Chr4	3200001	3200100	QTE	QTE_CT00013039_ATREP18	3199532	3199826	-	AT4TE14635	175
Chr4:3200001..3200100	Chr4	3200001	3200100	QTE	QTE_CT00005340_ATREP18	3199827	3201028	-	AT4TE14640	*
Chr4:3379101..3379200	Chr4	3379101	3379200	QTE	QTE_CT00022760_ATHILA5	3379164	3379352	+	AT4TE15415	36
Chr4:3379101..3379200	Chr4	3379101	3379200	QTE	QTE_CT00000438_ATHILA2	3379353	3392103	-	AT4TE15420	153
Chr4:3442601..3442700	Chr4	3442601	3442700	QTE	QTE_CT00000180_ATHILA4C	3431701	3443038	+	AT4TE15585	*
Chr4:3538701..3538800	Chr4	3538701	3538800	QTE	QTE_CT00000193_ATHILA2	3537291	3547183	-	AT4TE15945	*
Chr4:3645601..3645700	Chr4	3645601	3645700	QTE	QTE_CT00003362_ATHILA8B	3644656	3646363	-	AT4TE16210	*
Chr4:3658401..3658500	Chr4	3658401	3658500	QTE	QTE_CT00009331_ATGP5	3657588	3658339	-	AT4TE16280	62
Chr4:3743801..3743900	Chr4	3743801	3743900	QTE	QTE_CT00000344_ATHILA6B	3742065	3750029	-	AT4TE16570	*
Chr4:3748501..3748600	Chr4	3748501	3748600	QTE	QTE_CT00000344_ATHILA6B	3742065	3750029	-	AT4TE16570	*
Chr4:3844301..3844400	Chr4	3844301	3844400	QTE	QTE_CT00001917_ATHILA2	3843996	3844627	-	AT4TE16905	*
Chr4:3863901..3864000	Chr4	3863901	3864000	NO_DATA
Chr4:3963801..3963900	Chr4	3963801	3963900	QTE	QTE_CT00000274_ATHILA2	3957022	3965575	-	AT4TE17240	*
Chr4:3981901..3982000	Chr4	3981901	3982000	NO_DATA
Chr4:4202701..4202800	Chr4	4202701	4202800	gene	AT4G07410	4201249	4205224	-	Transducin family protein / WD-40 repeat family protein	*
Chr4:4203101..4203200	Chr4	4203101	4203200	gene	AT4G07410	4201249	4205224	-	Transducin family protein / WD-40 repeat family protein	*
Chr4:4364201..4364300	Chr4	4364201	4364300	QTE	QTE_CT00000140_ATLANTYS1	4356088	4373281	+	AT4TE18500	*
Chr4:4445101..4445200	Chr4	4445101	4445200	QTE	QTE_CT00011429_ATGP8	4444418	4445033	-	AT4TE18790	68
Chr4:4485501..4485600	Chr4	4485501	4485600	QTE	QTE_CT00027442_ATGP5	4485260	4485356	+	AT4TE18880	145
Chr4:4545901..4546000	Chr4	4545901	4546000	QTE	QTE_CT00002977_ATLANTYS1	4541087	4546350	-	AT4TE19075	*
Chr4:4545901..4546000	Chr4	4545901	4546000	QTE	QTE_CT00005343_ATHILA4A	4544590	4545793	+	AT4TE19100	108
Chr4:4625401..4625500	Chr4	4625401	4625500	QTE	QTE_CT00000933_ATCOPIA54	4623491	4628221	-	AT4TE19450	*
Chr4:4656801..4656900	Chr4	4656801	4656900	QTE	QTE_CT00004505_ATREP3	4650821	4657218	+	AT4TE19550	*
Chr4:4702201..4702300	Chr4	4702201	4702300	QTE	QTE_CT00000266_ATHILA8A	4700757	4714935	-	AT4TE19755	*
Chr4:4719101..4719200	Chr4	4719101	4719200	QTE	QTE_CT00001809_ATLINE1_6	4715793	4719816	-	AT4TE19810	*
Chr4:4888301..4888400	Chr4	4888301	4888400	gene	AT4G08040	4887112	4888939	+	1-aminocyclopropane-1-carboxylate synthase 11	*
Chr4:4934701..4934800	Chr4	4934701	4934800	QTE	QTE_CT00022778_ATHILA4A	4934323	4934517	+	AT4TE20595	184
Chr4:4966901..4967000	Chr4	4966901	4967000	QTE	QTE_CT00000111_ATHILA2	4958195	4969597	+	AT4TE20745	*
Chr4:4967501..4967600	Chr4	4967501	4967600	QTE	QTE_CT00000111_ATHILA2	4958195	4969597	+	AT4TE20745	*
Chr4:4978001..4978100	Chr4	4978001	4978100	QTE	QTE_CT00006645_ATHILA8B	4977421	4978431	-	AT4TE20775	*
Chr4:5041401..5041500	Chr4	5041401	5041500	QTE	QTE_CT00000944_ATCOPIA10	5039048	5043757	-	AT4TE21050	*
Chr4:5042501..5042600	Chr4	5042501	5042600	QTE	QTE_CT00000944_ATCOPIA10	5039048	5043757	-	AT4TE21050	*
Chr4:5118701..5118800	Chr4	5118701	5118800	QTE	QTE_CT00001568_ATGP8	5116413	5119753	+	AT4TE21255	*
Chr4:5118701..5118800	Chr4	5118701	5118800	QTE	QTE_CT00029938_ATGP8	5118813	5118870	+	AT4TE21260	13
Chr4:5172501..5172600	Chr4	5172501	5172600	gene	AT4G08180	5169484	5173662	+	OSBP(oxysterol binding protein)-related protein 1C	*
Chr4:5254601..5254700	Chr4	5254601	5254700	gene	AT4G08320	5252811	5255200	+	Tetratricopeptide repeat (TPR)-like superfamily protein	*
Chr4:5278801..5278900	Chr4	5278801	5278900	QTE	QTE_CT00005255_HELITRONY1D	5277530	5278745	+	AT4TE21935	56
Chr4:5278801..5278900	Chr4	5278801	5278900	QTE	QTE_CT00006380_HELITRONY1D	5278746	5278844	+	AT4TE21940	43
Chr4:5278801..5278900	Chr4	5278801	5278900	QTE	QTE_CT00023947_HELITRONY1D	5278845	5278901	+	AT4TE21945	55
Chr4:5278801..5278900	Chr4	5278801	5278900	QTE	QTE_CT00007860_HELITRONY3	5278902	5279777	-	AT4TE21950	2
Chr4:5289001..5289100	Chr4	5289001	5289100	gene	AT4G08350	5286234	5292239	+	global transcription factor group A2	*
Chr4:5344201..5344300	Chr4	5344201	5344300	QTE	QTE_CT00006473_VANDAL3	5342857	5344050	-	AT4TE22245	151
Chr4:5344201..5344300	Chr4	5344201	5344300	QTE	QTE_CT00006051_VANDALNX2	5344051	5344167	-	AT4TE22250	34
Chr4:5344201..5344300	Chr4	5344201	5344300	QTE	QTE_CT00005363_ATDNA2T9C	5344168	5345366	-	AT4TE22255	*
Chr4:5352801..5352900	Chr4	5352801	5352900	QTE	QTE_CT00013862_ATREP15	5352510	5352830	+	AT4TE22305	29
Chr4:5385001..5385100	Chr4	5385001	5385100	gene	AT4G08470	5383852	5387058	-	MAPK/ERK kinase kinase 3	*
Chr4:5414201..5414300	Chr4	5414201	5414300	QTE	QTE_CT00003351_ATREP11	5407776	5414972	+	AT4TE22600	*
Chr4:5437801..5437900	Chr4	5437801	5437900	QTE	QTE_CT00005457_ATREP10D	5437217	5438404	+	AT4TE22760	*
Chr4:5445801..5445900	Chr4	5445801	5445900	gene	AT4G08550	5444345	5446891	+	electron carriers	*
Chr4:5467901..5468000	Chr4	5467901	5468000	QTE	QTE_CT00010136_ATDNA2T9C	5468024	5468717	+	AT4TE22905	24
Chr4:5608001..5608100	Chr4	5608001	5608100	gene	AT4G08780	5604153	5608202	+	Peroxidase superfamily protein	*
Chr4:5608001..5608100	Chr4	5608001	5608100	gene	AT4G08790	5608240	5611215	-	Nitrilase/cyanide hydratase and apolipoprotein N-acyltransferase family protein	140
Chr4:5627401..5627500	Chr4	5627401	5627500	QTE	QTE_CT00000594_ATLINE1_1	5621794	5627464	+	AT4TE23575	63
Chr4:5635101..5635200	Chr4	5635101	5635200	NO_DATA
Chr4:5777501..5777600	Chr4	5777501	5777600	gene	AT4G09000	5775210	5777481	+	general regulatory factor 1	20
Chr4:5777501..5777600	Chr4	5777501	5777600	gene	AT4G09010	5777397	5779462	-	ascorbate peroxidase 4	*
Chr4:5786001..5786100	Chr4	5786001	5786100	gene	AT4G09020	5784074	5789002	+	isoamylase 3	*
Chr4:5818601..5818700	Chr4	5818601	5818700	gene	AT4G09140	5816942	5821037	-	MUTL-homologue 1	*
Chr4:5849801..5849900	Chr4	5849801	5849900	gene	AT4G09180	5847401	5849724	+	basic helix-loop-helix (bHLH) DNA-binding superfamily protein	77
Chr4:5857601..5857700	Chr4	5857601	5857700	NO_DATA
Chr4:5896501..5896700	Chr4	5896501	5896700	QTE	QTE_CT00007211_ATREP15	5895492	5896385	-	AT4TE24830	116
Chr4:5896501..5896700	Chr4	5896501	5896700	QTE	QTE_CT00024870_HELITRONY1B	5896386	5896452	-	AT4TE24835	49
Chr4:5896501..5896700	Chr4	5896501	5896700	QTE	QTE_CT00029300_ATREP17	5896722	5896785	-	AT4TE24840	22
Chr4:5896501..5896700	Chr4	5896501	5896700	QTE	QTE_CT00014330_ATREP17	5896786	5897263	+	AT4TE24845	86
Chr4:5970901..5971000	Chr4	5970901	5971000	gene	AT4G09430	5970932	5975375	+	Disease resistance protein (TIR-NBS-LRR class) family	68
Chr4:5970901..5971000	Chr4	5970901	5971000	QTE	QTE_CT00000744_ATCOPIA69	5965693	5970901	+	AT4TE25100	0
Chr4:5970901..5971000	Chr4	5970901	5971000	QTE	QTE_CT00031868_ATCOPIA69	5970902	5970920	+	AT4TE25130	*
Chr4:6007701..6007800	Chr4	6007701	6007800	NO_DATA
Chr4:6025201..6025300	Chr4	6025201	6025300	gene	AT4G09520	6024896	6027055	-	Cofactor-independent phosphoglycerate mutase	*
Chr4:6027601..6027700	Chr4	6027601	6027700	QTE	QTE_CT00006916_ATREP11	6027163	6028139	-	AT4TE25380	*
Chr4:6085901..6086000	Chr4	6085901	6086000	gene	AT4G09630	6083713	6088134	+	Protein of unknown function (DUF616)	*
Chr4:6113301..6113400	Chr4	6113301	6113400	NO_DATA
Chr4:6118801..6118900	Chr4	6118801	6118900	gene	AT4G09680	6116755	6123304	+	conserved telomere maintenance component 1	*
Chr4:6138401..6138500	Chr4	6138401	6138500	gene	AT4G09730	6136249	6139711	+	RH39	*
Chr4:6139001..6139100	Chr4	6139001	6139100	gene	AT4G09730	6136249	6139711	+	RH39	*
Chr4:6162001..6162100	Chr4	6162001	6162100	gene	AT4G09784	6162253	6162613	+	no description	153
Chr4:6162001..6162100	Chr4	6162001	6162100	QTE	QTE_CT00023928_ARNOLDY1	6161894	6162061	+	AT4TE26035	60
Chr4:6206101..6206200	Chr4	6206101	6206200	QTE	QTE_CT00026999_ATLINE1_3A	6206258	6206362	+	AT4TE26300	58
Chr4:6207801..6207900	Chr4	6207801	6207900	QTE	QTE_CT00007141_ATREP11	6207531	6208484	+	AT4TE26315	*
Chr4:6209501..6209600	Chr4	6209501	6209600	QTE	QTE_CT00006076_ATREP5	6208485	6209577	-	AT4TE26320	76
Chr4:6209501..6209600	Chr4	6209501	6209600	QTE	QTE_CT00027372_ATDNA12T3_2	6209578	6209670	+	AT4TE26325	22
Chr4:6235901..6236000	Chr4	6235901	6236000	gene	AT4G09950	6234762	6236312	+	P-loop containing nucleoside triphosphate hydrolases superfamily protein	*
Chr4:6265301..6265600	Chr4	6265301	6265600	gene	AT4G10010	6263597	6266245	-	Protein kinase superfamily protein	*
Chr4:6265301..6265600	Chr4	6265301	6265600	QTE	QTE_CT00013917_ATMU6N1	6265206	6265700	+	AT4TE26620	*
Chr4:6533701..6533800	Chr4	6533701	6533800	QTE	QTE_CT00000360_ATGP1	6529315	6537160	-	AT4TE27915	*
Chr4:6561801..6561900	Chr4	6561801	6561900	gene	AT4G10613	6560363	6561726	+	RNA-directed DNA polymerase (reverse transcriptase)-related family protein	75
Chr4:6561801..6561900	Chr4	6561801	6561900	QTE	QTE_CT00022592_ATREP4	6561515	6561712	-	AT4TE28060	89
Chr4:6561801..6561900	Chr4	6561801	6561900	QTE	QTE_CT00019052_ATREP1	6561713	6562012	+	AT4TE28065	*
Chr4:6561801..6561900	Chr4	6561801	6561900	QTE	QTE_CT00008977_ARNOLDY2	6562013	6562791	-	AT4TE28070	113
Chr4:6604201..6604300	Chr4	6604201	6604300	gene	AT4G10710	6601989	6606354	-	global transcription factor C	*
Chr4:6611501..6611600	Chr4	6611501	6611600	gene	AT4G10730	6609418	6614883	-	Protein kinase superfamily protein	*
Chr4:6666701..6666900	Chr4	6666701	6666900	NO_DATA
Chr4:6705201..6705300	Chr4	6705201	6705300	gene	AT4G10930	6705147	6708846	-	no description	*
Chr4:6706301..6706400	Chr4	6706301	6706400	gene	AT4G10930	6705147	6708846	-	no description	*
Chr4:6707801..6708100	Chr4	6707801	6708100	gene	AT4G10930	6705147	6708846	-	no description	*
Chr4:6774701..6774800	Chr4	6774701	6774800	gene	AT4G11110	6771605	6777225	+	SPA1-related 2	*
Chr4:6779501..6779700	Chr4	6779501	6779700	gene	AT4G11120	6777802	6780166	+	translation elongation factor Ts (EF-Ts), putative	*
Chr4:6782001..6782100	Chr4	6782001	6782100	gene	AT4G11130	6780522	6784440	+	RNA-dependent RNA polymerase 2	*
Chr4:6816101..6816200	Chr4	6816101	6816200	gene	AT4G11170	6811127	6817130	+	Disease resistance protein (TIR-NBS-LRR class) family	*
Chr4:6828101..6828200	Chr4	6828101	6828200	QTE	QTE_CT00019170_ATMU1	6827791	6828084	-	AT4TE29380	17
Chr4:6857901..6858000	Chr4	6857901	6858000	gene	AT4G11270	6854364	6859664	+	Transducin/WD40 repeat-like superfamily protein	*
Chr4:6922601..6922700	Chr4	6922601	6922700	gene	AT4G11380	6920489	6925969	+	Adaptin family protein	*
Chr4:6939301..6939400	Chr4	6939301	6939400	gene	AT4G11400	6938717	6940539	+	ARID/BRIGHT DNA-binding domain	*
Chr4:6947901..6948000	Chr4	6947901	6948000	gene	AT4G11420	6947476	6952445	-	eukaryotic translation initiation factor 3A	*
Chr4:6949501..6949600	Chr4	6949501	6949600	gene	AT4G11420	6947476	6952445	-	eukaryotic translation initiation factor 3A	*
Chr4:6959201..6959300	Chr4	6959201	6959300	gene	AT4G11450	6958681	6962046	-	Protein of unknown function (DUF3527)	*
Chr4:7031001..7031100	Chr4	7031001	7031100	QTE	QTE_CT00025402_VANDAL4	7030897	7031032	-	AT4TE30430	31
Chr4:7031001..7031100	Chr4	7031001	7031100	QTE	QTE_CT00026861_VANDAL5A	7031033	7031138	-	AT4TE30435	67
Chr4:7031001..7031100	Chr4	7031001	7031100	QTE	QTE_CT00006948_VANDAL5A	7031139	7032281	-	AT4TE30440	39
Chr4:7044101..7044200	Chr4	7044101	7044200	gene	AT4G11660	7042630	7044708	+	winged-helix DNA-binding transcription factor family protein	*
Chr4:7044101..7044200	Chr4	7044101	7044200	gene	AT4G11670	7044244	7053091	-	Protein of unknown function (DUF810)	44
Chr4:7047801..7047900	Chr4	7047801	7047900	gene	AT4G11670	7044244	7053091	-	Protein of unknown function (DUF810)	*
Chr4:7064201..7064300	Chr4	7064201	7064300	gene	AT4G11720	7063255	7066878	+	hapless 2	*
Chr4:7064201..7064300	Chr4	7064201	7064300	QTE	QTE_CT00027119_RathE3_cons	7063901	7064003	+	AT4TE30630	198
Chr4:7095001..7095100	Chr4	7095001	7095100	gene	AT4G11800	7093542	7099697	-	Calcineurin-like metallo-phosphoesterase superfamily protein	*
Chr4:7096501..7096600	Chr4	7096501	7096600	gene	AT4G11800	7093542	7099697	-	Calcineurin-like metallo-phosphoesterase superfamily protein	*
Chr4:7122201..7122300	Chr4	7122201	7122300	gene	AT4G11840	7121965	7125882	-	phospholipase D gamma 3	*
Chr4:7125701..7125800	Chr4	7125701	7125800	gene	AT4G11840	7121965	7125882	-	phospholipase D gamma 3	*
Chr4:7161201..7161300	Chr4	7161201	7161300	gene	AT4G11920	7160276	7163382	-	cell cycle switch protein 52 A2	*
Chr4:7162001..7162100	Chr4	7162001	7162100	gene	AT4G11920	7160276	7163382	-	cell cycle switch protein 52 A2	*
Chr4:7181601..7181700	Chr4	7181601	7181700	gene	AT4G11970	7180350	7183677	+	YTH family protein	*
Chr4:7202401..7202500	Chr4	7202401	7202500	gene	AT4G12020	7201656	7209648	+	protein kinase family protein	*
Chr4:7246901..7247000	Chr4	7246901	7247000	gene	AT4G12100	7246422	7248127	-	Cullin family protein	*
Chr4:7269601..7269700	Chr4	7269601	7269700	gene	AT4G12150	7268837	7270267	-	RING/U-box superfamily protein	*
Chr4:7286901..7287000	Chr4	7286901	7287000	gene	AT4G12230	7284519	7287542	+	alpha/beta-Hydrolases superfamily protein	*
Chr4:7430801..7430900	Chr4	7430801	7430900	gene	AT4G12540	7429876	7431602	-	no description	*
Chr4:7435101..7435200	Chr4	7435101	7435200	QTE	QTE_CT00024212_ATREP16	7434971	7435132	+	AT4TE32375	31
Chr4:7438801..7438900	Chr4	7438801	7438900	QTE	QTE_CT00008948_ATHPOGON1	7438031	7438811	-	AT4TE32395	10
Chr4:7438801..7438900	Chr4	7438801	7438900	QTE	QTE_CT00018353_HELITRONY3	7438812	7439134	+	AT4TE32400	88
Chr4:7451401..7451500	Chr4	7451401	7451500	gene	AT4G12590	7451004	7453088	-	Protein of unknown function DUF106, transmembrane	*
Chr4:7468701..7468800	Chr4	7468701	7468800	gene	AT4G12650	7467978	7470551	-	Endomembrane protein 70 protein family	*
Chr4:7515701..7515800	Chr4	7515701	7515800	gene	AT4G12780	7512047	7517005	+	Chaperone DnaJ-domain superfamily protein	*
Chr4:7554401..7554500	Chr4	7554401	7554500	QTE	QTE_CT00015043_ATLINE1A	7554012	7554326	+	AT4TE32970	75
Chr4:7554401..7554500	Chr4	7554401	7554500	QTE	QTE_CT00003240_ATREP9	7554327	7556090	+	AT4TE32975	*
Chr4:7556101..7556200	Chr4	7556101	7556200	QTE	QTE_CT00003240_ATREP9	7554327	7556090	+	AT4TE32975	11
Chr4:7556101..7556200	Chr4	7556101	7556200	QTE	QTE_CT00015301_ATREP7	7556091	7556122	+	AT4TE32980	21
Chr4:7556101..7556200	Chr4	7556101	7556200	QTE	QTE_CT00031000_ATREP8	7556123	7556160	+	AT4TE32985	*
Chr4:7651401..7651500	Chr4	7651401	7651500	gene	AT4G13150	7650223	7652289	-	no description	*
Chr4:7681701..7681800	Chr4	7681701	7681800	gene	AT4G13240	7680153	7682622	+	RHO guanyl-nucleotide exchange factor 9	*
Chr4:7763001..7763100	Chr4	7763001	7763100	QTE	QTE_CT00023062_ATDNA12T3_2	7762680	7762866	+	AT4TE34020	135
Chr4:7770301..7770400	Chr4	7770301	7770400	gene	AT4G13350	7769770	7773815	-	NSP (nuclear shuttle protein)-interacting GTPase	*
Chr4:7805501..7805600	Chr4	7805501	7805600	gene	AT4G13430	7803933	7807871	-	isopropyl malate isomerase large subunit 1	*
Chr4:7825501..7825800	Chr4	7825501	7825800	gene	AT4G13460	7824034	7827004	-	SU(VAR)3-9 homolog 9	*
Chr4:7882801..7882900	Chr4	7882801	7882900	NO_DATA
Chr4:7907801..7907900	Chr4	7907801	7907900	QTE	QTE_CT00012584_ATREP5	7907692	7908251	-	AT4TE34750	*
Chr4:7965801..7965900	Chr4	7965801	7965900	gene	AT4G13710	7962430	7966518	+	Pectin lyase-like superfamily protein	*
Chr4:7982001..7982100	Chr4	7982001	7982100	gene	AT4G13750	7975191	7987620	+	Histidine kinase-, DNA gyrase B-, and HSP90-like ATPase family protein	*
Chr4:7983101..7983200	Chr4	7983101	7983200	gene	AT4G13750	7975191	7987620	+	Histidine kinase-, DNA gyrase B-, and HSP90-like ATPase family protein	*
Chr4:7995501..7995600	Chr4	7995501	7995600	gene	AT4G13780	7993155	7998515	-	methionine--tRNA ligase, putative / methionyl-tRNA synthetase, putative / MetRS, putative	*
Chr4:8045601..8045700	Chr4	8045601	8045700	gene	AT4G13918	8043587	8047176	-	no description	*
Chr4:8045601..8045700	Chr4	8045601	8045700	gene	AT4G13920	8043803	8046559	+	receptor like protein 50	*
Chr4:8098701..8098800	Chr4	8098701	8098800	gene	AT4G14030	8097918	8100260	-	selenium-binding protein 1	*
Chr4:8109101..8109200	Chr4	8109101	8109200	QTE	QTE_CT00030871_ATGP5	8109154	8109192	-	AT4TE35790	*
Chr4:8109101..8109200	Chr4	8109101	8109200	QTE	QTE_CT00009799_ATGP6	8109193	8109907	-	AT4TE35795	7
Chr4:8159901..8160000	Chr4	8159901	8160000	gene	AT4G14150	8158572	8165008	-	phragmoplast-associated kinesin-related protein 1	*
Chr4:8160801..8160900	Chr4	8160801	8160900	gene	AT4G14150	8158572	8165008	-	phragmoplast-associated kinesin-related protein 1	*
Chr4:8161601..8161700	Chr4	8161601	8161700	gene	AT4G14150	8158572	8165008	-	phragmoplast-associated kinesin-related protein 1	*
Chr4:8170701..8170800	Chr4	8170701	8170800	gene	AT4G14160	8167426	8173368	+	Sec23/Sec24 protein transport family protein	*
Chr4:8223601..8223700	Chr4	8223601	8223700	gene	AT4G14280	8222518	8225185	+	ARM repeat superfamily protein	*
Chr4:8225001..8225100	Chr4	8225001	8225100	gene	AT4G14280	8222518	8225185	+	ARM repeat superfamily protein	*
Chr4:8227801..8227900	Chr4	8227801	8227900	gene	AT4G14290	8225481	8230281	-	alpha/beta-Hydrolases superfamily protein	*
Chr4:8238101..8238200	Chr4	8238101	8238200	gene	AT4G14310	8236759	8240324	-	Transducin/WD40 repeat-like superfamily protein	*
Chr4:8281001..8281100	Chr4	8281001	8281100	gene	AT4G14370	8279641	8283263	-	Disease resistance protein (TIR-NBS-LRR class) family	*
Chr4:8336201..8336300	Chr4	8336201	8336300	gene	AT4G14500	8334176	8337273	+	Polyketide cyclase/dehydrase and lipid transport superfamily protein	*
Chr4:8336201..8336300	Chr4	8336201	8336300	gene	AT4G14504	8336207	8336331	+	no description	93
Chr4:8401301..8401400	Chr4	8401301	8401400	gene	AT4G14650	8400574	8402911	-	no description	*
[truncated: 886 more rows]

## Sheet: CG-hypo
DOMAIN	CHROMOSOME	START_DOMAIN	STOP_DOMAIN	EL_TYPE	ELT_NAME	ELT_stop	ELT_start	ELT_strand	ANNOTATION	DISTANCE
Chr1:29701..29800	Chr1	29701	29800	gene	AT1G01040	23146	31227	+	dicer-like 1	*
Chr1:124001..124100	Chr1	124001	124100	gene	AT1G01320	121067	130577	-	Tetratricopeptide repeat (TPR)-like superfamily protein	*
Chr1:161701..161800	Chr1	161701	161800	gene	AT1G01440	159856	162572	-	Protein of unknown function (DUF3133)	*
Chr1:290601..290700	Chr1	290601	290700	gene	AT1G01790	284610	291094	+	K+ efflux antiporter 1	*
Chr1:308001..308100	Chr1	308001	308100	gene	AT1G01880	306480	309109	-	5'-3' exonuclease family protein	*
Chr1:331901..332000	Chr1	331901	332000	gene	AT1G01960	330588	337582	-	SEC7-like guanine nucleotide exchange family protein	*
Chr1:332501..332600	Chr1	332501	332600	gene	AT1G01960	330588	337582	-	SEC7-like guanine nucleotide exchange family protein	*
Chr1:339401..339500	Chr1	339401	339500	gene	AT1G01970	338291	340077	+	Tetratricopeptide repeat (TPR)-like superfamily protein	*
Chr1:360401..360500	Chr1	360401	360500	gene	AT1G02050	359117	360518	-	Chalcone and stilbene synthase family protein	*
Chr1:387501..387600	Chr1	387501	387600	gene	AT1G02090	387277	389647	-	Proteasome component (PCI) domain protein	*
Chr1:394901..395000	Chr1	394901	395000	gene	AT1G02110	392831	395528	+	Protein of unknown function (DUF630 and DUF632)	*
Chr1:396901..397000	Chr1	396901	397000	gene	AT1G02120	395761	399897	+	GRAM domain family protein	*
Chr1:445001..445100	Chr1	445001	445100	gene	AT1G02270	443149	446235	-	Calcium-binding endonuclease/exonuclease/phosphatase family	*
Chr1:492401..492500	Chr1	492401	492500	gene	AT1G02410	490925	492926	+	cytochrome c oxidase assembly protein CtaG / Cox11 family	*
Chr1:495601..495700	Chr1	495601	495700	gene	AT1G02430	495050	496062	-	ADP-ribosylation factor D1B	*
Chr1:532401..532500	Chr1	532401	532500	gene	AT1G02530	529795	534677	+	P-glycoprotein 12	*
Chr1:650101..650200	Chr1	650101	650200	gene	AT1G02890	645092	651907	-	AAA-type ATPase family protein	*
Chr1:712901..713000	Chr1	712901	713000	gene	AT1G03060	712473	726891	-	Beige/BEACH domain	*
Chr1:742901..743000	Chr1	742901	743000	gene	AT1G03090	739679	744184	+	methylcrotonyl-CoA carboxylase alpha chain, mitochondrial / 3-methylcrotonyl-CoA carboxylase 1 (MCCA)	*
Chr1:834201..834300	Chr1	834201	834300	gene	AT1G03370	830627	835361	+	C2 calcium/lipid-binding and GRAM domain containing protein	*
Chr1:887001..887100	Chr1	887001	887100	gene	AT1G03550	885623	887956	-	Secretory carrier membrane protein (SCAMP) family protein	*
Chr1:887001..887100	Chr1	887001	887100	gene	AT1G03545	885941	887906	+	no description	*
Chr1:939401..939500	Chr1	939401	939500	gene	AT1G03750	937920	941162	+	switch 2	*
Chr1:940301..940400	Chr1	940301	940400	gene	AT1G03750	937920	941162	+	switch 2	*
Chr1:947101..947200	Chr1	947101	947200	gene	AT1G03770	944572	947483	+	RING 1B	*
Chr1:1078801..1078900	Chr1	1078801	1078900	gene	AT1G04140	1075543	1080630	-	Transducin family protein / WD-40 repeat family protein	*
Chr1:1092801..1092900	Chr1	1092801	1092900	gene	AT1G04160	1086495	1096146	+	myosin XI B	*
Chr1:1149401..1149500	Chr1	1149401	1149500	gene	AT1G04300	1148597	1154652	-	TRAF-like superfamily protein	*
Chr1:1189901..1190000	Chr1	1189901	1190000	gene	AT1G04410	1189078	1191412	-	Lactate/malate dehydrogenase family protein	*
Chr1:1193001..1193100	Chr1	1193001	1193100	gene	AT1G04420	1191608	1193884	+	NAD(P)-linked oxidoreductase superfamily protein	*
Chr1:1227801..1227900	Chr1	1227801	1227900	gene	AT1G04510	1226575	1230827	+	MOS4-associated complex 3A	*
Chr1:1228101..1228200	Chr1	1228101	1228200	gene	AT1G04510	1226575	1230827	+	MOS4-associated complex 3A	*
Chr1:1371401..1371500	Chr1	1371401	1371500	gene	AT1G04860	1369054	1373101	-	ubiquitin-specific protease 2	*
Chr1:1417301..1417400	Chr1	1417301	1417400	gene	AT1G04985	1416343	1418482	-	no description	*
Chr1:1417301..1417400	Chr1	1417301	1417400	QTE	QTE_CT00025724_ATDNA1T9A	1417569	1417699	+	AT1TE04620	169
Chr1:1585701..1585800	Chr1	1585701	1585800	gene	AT1G05410	1585371	1587778	-	Protein of unknown function (DUF1423)	*
Chr1:1627701..1627800	Chr1	1627701	1627800	gene	AT1G05500	1624955	1629224	+	Calcium-dependent lipid-binding (CaLB domain) family protein	*
Chr1:1658001..1658100	Chr1	1658001	1658100	gene	AT1G05570	1647706	1659437	-	callose synthase 1	*
Chr1:1658501..1658600	Chr1	1658501	1658600	gene	AT1G05570	1647706	1659437	-	callose synthase 1	*
Chr1:1680801..1680900	Chr1	1680801	1680900	gene	AT1G05620	1679158	1681710	+	uridine-ribohydrolase 2	*
Chr1:1684401..1684600	Chr1	1684401	1684600	gene	AT1G05630	1682318	1687363	+	Endonuclease/exonuclease/phosphatase family protein	*
Chr1:1687201..1687300	Chr1	1687201	1687300	gene	AT1G05630	1682318	1687363	+	Endonuclease/exonuclease/phosphatase family protein	*
Chr1:1687201..1687300	Chr1	1687201	1687300	gene	AT1G05640	1687436	1689501	-	Ankyrin repeat family protein	136
Chr1:1700001..1700100	Chr1	1700001	1700100	gene	AT1G05670	1697587	1701025	-	Pentatricopeptide repeat (PPR-like) superfamily protein	*
Chr1:1711201..1711300	Chr1	1711201	1711300	gene	AT1G05700	1709796	1713245	+	Leucine-rich repeat transmembrane protein kinase protein	*
Chr1:1711901..1712000	Chr1	1711901	1712000	gene	AT1G05700	1709796	1713245	+	Leucine-rich repeat transmembrane protein kinase protein	*
Chr1:1736101..1736200	Chr1	1736101	1736200	gene	AT1G05790	1732871	1737489	+	lipase class 3 family protein	*
Chr1:1770201..1770300	Chr1	1770201	1770300	gene	AT1G05860	1769014	1771115	+	no description	*
Chr1:1796101..1796200	Chr1	1796101	1796200	gene	AT1G05910	1790224	1796647	+	cell division cycle protein 48-related / CDC48-related	*
Chr1:1808901..1809000	Chr1	1808901	1809000	gene	AT1G05960	1807973	1815474	-	ARM repeat superfamily protein	*
Chr1:1811601..1811900	Chr1	1811601	1811900	gene	AT1G05960	1807973	1815474	-	ARM repeat superfamily protein	*
Chr1:1898301..1898400	Chr1	1898301	1898400	gene	AT1G06210	1897203	1899208	+	ENTH/VHS/GAT family protein	*
Chr1:1914001..1914300	Chr1	1914001	1914300	gene	AT1G06250	1913256	1914895	-	alpha/beta-Hydrolases superfamily protein	*
Chr1:1925701..1925800	Chr1	1925701	1925800	gene	AT1G06290	1922352	1926278	+	acyl-CoA oxidase 3	*
Chr1:1948501..1948600	Chr1	1948501	1948600	gene	AT1G06390	1946788	1950860	+	GSK3/SHAGGY-like protein kinase 1	*
Chr1:1968001..1968100	Chr1	1968001	1968100	gene	AT1G06460	1967087	1969561	-	alpha-crystallin domain 32.1	*
Chr1:1981001..1981100	Chr1	1981001	1981100	gene	AT1G06490	1978762	1989409	+	glucan synthase-like 7	*
Chr1:2037801..2037900	Chr1	2037801	2037900	gene	AT1G06660	2037311	2040246	-	no description	*
Chr1:2066701..2066800	Chr1	2066701	2066800	gene	AT1G06720	2060444	2067323	-	P-loop containing nucleoside triphosphate hydrolases superfamily protein	*
Chr1:2074801..2074900	Chr1	2074801	2074900	gene	AT1G06750	2072979	2076505	+	P-loop containing nucleoside triphosphate hydrolases superfamily protein	*
Chr1:2137001..2137100	Chr1	2137001	2137100	gene	AT1G06960	2135851	2137732	+	RNA-binding (RRM/RBD/RNP motifs) family protein	*
Chr1:2271101..2271200	Chr1	2271101	2271200	gene	AT1G07390	2269893	2274820	+	receptor like protein 1	*
Chr1:2307401..2307500	Chr1	2307401	2307500	gene	AT1G07510	2305378	2309544	+	FTSH protease 10	*
Chr1:2343101..2343200	Chr1	2343101	2343200	gene	AT1G07615	2342198	2344271	-	GTP-binding protein Obg/CgtA	*
Chr1:2350601..2350700	Chr1	2350601	2350700	gene	AT1G07630	2349097	2351692	+	pol-like 5	*
Chr1:2370501..2370600	Chr1	2370501	2370600	gene	AT1G07670	2370052	2374545	-	endomembrane-type CA-ATPase 4	*
Chr1:2495701..2495800	Chr1	2495701	2495800	gene	AT1G08040	2495342	2498764	-	Protein of unknown function (DUF707)	*
Chr1:2734501..2734600	Chr1	2734501	2734600	gene	AT1G08610	2733657	2735819	-	Pentatricopeptide repeat (PPR) superfamily protein	*
Chr1:2734801..2734900	Chr1	2734801	2734900	gene	AT1G08610	2733657	2735819	-	Pentatricopeptide repeat (PPR) superfamily protein	*
Chr1:2742101..2742200	Chr1	2742101	2742200	gene	AT1G08620	2736774	2743758	+	Transcription factor jumonji (jmj) family protein / zinc finger (C5HC2 type) family protein	*
Chr1:2749301..2749400	Chr1	2749301	2749400	gene	AT1G08640	2748398	2751278	-	Chloroplast J-like domain 1	*
Chr1:2775601..2775700	Chr1	2775601	2775700	gene	AT1G08720	2774030	2779297	+	Protein kinase superfamily protein	*
Chr1:2776801..2776900	Chr1	2776801	2776900	gene	AT1G08720	2774030	2779297	+	Protein kinase superfamily protein	*
Chr1:2961001..2961100	Chr1	2961001	2961100	gene	AT1G09170	2956589	2962207	-	P-loop nucleoside triphosphate hydrolases superfamily protein with CH (Calponin Homology) domain	*
Chr1:2986901..2987300	Chr1	2986901	2987300	gene	AT1G09245	2986939	2987393	-	Plant self-incompatibility protein S1 family	361
Chr1:2986901..2987300	Chr1	2986901	2987300	QTE	QTE_CT00011699_ATREP2	2986348	2986950	-	AT1TE09700	49
Chr1:2986901..2987300	Chr1	2986901	2987300	QTE	QTE_CT00025873_VANDAL8	2986951	2987018	+	AT1TE09705	*
Chr1:2993401..2993800	Chr1	2993401	2993800	gene	AT1G09260	2993404	2993820	+	Chaperone DnaJ-domain superfamily protein	396
Chr1:3095901..3096000	Chr1	3095901	3096000	gene	AT1G09570	3095256	3100357	-	phytochrome A	*
Chr1:3175201..3175300	Chr1	3175201	3175300	gene	AT1G09795	3173534	3176910	+	ATP phosphoribosyl transferase 2	*
Chr1:3207001..3207100	Chr1	3207001	3207100	gene	AT1G09870	3205741	3208598	+	histidine acid phosphatase family protein	*
Chr1:3234501..3234600	Chr1	3234501	3234600	gene	AT1G09935	3234060	3235530	-	Phosphoglycerate mutase family protein	*
Chr1:3281401..3281500	Chr1	3281401	3281500	gene	AT1G10050	3279270	3283482	+	glycosyl hydrolase family 10 protein / carbohydrate-binding domain-containing protein	*
Chr1:3292401..3292500	Chr1	3292401	3292500	gene	AT1G10090	3290311	3296198	-	Early-responsive to dehydration stress protein (ERD4)	*
Chr1:3312401..3312500	Chr1	3312401	3312500	gene	AT1G10130	3310930	3322213	+	endoplasmic reticulum-type calcium-transporting ATPase 3	*
Chr1:3384501..3384600	Chr1	3384501	3384600	gene	AT1G10320	3384164	3388373	-	Zinc finger C-x8-C-x5-C-x3-H type family protein	*
Chr1:3408501..3408600	Chr1	3408501	3408600	gene	AT1G10390	3407024	3412843	-	Nucleoporin autopeptidase	*
Chr1:3457001..3457100	Chr1	3457001	3457100	gene	AT1G10490	3453228	3460620	+	Domain of unknown function (DUF1726)	*
Chr1:3622801..3622900	Chr1	3622801	3622900	gene	AT1G10870	3616610	3623758	-	ARF-GAP domain 4	*
Chr1:3662701..3662800	Chr1	3662701	3662800	gene	AT1G10950	3659209	3663984	+	transmembrane nine 1	*
Chr1:3726201..3726300	Chr1	3726201	3726300	gene	AT1G11130	3722857	3727450	+	Leucine-rich repeat protein kinase family protein	*
Chr1:3736401..3736500	Chr1	3736401	3736500	gene	AT1G11160	3733139	3739842	+	Transducin/WD40 repeat-like superfamily protein	*
Chr1:3812101..3812200	Chr1	3812101	3812200	gene	AT1G11330	3810093	3813607	+	S-locus lectin protein kinase family protein	*
Chr1:3812701..3812800	Chr1	3812701	3812800	gene	AT1G11330	3810093	3813607	+	S-locus lectin protein kinase family protein	*
Chr1:3977801..3977900	Chr1	3977801	3977900	gene	AT1G11780	3976839	3979195	-	oxidoreductase, 2OG-Fe(II) oxygenase family protein	*
Chr1:4009301..4009400	Chr1	4009301	4009400	gene	AT1G11880	4007705	4010433	-	transferases, transferring hexosyl groups	*
Chr1:4032301..4032400	Chr1	4032301	4032400	gene	AT1G11940	4031574	4034078	-	Core-2/I-branching beta-1,6-N-acetylglucosaminyltransferase family protein	*
Chr1:4041401..4041500	Chr1	4041401	4041500	gene	AT1G11960	4039711	4043880	-	ERD (early-responsive to dehydration stress) family protein	*
Chr1:4249701..4249800	Chr1	4249701	4249800	gene	AT1G12460	4247249	4250630	+	Leucine-rich repeat protein kinase family protein	*
Chr1:4255801..4255900	Chr1	4255801	4255900	gene	AT1G12470	4251032	4257392	+	zinc ion binding	*
Chr1:4267601..4267700	Chr1	4267601	4267700	gene	AT1G12520	4267106	4268926	-	copper chaperone for SOD1	*
Chr1:4324401..4324500	Chr1	4324401	4324500	gene	AT1G12700	4323556	4326333	-	ATP binding	*
Chr1:4345801..4345900	Chr1	4345801	4345900	gene	AT1G12750	4344985	4348328	-	RHOMBOID-like protein 6	*
Chr1:4490601..4490700	Chr1	4490601	4490700	gene	AT1G13170	4488533	4492587	-	OSBP(oxysterol binding protein)-related protein 1D	*
Chr1:4502501..4502600	Chr1	4502501	4502600	gene	AT1G13195	4501581	4503591	-	RING/U-box superfamily protein	*
Chr1:4546401..4546500	Chr1	4546401	4546500	gene	AT1G13270	4544953	4547312	+	methionine aminopeptidase 1B	*
Chr1:4546401..4546500	Chr1	4546401	4546500	QTE	QTE_CT00026752_ARNOLD2	4546279	4546388	+	AT1TE14750	13
Chr1:4546401..4546500	Chr1	4546401	4546500	QTE	QTE_CT00026912_VANDAL8	4546389	4546409	+	AT1TE14755	8
Chr1:4562101..4562200	Chr1	4562101	4562200	gene	AT1G13310	4561068	4563061	-	Endosomal targeting BRO1-like domain-containing protein	*
Chr1:4575501..4575600	Chr1	4575501	4575600	gene	AT1G13350	4572419	4576632	-	Protein kinase superfamily protein	*
Chr1:4613201..4613300	Chr1	4613201	4613300	gene	AT1G13450	4612731	4615353	-	Homeodomain-like superfamily protein	*
Chr1:4624001..4624100	Chr1	4624001	4624100	gene	AT1G13480	4622634	4624070	-	Protein of unknown function (DUF1262)	69
Chr1:4624001..4624100	Chr1	4624001	4624100	gene	AT1G13485	4624171	4624344	-	no description	71
Chr1:4640701..4640800	Chr1	4640701	4640800	gene	AT1G13560	4638514	4642104	-	aminoalcoholphosphotransferase 1	*
Chr1:4677701..4677800	Chr1	4677701	4677800	gene	AT1G13640	4677027	4679812	-	Phosphatidylinositol 3- and 4-kinase family protein	*
Chr1:4744401..4744500	Chr1	4744401	4744500	gene	AT1G13860	4743205	4746956	-	QUASIMODO2 LIKE 1	*
Chr1:4745001..4745100	Chr1	4745001	4745100	gene	AT1G13860	4743205	4746956	-	QUASIMODO2 LIKE 1	*
Chr1:4780001..4780100	Chr1	4780001	4780100	gene	AT1G13970	4779523	4782542	-	Protein of unknown function (DUF1336)	*
Chr1:4838101..4838200	Chr1	4838101	4838200	gene	AT1G14140	4837927	4839633	-	Mitochondrial substrate carrier family protein	*
Chr1:5030401..5030500	Chr1	5030401	5030500	gene	AT1G14650	5027662	5031779	+	SWAP (Suppressor-of-White-APricot)/surp domain-containing protein / ubiquitin family protein	*
Chr1:5030401..5030500	Chr1	5030401	5030500	QTE	QTE_CT00024483_ATIS112A	5030107	5030262	+	AT1TE16275	139
Chr1:5038901..5039000	Chr1	5038901	5039000	gene	AT1G14670	5037612	5040528	+	Endomembrane protein 70 protein family	*
Chr1:5039601..5039700	Chr1	5039601	5039700	gene	AT1G14670	5037612	5040528	+	Endomembrane protein 70 protein family	*
Chr1:5062701..5062800	Chr1	5062701	5062800	gene	AT1G14710	5061866	5065178	-	hydroxyproline-rich glycoprotein family protein	*
Chr1:5063301..5063400	Chr1	5063301	5063400	gene	AT1G14710	5061866	5065178	-	hydroxyproline-rich glycoprotein family protein	*
Chr1:5201101..5201200	Chr1	5201101	5201200	gene	AT1G15110	5199018	5202175	+	phosphatidyl serine synthase family protein	*
Chr1:5234201..5234300	Chr1	5234201	5234300	gene	AT1G15210	5231348	5236573	-	pleiotropic drug resistance 7	*
Chr1:5319301..5319500	Chr1	5319301	5319500	gene	AT1G15480	5318011	5320594	+	Tetratricopeptide repeat (TPR)-like superfamily protein	*
Chr1:5394801..5395000	Chr1	5394801	5395000	gene	AT1G15680	5393407	5394639	+	F-box family protein	162
Chr1:5458901..5459000	Chr1	5458901	5459000	gene	AT1G15880	5458535	5460333	-	golgi snare 11	*
Chr1:5459301..5459400	Chr1	5459301	5459400	gene	AT1G15880	5458535	5460333	-	golgi snare 11	*
Chr1:5467001..5467100	Chr1	5467001	5467100	gene	AT1G15910	5465336	5469125	+	XH/XS domain-containing protein	*
Chr1:5495901..5496000	Chr1	5495901	5496000	gene	AT1G16010	5495373	5497723	-	magnesium transporter 2	*
Chr1:5496301..5496400	Chr1	5496301	5496400	gene	AT1G16010	5495373	5497723	-	magnesium transporter 2	*
Chr1:5496601..5496700	Chr1	5496601	5496700	gene	AT1G16010	5495373	5497723	-	magnesium transporter 2	*
Chr1:5512701..5512800	Chr1	5512701	5512800	gene	AT1G16070	5511873	5513896	-	tubby like protein 8	*
Chr1:5567201..5567300	Chr1	5567201	5567300	gene	AT1G16270	5563087	5568368	+	Protein kinase superfamily protein with octicosapeptide/Phox/Bem1p domain	*
Chr1:5627701..5627800	Chr1	5627701	5627800	gene	AT1G16480	5625699	5628656	-	Tetratricopeptide repeat (TPR)-like superfamily protein	*
Chr1:5690301..5690400	Chr1	5690301	5690400	gene	AT1G16650	5687943	5691198	+	S-adenosyl-L-methionine-dependent methyltransferases superfamily protein	*
Chr1:5703701..5703800	Chr1	5703701	5703800	gene	AT1G16680	5702753	5705838	+	Chaperone DnaJ-domain superfamily protein	*
Chr1:5741301..5741400	Chr1	5741301	5741400	gene	AT1G16780	5739299	5744214	-	Inorganic H pyrophosphatase family protein	*
Chr1:5746301..5746400	Chr1	5746301	5746400	gene	AT1G16800	5745523	5755263	-	P-loop containing nucleoside triphosphate hydrolases superfamily protein	*
Chr1:5754501..5754600	Chr1	5754501	5754600	gene	AT1G16800	5745523	5755263	-	P-loop containing nucleoside triphosphate hydrolases superfamily protein	*
Chr1:5800201..5800300	Chr1	5800201	5800300	gene	AT1G16960	5799888	5800845	+	Ubiquitin domain-containing protein	*
Chr1:5805001..5805100	Chr1	5805001	5805100	gene	AT1G16970	5800767	5805799	-	KU70 homolog	*
Chr1:5910301..5910400	Chr1	5910301	5910400	gene	AT1G17270	5909249	5911693	-	O-fucosyltransferase family protein	*
Chr1:5935201..5935300	Chr1	5935201	5935300	gene	AT1G17340	5933870	5938761	+	Phosphoinositide phosphatase family protein	*
Chr1:5986001..5986100	Chr1	5986001	5986100	gene	AT1G17440	5983984	5987784	-	Transcription initiation factor TFIID subunit A	*
Chr1:6021001..6021100	Chr1	6021001	6021100	gene	AT1G17500	6018757	6023503	+	ATPase E1-E2 type family protein / haloacid dehalogenase-like hydrolase family protein	*
Chr1:6086601..6086700	Chr1	6086601	6086700	gene	AT1G17690	6082755	6088340	-	no description	*
Chr1:6310001..6310100	Chr1	6310001	6310100	gene	AT1G18335	6309041	6311326	-	Acyl-CoA N-acyltransferases (NAT) superfamily protein	*
Chr1:6371101..6371200	Chr1	6371101	6371200	gene	AT1G18500	6369347	6373025	+	methylthioalkylmalate synthase-like 4	*
Chr1:6387101..6387200	Chr1	6387101	6387200	gene	AT1G18560	6385449	6388080	+	BED zinc finger	*
Chr1:6424101..6424200	Chr1	6424101	6424200	gene	AT1G18660	6421117	6425880	+	zinc finger (C3HC4-type RING finger) family protein	*
Chr1:6503001..6503100	Chr1	6503001	6503100	gene	AT1G18840	6500848	6504413	-	IQ-domain 30	*
Chr1:6556501..6556600	Chr1	6556501	6556600	QTE	QTE_CT00017527_ATTIRX1A	6556170	6556521	+	AT1TE21250	20
Chr1:6570501..6570600	Chr1	6570501	6570600	gene	AT1G19025	6568853	6570939	+	DNA repair metallo-beta-lactamase family protein	*
Chr1:6597201..6597300	Chr1	6597201	6597300	gene	AT1G19100	6594930	6601355	+	Histidine kinase-, DNA gyrase B-, and HSP90-like ATPase family protein	*
Chr1:6617801..6617900	Chr1	6617801	6617900	gene	AT1G19170	6616643	6618986	+	Pectin lyase-like superfamily protein	*
Chr1:6668201..6668300	Chr1	6668201	6668300	gene	AT1G19290	6666249	6668963	+	Pentatricopeptide repeat (PPR) superfamily protein	*
Chr1:6726001..6726100	Chr1	6726001	6726100	gene	AT1G19430	6724573	6728040	-	S-adenosyl-L-methionine-dependent methyltransferases superfamily protein	*
Chr1:6806701..6806800	Chr1	6806701	6806800	gene	AT1G19680	6805457	6807862	+	RING/U-box superfamily protein	*
Chr1:6901601..6901700	Chr1	6901601	6901700	gene	AT1G19880	6900415	6904069	-	Regulator of chromosome condensation (RCC1) family protein	*
Chr1:6955301..6955400	Chr1	6955301	6955400	gene	AT1G20060	6950655	6956293	-	ATP binding microtubule motor family protein	*
Chr1:7080801..7080900	Chr1	7080801	7080900	gene	AT1G20410	7078898	7082547	-	Pseudouridine synthase family protein	*
Chr1:7115801..7115900	Chr1	7115801	7115900	gene	AT1G20550	7115241	7118161	-	O-fucosyltransferase family protein	*
Chr1:7247101..7247200	Chr1	7247101	7247200	gene	AT1G20840	7244939	7248143	-	tonoplast monosaccharide transporter1	*
Chr1:7318601..7318700	Chr1	7318601	7318700	gene	AT1G20970	7313946	7319574	+	no description	*
Chr1:7325801..7325900	Chr1	7325801	7325900	gene	AT1G20980	7324588	7329385	+	squamosa promoter binding protein-like 14	*
Chr1:7408801..7408900	Chr1	7408801	7408900	gene	AT1G21160	7407955	7412857	-	eukaryotic translation initiation factor 2 (eIF-2) family protein	*
Chr1:7441201..7441300	Chr1	7441201	7441300	gene	AT1G21250	7439266	7442113	+	cell wall-associated kinase	*
Chr1:7486501..7486600	Chr1	7486501	7486600	gene	AT1G21380	7485636	7488713	-	Target of Myb protein 1	*
Chr1:7541101..7541200	Chr1	7541101	7541200	NO_DATA
Chr1:7745301..7745400	Chr1	7745301	7745400	gene	AT1G22000	7744189	7747785	+	FBD, F-box and Leucine Rich Repeat domains containing protein	*
Chr1:8096801..8096900	Chr1	8096801	8096900	gene	AT1G22880	8095502	8097709	+	cellulase 5	*
Chr1:8251201..8251300	Chr1	8251201	8251300	gene	AT1G23230	8244440	8251795	+	no description	*
Chr1:8270301..8270400	Chr1	8270301	8270400	gene	AT1G23310	8268404	8271933	-	glutamate:glyoxylate aminotransferase	*
Chr1:8325801..8325900	Chr1	8325801	8325900	gene	AT1G23450	8324698	8326697	+	Tetratricopeptide repeat (TPR)-like superfamily protein	*
Chr1:8428501..8428600	Chr1	8428501	8428600	gene	AT1G23860	8427356	8429498	-	RS-containing zinc finger protein 21	*
Chr1:8439601..8439700	Chr1	8439601	8439700	gene	AT1G23890	8438766	8440866	-	NHL domain-containing protein	*
Chr1:8574001..8574100	Chr1	8574001	8574100	gene	AT1G24210	8573549	8575156	-	Paired amphipathic helix (PAH2) superfamily protein	*
Chr1:8579401..8579500	Chr1	8579401	8579500	gene	AT1G24220	8578658	8582413	-	paired amphipathic helix repeat-containing protein	*
Chr1:8637501..8637600	Chr1	8637501	8637600	gene	AT1G24340	8635209	8638986	+	FAD/NAD(P)-binding oxidoreductase family protein	*
Chr1:8642301..8642400	Chr1	8642301	8642400	gene	AT1G24360	8640582	8643478	+	NAD(P)-binding Rossmann-fold superfamily protein	*
Chr1:8738001..8738200	Chr1	8738001	8738200	NO_DATA
Chr1:8740601..8740700	Chr1	8740601	8740700	NO_DATA
Chr1:8971501..8971600	Chr1	8971501	8971600	gene	AT1G25540	8969065	8974660	-	phytochrome and flowering time regulatory protein (PFT1)	*
Chr1:9050001..9050100	Chr1	9050001	9050100	gene	AT1G26170	9047433	9054589	-	ARM repeat superfamily protein	*
Chr1:9195101..9195200	Chr1	9195101	9195200	gene	AT1G26610	9193350	9195280	+	C2H2-like zinc finger protein	*
Chr1:9525801..9525900	Chr1	9525801	9525900	gene	AT1G27430	9520911	9526928	-	GYF domain-containing protein	*
Chr1:9526101..9526200	Chr1	9526101	9526200	gene	AT1G27430	9520911	9526928	-	GYF domain-containing protein	*
Chr1:9542201..9542300	Chr1	9542201	9542300	gene	AT1G27470	9540113	9544292	-	transducin family protein / WD-40 repeat family protein	*
Chr1:9672401..9672500	Chr1	9672401	9672500	gene	AT1G27770	9671638	9676157	-	autoinhibited Ca2+-ATPase 1	*
Chr1:9804601..9804700	Chr1	9804601	9804700	gene	AT1G28110	9803641	9806896	-	serine carboxypeptidase-like 45	*
Chr1:9921001..9921100	Chr1	9921001	9921100	gene	AT1G28320	9920507	9924488	-	protease-related	*
Chr1:9977301..9977400	Chr1	9977301	9977400	gene	AT1G28410	9976182	9979267	-	no description	*
Chr1:10086601..10086700	Chr1	10086601	10086700	gene	AT1G28710	10086600	10089772	-	Nucleotide-diphospho-sugar transferase family protein	*
Chr1:10093301..10093400	Chr1	10093301	10093400	gene	AT1G28790	10093309	10093380	+	no description	*
Chr1:10144501..10145000	Chr1	10144501	10145000	QTE	QTE_CT00017548_ATDNA2T9C	10144183	10144531	-	AT1TE32715	30
Chr1:10144501..10145000	Chr1	10144501	10145000	QTE	QTE_CT00031432_BRODYAGA1A	10144532	10144558	-	AT1TE32720	*
Chr1:10167601..10167700	Chr1	10167601	10167700	QTE	QTE_CT00021884_ATGP2	10167602	10167820	+	AT1TE32815	98
Chr1:10205301..10205400	Chr1	10205301	10205400	QTE	QTE_CT00018629_HELITRONY3	10205049	10205150	+	AT1TE32930	151
Chr1:10205301..10205400	Chr1	10205301	10205400	QTE	QTE_CT00010673_ATREP10B	10205151	10205810	+	AT1TE32935	*
Chr1:10254001..10254100	Chr1	10254001	10254100	gene	AT1G29310	10252294	10254690	+	SecY protein transport family protein	*
Chr1:10257001..10257100	Chr1	10257001	10257100	gene	AT1G29320	10255321	10258343	+	Transducin/WD40 repeat-like superfamily protein	*
Chr1:10291201..10291300	Chr1	10291201	10291300	gene	AT1G29400	10290040	10294630	-	MEI2-like protein 5	*
Chr1:10306101..10306200	Chr1	10306101	10306200	gene	AT1G29450	10305951	10306499	-	SAUR-like auxin-responsive protein family	*
Chr1:10419001..10419100	Chr1	10419001	10419100	gene	AT1G29750	10413881	10420524	-	receptor-like kinase in flowers 1	*
Chr1:10433401..10433500	Chr1	10433401	10433500	gene	AT1G29800	10432601	10435441	+	RING/FYVE/PHD-type zinc finger family protein	*
Chr1:10500201..10500300	Chr1	10500201	10500300	gene	AT1G29970	10498351	10501452	-	60S ribosomal protein L18A-1	*
Chr1:10686601..10686700	Chr1	10686601	10686700	gene	AT1G30330	10685822	10690838	-	auxin response factor 6	*
Chr1:10718001..10718100	Chr1	10718001	10718100	gene	AT1G30360	10715665	10718997	+	Early-responsive to dehydration stress protein (ERD4)	*
Chr1:10751601..10751700	Chr1	10751601	10751700	gene	AT1G30420	10748816	10756316	+	multidrug resistance-associated protein 12	*
Chr1:10781801..10781900	Chr1	10781801	10781900	gene	AT1G30470	10779171	10786697	+	SIT4 phosphatase-associated family protein	*
Chr1:10792101..10792200	Chr1	10792101	10792200	gene	AT1G30480	10790022	10792575	+	D111/G-patch domain-containing protein	*
Chr1:10797401..10797500	Chr1	10797401	10797500	gene	AT1G30490	10796135	10800961	-	Homeobox-leucine zipper family protein / lipid-binding START domain-containing protein	*
Chr1:10907901..10908000	Chr1	10907901	10908000	gene	AT1G30755	10905817	10908892	-	Protein of unknown function (DUF668)	*
Chr1:10939001..10939100	Chr1	10939001	10939100	gene	AT1G30810	10936765	10942292	-	Transcription factor jumonji (jmj) family protein / zinc finger (C5HC2 type) family protein	*
Chr1:10980401..10980500	Chr1	10980401	10980500	gene	AT1G30845	10979646	10980688	+	no description	*
Chr1:11042001..11042100	Chr1	11042001	11042100	gene	AT1G30970	11040281	11043751	-	zinc finger (C2H2 type) family protein	*
Chr1:11105101..11105200	Chr1	11105101	11105200	gene	AT1G31120	11104301	11107763	-	K+ uptake permease 10	*
Chr1:11218601..11218700	Chr1	11218601	11218700	gene	AT1G31340	11217845	11219458	-	related to ubiquitin 1	*
Chr1:11407001..11407300	Chr1	11407001	11407300	QTE	QTE_CT00001235_ATREP5	11406655	11410513	-	AT1TE36890	*
Chr1:11426301..11426400	Chr1	11426301	11426400	gene	AT1G31840	11423906	11426714	+	Tetratricopeptide repeat (TPR)-like superfamily protein	*
Chr1:11538601..11538700	Chr1	11538601	11538700	gene	AT1G32080	11537342	11539800	-	membrane protein, putative	*
Chr1:11631901..11632000	Chr1	11631901	11632000	QTE	QTE_CT00008966_ATREP4	11631746	11632526	+	AT1TE37645	*
Chr1:11658201..11658300	Chr1	11658201	11658300	gene	AT1G32330	11656986	11660376	-	heat shock transcription factor A1D	*
Chr1:11664501..11664600	Chr1	11664501	11664600	gene	AT1G32340	11663070	11666058	-	NDR1/HIN1-like 8	*
Chr1:11829301..11829400	Chr1	11829301	11829400	gene	AT1G32700	11827433	11829759	+	PLATZ transcription factor family protein	*
Chr1:11855301..11855400	Chr1	11855301	11855400	gene	AT1G32750	11846247	11856765	-	HAC13 protein (HAC13)	*
Chr1:11942501..11942800	Chr1	11942501	11942800	gene	AT1G32950	11941438	11944760	+	Subtilase family protein	*
Chr1:11985201..11985300	Chr1	11985201	11985300	gene	AT1G33070	11982889	11985299	+	MADS-box family protein	98
Chr1:12243001..12243100	Chr1	12243001	12243100	gene	AT1G33770	12242126	12244462	+	Protein kinase superfamily protein	*
Chr1:12243001..12243100	Chr1	12243001	12243100	QTE	QTE_CT00014337_ATMU6N1	12242736	12243209	-	AT1TE39775	*
Chr1:12325001..12325100	Chr1	12325001	12325100	gene	AT1G33930	12323888	12327084	+	P-loop containing nucleoside triphosphate hydrolases superfamily protein	*
Chr1:12325001..12325100	Chr1	12325001	12325100	QTE	QTE_CT00030694_ATHPOGON1	12324786	12324806	-	AT1TE40070	195
Chr1:12325001..12325100	Chr1	12325001	12325100	QTE	QTE_CT00006652_ATREP15	12324807	12325818	+	AT1TE40075	*
Chr1:12655701..12655800	Chr1	12655701	12655800	gene	AT1G34570	12654940	12656486	-	Essential protein Yae1, N-terminal	*
Chr1:12753101..12753200	Chr1	12753101	12753200	NO_DATA
Chr1:12843501..12843600	Chr1	12843501	12843600	QTE	QTE_CT00001407_ATCOPIA36	12842158	12845721	+	AT1TE41800	*
Chr1:12844501..12844600	Chr1	12844501	12844600	QTE	QTE_CT00001407_ATCOPIA36	12842158	12845721	+	AT1TE41800	*
Chr1:12849801..12849900	Chr1	12849801	12849900	QTE	QTE_CT00003321_ATHILA4C	12847931	12849661	+	AT1TE41820	140
Chr1:12879601..12879700	Chr1	12879601	12879700	gene	AT1G35181	12879306	12879470	+	no description	131
Chr1:13070201..13070300	Chr1	13070201	13070300	QTE	QTE_CT00007166_HELITRONY1A	13069750	13070698	-	AT1TE42680	*
Chr1:13253701..13253800	Chr1	13253701	13253800	gene	AT1G35750	13253398	13255570	-	pumilio 10	*
Chr1:13353701..13354000	Chr1	13353701	13354000	QTE	QTE_CT00005628_HELITRONY3	13353936	13355092	-	AT1TE43670	64
Chr1:13354201..13354300	Chr1	13354201	13354300	QTE	QTE_CT00005628_HELITRONY3	13353936	13355092	-	AT1TE43670	*
Chr1:13604501..13605100	Chr1	13604501	13605100	NO_DATA
Chr1:13673501..13673600	Chr1	13673501	13673600	gene	AT1G36320	13671814	13674098	+	no description	*
Chr1:13854201..13854300	Chr1	13854201	13854300	QTE	QTE_CT00005009_ATLINE1A	13854430	13855683	-	AT1TE45430	130
Chr1:14003201..14003300	Chr1	14003201	14003300	NO_DATA
Chr1:14006801..14006900	Chr1	14006801	14006900	QTE	QTE_CT00025669_ATDNA12T3_2	14006701	14006832	+	AT1TE45985	31
Chr1:14006801..14006900	Chr1	14006801	14006900	QTE	QTE_CT00020781_ATCOPIA12	14006883	14007129	+	AT1TE45990	17
Chr1:14014801..14014900	Chr1	14014801	14014900	gene	AT1G36960	14014796	14015508	+	no description	*
Chr1:14014801..14014900	Chr1	14014801	14014900	QTE	QTE_CT00014555_HELITRONY3	14014305	14014694	-	AT1TE46035	107
Chr1:14014801..14014900	Chr1	14014801	14014900	QTE	QTE_CT00026760_ATREP3	14014695	14014744	-	AT1TE46040	57
Chr1:14015301..14015400	Chr1	14015301	14015400	gene	AT1G36960	14014796	14015508	+	no description	*
Chr1:14152801..14152900	Chr1	14152801	14152900	QTE	QTE_CT00018286_ATDNA12T3_2	14152940	14153264	+	AT1TE46485	40
Chr1:14283701..14283800	Chr1	14283701	14283800	NO_DATA
Chr1:14310201..14310300	Chr1	14310201	14310300	QTE	QTE_CT00015918_ATHILA4	14309742	14310150	-	AT1TE47015	51
Chr1:14310201..14310300	Chr1	14310201	14310300	QTE	QTE_CT00005088_VANDAL3	14310437	14311679	+	AT1TE47020	137
Chr1:15651201..15651300	Chr1	15651201	15651300	gene	AT1G41880	15651027	15652542	-	Ribosomal protein L35Ae family protein	*
Chr1:15932901..15933000	Chr1	15932901	15933000	gene	AT1G42470	15926987	15935208	+	Patched family protein	*
Chr1:15938601..15938700	Chr1	15938601	15938700	gene	AT1G42480	15936207	15938863	+	no description	*
Chr1:15982901..15983000	Chr1	15982901	15983000	gene	AT1G42560	15980135	15983328	-	Seven transmembrane MLO family protein	*
Chr1:16398501..16398600	Chr1	16398501	16398600	gene	AT1G43560	16398099	16399878	-	thioredoxin Y2	*
Chr1:16398901..16399000	Chr1	16398901	16399000	gene	AT1G43560	16398099	16399878	-	thioredoxin Y2	*
Chr1:16480301..16480400	Chr1	16480301	16480400	gene	AT1G43690	16478247	16482837	+	ubiquitin interaction motif-containing protein	*
Chr1:16486701..16486800	Chr1	16486701	16486800	gene	AT1G43710	16486320	16488384	-	Pyridoxal phosphate (PLP)-dependent transferases superfamily protein	*
Chr1:16647701..16647800	Chr1	16647701	16647800	gene	AT1G43890	16646732	16648648	+	RAB GTPASE HOMOLOG B18	*
Chr1:16817301..16817500	Chr1	16817301	16817500	NO_DATA
Chr1:16981301..16981400	Chr1	16981301	16981400	gene	AT1G44910	16975604	16982965	+	pre-mRNA-processing protein 40A	*
Chr1:16984801..16984900	Chr1	16984801	16984900	QTE	QTE_CT00010631_BRODYAGA2	16984450	16985111	+	AT1TE56230	*
Chr1:16984801..16984900	Chr1	16984801	16984900	QTE	QTE_._SADHU	16985002	16985852	+	AT1TE56235	102
Chr1:17059501..17059600	Chr1	17059501	17059600	QTE	QTE_CT00000755_ATCOPIA1	17054926	17060041	+	AT1TE56445	*
Chr1:17100001..17100100	Chr1	17100001	17100100	gene	AT1G45180	17098491	17101896	+	RING/U-box superfamily protein	*
Chr1:17307501..17307600	Chr1	17307501	17307600	gene	AT1G47230	17306574	17308848	+	CYCLIN A3	*
Chr1:17373501..17373600	Chr1	17373501	17373600	gene	AT1G47380	17372537	17376075	-	Protein phosphatase 2C family protein	*
Chr1:17459101..17459200	Chr1	17459101	17459200	gene	AT1G47550	17457122	17464386	+	exocyst complex component sec3A	*
Chr1:17461001..17461100	Chr1	17461001	17461100	gene	AT1G47550	17457122	17464386	+	exocyst complex component sec3A	*
Chr1:17517101..17517200	Chr1	17517101	17517200	NO_DATA
Chr1:17624401..17624600	Chr1	17624401	17624600	QTE	QTE_CT00021917_ATCOPIA21	17624596	17624811	-	AT1TE58500	4
Chr1:17637001..17637300	Chr1	17637001	17637300	gene	AT1G47870	17634757	17637772	+	winged-helix DNA-binding transcription factor family protein	*
Chr1:17691301..17691400	Chr1	17691301	17691400	QTE	QTE_CT00014591_ATCOPIA11	17690748	17691210	-	AT1TE58750	91
Chr1:17707901..17708000	Chr1	17707901	17708000	QTE	QTE_CT00004081_ATREP15	17706491	17707964	+	AT1TE58805	63
Chr1:17707901..17708000	Chr1	17707901	17708000	QTE	QTE_CT00004445_HELITRONY1A	17707965	17708087	+	AT1TE58810	35
Chr1:17707901..17708000	Chr1	17707901	17708000	QTE	QTE_CT00023142_ATREP15	17708088	17708149	+	AT1TE58815	88
Chr1:17707901..17708000	Chr1	17707901	17708000	QTE	QTE_CT00002609_HELITRONY3	17708150	17710775	+	AT1TE58820	150
Chr1:17744301..17744400	Chr1	17744301	17744400	gene	AT1G48090	17732010	17758444	-	calcium-dependent lipid-binding family protein	*
Chr1:17750301..17750400	Chr1	17750301	17750400	gene	AT1G48090	17732010	17758444	-	calcium-dependent lipid-binding family protein	*
Chr1:17756301..17756400	Chr1	17756301	17756400	gene	AT1G48090	17732010	17758444	-	calcium-dependent lipid-binding family protein	*
Chr1:17757001..17757100	Chr1	17757001	17757100	gene	AT1G48090	17732010	17758444	-	calcium-dependent lipid-binding family protein	*
Chr1:17776201..17776300	Chr1	17776201	17776300	gene	AT1G48120	17773688	17779955	-	hydrolases	*
Chr1:17788001..17788100	Chr1	17788001	17788100	gene	AT1G48160	17786545	17789024	-	signal recognition particle 19 kDa protein, putative / SRP19, putative	*
Chr1:17800601..17800700	Chr1	17800601	17800700	gene	AT1G48210	17798431	17801987	+	Protein kinase superfamily protein	*
Chr1:17815001..17815100	Chr1	17815001	17815100	gene	AT1G48260	17813976	17817283	-	CBL-interacting protein kinase 17	*
Chr1:17872501..17872600	Chr1	17872501	17872600	gene	AT1G48360	17868650	17873032	+	zinc ion binding	*
Chr1:17876101..17876200	Chr1	17876101	17876200	gene	AT1G48370	17874512	17877397	+	YELLOW STRIPE like 8	*
Chr1:17879601..17879700	Chr1	17879601	17879700	gene	AT1G48390	17879448	17880903	-	RNI-like superfamily protein	*
Chr1:17888301..17888400	Chr1	17888301	17888400	gene	AT1G48410	17885633	17892596	-	Stabilizer of iron transporter SufD / Polynucleotidyl transferase	*
Chr1:17903101..17903200	Chr1	17903101	17903200	gene	AT1G48430	17902636	17906806	-	Dihydroxyacetone kinase	*
Chr1:17927201..17927300	Chr1	17927201	17927300	gene	AT1G48490	17921935	17928930	-	Protein kinase superfamily protein	*
Chr1:17941801..17941900	Chr1	17941801	17941900	gene	AT1G48520	17940088	17942822	+	GLU-ADT subunit B	*
Chr1:18053501..18053600	Chr1	18053501	18053600	QTE	QTE_CT00006549_ATCOPIA17	18053195	18054218	-	AT1TE59860	*
Chr1:18064201..18064300	Chr1	18064201	18064300	gene	AT1G48840	18061521	18065031	+	Plant protein of unknown function (DUF639)	*
Chr1:18090501..18090700	Chr1	18090501	18090700	QTE	QTE_CT00003976_ATREP10B	18089635	18091144	+	AT1TE59980	*
Chr1:18140601..18140700	Chr1	18140601	18140700	gene	AT1G49040	18139234	18148981	-	stomatal cytokinesis defective / SCD1 protein (SCD1)	*
Chr1:18145601..18145700	Chr1	18145601	18145700	gene	AT1G49040	18139234	18148981	-	stomatal cytokinesis defective / SCD1 protein (SCD1)	*
Chr1:18189501..18189600	Chr1	18189501	18189600	QTE	QTE_CT00008114_ATREP6	18189520	18190373	-	AT1TE60270	80
Chr1:18458201..18458300	Chr1	18458201	18458300	QTE	QTE_CT00021703_RP1_AT	18457968	18458190	+	AT1TE61180	11
Chr1:18533001..18533100	Chr1	18533001	18533100	gene	AT1G50030	18522441	18539995	-	target of rapamycin	*
Chr1:18571701..18571800	Chr1	18571701	18571800	gene	AT1G50140	18569735	18578702	-	P-loop containing nucleoside triphosphate hydrolases superfamily protein	*
Chr1:18816901..18817000	Chr1	18816901	18817000	QTE	QTE_CT00019030_DT1	18816505	18816805	+	AT1TE62400	96
Chr1:18816901..18817000	Chr1	18816901	18817000	QTE	QTE_CT00023784_ATREP15	18816806	18816831	+	AT1TE62405	70
Chr1:18897301..18897400	Chr1	18897301	18897400	gene	AT1G50970	18896323	18900268	+	Membrane trafficking VPS53 family protein	*
Chr1:19046901..19047000	Chr1	19046901	19047000	gene	AT1G51370	19045059	19047518	+	F-box/RNI-like/FBD-like domains-containing protein	*
Chr1:19099801..19099900	Chr1	19099801	19099900	gene	AT1G51500	19097797	19101080	-	ABC-2 type transporter family protein	*
Chr1:19120401..19120500	Chr1	19120401	19120500	gene	AT1G51560	19119635	19121938	-	Pyridoxamine 5'-phosphate oxidase family protein	*
Chr1:19226601..19226700	Chr1	19226601	19226700	NO_DATA
Chr1:19227001..19227100	Chr1	19227001	19227100	gene	AT1G51810	19227119	19232359	-	Leucine-rich repeat protein kinase family protein	19
Chr1:19233701..19233900	Chr1	19233701	19233900	QTE	QTE_CT00025366_RathE1_cons	19233923	19234058	-	AT1TE63730	23
Chr1:19354501..19354600	Chr1	19354501	19354600	QTE	QTE_CT00007859_ATREP10D	19353479	19354354	-	AT1TE64110	147
Chr1:19354801..19354900	Chr1	19354801	19354900	gene	AT1G52050	19354919	19356764	-	Mannose-binding lectin superfamily protein	19
Chr1:19447901..19448000	Chr1	19447901	19448000	QTE	QTE_CT00000912_ATCOPIA94	19445903	19450693	+	AT1TE64390	*
Chr1:19463101..19463200	Chr1	19463101	19463200	gene	AT1G52260	19460570	19463445	+	PDI-like 1-5	*
Chr1:19481501..19481600	Chr1	19481501	19481600	gene	AT1G52315	19481188	19482674	+	Regulator of Vps4 activity in the MVB pathway protein	*
Chr1:19529801..19529900	Chr1	19529801	19529900	gene	AT1G52420	19527842	19531287	+	UDP-Glycosyltransferase superfamily protein	*
Chr1:19882201..19882300	Chr1	19882201	19882300	gene	AT1G53300	19879422	19882375	+	tetratricopetide-repeat thioredoxin-like 1	*
Chr1:19908801..19908900	Chr1	19908801	19908900	QTE	QTE_CT00018041_ATTIR16T3A	19908865	19909195	-	AT1TE65810	35
Chr1:19920001..19920100	Chr1	19920001	19920100	gene	AT1G53390	19918047	19923807	+	P-loop containing nucleoside triphosphate hydrolases superfamily protein	*
Chr1:19947901..19948000	Chr1	19947901	19948000	gene	AT1G53440	19945959	19951562	+	Leucine-rich repeat transmembrane protein kinase	*
Chr1:19951801..19951900	Chr1	19951801	19951900	gene	AT1G53450	19951006	19954115	-	no description	*
Chr1:20055301..20055600	Chr1	20055301	20055600	gene	AT1G53710	20053161	20056396	-	Calcineurin-like metallo-phosphoesterase superfamily protein	*
Chr1:20066101..20066200	Chr1	20066101	20066200	gene	AT1G53750	20065714	20068466	-	regulatory particle triple-A 1A	*
Chr1:20261201..20261300	Chr1	20261201	20261300	gene	AT1G54270	20259692	20262266	+	eif4a-2	*
Chr1:20265101..20265200	Chr1	20265101	20265200	gene	AT1G54280	20262766	20267821	-	ATPase E1-E2 type family protein / haloacid dehalogenase-like hydrolase family protein	*
Chr1:20364501..20364600	Chr1	20364501	20364600	gene	AT1G54520	20363448	20366061	+	no description	*
Chr1:20370501..20370600	Chr1	20370501	20370600	gene	AT1G54550	20369651	20370986	+	F-box and associated interaction domains-containing protein	*
Chr1:20715801..20715900	Chr1	20715801	20715900	gene	AT1G55490	20715563	20719196	-	chaperonin 60 beta	*
Chr1:20933701..20933800	Chr1	20933701	20933800	gene	AT1G55970	20932129	20938290	-	histone acetyltransferase of the CBP family 4	*
Chr1:20946901..20947000	Chr1	20946901	20947000	gene	AT1G56000	20944141	20946718	+	FAD/NAD(P)-binding oxidoreductase family protein	183
Chr1:20946901..20947000	Chr1	20946901	20947000	gene	AT1G56010	20946571	20949281	-	NAC domain containing protein 1	*
Chr1:20988401..20988500	Chr1	20988401	20988500	gene	AT1G56120	20987288	20993072	-	Leucine-rich repeat transmembrane protein kinase	*
Chr1:21194201..21194400	Chr1	21194201	21194400	gene	AT1G56560	21192499	21195112	+	Plant neutral invertase family protein	*
Chr1:21316201..21316300	Chr1	21316201	21316300	NO_DATA
Chr1:21332901..21333000	Chr1	21332901	21333000	gene	AT1G57600	21330512	21334727	-	MBOAT (membrane bound O-acyl transferase) family protein	*
Chr1:21341701..21342200	Chr1	21341701	21342200	QTE	QTE_CT00006500_ATMUN2	21341500	21342530	-	AT1TE70480	*
Chr1:21357601..21357700	Chr1	21357601	21357700	gene	AT1G57670	21357169	21359872	-	Toll-Interleukin-Resistance (TIR) domain family protein	*
Chr1:21379501..21379600	Chr1	21379501	21379600	gene	AT1G57720	21377615	21380382	+	Translation elongation factor EF1B, gamma chain	*
Chr1:21394101..21394200	Chr1	21394101	21394200	gene	AT1G57765	21393351	21394962	+	no description	*
Chr1:21394601..21394700	Chr1	21394601	21394700	gene	AT1G57765	21393351	21394962	+	no description	*
Chr1:21397501..21397600	Chr1	21397501	21397600	gene	AT1G57770	21395196	21398280	+	FAD/NAD(P)-binding oxidoreductase family protein	*
Chr1:21503301..21503400	Chr1	21503301	21503400	gene	AT1G58070	21502905	21504075	+	no description	*
Chr1:21556801..21556900	Chr1	21556801	21556900	gene	AT1G58210	21553621	21558056	+	kinase interacting family protein	*
Chr1:21598501..21598600	Chr1	21598501	21598600	gene	AT1G58250	21587142	21601621	-	Golgi-body localisation protein domain	*
Chr1:21599601..21599700	Chr1	21599601	21599700	gene	AT1G58250	21587142	21601621	-	Golgi-body localisation protein domain	*
Chr1:21710301..21710400	Chr1	21710301	21710400	QTE	QTE_CT00016724_ATDNA12T3_2	21710249	21710625	-	AT1TE71640	*
Chr1:21711901..21712000	Chr1	21711901	21712000	gene	AT1G58430	21711565	21713103	-	GDSL-like Lipase/Acylhydrolase family protein	*
Chr1:21742101..21742200	Chr1	21742101	21742200	QTE	QTE_CT00020782_ATDNAI27T9B	21741797	21742041	-	AT1TE71745	60
Chr1:21885601..21885700	Chr1	21885601	21885700	gene	AT1G59580	21884043	21886051	+	mitogen-activated protein kinase homolog 2	*
Chr1:21984801..21984900	Chr1	21984801	21984900	gene	AT1G59760	21984445	21990175	-	RNA helicase, ATP-dependent, SK12/DOB1 protein	*
Chr1:22016401..22016500	Chr1	22016401	22016500	gene	AT1G59820	22011328	22020294	+	aminophospholipid ATPase 3	*
Chr1:22188901..22189000	Chr1	22188901	22189000	gene	AT1G60160	22188114	22191395	-	Potassium transporter family protein	*
Chr1:22303301..22303400	Chr1	22303301	22303400	gene	AT1G60545	22302492	22305156	+	no description	*
Chr1:22330701..22330900	Chr1	22330701	22330900	NO_DATA
Chr1:22440601..22440700	Chr1	22440601	22440700	gene	AT1G60940	22439123	22442217	-	SNF1-related protein kinase 2.10	*
Chr1:22513001..22513100	Chr1	22513001	22513100	QTE	QTE_CT00008703_HELITRONY1B	22512715	22513516	+	AT1TE74260	*
Chr1:22584701..22584800	Chr1	22584701	22584800	gene	AT1G61240	22581466	22585212	+	Protein of unknown function (DUF707)	*
Chr1:22638501..22638600	Chr1	22638501	22638600	gene	AT1G61360	22637728	22641825	-	S-locus lectin protein kinase family protein	*
Chr1:22861101..22861200	Chr1	22861101	22861200	gene	AT1G61850	22856188	22862359	+	phospholipases	*
Chr1:22984901..22985000	Chr1	22984901	22985000	NO_DATA
Chr1:23035301..23035400	Chr1	23035301	23035400	NO_DATA
Chr1:23176901..23177000	Chr1	23176901	23177000	gene	AT1G62580	23173333	23176931	+	Flavin-binding monooxygenase family protein	30
Chr1:23176901..23177000	Chr1	23176901	23177000	gene	AT1G62590	23176930	23179248	-	pentatricopeptide (PPR) repeat-containing protein	70
Chr1:23178001..23178100	Chr1	23178001	23178100	gene	AT1G62590	23176930	23179248	-	pentatricopeptide (PPR) repeat-containing protein	*
Chr1:23204701..23204800	Chr1	23204701	23204800	gene	AT1G62670	23204773	23206665	-	rna processing factor 2	27
Chr1:23292701..23292800	Chr1	23292701	23292800	gene	AT1G62880	23291929	23295266	+	Cornichon family protein	*
Chr1:23446101..23446200	Chr1	23446101	23446200	gene	AT1G63210	23443688	23447354	+	Transcription elongation factor Spt6	*
Chr1:23508201..23508300	Chr1	23508201	23508300	gene	AT1G63400	23507320	23509053	+	Pentatricopeptide repeat (PPR) superfamily protein	*
Chr1:23509101..23509200	Chr1	23509101	23509200	gene	AT1G63400	23507320	23509053	+	Pentatricopeptide repeat (PPR) superfamily protein	48
Chr1:23619501..23619600	Chr1	23619501	23619600	gene	AT1G63690	23618378	23622396	+	SIGNAL PEPTIDE PEPTIDASE-LIKE 2	*
Chr1:23643401..23643500	Chr1	23643401	23643500	gene	AT1G63730	23641770	23645132	+	Disease resistance protein (TIR-NBS-LRR class) family	*
Chr1:23742801..23742900	Chr1	23742801	23742900	gene	AT1G63980	23740516	23743302	+	D111/G-patch domain-containing protein	*
Chr1:23742801..23742900	Chr1	23742801	23742900	gene	AT1G63990	23742842	23745374	-	sporulation 11-2	58
Chr1:23755501..23755600	Chr1	23755501	23755600	QTE	QTE_CT00006815_ATREP11	23754446	23755437	+	AT1TE78195	64
Chr1:23834701..23834800	Chr1	23834701	23834800	gene	AT1G64230	23833551	23835536	+	ubiquitin-conjugating enzyme 28	*
Chr1:23877301..23877400	Chr1	23877301	23877400	QTE	QTE_CT00003629_ATREP3	23875671	23877284	+	AT1TE78560	17
Chr1:23877301..23877400	Chr1	23877301	23877400	QTE	QTE_CT00005254_ATREP3	23877285	23877421	+	AT1TE78565	*
Chr1:23877301..23877400	Chr1	23877301	23877400	QTE	QTE_CT00018035_ATREP2A	23877422	23877635	+	AT1TE78570	22
Chr1:23944001..23944100	Chr1	23944001	23944100	gene	AT1G64460	23943499	23944680	-	Protein kinase superfamily protein	*
Chr1:23950601..23950700	Chr1	23950601	23950700	NO_DATA
Chr1:23962201..23962300	Chr1	23962201	23962300	gene	AT1G64530	23959661	23963081	+	Plant regulator RWP-RK family protein	*
Chr1:23970901..23971000	Chr1	23970901	23971000	gene	AT1G64550	23968779	23973614	+	general control non-repressible 3	*
Chr1:23983701..23983800	Chr1	23983701	23983800	gene	AT1G64570	23978868	23983925	+	Homeodomain-like superfamily protein	*
Chr1:24069901..24070000	Chr1	24069901	24070000	gene	AT1G64790	24064937	24083428	-	ILITYHIA	*
Chr1:24158101..24158200	Chr1	24158101	24158200	gene	AT1G65030	24156770	24158675	+	Transducin/WD40 repeat-like superfamily protein	*
Chr1:24232201..24232300	Chr1	24232201	24232300	gene	AT1G65240	24230867	24233349	-	Eukaryotic aspartyl protease family protein	*
Chr1:24280401..24280500	Chr1	24280401	24280500	QTE	QTE_CT00003136_ATREP10D	24279583	24281393	+	AT1TE79830	*
Chr1:24287801..24287900	Chr1	24287801	24287900	gene	AT1G65380	24286826	24289249	+	Leucine-rich repeat (LRR) family protein	*
Chr1:24288401..24288500	Chr1	24288401	24288500	gene	AT1G65380	24286826	24289249	+	Leucine-rich repeat (LRR) family protein	*
Chr1:24379101..24379200	Chr1	24379101	24379200	gene	AT1G65580	24377314	24384079	-	Endonuclease/exonuclease/phosphatase family protein	*
Chr1:24477201..24477300	Chr1	24477201	24477300	gene	AT1G65810	24477043	24480728	-	P-loop containing nucleoside triphosphate hydrolases superfamily protein	*
Chr1:24486201..24486300	Chr1	24486201	24486300	gene	AT1G65820	24485101	24486892	+	microsomal glutathione s-transferase, putative	*
Chr1:24729201..24729300	Chr1	24729201	24729300	QTE	QTE_CT00011341_ATDNA2T9C	24728747	24729366	-	AT1TE81230	*
Chr1:24739001..24739100	Chr1	24739001	24739100	gene	AT1G66345	24737719	24739353	+	Pentatricopeptide repeat (PPR) superfamily protein	*
Chr1:24910901..24911000	Chr1	24910901	24911000	gene	AT1G66780	24909213	24911485	+	MATE efflux family protein	*
Chr1:24985701..24985900	Chr1	24985701	24985900	gene	AT1G66960	24984941	24989797	-	Terpenoid cyclases family protein	*
Chr1:25039001..25039100	Chr1	25039001	25039100	gene	AT1G67060	25036616	25039389	+	no description	*
Chr1:25082701..25082800	Chr1	25082701	25082800	gene	AT1G67120	25069562	25095526	-	ATPases	*
Chr1:25266701..25266800	Chr1	25266701	25266800	gene	AT1G67450	25266163	25267359	+	F-box and associated interaction domains-containing protein	*
Chr1:25284701..25284800	Chr1	25284701	25284800	gene	AT1G67490	25280451	25286611	-	glucosidase 1	*
Chr1:25316301..25316400	Chr1	25316301	25316400	gene	AT1G67550	25312740	25317395	+	urease	*
Chr1:25329901..25330000	Chr1	25329901	25330000	gene	AT1G67580	25327284	25331379	-	Protein kinase superfamily protein	*
Chr1:25475001..25475100	Chr1	25475001	25475100	gene	AT1G67930	25474140	25477423	-	Golgi transport complex protein-related	*
Chr1:25475501..25475600	Chr1	25475501	25475600	gene	AT1G67930	25474140	25477423	-	Golgi transport complex protein-related	*
Chr1:25511801..25511900	Chr1	25511801	25511900	gene	AT1G68060	25510941	25514500	-	microtubule-associated proteins 70-1	*
Chr1:25557701..25557800	Chr1	25557701	25557800	gene	AT1G68185	25556426	25558522	+	Ubiquitin-like superfamily protein	*
Chr1:25566001..25566100	Chr1	25566001	25566100	gene	AT1G68210	25565983	25569302	+	pseudo-response regulator 6	*
Chr1:25566001..25566100	Chr1	25566001	25566100	QTE	QTE_CT00011487_AT9TSD1	25565251	25565864	-	AT1TE83870	137
Chr1:25566001..25566100	Chr1	25566001	25566100	QTE	QTE_CT00007237_ATREP3	25565865	25566805	-	AT1TE83875	*
Chr1:25627401..25627500	Chr1	25627401	25627500	NO_DATA
Chr1:25705101..25705200	Chr1	25705101	25705200	QTE	QTE_CT00012374_HELITRONY3	25704512	25705081	+	AT1TE84265	20
Chr1:25705101..25705200	Chr1	25705101	25705200	QTE	QTE_CT00023464_RathE2_cons	25705082	25705258	+	AT1TE84270	*
Chr1:25806101..25806200	Chr1	25806101	25806200	gene	AT1G68720	25804418	25808982	+	tRNA arginine adenosine deaminase	*
Chr1:25809901..25810000	Chr1	25809901	25810000	gene	AT1G68725	25809298	25810130	+	arabinogalactan protein 19	*
Chr1:25809901..25810000	Chr1	25809901	25810000	QTE	QTE_CT00016366_ATGP1	25809380	25809770	-	AT1TE84620	131
Chr1:25872701..25872800	Chr1	25872701	25872800	gene	AT1G68830	25872445	25875550	-	STT7 homolog STN7	*
Chr1:25910501..25910600	Chr1	25910501	25910600	gene	AT1G68910	25908131	25911108	-	WPP domain-interacting protein 2	*
Chr1:25935901..25936000	Chr1	25935901	25936000	gene	AT1G68990	25934997	25940966	-	male gametophyte defective 3	*
Chr1:25942701..25942800	Chr1	25942701	25942800	gene	AT1G69010	25941675	25943836	+	BES1-interacting Myc-like protein 2	*
Chr1:26022701..26022800	Chr1	26022701	26022800	gene	AT1G69220	26020089	26026171	-	Protein kinase superfamily protein	*
Chr1:26045801..26045900	Chr1	26045801	26045900	gene	AT1G69280	26045160	26048190	-	no description	*
Chr1:26068601..26068700	Chr1	26068601	26068700	gene	AT1G69340	26065724	26069821	+	appr-1-p processing enzyme family protein	*
Chr1:26102001..26102100	Chr1	26102001	26102100	gene	AT1G69440	26101527	26105166	-	Argonaute family protein	*
Chr1:26111201..26111300	Chr1	26111201	26111300	NO_DATA
Chr1:26194301..26194400	Chr1	26194301	26194400	gene	AT1G69640	26193659	26195695	-	sphingoid base hydroxylase 1	*
Chr1:26234201..26234300	Chr1	26234201	26234300	gene	AT1G69740	26231804	26234963	+	Aldolase superfamily protein	*
Chr1:26237101..26237200	Chr1	26237101	26237200	gene	AT1G69750	26235284	26237571	+	cytochrome c oxidase 19-2	*
Chr1:26274901..26275000	Chr1	26274901	26275000	gene	AT1G69800	26274230	26276329	-	Cystathionine beta-synthase (CBS) protein	*
Chr1:26289801..26289900	Chr1	26289801	26289900	gene	AT1G69830	26288278	26293053	-	alpha-amylase-like 3	*
Chr1:26379801..26379900	Chr1	26379801	26379900	gene	AT1G70030	26378794	26380379	+	Paired amphipathic helix (PAH2) superfamily protein	*
Chr1:26387701..26387800	Chr1	26387701	26387800	gene	AT1G70060	26383244	26389916	+	SIN3-like 4	*
Chr1:26478301..26478400	Chr1	26478301	26478400	gene	AT1G70300	26477880	26481630	-	K+ uptake permease 6	*
Chr1:26478901..26479000	Chr1	26478901	26479000	gene	AT1G70300	26477880	26481630	-	K+ uptake permease 6	*
Chr1:26486201..26486300	Chr1	26486201	26486300	gene	AT1G70310	26485306	26487435	-	spermidine synthase 2	*
Chr1:26498601..26498700	Chr1	26498601	26498700	gene	AT1G70320	26488522	26501281	-	ubiquitin-protein ligase 2	*
Chr1:26503901..26504000	Chr1	26503901	26504000	gene	AT1G70330	26502909	26504619	+	equilibrative nucleotide transporter 1	*
Chr1:26503901..26504000	Chr1	26503901	26504000	gene	AT1G70340	26503961	26506613	-	Plant protein of unknown function (DUF936)	39
Chr1:26505201..26505300	Chr1	26505201	26505300	gene	AT1G70340	26503961	26506613	-	Plant protein of unknown function (DUF936)	*
Chr1:26821701..26821800	Chr1	26821701	26821800	gene	AT1G71120	26821072	26822420	-	GDSL-motif lipase/hydrolase 6	*
Chr1:26844101..26844200	Chr1	26844101	26844200	gene	AT1G71220	26841630	26851919	+	UDP-glucose:glycoprotein glucosyltransferases	*
Chr1:26861901..26862000	Chr1	26861901	26862000	gene	AT1G71250	26860118	26861726	+	GDSL-like Lipase/Acylhydrolase superfamily protein	175
Chr1:26861901..26862000	Chr1	26861901	26862000	gene	AT1G71260	26861657	26863422	-	WHIRLY 2	*
Chr1:26866901..26867000	Chr1	26866901	26867000	gene	AT1G71270	26863587	26870015	+	Vps52 / Sac2 family	*
Chr1:26890201..26890300	Chr1	26890201	26890300	gene	AT1G71350	26888408	26891231	-	eukaryotic translation initiation factor SUI1 family protein	*
Chr1:26913401..26913500	Chr1	26913401	26913500	gene	AT1G71410	26912726	26917712	-	ARM repeat superfamily protein	*
Chr1:26928501..26928600	Chr1	26928501	26928600	gene	AT1G71460	26927984	26930316	-	Pentatricopeptide repeat (PPR-like) superfamily protein	*
Chr1:26933401..26933500	Chr1	26933401	26933500	gene	AT1G71480	26931940	26933313	+	Nuclear transport factor 2 (NTF2) family protein	88
Chr1:26933401..26933500	Chr1	26933401	26933500	gene	AT1G71490	26932905	26935825	-	Tetratricopeptide repeat (TPR)-like superfamily protein	*
Chr1:26968001..26968100	Chr1	26968001	26968100	gene	AT1G71696	26966887	26970572	+	carboxypeptidase D, putative	*
Chr1:26970101..26970200	Chr1	26970101	26970200	gene	AT1G71696	26966887	26970572	+	carboxypeptidase D, putative	*
Chr1:26975401..26975500	Chr1	26975401	26975500	gene	AT1G71710	26973567	26981029	-	DNAse I-like superfamily protein	*
Chr1:27011901..27012000	Chr1	27011901	27012000	gene	AT1G71820	27009564	27017108	+	SEC6	*
Chr1:27014101..27014200	Chr1	27014101	27014200	gene	AT1G71820	27009564	27017108	+	SEC6	*
Chr1:27064001..27064100	Chr1	27064001	27064100	gene	AT1G71900	27061486	27064496	+	Protein of unknown function (DUF803)	*
Chr1:27126001..27126100	Chr1	27126001	27126100	gene	AT1G72090	27123567	27126895	+	Methylthiotransferase	*
Chr1:27139101..27139200	Chr1	27139101	27139200	gene	AT1G72130	27137181	27139384	+	Major facilitator superfamily protein	*
Chr1:27169001..27169100	Chr1	27169001	27169100	gene	AT1G72190	27167363	27169717	-	D-isomer specific 2-hydroxyacid dehydrogenase family protein	*
Chr1:27197801..27197900	Chr1	27197801	27197900	gene	AT1G72250	27192845	27198314	+	Di-glucose binding protein with Kinesin motor domain	*
Chr1:27237701..27237800	Chr1	27237701	27237800	gene	AT1G72340	27236875	27238612	+	NagB/RpiA/CoA transferase-like superfamily protein	*
Chr1:27268701..27268800	Chr1	27268701	27268800	gene	AT1G72440	27268165	27273596	-	CCAAT-binding factor	*
Chr1:27328201..27328300	Chr1	27328201	27328300	gene	AT1G72560	27324389	27330031	-	ARM repeat superfamily protein	*
Chr1:27378501..27378700	Chr1	27378501	27378700	gene	AT1G72730	27377798	27380182	-	DEA(D/H)-box RNA helicase family protein	*
Chr1:27392101..27392200	Chr1	27392101	27392200	gene	AT1G72770	27390022	27393281	+	homology to ABI1	*
Chr1:27404201..27404500	Chr1	27404201	27404500	gene	AT1G72820	27402878	27404673	+	Mitochondrial substrate carrier family protein	*
Chr1:27410601..27410700	Chr1	27410601	27410700	gene	AT1G72840	27409237	27413851	-	Disease resistance protein (TIR-NBS-LRR class)	*
Chr1:27458201..27458300	Chr1	27458201	27458300	gene	AT1G72990	27457266	27462392	-	beta-galactosidase 17	*
Chr1:27482001..27482100	Chr1	27482001	27482100	gene	AT1G73066	27481785	27483715	+	Leucine-rich repeat family protein	*
Chr1:27502101..27502200	Chr1	27502101	27502200	gene	AT1G73130	27499035	27502055	+	no description	46
Chr1:27502101..27502200	Chr1	27502101	27502200	gene	AT1G73140	27502133	27503819	-	Plant protein of unknown function (DUF828)	67
Chr1:27563801..27563900	Chr1	27563801	27563900	gene	AT1G73310	27562815	27565177	-	serine carboxypeptidase-like 4	*
Chr1:27564501..27564600	Chr1	27564501	27564600	gene	AT1G73310	27562815	27565177	-	serine carboxypeptidase-like 4	*
Chr1:27618601..27618700	Chr1	27618601	27618700	gene	AT1G73450	27613856	27618897	+	Protein kinase superfamily protein	*
Chr1:27653001..27653100	Chr1	27653001	27653100	gene	AT1G73570	27650992	27653942	+	HCP-like superfamily protein	*
Chr1:27718201..27718300	Chr1	27718201	27718300	gene	AT1G73700	27717380	27719648	-	MATE efflux family protein	*
Chr1:27772401..27772500	Chr1	27772401	27772500	gene	AT1G73860	27770986	27776857	-	P-loop containing nucleoside triphosphate hydrolases superfamily protein	*
Chr1:27796501..27796600	Chr1	27796501	27796600	gene	AT1G73930	27795120	27797981	-	no description	*
Chr1:27810801..27810900	Chr1	27810801	27810900	gene	AT1G73960	27805045	27814446	-	TBP-associated factor 2	*
Chr1:27818901..27819000	Chr1	27818901	27819000	gene	AT1G73970	27816814	27820078	+	no description	*
Chr1:27822701..27822800	Chr1	27822701	27822800	gene	AT1G73980	27820149	27824036	-	Phosphoribulokinase / Uridine kinase family	*
Chr1:27828701..27828800	Chr1	27828701	27828800	gene	AT1G73990	27824433	27828926	+	signal peptide peptidase	*
Chr1:27845401..27845500	Chr1	27845401	27845500	gene	AT1G74040	27842171	27845776	+	2-isopropylmalate synthase 1	*
Chr1:27846201..27846300	Chr1	27846201	27846300	gene	AT1G74045	27846111	27846840	+	tetraspanin 17	*
Chr1:27919801..27919900	Chr1	27919801	27919900	gene	AT1G74240	27917396	27920139	+	Mitochondrial substrate carrier family protein	*
Chr1:27967301..27967400	Chr1	27967301	27967400	gene	AT1G74410	27965551	27967926	+	RING/U-box superfamily protein	*
Chr1:28014401..28014500	Chr1	28014401	28014500	gene	AT1G74540	28013309	28015049	+	cytochrome P450, family 98, subfamily A, polypeptide 8	*
Chr1:28014401..28014500	Chr1	28014401	28014500	gene	AT1G74545	28014585	28015482	-	no description	85
Chr1:28063101..28063200	Chr1	28063101	28063200	gene	AT1G74690	28061159	28064625	-	IQ-domain 31	*
Chr1:28197101..28197200	Chr1	28197101	28197200	gene	AT1G75120	28196857	28198802	-	Nucleotide-diphospho-sugar transferase family protein	*
Chr1:28249601..28249700	Chr1	28249601	28249700	gene	AT1G75260	28247809	28249441	+	oxidoreductases, acting on NADH or NADPH	160
Chr1:28261801..28261900	Chr1	28261801	28261900	gene	AT1G75310	28261004	28266124	+	auxin-like 1 protein	*
Chr1:28265901..28266000	Chr1	28265901	28266000	gene	AT1G75310	28261004	28266124	+	auxin-like 1 protein	*
Chr1:28614201..28614400	Chr1	28614201	28614400	gene	AT1G76270	28613207	28616739	-	O-fucosyltransferase family protein	*
Chr1:28656401..28656500	Chr1	28656401	28656500	gene	AT1G76390	28655390	28658711	+	ARM repeat superfamily protein	*
Chr1:28659301..28659400	Chr1	28659301	28659400	gene	AT1G76400	28658554	28661710	-	Ribophorin I	*
Chr1:28763101..28763200	Chr1	28763101	28763200	gene	AT1G76630	28759699	28765042	+	Tetratricopeptide repeat (TPR)-like superfamily protein	*
Chr1:28765601..28765700	Chr1	28765601	28765700	gene	AT1G76640	28765324	28765803	-	Calcium-binding EF-hand family protein	*
Chr1:28816301..28816400	Chr1	28816301	28816400	NO_DATA
Chr1:28819601..28819700	Chr1	28819601	28819700	gene	AT1G76780	28816641	28822256	+	HSP20-like chaperones superfamily protein	*
Chr1:28832801..28832900	Chr1	28832801	28832900	gene	AT1G76810	28831003	28836586	-	eukaryotic translation initiation factor 2 (eIF-2) family protein	*
Chr1:28852401..28852600	Chr1	28852401	28852600	gene	AT1G76850	28847951	28854499	+	exocyst complex component sec5	*
Chr1:28853901..28854000	Chr1	28853901	28854000	gene	AT1G76850	28847951	28854499	+	exocyst complex component sec5	*
Chr1:29018801..29018900	Chr1	29018801	29018900	gene	AT1G77230	29016120	29019768	+	Tetratricopeptide repeat (TPR)-like superfamily protein	*
Chr1:29018801..29018900	Chr1	29018801	29018900	gene	AT1G77240	29017958	29019789	-	AMP-dependent synthetase and ligase family protein	*
Chr1:29044601..29044700	Chr1	29044601	29044700	gene	AT1G77300	29039922	29049302	-	histone methyltransferases(H3-K4 specific)	*
Chr1:29058901..29059000	Chr1	29058901	29059000	gene	AT1G77320	29056532	29062966	+	transcription coactivators	*
Chr1:29069201..29069300	Chr1	29069201	29069300	gene	AT1G77340	29068343	29069828	-	Pentatricopeptide repeat (PPR) superfamily protein	*
Chr1:29097701..29097800	Chr1	29097701	29097800	gene	AT1G77440	29096020	29098450	+	20S proteasome beta subunit C2	*
Chr1:29105001..29105100	Chr1	29105001	29105100	gene	AT1G77460	29103633	29111921	+	Armadillo/beta-catenin-like repeat	*
Chr1:29107001..29107100	Chr1	29107001	29107100	gene	AT1G77460	29103633	29111921	+	Armadillo/beta-catenin-like repeat	*
Chr1:29148901..29149000	Chr1	29148901	29149000	gene	AT1G77590	29148256	29152315	-	long chain acyl-CoA synthetase 9	*
Chr1:29168301..29168400	Chr1	29168301	29168400	gene	AT1G77620	29167764	29172867	-	P-loop containing nucleoside triphosphate hydrolases superfamily protein	*
Chr1:29260001..29260100	Chr1	29260001	29260100	gene	AT1G77800	29253396	29260617	+	PHD finger family protein	*
Chr1:29274201..29274300	Chr1	29274201	29274300	gene	AT1G77850	29272313	29275419	+	auxin response factor 17	*
Chr1:29453701..29453800	Chr1	29453701	29453800	gene	AT1G78280	29452555	29457373	+	transferases, transferring glycosyl groups	*
Chr1:29555401..29555500	Chr1	29555401	29555500	gene	AT1G78580	29552340	29560912	-	trehalose-6-phosphate synthase	*
Chr1:29620901..29621000	Chr1	29620901	29621000	gene	AT1G78770	29616919	29621447	+	anaphase promoting complex 6	*
Chr1:29629201..29629300	Chr1	29629201	29629300	gene	AT1G78810	29628269	29630553	-	no description	*
Chr1:29675601..29675700	Chr1	29675601	29675700	gene	AT1G78920	29671493	29677537	+	vacuolar H+-pyrophosphatase 2	*
Chr1:29773101..29773200	Chr1	29773101	29773200	gene	AT1G79150	29772588	29777989	-	binding	*
Chr1:29773601..29773700	Chr1	29773601	29773700	gene	AT1G79150	29772588	29777989	-	binding	*
Chr1:29819501..29819600	Chr1	29819501	29819600	gene	AT1G79280	29819142	29833016	-	nuclear pore anchor	*
Chr1:29837501..29837600	Chr1	29837501	29837600	gene	AT1G79320	29836686	29837908	+	metacaspase 6	*
Chr1:29892801..29892900	Chr1	29892801	29892900	gene	AT1G79460	29890392	29894587	+	Terpenoid cyclases/Protein prenyltransferases superfamily protein	*
Chr1:29901501..29901600	Chr1	29901501	29901600	gene	AT1G79490	29900456	29903189	+	Pentatricopeptide repeat (PPR) superfamily protein	*
Chr1:29951401..29951500	Chr1	29951401	29951500	gene	AT1G79600	29949925	29952690	-	Protein kinase superfamily protein	*
Chr1:30065501..30065600	Chr1	30065501	30065600	gene	AT1G79930	30063476	30067547	-	heat shock protein 91	*
Chr1:30089901..30090000	Chr1	30089901	30090000	gene	AT1G79990	30084114	30092238	+	structural molecules	*
Chr1:30102701..30102800	Chr1	30102701	30102800	NO_DATA
Chr1:30125801..30125900	Chr1	30125801	30125900	gene	AT1G80070	30118052	30127811	+	Pre-mRNA-processing-splicing factor	*
Chr1:30164601..30164700	Chr1	30164601	30164700	gene	AT1G80210	30162835	30165755	-	Mov34/MPN/PAD-1 family protein	*
Chr1:30227801..30227900	Chr1	30227801	30227900	gene	AT1G80410	30227485	30234985	-	tetratricopeptide repeat (TPR)-containing protein	*
Chr1:30236101..30236200	Chr1	30236101	30236200	gene	AT1G80420	30235164	30238535	-	BRCT domain-containing DNA repair protein	*
Chr1:30285501..30285600	Chr1	30285501	30285600	gene	AT1G80550	30284946	30286704	-	Pentatricopeptide repeat (PPR) superfamily protein	*
Chr1:30332701..30332800	Chr1	30332701	30332800	gene	AT1G80700	30331922	30333400	+	no description	*
Chr2:52901..53000	Chr2	52901	53000	QTE	QTE_CT00003071_ATLANTYS3	52644	58681	-	AT2TE00095	*
Chr2:125101..125200	Chr2	125101	125200	gene	AT2G01220	123276	126466	+	Nucleotidylyl transferase superfamily protein	*
Chr2:166101..166200	Chr2	166101	166200	gene	AT2G01350	165141	167259	-	quinolinate phoshoribosyltransferase	*
Chr2:173401..173500	Chr2	173401	173500	gene	AT2G01390	172256	174137	+	Tetratricopeptide repeat (TPR)-like superfamily protein	*
Chr2:219101..219200	Chr2	219101	219200	gene	AT2G01480	216722	220989	+	O-fucosyltransferase family protein	*
Chr2:463401..463500	Chr2	463401	463500	gene	AT2G01980	457010	463326	+	sodium proton exchanger, putative (NHX7) (SOS1)	75
Chr2:463401..463500	Chr2	463401	463500	QTE	QTE_CT00013030_HELITRONY3	463226	463762	-	AT2TE01970	*
Chr2:488801..488900	Chr2	488801	488900	gene	AT2G02040	487423	489832	+	peptide transporter 2	*
Chr2:563801..563900	Chr2	563801	563900	NO_DATA
Chr2:585201..585300	Chr2	585201	585300	gene	AT2G02220	583978	587124	-	phytosulfokin receptor 1	*
Chr2:811801..811900	Chr2	811801	811900	QTE	QTE_CT00004725_ATREP11	811547	812862	+	AT2TE03580	*
Chr2:829701..829800	Chr2	829701	829800	gene	AT2G02860	828352	832455	-	sucrose transporter 2	*
Chr2:878801..878900	Chr2	878801	878900	QTE	QTE_CT00011632_HELITRONY3	878375	878980	-	AT2TE03915	*
Chr2:878801..878900	Chr2	878801	878900	QTE	QTE_CT00017129_HELITRONY3A	878981	879072	+	AT2TE03920	81
Chr2:1118801..1118900	Chr2	1118801	1118900	gene	AT2G03670	1117507	1120436	+	cell division cycle 48B	*
Chr2:1177401..1177500	Chr2	1177401	1177500	QTE	QTE_CT00007706_ATCOPIA24	1176997	1177850	+	AT2TE05315	*
Chr2:1179401..1179500	Chr2	1179401	1179500	NO_DATA
Chr2:1181301..1181400	Chr2	1181301	1181400	gene	AT2G03870	1179984	1181437	+	Small nuclear ribonucleoprotein family protein	*
Chr2:1181301..1181400	Chr2	1181301	1181400	gene	AT2G03880	1181537	1183703	+	Pentatricopeptide repeat (PPR) superfamily protein	137
Chr2:1225401..1225500	Chr2	1225401	1225500	NO_DATA
Chr2:1282901..1283000	Chr2	1282901	1283000	gene	AT2G04030	1281841	1286104	+	Chaperone protein htpG family protein	*
Chr2:1359901..1360200	Chr2	1359901	1360200	QTE	QTE_CT00015528_TA1-2	1359729	1360147	+	AT2TE06200	246
Chr2:1359901..1360200	Chr2	1359901	1360200	QTE	QTE_CT00007787_ATREP3	1360148	1361030	+	AT2TE06205	52
Chr2:1361201..1361300	Chr2	1361201	1361300	QTE	QTE_CT00007787_ATREP3	1360148	1361030	+	AT2TE06205	171
Chr2:1379501..1379600	Chr2	1379501	1379600	QTE	QTE_CT00008971_ATREP10B	1379195	1379973	-	AT2TE06315	*
Chr2:1382101..1382200	Chr2	1382101	1382200	NO_DATA
Chr2:1403301..1403400	Chr2	1403301	1403400	gene	AT2G04160	1401268	1407745	-	Subtilisin-like serine endopeptidase family protein	*
Chr2:1433401..1433500	Chr2	1433401	1433500	QTE	QTE_CT00006921_TA11	1432630	1433608	+	AT2TE06590	*
Chr2:1468801..1468900	Chr2	1468801	1468900	NO_DATA
Chr2:1479201..1479300	Chr2	1479201	1479300	gene	AT2G04270	1474679	1480586	+	RNAse E/G-like	*
Chr2:1516301..1516400	Chr2	1516301	1516400	gene	AT2G04350	1515805	1519308	+	AMP-dependent synthetase and ligase family protein	*
Chr2:1519301..1519400	Chr2	1519301	1519400	gene	AT2G04350	1515805	1519308	+	AMP-dependent synthetase and ligase family protein	7
Chr2:1519301..1519400	Chr2	1519301	1519400	gene	AT2G04360	1519393	1521056	-	no description	7
Chr2:1582401..1582500	Chr2	1582401	1582500	gene	AT2G04540	1581416	1584688	-	Beta-ketoacyl synthase	*
Chr2:1595601..1595700	Chr2	1595601	1595700	gene	AT2G04570	1594673	1596349	+	GDSL-like Lipase/Acylhydrolase superfamily protein	*
Chr2:1609801..1609900	Chr2	1609801	1609900	QTE	QTE_CT00024726_ATCOPIA43	1609472	1609621	-	AT2TE07430	180
Chr2:1609801..1609900	Chr2	1609801	1609900	QTE	QTE_CT00028077_ATCOPIA43	1609622	1609642	-	AT2TE07435	159
Chr2:1619501..1619600	Chr2	1619501	1619600	gene	AT2G04630	1618936	1620336	-	RNA polymerase Rpb6	*
Chr2:1659901..1660000	Chr2	1659901	1660000	gene	AT2G04750	1659762	1662748	-	Actin binding Calponin homology (CH) domain-containing protein	*
Chr2:1720601..1720700	Chr2	1720601	1720700	gene	AT2G04880	1717888	1720526	+	zinc-dependent activator protein-1	75
Chr2:1720601..1720700	Chr2	1720601	1720700	gene	AT2G04890	1720361	1722604	-	SCARECROW-like 21	*
Chr2:1721301..1721400	Chr2	1721301	1721400	gene	AT2G04890	1720361	1722604	-	SCARECROW-like 21	*
Chr2:1727401..1727600	Chr2	1727401	1727600	gene	AT2G04920	1726138	1727268	+	F-box and associated interaction domains-containing protein	133
Chr2:1727401..1727600	Chr2	1727401	1727600	QTE	QTE_CT00027616_ATLINE1_3A	1727304	1727324	-	AT2TE08025	77
Chr2:1727401..1727600	Chr2	1727401	1727600	QTE	QTE_CT00021441_ATLINE1_3A	1727325	1727551	-	AT2TE08030	150
Chr2:1873801..1873900	Chr2	1873801	1873900	gene	AT2G05170	1869877	1873812	+	vacuolar protein sorting 11	11
Chr2:1874501..1874600	Chr2	1874501	1874600	NO_DATA
Chr2:2019201..2019300	Chr2	2019201	2019300	QTE	QTE_CT00023742_HELITRON1	2019323	2019494	+	AT2TE09260	23
Chr2:2068701..2068800	Chr2	2068701	2068800	gene	AT2G05590	2067097	2069206	+	TLD-domain containing nucleolar protein	*
Chr2:2229101..2229200	Chr2	2229101	2229200	QTE	QTE_CT00015486_ATREP10D	2228623	2229017	-	AT2TE10310	84
Chr2:2229101..2229200	Chr2	2229101	2229200	QTE	QTE_CT00014745_ATREP1	2229018	2229048	-	AT2TE10315	53
Chr2:2229101..2229200	Chr2	2229101	2229200	QTE	QTE_CT00013310_ARNOLDY2	2229049	2229571	-	AT2TE10320	*
Chr2:2335801..2335900	Chr2	2335801	2335900	gene	AT2G06005	2332547	2336156	+	FRIGIDA interacting protein 1	*
Chr2:2364801..2365000	Chr2	2364801	2365000	QTE	QTE_CT00004211_ATLINEIII	2364154	2365948	+	AT2TE10905	*
Chr2:2926201..2926300	Chr2	2926201	2926300	gene	AT2G07050	2924447	2930672	+	cycloartenol synthase 1	*
Chr2:2956301..2956400	Chr2	2956301	2956400	NO_DATA
Chr2:2977301..2977600	Chr2	2977301	2977600	gene	AT2G07170	2975040	2978820	+	ARM repeat superfamily protein	*
Chr2:3048901..3049000	Chr2	3048901	3049000	gene	AT2G07360	3047252	3057196	-	SH3 domain-containing protein	*
Chr2:3445501..3445600	Chr2	3445501	3445600	gene	AT2G07815	3443688	3445582	-	no description	81
Chr2:4070101..4070200	Chr2	4070101	4070200	QTE	QTE_CT00019831_ATCOPIA11	4069688	4069962	+	AT2TE17190	139
Chr2:4084301..4084500	Chr2	4084301	4084500	QTE	QTE_CT00005750_ATREP10D	4083933	4084297	-	AT2TE17270	4
Chr2:4084301..4084500	Chr2	4084301	4084500	QTE	QTE_CT00002100_ATREP10B	4084298	4086823	-	AT2TE17275	*
Chr2:4145901..4146000	Chr2	4145901	4146000	gene	AT2G10608	4145498	4146239	-	no description	*
Chr2:4300301..4300400	Chr2	4300301	4300400	QTE	QTE_CT00001260_ATLINE1A	4296359	4300305	+	AT2TE18035	4
Chr2:4447001..4447100	Chr2	4447001	4447100	QTE	QTE_CT00002123_ATCOPIA45	4446475	4448977	-	AT2TE18670	*
Chr2:4480801..4480900	Chr2	4480801	4480900	NO_DATA
Chr2:5005901..5006000	Chr2	5005901	5006000	gene	AT2G12400	5004943	5008322	-	no description	*
Chr2:5005901..5006000	Chr2	5005901	5006000	QTE	QTE_CT00025417_ATHAT1	5005804	5005938	-	AT2TE20520	37
Chr2:5165501..5165600	Chr2	5165501	5165600	QTE	QTE_CT00011336_BRODYAGA1	5164831	5165453	+	AT2TE21175	48
Chr2:5165501..5165600	Chr2	5165501	5165600	QTE	QTE_CT00014298_ATLINE1_4	5165763	5166239	+	AT2TE21180	163
Chr2:5416601..5416700	Chr2	5416601	5416700	gene	AT2G13126	5416690	5416872	-	no description	10
Chr2:5641101..5641200	Chr2	5641101	5641200	gene	AT2G13540	5636884	5642957	+	ARM repeat superfamily protein	*
Chr2:5791501..5791600	Chr2	5791501	5791600	NO_DATA
Chr2:5873101..5873200	Chr2	5873101	5873200	QTE	QTE_CT00009505_ATREP3	5872978	5873175	+	AT2TE23925	74
Chr2:5873101..5873200	Chr2	5873101	5873200	QTE	QTE_CT00004437_HELITRONY3	5873176	5874555	+	AT2TE23930	24
Chr2:6023601..6023700	Chr2	6023601	6023700	gene	AT2G14210	6018558	6023863	+	AGAMOUS-like 44	*
Chr2:6023601..6023700	Chr2	6023601	6023700	QTE	QTE_CT00031754_ATCOPIA77	6023847	6023867	-	AT2TE24515	147
Chr2:6023601..6023700	Chr2	6023601	6023700	QTE	QTE_CT00001633_ATCOPIA77	6023868	6027026	-	AT2TE24520	168
Chr2:6125301..6125400	Chr2	6125301	6125400	QTE	QTE_CT00002937_ATHILA8A	6124738	6126659	+	AT2TE24905	*
Chr2:6182801..6182900	Chr2	6182801	6182900	gene	AT2G14520	6182193	6184648	-	CBS domain-containing protein with a domain of unknown function (DUF21)	*
Chr2:6198501..6198600	Chr2	6198501	6198600	gene	AT2G14540	6197663	6199406	-	serpin 2	*
Chr2:6391101..6391200	Chr2	6391101	6391200	gene	AT2G14870	6391172	6391477	+	RNA-binding (RRM/RBD/RNP motifs) family protein	28
Chr2:6418901..6419000	Chr2	6418901	6419000	gene	AT2G14920	6418199	6419236	+	sulfotransferase 4A	*
Chr2:6676201..6676300	Chr2	6676201	6676300	QTE	QTE_CT00006577_ATREP8	6674118	6676685	+	AT2TE27235	*
Chr2:6676201..6676300	Chr2	6676201	6676300	QTE	QTE_CT00024857_ATREP7	6676158	6676306	+	AT2TE27255	*
Chr2:6687301..6687400	Chr2	6687301	6687400	NO_DATA
Chr2:6788501..6788600	Chr2	6788501	6788600	gene	AT2G15560	6787869	6790101	-	Putative endonuclease or glycosyl hydrolase	*
Chr2:6879001..6879100	Chr2	6879001	6879100	gene	AT2G15790	6877774	6880898	-	peptidyl-prolyl cis-trans isomerase / cyclophilin-40 (CYP40) / rotamase	*
Chr2:7071401..7071500	Chr2	7071401	7071500	QTE	QTE_CT00005387_ATREP10D	7070961	7072149	+	AT2TE28765	*
Chr2:7100501..7100600	Chr2	7100501	7100600	gene	AT2G16390	7097280	7101261	+	SNF2 domain-containing protein / helicase domain-containing protein	*
Chr2:7132401..7132500	Chr2	7132401	7132500	gene	AT2G16450	7131520	7132803	-	F-box and associated interaction domains-containing protein	*
Chr2:7143801..7143900	Chr2	7143801	7143900	gene	AT2G16485	7136944	7145222	-	nucleic acid binding	*
Chr2:7143801..7143900	Chr2	7143801	7143900	QTE	QTE_CT00011226_VANDAL17	7143422	7144050	+	AT2TE29070	*
Chr2:7346501..7346600	Chr2	7346501	7346600	gene	AT2G16940	7342607	7347408	-	Splicing factor, CC1-like	*
Chr2:7355501..7355600	Chr2	7355501	7355600	gene	AT2G16950	7353847	7361202	+	transportin 1	*
Chr2:7403301..7403400	Chr2	7403301	7403400	gene	AT2G17033	7401138	7403646	+	pentatricopeptide (PPR) repeat-containing protein	*
Chr2:7443501..7443600	Chr2	7443501	7443600	gene	AT2G17110	7442980	7446065	-	Protein of unknown function (DUF630 and DUF632)	*
Chr2:7616801..7616900	Chr2	7616801	7616900	QTE	QTE_CT00018840_HELITRONY1D	7616380	7616686	+	AT2TE31350	115
Chr2:7632801..7633500	Chr2	7632801	7633500	NO_DATA
Chr2:7668501..7668600	Chr2	7668501	7668600	gene	AT2G17640	7668078	7670495	-	Trimeric LpxA-like enzymes superfamily protein	*
Chr2:7699001..7699100	Chr2	7699001	7699100	gene	AT2G17720	7697336	7699568	+	2-oxoglutarate (2OG) and Fe(II)-dependent oxygenase superfamily protein	*
Chr2:7775701..7775800	Chr2	7775701	7775800	gene	AT2G17900	7773328	7776683	-	SET domain group 37	*
Chr2:7841201..7841300	Chr2	7841201	7841300	gene	AT2G18030	7840067	7841823	+	Peptide methionine sulfoxide reductase family protein	*
Chr2:7881901..7882000	Chr2	7881901	7882000	gene	AT2G18130	7879308	7883935	-	purple acid phosphatase 11	*
Chr2:7881901..7882000	Chr2	7881901	7882000	QTE	QTE_CT00002645_HELITRONY1E	7881639	7883747	+	AT2TE32635	*
Chr2:8137301..8137400	Chr2	8137301	8137400	gene	AT2G18780	8136758	8138118	-	F-box and associated interaction domains-containing protein	*
Chr2:8171601..8171700	Chr2	8171601	8171700	gene	AT2G18876	8169546	8172523	+	Afadin/alpha-actinin-binding protein	*
Chr2:8189501..8189600	Chr2	8189501	8189600	gene	AT2G18900	8188257	8192489	-	Transducin/WD40 repeat-like superfamily protein	*
Chr2:8217401..8217500	Chr2	8217401	8217500	NO_DATA
Chr2:8223501..8223600	Chr2	8223501	8223600	gene	AT2G18960	8221631	8227622	+	H(+)-ATPase 1	*
Chr2:8326801..8326900	Chr2	8326801	8326900	gene	AT2G19190	8326049	8329944	-	FLG22-induced receptor-like kinase 1	*
Chr2:8338301..8338400	Chr2	8338301	8338400	gene	AT2G19210	8335639	8339307	-	Leucine-rich repeat transmembrane protein kinase protein	*
Chr2:8344701..8344800	Chr2	8344701	8344800	gene	AT2G19230	8343452	8348431	-	Leucine-rich repeat transmembrane protein kinase protein	*
Chr2:8365901..8366000	Chr2	8365901	8366000	gene	AT2G19280	8362435	8366144	+	Pentatricopeptide repeat (PPR) superfamily protein	*
Chr2:8365901..8366000	Chr2	8365901	8366000	gene	AT2G19290	8365919	8367022	-	no description	81
Chr2:8390001..8390100	Chr2	8390001	8390100	gene	AT2G19390	8389800	8397862	-	no description	*
Chr2:8429001..8429100	Chr2	8429001	8429100	gene	AT2G19450	8426206	8429736	+	membrane bound O-acyl transferase (MBOAT) family protein	*
Chr2:8449701..8449800	Chr2	8449701	8449800	QTE	QTE_CT00011399_ATREP3	8449451	8450068	-	AT2TE35260	*
Chr2:8510701..8510800	Chr2	8510701	8510800	gene	AT2G19720	8510020	8511339	-	ribosomal protein S15A B	*
Chr2:8558501..8558600	Chr2	8558501	8558600	gene	AT2G19830	8557729	8559741	-	SNF7 family protein	*
Chr2:8572401..8572500	Chr2	8572401	8572500	gene	AT2G19860	8570750	8574000	+	hexokinase 2	*
Chr2:8573401..8573500	Chr2	8573401	8573500	gene	AT2G19860	8570750	8574000	+	hexokinase 2	*
Chr2:8610801..8610900	Chr2	8610801	8610900	gene	AT2G19930	8607340	8612441	-	RNA-dependent RNA polymerase family protein	*
Chr2:8729301..8729400	Chr2	8729301	8729400	gene	AT2G20240	8727626	8730500	-	Protein of unknown function (DUF3741)	*
Chr2:8748401..8748500	Chr2	8748401	8748500	gene	AT2G20290	8743275	8751878	-	myosin-like protein XIG	*
Chr2:8773201..8773300	Chr2	8773201	8773300	gene	AT2G20330	8772687	8775614	-	Transducin/WD40 repeat-like superfamily protein	*
Chr2:8789701..8789800	Chr2	8789701	8789800	gene	AT2G20362	8789740	8790358	+	no description	60
Chr2:8793101..8793200	Chr2	8793101	8793200	gene	AT2G20370	8791986	8794401	+	Exostosin family protein	*
Chr2:8797501..8797600	Chr2	8797501	8797600	gene	AT2G20390	8796283	8798218	-	no description	*
Chr2:8981001..8981100	Chr2	8981001	8981100	gene	AT2G20860	8979579	8981226	+	lipoic acid synthase 1	*
Chr2:9021801..9021900	Chr2	9021801	9021900	gene	AT2G21010	9020944	9021870	+	Calcium-dependent lipid-binding (CaLB domain) family protein	69
Chr2:9021801..9021900	Chr2	9021801	9021900	QTE	QTE_CT00019490_ATREP4	9021983	9022268	+	AT2TE38080	83
Chr2:9067001..9067100	Chr2	9067001	9067100	gene	AT2G21150	9065338	9068093	+	XAP5 family protein	*
Chr2:9118501..9118600	Chr2	9118501	9118600	gene	AT2G21300	9114154	9119946	-	ATP binding microtubule motor family protein	*
Chr2:9154501..9154600	Chr2	9154501	9154600	gene	AT2G21390	9152006	9156878	+	Coatomer, alpha subunit	*
Chr2:9156101..9156200	Chr2	9156101	9156200	gene	AT2G21390	9152006	9156878	+	Coatomer, alpha subunit	*
Chr2:9177101..9177200	Chr2	9177101	9177200	gene	AT2G21440	9173560	9179166	-	RNA-binding (RRM/RBD/RNP motifs) family protein	*
Chr2:9181801..9181900	Chr2	9181801	9181900	gene	AT2G21450	9179410	9182356	-	chromatin remodeling 34	*
Chr2:9187401..9187500	Chr2	9187401	9187500	QTE	QTE_CT00001164_ATCOPIA76	9187492	9191655	-	AT2TE38900	8
Chr2:9320401..9320500	Chr2	9320401	9320500	gene	AT2G21870	9320195	9322734	-	copper ion binding	*
Chr2:9352501..9352600	Chr2	9352501	9352600	gene	AT2G21940	9350543	9353231	+	shikimate kinase 1	*
Chr2:9367901..9368000	Chr2	9367901	9368000	gene	AT2G22010	9363109	9369461	-	related to KPC1	*
Chr2:9408501..9408600	Chr2	9408501	9408600	gene	AT2G22125	9406263	9414518	+	binding	*
Chr2:9409201..9409300	Chr2	9409201	9409300	gene	AT2G22125	9406263	9414518	+	binding	*
Chr2:9438301..9438400	Chr2	9438301	9438400	QTE	QTE_CT00019069_HELITRON4	9437930	9438226	-	AT2TE40110	75
Chr2:9438301..9438400	Chr2	9438301	9438400	QTE	QTE_CT00019566_HELITRONY1D	9438227	9438509	+	AT2TE40115	*
Chr2:9438301..9438400	Chr2	9438301	9438400	QTE	QTE_CT00025239_HELITRONY2	9438510	9438539	+	AT2TE40120	110
Chr2:9476201..9476300	Chr2	9476201	9476300	gene	AT2G22300	9471325	9476646	+	signal responsive 1	*
Chr2:9504801..9504900	Chr2	9504801	9504900	gene	AT2G22400	9504659	9508875	-	S-adenosyl-L-methionine-dependent methyltransferases superfamily protein	*
Chr2:9530201..9530300	Chr2	9530201	9530300	NO_DATA
Chr2:9537301..9537400	Chr2	9537301	9537400	QTE	QTE_CT00018078_TSCL	9537548	9537878	+	AT2TE40590	148
Chr2:9576201..9576300	Chr2	9576201	9576300	gene	AT2G22530	9572796	9577441	-	Alkaline-phosphatase-like family protein	*
Chr2:9624901..9625000	Chr2	9624901	9625000	gene	AT2G22650	9624586	9626969	-	FAD-dependent oxidoreductase family protein	*
Chr2:9651701..9651800	Chr2	9651701	9651800	NO_DATA
Chr2:9683001..9683100	Chr2	9683001	9683100	QTE	QTE_CT00010348_HELITRONY3	9682800	9683254	-	AT2TE41320	*
Chr2:9683001..9683100	Chr2	9683001	9683100	QTE	QTE_CT00008250_HELITRONY1B	9683255	9684096	+	AT2TE41325	155
Chr2:9740801..9740900	Chr2	9740801	9740900	gene	AT2G22870	9739457	9741104	+	P-loop containing nucleoside triphosphate hydrolases superfamily protein	*
Chr2:9821001..9821100	Chr2	9821001	9821100	NO_DATA
Chr2:9828001..9828100	Chr2	9828001	9828100	gene	AT2G23080	9827113	9829537	+	Protein kinase superfamily protein	*
Chr2:9906901..9907200	Chr2	9906901	9907200	NO_DATA
Chr2:9945501..9945600	Chr2	9945501	9945600	gene	AT2G23350	9943053	9946269	+	poly(A) binding protein 4	*
Chr2:9950601..9950700	Chr2	9950601	9950700	gene	AT2G23360	9948903	9952845	+	Plant protein of unknown function (DUF869)	*
Chr2:9953601..9953700	Chr2	9953601	9953700	gene	AT2G23370	9952867	9955091	-	no description	*
Chr2:9956201..9956300	Chr2	9956201	9956300	gene	AT2G23380	9955553	9960359	+	SET domain-containing protein	*
Chr2:9960601..9960700	Chr2	9960601	9960700	gene	AT2G23390	9960372	9963623	-	no description	*
Chr2:10021001..10021100	Chr2	10021001	10021100	gene	AT2G23530	10020652	10022864	-	Zinc-finger domain of monoamine-oxidase A repressor R1	*
Chr2:10102001..10102100	Chr2	10102001	10102100	gene	AT2G23740	10097559	10103398	+	nucleic acid binding	*
Chr2:10169101..10169200	Chr2	10169101	10169200	QTE	QTE_CT00001848_ATLINEIII	10167087	10169886	-	AT2TE43485	*
Chr2:10230501..10230600	Chr2	10230501	10230600	gene	AT2G24060	10229385	10231563	+	Translation initiation factor 3 protein	*
Chr2:10275701..10275800	Chr2	10275701	10275800	gene	AT2G24170	10274144	10277266	-	Endomembrane protein 70 protein family	*
Chr2:10287501..10287600	Chr2	10287501	10287600	gene	AT2G24200	10286806	10289620	-	Cytosol aminopeptidase family protein	*
Chr2:10343101..10343200	Chr2	10343101	10343200	gene	AT2G24300	10340816	10343736	+	Calmodulin-binding protein	*
Chr2:10554301..10554400	Chr2	10554301	10554400	QTE	QTE_CT00017008_HELITRON2	10553957	10554327	+	AT2TE45295	26
Chr2:10565601..10565700	Chr2	10565601	10565700	gene	AT2G24780	10565622	10565946	-	no description	78
Chr2:10617801..10617900	Chr2	10617801	10617900	gene	AT2G24960	10617263	10620034	+	no description	*
Chr2:10656901..10657000	Chr2	10656901	10657000	gene	AT2G25050	10653709	10660226	-	Actin-binding FH2 (Formin Homology) protein	*
Chr2:10766501..10766600	Chr2	10766501	10766600	gene	AT2G25290	10765702	10768665	-	Octicosapeptide/Phox/Bem1p (PB1) domain-containing protein / tetratricopeptide repeat (TPR)-containing protein	*
Chr2:10783201..10783300	Chr2	10783201	10783300	gene	AT2G25320	10781851	10788065	-	TRAF-like family protein	*
Chr2:10840601..10840700	Chr2	10840601	10840700	gene	AT2G25470	10838420	10841881	+	receptor like protein 21	*
Chr2:10944401..10944500	Chr2	10944401	10944500	NO_DATA
Chr2:10985101..10985200	Chr2	10985101	10985200	gene	AT2G25760	10984808	10988924	-	Protein kinase family protein	*
Chr2:11007101..11007200	Chr2	11007101	11007200	gene	AT2G25800	11005924	11009739	-	Protein of unknown function (DUF810)	*
Chr2:11023101..11023200	Chr2	11023101	11023200	gene	AT2G25840	11021848	11025370	+	Nucleotidylyl transferase superfamily protein	*
Chr2:11103501..11103600	Chr2	11103501	11103600	gene	AT2G26060	11102301	11105355	+	Transducin/WD40 repeat-like superfamily protein	*
Chr2:11112301..11112400	Chr2	11112301	11112400	gene	AT2G26080	11109003	11113828	-	glycine decarboxylase P-protein 2	*
Chr2:11112301..11112400	Chr2	11112301	11112400	QTE	QTE_CT00029894_ATCOPIA28	11112076	11112133	+	AT2TE47940	168
Chr2:11257001..11257100	Chr2	11257001	11257100	gene	AT2G26460	11254932	11258973	-	RED family protein	*
Chr2:11260301..11260400	Chr2	11260301	11260400	gene	AT2G26470	11259153	11262494	-	no description	*
Chr2:11405401..11405500	Chr2	11405401	11405500	gene	AT2G26770	11404066	11408326	-	plectin-related	*
Chr2:11416901..11417000	Chr2	11416901	11417000	gene	AT2G26780	11410076	11423776	+	ARM repeat superfamily protein	*
Chr2:11422101..11422200	Chr2	11422101	11422200	gene	AT2G26780	11410076	11423776	+	ARM repeat superfamily protein	*
Chr2:11426001..11426100	Chr2	11426001	11426100	gene	AT2G26790	11425270	11427669	-	Pentatricopeptide repeat (PPR) superfamily protein	*
Chr2:11501001..11501100	Chr2	11501001	11501100	gene	AT2G26950	11500721	11502136	-	myb domain protein 104	*
Chr2:11503901..11504000	Chr2	11503901	11504000	QTE	QTE_CT00011371_ARNOLDY2	11503686	11504304	-	AT2TE49860	*
Chr2:11552901..11553000	Chr2	11552901	11553000	gene	AT2G27060	11551041	11554775	+	Leucine-rich repeat protein kinase family protein	*
Chr2:11588801..11588900	Chr2	11588801	11588900	gene	AT2G27120	11581223	11594346	+	DNA polymerase epsilon catalytic subunit	*
Chr2:11610501..11610600	Chr2	11610501	11610600	gene	AT2G27170	11609122	11617434	-	Structural maintenance of chromosomes (SMC) family protein	*
Chr2:11613001..11613100	Chr2	11613001	11613100	gene	AT2G27170	11609122	11617434	-	Structural maintenance of chromosomes (SMC) family protein	*
Chr2:11627601..11627700	Chr2	11627601	11627700	gene	AT2G27200	11625417	11628189	+	P-loop containing nucleoside triphosphate hydrolases superfamily protein	*
Chr2:11634901..11635000	Chr2	11634901	11635000	gene	AT2G27210	11629777	11636795	+	BRI1 suppressor 1 (BSU1)-like 3	*
Chr2:11651601..11651700	Chr2	11651601	11651700	gene	AT2G27228	11650358	11654143	+	conserved peptide upstream open reading frame 6	*
Chr2:11651601..11651700	Chr2	11651601	11651700	gene	AT2G27230	11650358	11654143	+	transcription factor-related	*
Chr2:11738301..11738400	Chr2	11738301	11738400	gene	AT2G27450	11737432	11739690	-	nitrilase-like protein 1	*
Chr2:11855601..11855700	Chr2	11855601	11855700	gene	AT2G27810	11852080	11856291	+	nucleobase-ascorbate transporter 12	*
Chr2:11914101..11914200	Chr2	11914101	11914200	gene	AT2G27980	11913629	11919741	-	Acyl-CoA N-acyltransferase with RING/FYVE/PHD-type zinc finger domain	*
Chr2:12096101..12096200	Chr2	12096101	12096200	gene	AT2G28320	12094746	12099644	+	Pleckstrin homology (PH) and lipid-binding START domains-containing protein	*
Chr2:12097001..12097100	Chr2	12097001	12097100	gene	AT2G28320	12094746	12099644	+	Pleckstrin homology (PH) and lipid-binding START domains-containing protein	*
Chr2:12139901..12140000	Chr2	12139901	12140000	gene	AT2G28390	12139580	12143465	-	SAND family protein	*
Chr2:12720501..12720600	Chr2	12720501	12720600	QTE	QTE_CT00004621_ATREP10D	12719457	12720796	+	AT2TE55600	*
Chr2:12720501..12720600	Chr2	12720501	12720600	QTE	QTE_CT00011152_META1	12720797	12720819	+	AT2TE55605	197
Chr2:12778201..12778300	Chr2	12778201	12778300	gene	AT2G29970	12776386	12779938	+	Double Clp-N motif-containing P-loop nucleoside triphosphate hydrolases superfamily protein	*
Chr2:12836101..12836200	Chr2	12836101	12836200	gene	AT2G30070	12834993	12838626	+	potassium transporter 1	*
Chr2:13088301..13088400	Chr2	13088301	13088400	gene	AT2G30710	13085886	13089261	-	Ypt/Rab-GAP domain of gyp1p superfamily protein	*
Chr2:13098101..13098200	Chr2	13098101	13098200	gene	AT2G30740	13095976	13098594	+	Protein kinase superfamily protein	*
Chr2:13184301..13184400	Chr2	13184301	13184400	gene	AT2G30980	13182069	13185949	-	SHAGGY-related protein kinase dZeta	*
Chr2:13217101..13217200	Chr2	13217101	13217200	gene	AT2G31060	13213100	13218724	-	elongation factor family protein	*
Chr2:13235201..13235400	Chr2	13235201	13235400	NO_DATA
Chr2:13273101..13273200	Chr2	13273101	13273200	gene	AT2G31150	13272375	13274578	+	ATP binding	*
Chr2:13273901..13274000	Chr2	13273901	13274000	gene	AT2G31150	13272375	13274578	+	ATP binding	*
Chr2:13318701..13318800	Chr2	13318701	13318800	gene	AT2G31240	13317415	13319560	-	Tetratricopeptide repeat (TPR)-like superfamily protein	*
Chr2:13348801..13348900	Chr2	13348801	13348900	gene	AT2G31300	13346122	13349980	-	actin-related protein C1B	*
Chr2:13358601..13358700	Chr2	13358601	13358700	gene	AT2G31320	13353821	13359728	-	poly(ADP-ribose) polymerase 2	*
Chr2:13469201..13469300	Chr2	13469201	13469300	gene	AT2G31660	13464298	13471821	+	ARM repeat superfamily protein	*
Chr2:13598301..13598400	Chr2	13598301	13598400	gene	AT2G31960	13588887	13600229	+	glucan synthase-like 3	*
Chr2:13667801..13667900	Chr2	13667801	13667900	gene	AT2G32170	13666456	13671754	+	S-adenosyl-L-methionine-dependent methyltransferases superfamily protein	*
Chr2:13680001..13680100	Chr2	13680001	13680100	gene	AT2G32230	13679529	13682236	-	proteinaceous RNase P 1	*
Chr2:13730201..13730300	Chr2	13730201	13730300	gene	AT2G32320	13726819	13731767	+	tRNAHis guanylyltransferase	*
Chr2:13773301..13773400	Chr2	13773301	13773400	gene	AT2G32430	13771296	13774502	+	Galactosyltransferase family protein	*
Chr2:13843501..13843600	Chr2	13843501	13843600	gene	AT2G32620	13840744	13844324	+	cellulose synthase-like B	*
Chr2:13848601..13848700	Chr2	13848601	13848700	gene	AT2G32640	13846919	13850909	-	Lycopene beta/epsilon cyclase protein	*
Chr2:13893701..13893800	Chr2	13893701	13893800	gene	AT2G32760	13891791	13894724	+	no description	*
Chr2:13933401..13933500	Chr2	13933401	13933500	gene	AT2G32840	13932904	13934949	-	proline-rich family protein	*
Chr2:13975101..13975200	Chr2	13975101	13975200	gene	AT2G32940	13971997	13977476	-	Argonaute family protein	*
Chr2:13975401..13975500	Chr2	13975401	13975500	gene	AT2G32940	13971997	13977476	-	Argonaute family protein	*
Chr2:14075201..14075300	Chr2	14075201	14075300	gene	AT2G33210	14074870	14078744	-	heat shock protein 60-2	*
Chr2:14078101..14078200	Chr2	14078101	14078200	gene	AT2G33210	14074870	14078744	-	heat shock protein 60-2	*
Chr2:14167701..14167800	Chr2	14167701	14167800	gene	AT2G33435	14165256	14169492	+	RNA-binding (RRM/RBD/RNP motifs) family protein	*
Chr2:14172701..14172800	Chr2	14172701	14172800	gene	AT2G33440	14170146	14173437	+	RNA-binding (RRM/RBD/RNP motifs) family protein	*
Chr2:14241601..14241700	Chr2	14241601	14241700	gene	AT2G33640	14239213	14242365	+	DHHC-type zinc finger family protein	*
Chr2:14281701..14281800	Chr2	14281701	14281800	gene	AT2G33770	14277558	14283040	-	phosphate 2	*
Chr2:14520601..14520700	Chr2	14520601	14520700	gene	AT2G34410	14518406	14522622	+	O-acetyltransferase family protein	*
Chr2:14569301..14569400	Chr2	14569301	14569400	gene	AT2G34590	14568811	14570969	-	Transketolase family protein	*
Chr2:14612001..14612100	Chr2	14612001	14612100	gene	AT2G34660	14602470	14612565	+	multidrug resistance-associated protein 2	*
Chr2:14619301..14619500	Chr2	14619301	14619500	gene	AT2G34680	14616622	14629129	-	Outer arm dynein light chain 1 protein	*
Chr2:14671401..14671500	Chr2	14671401	14671500	gene	AT2G34780	14668440	14673904	+	maternal effect embryo arrest 22	*
Chr2:14718801..14718900	Chr2	14718801	14718900	gene	AT2G34890	14718195	14721271	-	CTP synthase family protein	*
Chr2:14729501..14729600	Chr2	14729501	14729600	gene	AT2G34920	14728027	14731156	-	RING/U-box superfamily protein	*
Chr2:14805901..14806000	Chr2	14805901	14806000	gene	AT2G35120	14805639	14807369	-	Single hybrid motif superfamily protein	*
Chr2:14919101..14919200	Chr2	14919101	14919200	gene	AT2G35510	14916723	14920377	-	similar to RCD one 1	*
Chr2:15007701..15007800	Chr2	15007701	15007800	QTE	QTE_CT00016017_BRODYAGA1A	15007580	15007633	+	AT2TE66740	68
Chr2:15007701..15007800	Chr2	15007701	15007800	QTE	QTE_CT00003667_ATREP10D	15007634	15009235	+	AT2TE66745	*
Chr2:15018701..15018800	Chr2	15018701	15018800	gene	AT2G35720	15016670	15020011	+	DNAJ heat shock N-terminal domain-containing protein	*
Chr2:15025101..15025200	Chr2	15025101	15025200	gene	AT2G35738	15023559	15025465	+	no description	*
Chr2:15025101..15025200	Chr2	15025101	15025200	gene	AT2G35740	15024489	15026414	-	nositol transporter 3	*
Chr2:15048201..15048300	Chr2	15048201	15048300	gene	AT2G35800	15044045	15048603	+	mitochondrial substrate carrier family protein	*
Chr2:15181701..15181800	Chr2	15181701	15181800	gene	AT2G36200	15179869	15185314	-	P-loop containing nucleoside triphosphate hydrolases superfamily protein	*
Chr2:15183801..15183900	Chr2	15183801	15183900	gene	AT2G36200	15179869	15185314	-	P-loop containing nucleoside triphosphate hydrolases superfamily protein	*
Chr2:15241001..15241100	Chr2	15241001	15241100	gene	AT2G36350	15238093	15241923	+	Protein kinase superfamily protein	*
Chr2:15241701..15241800	Chr2	15241701	15241800	gene	AT2G36350	15238093	15241923	+	Protein kinase superfamily protein	*
Chr2:15259301..15259400	Chr2	15259301	15259400	gene	AT2G36380	15257583	15263766	+	pleiotropic drug resistance 6	*
Chr2:15306601..15306700	Chr2	15306601	15306700	NO_DATA
Chr2:15340501..15340600	Chr2	15340501	15340600	gene	AT2G36580	15339122	15343086	+	Pyruvate kinase family protein	*
Chr2:15369101..15369200	Chr2	15369101	15369200	gene	AT2G36680	15368798	15370846	-	Modifier of rudimentary (Mod(r)) protein	*
Chr2:15581601..15581700	Chr2	15581601	15581700	gene	AT2G37080	15581386	15585186	-	ROP interactive partner 3	*
Chr2:15604401..15604500	Chr2	15604401	15604500	gene	AT2G37150	15603581	15608454	-	RING/U-box superfamily protein	*
Chr2:15745501..15745600	Chr2	15745501	15745600	gene	AT2G37520	15744769	15750107	-	Acyl-CoA N-acyltransferase with RING/FYVE/PHD-type zinc finger domain	*
Chr2:15799101..15799200	Chr2	15799101	15799200	gene	AT2G37670	15797384	15800536	-	Transducin/WD40 repeat-like superfamily protein	*
Chr2:15858401..15858500	Chr2	15858401	15858500	gene	AT2G37860	15856630	15858920	+	Protein of unknown function (DUF3411)	*
Chr2:15887501..15887600	Chr2	15887501	15887600	gene	AT2G37960	15886548	15889220	-	no description	*
Chr2:15911401..15911500	Chr2	15911401	15911500	gene	AT2G38020	15909908	15914710	-	vacuoleless1 (VCL1)	*
Chr2:15984401..15984500	Chr2	15984401	15984500	gene	AT2G38152	15984062	15985278	-	alpha 1,4-glycosyltransferase family protein	*
Chr2:16002401..16002500	Chr2	16002401	16002500	gene	AT2G38185	15999926	16003169	+	RING/U-box superfamily protein	*
Chr2:16002401..16002500	Chr2	16002401	16002500	gene	AT2G38195	16002263	16006654	+	RING/U-box superfamily protein	*
Chr2:16027101..16027200	Chr2	16027101	16027200	NO_DATA
Chr2:16087001..16087100	Chr2	16087001	16087100	gene	AT2G38410	16086630	16090208	-	ENTH/VHS/GAT family protein	*
Chr2:16097601..16097700	Chr2	16097601	16097700	gene	AT2G38440	16095329	16101221	+	SCAR homolog 2	*
Chr2:16136001..16136100	Chr2	16136001	16136100	gene	AT2G38560	16134638	16136695	+	transcript elongation factor IIS	*
Chr2:16203901..16204000	Chr2	16203901	16204000	gene	AT2G38770	16202963	16210338	-	P-loop containing nucleoside triphosphate hydrolases superfamily protein	*
Chr2:16231801..16231900	Chr2	16231801	16231900	gene	AT2G38840	16227051	16232456	+	Guanylate-binding family protein	*
Chr2:16322701..16322800	Chr2	16322701	16322800	gene	AT2G39120	16321794	16322957	+	Ubiquitin carboxyl-terminal hydrolase family protein	*
Chr2:16322701..16322800	Chr2	16322701	16322800	gene	AT2G39130	16322956	16327266	-	Transmembrane amino acid transporter family protein	156
Chr2:16355401..16355600	Chr2	16355401	16355600	gene	AT2G39190	16349968	16355963	+	Protein kinase superfamily protein	*
Chr2:16355801..16355900	Chr2	16355801	16355900	gene	AT2G39190	16349968	16355963	+	Protein kinase superfamily protein	*
Chr2:16425201..16425300	Chr2	16425201	16425300	gene	AT2G39340	16423639	16430108	+	SAC3/GANP/Nin1/mts3/eIF-3 p25 family	*
Chr2:16730101..16730200	Chr2	16730101	16730200	gene	AT2G40070	16728194	16731606	-	no description	*
Chr2:16738301..16738400	Chr2	16738301	16738400	gene	AT2G40090	16737466	16740370	-	ABC2 homolog 9	*
Chr2:16822401..16822500	Chr2	16822401	16822500	gene	AT2G40270	16821934	16824506	-	Protein kinase family protein	*
Chr2:16838301..16838400	Chr2	16838301	16838400	gene	AT2G40316	16836210	16839189	+	no description	*
Chr2:16854301..16854400	Chr2	16854301	16854400	gene	AT2G40360	16852880	16856690	-	Transducin/WD40 repeat-like superfamily protein	*
Chr2:16879601..16879700	Chr2	16879601	16879700	gene	AT2G40430	16879216	16882445	-	no description	*
Chr2:17011001..17011100	Chr2	17011001	17011100	gene	AT2G40760	17010048	17012067	+	Rhodanese/Cell cycle control phosphatase superfamily protein	*
Chr2:17015901..17016000	Chr2	17015901	17016000	gene	AT2G40770	17013269	17021315	-	zinc ion binding	*
Chr2:17052301..17052400	Chr2	17052301	17052400	gene	AT2G40850	17051123	17053292	+	phosphoinositide 4-kinase gamma 1	*
Chr2:17284501..17284700	Chr2	17284501	17284700	gene	AT2G41451	17282899	17285361	+	no description	*
Chr2:17306201..17306300	Chr2	17306201	17306300	gene	AT2G41500	17304130	17307426	-	WD-40 repeat family protein / small nuclear ribonucleoprotein Prp4p-related	*
Chr2:17318401..17318500	Chr2	17318401	17318500	gene	AT2G41520	17317485	17323021	+	Heat shock protein DnaJ with tetratricopeptide repeat	*
Chr2:17333501..17333600	Chr2	17333501	17333600	gene	AT2G41560	17332084	17337269	-	autoinhibited Ca(2+)-ATPase, isoform 4	*
Chr2:17423701..17423800	Chr2	17423701	17423800	gene	AT2G41760	17422770	17424371	+	no description	*
Chr2:17948901..17949000	Chr2	17948901	17949000	gene	AT2G43160	17948062	17953669	+	ENTH/VHS family protein	*
Chr2:18515101..18515200	Chr2	18515101	18515200	gene	AT2G44900	18511719	18516408	-	ARABIDILLO-1	*
Chr2:18943901..18944000	Chr2	18943901	18944000	gene	AT2G46060	18941099	18945099	-	transmembrane protein-related	*
Chr2:18948701..18948800	Chr2	18948701	18948800	gene	AT2G46080	18948117	18950105	-	no description	*
Chr2:19024801..19024900	Chr2	19024801	19024900	gene	AT2G46340	19022173	19027413	-	SPA (suppressor of phyA-105) protein family	*
Chr2:19110901..19111000	Chr2	19110901	19111000	gene	AT2G46540	19110472	19111769	-	no description	*
Chr2:19597201..19597300	Chr2	19597201	19597300	gene	AT2G47850	19595640	19598581	+	Zinc finger C-x8-C-x5-C-x3-H type family protein	*
Chr3:96401..96500	Chr3	96401	96500	gene	AT3G01310	94171	101992	-	Phosphoglycerate mutase-like family protein	*
Chr3:129201..129700	Chr3	129201	129700	gene	AT3G01345	129138	130749	+	Expressed protein	*
Chr3:129901..130400	Chr3	129901	130400	gene	AT3G01345	129138	130749	+	Expressed protein	*
Chr3:140801..140900	Chr3	140801	140900	gene	AT3G01370	139011	143706	+	CRM family member 2	*
Chr3:159301..159400	Chr3	159301	159400	gene	AT3G01420	159466	162837	-	Peroxidase superfamily protein	66
Chr3:233801..233900	Chr3	233801	233900	gene	AT3G01610	231651	235214	+	cell division cycle 48C	*
Chr3:291201..291300	Chr3	291201	291300	gene	AT3G01810	288538	292755	+	no description	*
Chr3:396301..396400	Chr3	396301	396400	gene	AT3G02170	396012	399779	-	longifolia2	*
Chr3:397301..397400	Chr3	397301	397400	gene	AT3G02170	396012	399779	-	longifolia2	*
Chr3:472701..472800	Chr3	472701	472800	gene	AT3G02320	469934	473717	+	N2,N2-dimethylguanosine tRNA methyltransferase	*
Chr3:480601..480700	Chr3	480601	480700	gene	AT3G02350	479006	481474	+	galacturonosyltransferase 9	*
Chr3:619901..620000	Chr3	619901	620000	gene	AT3G02850	619678	623558	-	STELAR K+ outward rectifier	*
Chr3:644601..644700	Chr3	644601	644700	gene	AT3G02890	640276	645692	+	RING/FYVE/PHD zinc finger superfamily protein	*
Chr3:750501..750600	Chr3	750501	750600	gene	AT3G03250	749390	754159	-	UDP-GLUCOSE PYROPHOSPHORYLASE 1	*
Chr3:773801..774000	Chr3	773801	774000	gene	AT3G03300	767926	776214	-	dicer-like 2	*
Chr3:788101..788200	Chr3	788101	788200	gene	AT3G03340	786320	790077	+	LUC7 related protein	*
Chr3:803701..803800	Chr3	803701	803800	gene	AT3G03380	799615	808522	+	DegP protease 7	*
Chr3:988301..988400	Chr3	988301	988400	NO_DATA
Chr3:1064201..1064300	Chr3	1064201	1064300	NO_DATA
Chr3:1116001..1116100	Chr3	1116001	1116100	gene	AT3G04240	1113934	1120872	-	Tetratricopeptide repeat (TPR)-like superfamily protein	*
Chr3:1295601..1295700	Chr3	1295601	1295700	gene	AT3G04740	1293807	1300714	+	RNA polymerase II transcription mediators	*
Chr3:1377101..1377200	Chr3	1377101	1377200	gene	AT3G04970	1376175	1378500	+	DHHC-type zinc finger family protein	*
Chr3:1401901..1402000	Chr3	1401901	1402000	gene	AT3G05040	1401271	1408197	-	ARM repeat superfamily protein	*
Chr3:1421301..1421400	Chr3	1421301	1421400	gene	AT3G05090	1417893	1423664	-	Transducin/WD40 repeat-like superfamily protein	*
Chr3:1504601..1504700	Chr3	1504601	1504700	gene	AT3G05280	1503758	1505654	-	Integral membrane Yip1 family protein	*
Chr3:1543501..1543600	Chr3	1543501	1543600	gene	AT3G05380	1539527	1546469	+	DIRP	*
Chr3:1579001..1579100	Chr3	1579001	1579100	QTE	QTE_CT00029877_ATMUN1	1578905	1578961	-	AT3TE06640	40
Chr3:1606801..1606900	Chr3	1606801	1606900	gene	AT3G05540	1606487	1608030	-	Methionine sulfoxide reductase (MSS4-like) family protein	*
Chr3:1606801..1606900	Chr3	1606801	1606900	QTE	QTE_CT00013907_ATLANTYS3	1607057	1607551	+	AT3TE06750	157
Chr3:1677201..1677300	Chr3	1677201	1677300	gene	AT3G05690	1676546	1678932	-	nuclear factor Y, subunit A2	*
Chr3:1745501..1745600	Chr3	1745501	1745600	NO_DATA
Chr3:1925501..1925600	Chr3	1925501	1925600	gene	AT3G06350	1924310	1927759	-	dehydroquinate dehydratase, putative / shikimate dehydrogenase, putative	*
Chr3:1925901..1926000	Chr3	1925901	1926000	gene	AT3G06350	1924310	1927759	-	dehydroquinate dehydratase, putative / shikimate dehydrogenase, putative	*
Chr3:1942201..1942300	Chr3	1942201	1942300	gene	AT3G06400	1940973	1946924	+	chromatin-remodeling protein 11	*
Chr3:1986601..1986700	Chr3	1986601	1986700	gene	AT3G06480	1985455	1990153	-	DEAD box RNA helicase family protein	*
Chr3:1986601..1986700	Chr3	1986601	1986700	QTE	QTE_CT00018986_ATCOPIA6	1986253	1986554	+	AT3TE08370	47
Chr3:2045301..2045400	Chr3	2045301	2045400	gene	AT3G06560	2044352	2047209	+	poly(A) polymerase 3	*
Chr3:2046201..2046300	Chr3	2046201	2046300	gene	AT3G06560	2044352	2047209	+	poly(A) polymerase 3	*
Chr3:2178901..2179000	Chr3	2178901	2179000	gene	AT3G06910	2178630	2181197	-	UB-like protease 1A	*
Chr3:2223601..2223700	Chr3	2223601	2223700	gene	AT3G07030	2223001	2225254	-	Alba DNA/RNA-binding protein	*
Chr3:2223601..2223700	Chr3	2223601	2223700	QTE	QTE_CT00015184_VANDAL17	2223065	2223504	+	AT3TE09350	97
Chr3:2223901..2224000	Chr3	2223901	2224000	gene	AT3G07030	2223001	2225254	-	Alba DNA/RNA-binding protein	*
Chr3:2233601..2233700	Chr3	2233601	2233700	gene	AT3G07060	2232606	2237118	+	NHL domain-containing protein	*
Chr3:2325601..2325700	Chr3	2325601	2325700	gene	AT3G07300	2324617	2327625	-	NagB/RpiA/CoA transferase-like superfamily protein	*
Chr3:2436501..2436600	Chr3	2436501	2436600	gene	AT3G07630	2435445	2437965	+	arogenate dehydratase 2	*
Chr3:2462001..2462100	Chr3	2462001	2462100	gene	AT3G07700	2459491	2463965	-	Protein kinase superfamily protein	*
Chr3:2730401..2730500	Chr3	2730401	2730500	gene	AT3G08960	2729819	2736884	-	ARM repeat superfamily protein	*
Chr3:2783201..2783300	Chr3	2783201	2783300	gene	AT3G09090	2782698	2787804	-	defective in exine formation protein (DEX1)	*
Chr3:2785701..2785800	Chr3	2785701	2785800	gene	AT3G09090	2782698	2787804	-	defective in exine formation protein (DEX1)	*
Chr3:2980901..2981200	Chr3	2980901	2981200	gene	AT3G09720	2980221	2983618	-	P-loop containing nucleoside triphosphate hydrolases superfamily protein	*
Chr3:3022401..3022500	Chr3	3022401	3022500	gene	AT3G09840	3019340	3023052	+	cell division cycle 48	*
Chr3:3031501..3031600	Chr3	3031501	3031600	gene	AT3G09880	3029511	3032256	+	Protein phosphatase 2A regulatory B subunit family protein	*
Chr3:3043301..3043400	Chr3	3043301	3043400	gene	AT3G09920	3038780	3044919	-	phosphatidyl inositol monophosphate 5 kinase	*
Chr3:3070801..3070900	Chr3	3070801	3070900	gene	AT3G09980	3069231	3071429	+	Family of unknown function (DUF662)	*
Chr3:3194101..3194200	Chr3	3194101	3194200	gene	AT3G10310	3190001	3195005	+	P-loop nucleoside triphosphate hydrolases superfamily protein with CH (Calponin Homology) domain	*
Chr3:3218501..3218600	Chr3	3218501	3218600	gene	AT3G10370	3216368	3219270	+	FAD-dependent oxidoreductase family protein	*
Chr3:3224601..3224700	Chr3	3224601	3224700	gene	AT3G10380	3219523	3228933	-	subunit of exocyst complex 8	*
Chr3:3231001..3231100	Chr3	3231001	3231100	gene	AT3G10390	3229293	3232345	+	Flavin containing amine oxidoreductase family protein	*
Chr3:3326601..3326700	Chr3	3326601	3326700	gene	AT3G10650	3325170	3330892	-	no description	*
Chr3:3358801..3358900	Chr3	3358801	3358900	gene	AT3G10730	3358328	3360682	-	SAD1/UNC-84 domain protein 2	*
Chr3:3363001..3363100	Chr3	3363001	3363100	gene	AT3G10740	3360888	3365414	-	alpha-L-arabinofuranosidase 1	*
Chr3:3388401..3388500	Chr3	3388401	3388500	gene	AT3G10820	3387200	3391003	+	Transcription elongation factor (TFIIS) family protein	*
Chr3:3552601..3552700	Chr3	3552601	3552700	gene	AT3G11330	3551974	3554763	-	plant intracellular ras group-related LRR 9	*
Chr3:3703501..3703600	Chr3	3703501	3703600	gene	AT3G11710	3702169	3705714	-	lysyl-tRNA synthetase 1	*
Chr3:3756801..3756900	Chr3	3756801	3756900	gene	AT3G11890	3755542	3757775	+	Sterile alpha motif (SAM) domain-containing protein	*
Chr3:3765301..3765400	Chr3	3765301	3765400	gene	AT3G11910	3761388	3770563	-	ubiquitin-specific protease 13	*
Chr3:3783401..3783500	Chr3	3783401	3783500	gene	AT3G11950	3783111	3785660	-	TRAF-like superfamily protein	*
Chr3:3794501..3794600	Chr3	3794501	3794600	gene	AT3G11964	3793957	3806626	-	RNA binding	*
Chr3:4031001..4031400	Chr3	4031001	4031400	gene	AT3G12690	4030447	4033332	-	AGC kinase 1.5	*
Chr3:4261001..4261100	Chr3	4261001	4261100	gene	AT3G13225	4258770	4262911	-	WW domain-containing protein	*
Chr3:4338801..4338900	Chr3	4338801	4338900	gene	AT3G13360	4338359	4340412	-	WPP domain interacting protein 3	*
Chr3:4383101..4383200	Chr3	4383101	4383200	gene	AT3G13450	4382198	4384436	-	Transketolase family protein	*
Chr3:4385401..4385500	Chr3	4385401	4385500	gene	AT3G13460	4384714	4388525	-	evolutionarily conserved C-terminal region 2	*
Chr3:4626301..4626400	Chr3	4626301	4626400	gene	AT3G13990	4625570	4630613	-	Kinase-related protein of unknown function (DUF1296)	*
Chr3:4680901..4681000	Chr3	4680901	4681000	gene	AT3G14120	4677813	4685666	+	no description	*
Chr3:4694501..4694600	Chr3	4694501	4694600	gene	AT3G14160	4693361	4695604	+	2-oxoglutarate-dependent dioxygenase family protein	*
Chr3:4729601..4729700	Chr3	4729601	4729700	gene	AT3G14210	4729823	4731803	+	epithiospecifier modifier 1	123
Chr3:4761101..4761200	Chr3	4761101	4761200	gene	AT3G14270	4753925	4761456	+	phosphatidylinositol-4-phosphate 5-kinase family protein	*
Chr3:4921001..4921100	Chr3	4921001	4921100	gene	AT3G14640	4919856	4921787	+	cytochrome P450, family 72, subfamily A, polypeptide 10	*
Chr3:5022601..5022700	Chr3	5022601	5022700	gene	AT3G14930	5020570	5022959	+	Uroporphyrinogen decarboxylase	*
Chr3:5098001..5098100	Chr3	5098001	5098100	gene	AT3G15130	5097153	5099222	-	Tetratricopeptide repeat (TPR)-like superfamily protein	*
Chr3:5107601..5107700	Chr3	5107601	5107700	gene	AT3G15160	5104367	5108473	+	no description	*
Chr3:5251301..5251400	Chr3	5251301	5251400	gene	AT3G15520	5249599	5252506	-	Cyclophilin-like peptidyl-prolyl cis-trans isomerase family protein	*
Chr3:5270401..5270500	Chr3	5270401	5270500	gene	AT3G15570	5269849	5271922	-	Phototropic-responsive NPH3 family protein	*
Chr3:5365501..5365600	Chr3	5365501	5365600	gene	AT3G15880	5364081	5372293	-	WUS-interacting protein 2	*
Chr3:5384301..5384400	Chr3	5384301	5384400	gene	AT3G15920	5383596	5387009	-	Phox (PX) domain-containing protein	*
Chr3:5450401..5450500	Chr3	5450401	5450500	gene	AT3G16060	5447343	5451527	+	ATP binding microtubule motor family protein	*
Chr3:5511801..5511900	Chr3	5511801	5511900	gene	AT3G16260	5509374	5513204	+	tRNAse Z4	*
Chr3:5660701..5660800	Chr3	5660701	5660800	gene	AT3G16620	5658317	5661963	-	translocon outer complex protein 120	*
Chr3:5663301..5663400	Chr3	5663301	5663400	gene	AT3G16630	5662384	5667803	-	P-loop containing nucleoside triphosphate hydrolases superfamily protein	*
Chr3:5704701..5704800	Chr3	5704701	5704800	gene	AT3G16760	5703013	5705313	+	Tetratricopeptide repeat (TPR)-like superfamily protein	*
Chr3:5723801..5723900	Chr3	5723801	5723900	gene	AT3G16810	5723249	5727620	-	pumilio 24	*
Chr3:5767601..5767700	Chr3	5767601	5767700	gene	AT3G16880	5766733	5767830	+	F-box and associated interaction domains-containing protein	*
Chr3:5973401..5973500	Chr3	5973401	5973500	gene	AT3G17450	5972671	5976118	-	hAT dimerisation domain-containing protein	*
Chr3:6196701..6196800	Chr3	6196701	6196800	gene	AT3G18090	6194564	6200237	+	nuclear RNA polymerase D2B	*
Chr3:6257501..6257600	Chr3	6257501	6257600	gene	AT3G18240	6255742	6258090	+	Ribosomal protein S24/S35, mitochondrial	*
Chr3:6286201..6286300	Chr3	6286201	6286300	gene	AT3G18310	6284356	6287144	-	no description	*
Chr3:6317401..6317500	Chr3	6317401	6317500	gene	AT3G18390	6313485	6317971	+	CRS1 / YhbY (CRM) domain-containing protein	*
Chr3:6455801..6455900	Chr3	6455801	6455900	gene	AT3G18750	6454110	6457512	-	with no lysine (K) kinase 6	*
Chr3:6497201..6497300	Chr3	6497201	6497300	gene	AT3G18840	6496198	6498234	+	Tetratricopeptide repeat (TPR)-like superfamily protein	*
Chr3:6549401..6549500	Chr3	6549401	6549500	gene	AT3G18990	6548869	6551853	-	AP2/B3-like transcriptional factor family protein	*
Chr3:6570601..6570700	Chr3	6570601	6570700	gene	AT3G19040	6567157	6575282	-	histone acetyltransferase of the TAFII250 family 2	*
Chr3:6571501..6571600	Chr3	6571501	6571600	gene	AT3G19040	6567157	6575282	-	histone acetyltransferase of the TAFII250 family 2	*
Chr3:6580101..6580200	Chr3	6580101	6580200	gene	AT3G19050	6577724	6590188	+	phragmoplast orienting kinesin 2	*
Chr3:6640901..6641000	Chr3	6640901	6641000	gene	AT3G19190	6639711	6648857	+	autophagy 2	*
Chr3:6660501..6660600	Chr3	6660501	6660600	gene	AT3G19220	6659164	6660852	+	protein disulfide isomerases	*
Chr3:6691401..6691500	Chr3	6691401	6691500	gene	AT3G19300	6690118	6693284	-	Protein kinase superfamily protein	*
Chr3:6753801..6753900	Chr3	6753801	6753900	gene	AT3G19480	6752531	6754785	+	D-3-phosphoglycerate dehydrogenase	*
Chr3:6861801..6861900	Chr3	6861801	6861900	gene	AT3G19740	6855837	6863526	-	P-loop containing nucleoside triphosphate hydrolases superfamily protein	*
Chr3:6895501..6895600	Chr3	6895501	6895600	gene	AT3G19840	6891086	6897356	+	pre-mRNA-processing protein 40C	*
Chr3:6952301..6952400	Chr3	6952301	6952400	gene	AT3G19960	6948774	6956966	+	myosin 1	*
Chr3:6971601..6971700	Chr3	6971601	6971700	gene	AT3G20010	6971352	6976595	+	SNF2 domain-containing protein / helicase domain-containing protein / zinc finger protein-related	*
Chr3:7020501..7020600	Chr3	7020501	7020600	gene	AT3G20100	7018995	7020901	+	cytochrome P450, family 705, subfamily A, polypeptide 19	*
Chr3:7035801..7035900	Chr3	7035801	7035900	gene	AT3G20150	7031332	7037010	+	Kinesin motor family protein	*
Chr3:7118401..7118500	Chr3	7118401	7118500	gene	AT3G20410	7116201	7119121	+	calmodulin-domain protein kinase 9	*
Chr3:7232101..7232200	Chr3	7232101	7232200	gene	AT3G20690	7231570	7232682	-	F-box and associated interaction domains-containing protein	*
Chr3:7261801..7261900	Chr3	7261801	7261900	gene	AT3G20770	7260432	7263352	-	Ethylene insensitive 3 family protein	*
Chr3:7265201..7265300	Chr3	7265201	7265300	gene	AT3G20780	7263900	7268572	-	topoisomerase 6 subunit B	*
Chr3:7274901..7275000	Chr3	7274901	7275000	QTE	QTE_CT00021797_VANDAL8	7274548	7274766	-	AT3TE30560	135
Chr3:7307601..7307700	Chr3	7307601	7307700	gene	AT3G20860	7306147	7308434	+	NIMA-related kinase 5	*
Chr3:7381701..7381800	Chr3	7381701	7381800	gene	AT3G21070	7380191	7383980	-	NAD kinase 1	*
Chr3:7392401..7392500	Chr3	7392401	7392500	gene	AT3G21090	7391438	7395041	-	ABC-2 type transporter family protein	*
Chr3:7417801..7417900	Chr3	7417801	7417900	gene	AT3G21160	7413847	7418410	-	alpha-mannosidase 2	*
Chr3:7437601..7437700	Chr3	7437601	7437700	gene	AT3G21200	7436026	7438011	+	proton gradient regulation 7	*
Chr3:7439201..7439300	Chr3	7439201	7439300	gene	AT3G21210	7437964	7440826	-	zinc ion binding	*
Chr3:7484401..7484500	Chr3	7484401	7484500	gene	AT3G21290	7482131	7488935	+	dentin sialophosphoprotein-related	*
Chr3:7486301..7486400	Chr3	7486301	7486400	gene	AT3G21290	7482131	7488935	+	dentin sialophosphoprotein-related	*
Chr3:7518501..7518600	Chr3	7518501	7518600	gene	AT3G21350	7517070	7518744	+	RNA polymerase transcriptional regulation mediator-related	*
Chr3:7546001..7546100	Chr3	7546001	7546100	gene	AT3G21430	7544628	7553579	-	DNA binding	*
Chr3:7622901..7623000	Chr3	7622901	7623000	gene	AT3G21650	7621569	7624076	-	Protein phosphatase 2A regulatory B subunit family protein	*
Chr3:7823301..7823400	Chr3	7823301	7823400	gene	AT3G22170	7822018	7826085	-	far-red elongated hypocotyls 3	*
Chr3:8004901..8005000	Chr3	8004901	8005000	gene	AT3G22590	8003934	8005579	+	PLANT HOMOLOGOUS TO PARAFIBROMIN	*
Chr3:8005501..8005600	Chr3	8005501	8005600	gene	AT3G22590	8003934	8005579	+	PLANT HOMOLOGOUS TO PARAFIBROMIN	78
Chr3:8005901..8006000	Chr3	8005901	8006000	NO_DATA
Chr3:8029301..8029400	Chr3	8029301	8029400	gene	AT3G22720	8028961	8030097	-	F-box and associated interaction domains-containing protein	*
Chr3:8047901..8048600	Chr3	8047901	8048600	gene	AT3G22770	8047684	8048667	-	F-box associated ubiquitination effector family protein	*
Chr3:8051601..8051700	Chr3	8051601	8051700	gene	AT3G22780	8048802	8052260	+	Tesmin/TSO1-like CXC domain-containing protein	*
Chr3:8323301..8323400	Chr3	8323301	8323400	gene	AT3G23280	8321350	8324428	+	XB3 ortholog 5 in Arabidopsis thaliana	*
Chr3:8335701..8335800	Chr3	8335701	8335800	gene	AT3G23300	8333025	8336146	+	S-adenosyl-L-methionine-dependent methyltransferases superfamily protein	*
Chr3:8352001..8352100	Chr3	8352001	8352100	gene	AT3G23340	8350803	8353959	+	casein kinase I-like 10	*
Chr3:8358901..8359000	Chr3	8358901	8359000	gene	AT3G23370	8357585	8360865	+	RNA-binding (RRM/RBD/RNP motifs) family protein	*
Chr3:8441401..8441500	Chr3	8441401	8441500	gene	AT3G23530	8436671	8442846	+	Cyclopropane-fatty-acyl-phospholipid synthase	*
Chr3:8446901..8447000	Chr3	8446901	8447000	gene	AT3G23540	8443445	8448070	+	alpha/beta-Hydrolases superfamily protein	*
Chr3:8523701..8523800	Chr3	8523701	8523800	gene	AT3G23670	8519164	8525289	+	phragmoplast-associated kinesin-related protein, putative	*
Chr3:8553801..8553900	Chr3	8553801	8553900	gene	AT3G23740	8551772	8554745	-	no description	*
Chr3:8568101..8568200	Chr3	8568101	8568200	gene	AT3G23780	8567725	8574209	-	nuclear RNA polymerase D2A	*
Chr3:8652201..8652300	Chr3	8652201	8652300	gene	AT3G23940	8648674	8652605	+	dehydratase family	*
Chr3:8670001..8670100	Chr3	8670001	8670100	gene	AT3G23990	8668918	8672578	+	heat shock protein 60	*
Chr3:8785301..8785400	Chr3	8785301	8785400	QTE	QTE_CT00005315_ATREP4	8784703	8785910	+	AT3TE36825	*
Chr3:8871201..8871300	Chr3	8871201	8871300	gene	AT3G24430	8868583	8872201	-	ATP binding	*
Chr3:8945801..8945900	Chr3	8945801	8945900	gene	AT3G24530	8945425	8947938	-	AAA-type ATPase family protein / ankyrin repeat family protein	*
Chr3:9203401..9203500	Chr3	9203401	9203500	gene	AT3G25265	9202880	9203623	-	low-molecular-weight cysteine-rich 4	*
Chr3:9242501..9242600	Chr3	9242501	9242600	gene	AT3G25490	9241725	9243485	+	Protein kinase family protein	*
Chr3:9309601..9309700	Chr3	9309601	9309700	gene	AT3G25610	9308942	9313353	-	ATPase E1-E2 type family protein / haloacid dehalogenase-like hydrolase family protein	*
Chr3:9538201..9538300	Chr3	9538201	9538300	gene	AT3G26100	9536923	9540453	+	Regulator of chromosome condensation (RCC1) family protein	*
Chr3:9629701..9629800	Chr3	9629701	9629800	QTE	QTE_CT00008560_ATREP10D	9629221	9630035	+	AT3TE40160	*
Chr3:9654301..9654400	Chr3	9654301	9654400	gene	AT3G26350	9653660	9654730	-	no description	*
Chr3:9672401..9672500	Chr3	9672401	9672500	gene	AT3G26430	9671517	9675927	+	GDSL-like Lipase/Acylhydrolase superfamily protein	*
Chr3:9672401..9672500	Chr3	9672401	9672500	gene	AT3G26420	9671517	9676005	+	RNA-binding (RRM/RBD/RNP motifs) family protein with retrovirus zinc finger-like domain	*
Chr3:9791701..9791800	Chr3	9791701	9791800	gene	AT3G26630	9791371	9792985	-	Tetratricopeptide repeat (TPR)-like superfamily protein	*
Chr3:9849901..9850000	Chr3	9849901	9850000	gene	AT3G26780	9848628	9850472	+	Phosphoglycerate mutase family protein	*
Chr3:9883901..9884000	Chr3	9883901	9884000	gene	AT3G26820	9881128	9885067	+	Esterase/lipase/thioesterase family protein	*
Chr3:9948601..9948700	Chr3	9948601	9948700	gene	AT3G26990	9948223	9952041	-	ENTH/VHS family protein	*
Chr3:9990401..9990500	Chr3	9990401	9990500	gene	AT3G27090	9989540	9991826	+	DCD (Development and Cell Death) domain protein	*
Chr3:9999601..9999700	Chr3	9999601	9999700	gene	AT3G27110	9997895	10000230	+	Peptidase family M48 family protein	*
Chr3:9999601..9999700	Chr3	9999601	9999700	gene	AT3G27120	9999694	10003314	-	P-loop containing nucleoside triphosphate hydrolases superfamily protein	6
Chr3:10039901..10040000	Chr3	10039901	10040000	gene	AT3G27190	10039234	10043066	-	uridine kinase-like 2	*
Chr3:10083601..10083700	Chr3	10083601	10083700	gene	AT3G27300	10083049	10086696	-	glucose-6-phosphate dehydrogenase 5	*
Chr3:10159201..10159300	Chr3	10159201	10159300	gene	AT3G27460	10159293	10162259	-	SGF29 tudor-like domain	7
Chr3:10195701..10195800	Chr3	10195701	10195800	gene	AT3G27530	10193569	10200013	-	golgin candidate 6	*
Chr3:10199201..10199300	Chr3	10199201	10199300	gene	AT3G27530	10193569	10200013	-	golgin candidate 6	*
Chr3:10283101..10283200	Chr3	10283101	10283200	gene	AT3G27740	10281261	10283866	-	carbamoyl phosphate synthetase A	*
Chr3:10299101..10299200	Chr3	10299101	10299200	QTE	QTE_CT00022402_HELITRONY3	10298798	10299002	+	AT3TE42805	99
Chr3:10371701..10371800	Chr3	10371701	10371800	gene	AT3G27930	10369299	10372441	-	no description	*
Chr3:10472101..10472200	Chr3	10472101	10472200	gene	AT3G28150	10471842	10473754	-	TRICHOME BIREFRINGENCE-LIKE 22	*
Chr3:10596601..10596700	Chr3	10596601	10596700	gene	AT3G28345	10593753	10598775	-	ABC transporter family protein	*
Chr3:10653901..10654000	Chr3	10653901	10654000	NO_DATA
Chr3:10676201..10676300	Chr3	10676201	10676300	gene	AT3G28480	10676033	10678388	-	Oxoglutarate/iron-dependent oxygenase	*
Chr3:10698801..10698900	Chr3	10698801	10698900	NO_DATA
Chr3:10761701..10761800	Chr3	10761701	10761800	gene	AT3G28700	10759559	10762114	+	Protein of unknown function (DUF185)	*
Chr3:10770101..10770200	Chr3	10770101	10770200	QTE	QTE_CT00001002_TA11	10767986	10772559	-	AT3TE44790	*
Chr3:10787901..10788000	Chr3	10787901	10788000	gene	AT3G28730	10784889	10788729	+	high mobility group	*
Chr3:10845301..10845400	Chr3	10845301	10845400	NO_DATA
Chr3:11101101..11101200	Chr3	11101101	11101200	QTE	QTE_CT00013790_ATLINE1_2	11100724	11101222	-	AT3TE46185	*
Chr3:11101101..11101200	Chr3	11101101	11101200	QTE	QTE_CT00013049_ATHILA4A	11101235	11101255	+	AT3TE46190	35
Chr3:11101101..11101200	Chr3	11101101	11101200	QTE	QTE_CT00009093_ATHILA4A	11101256	11102041	+	AT3TE46195	56
Chr3:11136301..11136400	Chr3	11136301	11136400	gene	AT3G29170	11136006	11137849	-	Eukaryotic protein of unknown function (DUF872)	*
Chr3:11236101..11236200	Chr3	11236101	11236200	gene	AT3G29270	11234242	11236458	+	RING/U-box superfamily protein	*
Chr3:11344601..11344700	Chr3	11344601	11344700	QTE	QTE_CT00001737_ATLINE1A	11341929	11344898	-	AT3TE47240	*
Chr3:11344601..11344700	Chr3	11344601	11344700	QTE	QTE_CT00013135_ATLINE1_4	11344899	11345429	-	AT3TE47245	199
Chr3:11366801..11366900	Chr3	11366801	11366900	QTE	QTE_CT00023950_ATREP3	11366441	11366606	-	AT3TE47340	195
Chr3:11366801..11366900	Chr3	11366801	11366900	QTE	QTE_CT00009267_AT9TSD1	11366607	11367365	+	AT3TE47345	*
Chr3:11702401..11702500	Chr3	11702401	11702500	QTE	QTE_CT00000811_ATCOPIA16	11697284	11702259	+	AT3TE48590	142
Chr3:11702401..11702500	Chr3	11702401	11702500	QTE	QTE_CT00029629_ATCOPIA89	11702260	11702322	+	AT3TE48595	79
Chr3:11761001..11761300	Chr3	11761001	11761300	QTE	QTE_CT00027162_HELITRON4	11761176	11761245	-	AT3TE48970	*
Chr3:11761001..11761300	Chr3	11761001	11761300	QTE	QTE_CT00007431_ATREP10D	11761246	11762165	+	AT3TE48975	54
Chr3:11892801..11892900	Chr3	11892801	11892900	NO_DATA
Chr3:12799601..12799700	Chr3	12799601	12799700	NO_DATA
Chr3:13330501..13330600	Chr3	13330501	13330600	NO_DATA
Chr3:14400901..14401000	Chr3	14400901	14401000	QTE	QTE_CT00012542_ATREP3	14400689	14401079	-	AT3TE59065	*
Chr3:14400901..14401000	Chr3	14400901	14401000	QTE	QTE_CT00027695_ATCOPIA17	14401080	14401172	+	AT3TE59070	80
Chr3:14724101..14724200	Chr3	14724101	14724200	gene	AT3G42640	14724309	14728210	+	H(+)-ATPase 8	109
Chr3:14738101..14738200	Chr3	14738101	14738200	QTE	QTE_CT00026088_ARNOLDY2	14737844	14737947	-	AT3TE60265	154
Chr3:14738101..14738200	Chr3	14738101	14738200	QTE	QTE_CT00025308_ATMUN1	14737953	14738090	-	AT3TE60270	11
Chr3:14755201..14755500	Chr3	14755201	14755500	gene	AT3G42660	14751280	14755701	+	transducin family protein / WD-40 repeat family protein	*
Chr3:14842701..14842800	Chr3	14842701	14842800	gene	AT3G42725	14842900	14843707	-	Putative membrane lipoprotein	100
Chr3:15171301..15171400	Chr3	15171301	15171400	NO_DATA
Chr3:15198001..15198100	Chr3	15198001	15198100	gene	AT3G43220	15196863	15203062	-	Phosphoinositide phosphatase family protein	*
Chr3:15212701..15212800	Chr3	15212701	15212800	gene	AT3G43240	15209936	15214742	-	ARID/BRIGHT DNA-binding domain-containing protein	*
Chr3:15521201..15521300	Chr3	15521201	15521300	gene	AT3G43610	15517680	15524087	-	Spc97 / Spc98 family of spindle pole body (SBP) component	*
Chr3:15665001..15665100	Chr3	15665001	15665100	gene	AT3G43810	15664371	15666460	-	calmodulin 7	*
Chr3:15948401..15948500	Chr3	15948401	15948500	gene	AT3G44250	15948505	15950224	-	cytochrome P450, family 71, subfamily B, polypeptide 38	5
Chr3:15948401..15948500	Chr3	15948401	15948500	QTE	QTE_CT00030319_ATSINE4	15948305	15948353	-	AT3TE64540	48
Chr3:16011901..16012000	Chr3	16011901	16012000	gene	AT3G44340	16011621	16020254	-	clone eighty-four	*
Chr3:16030601..16030700	Chr3	16030601	16030700	gene	AT3G44370	16030322	16035161	-	Membrane insertion protein, OxaA/YidC with tetratricopeptide repeat domain	*
Chr3:16031001..16031200	Chr3	16031001	16031200	gene	AT3G44370	16030322	16035161	-	Membrane insertion protein, OxaA/YidC with tetratricopeptide repeat domain	*
Chr3:16126901..16127000	Chr3	16126901	16127000	gene	AT3G44540	16124021	16127954	+	fatty acid reductase 4	*
Chr3:16146901..16147000	Chr3	16146901	16147000	QTE	QTE_CT00026559_ATMUNX1	16146755	16146866	-	AT3TE65385	35
Chr3:16149601..16149700	Chr3	16149601	16149700	QTE	QTE_CT00027350_ATREP11	16149312	16149408	-	AT3TE65410	193
Chr3:16149601..16149700	Chr3	16149601	16149700	QTE	QTE_CT00008499_ATREP10B	16149409	16150229	+	AT3TE65415	*
Chr3:16227101..16227200	Chr3	16227101	16227200	gene	AT3G44680	16226556	16229954	-	histone deacetylase 9	*
Chr3:16281401..16281500	Chr3	16281401	16281500	QTE	QTE_CT00006318_ATREP1	16281009	16282065	+	AT3TE65990	*
Chr3:16422701..16422800	Chr3	16422701	16422800	QTE	QTE_CT00005822_ATREP5	16422092	16423222	-	AT3TE66545	*
Chr3:16472801..16472900	Chr3	16472801	16472900	gene	AT3G45040	16472662	16475753	-	phosphatidate cytidylyltransferase family protein	*
Chr3:16657801..16657900	Chr3	16657801	16657900	gene	AT3G45420	16657263	16659266	-	Concanavalin A-like lectin protein kinase family protein	*
Chr3:16754601..16754700	Chr3	16754601	16754700	NO_DATA
Chr3:16754901..16755000	Chr3	16754901	16755000	NO_DATA
Chr3:16760901..16761000	Chr3	16760901	16761000	gene	AT3G45650	16759253	16761266	+	nitrate excretion transporter1	*
Chr3:16785401..16785500	Chr3	16785401	16785500	gene	AT3G45720	16785046	16786945	+	Major facilitator superfamily protein	*
Chr3:16821401..16821500	Chr3	16821401	16821500	gene	AT3G45780	16816866	16824210	+	phototropin 1	*
Chr3:16852001..16852100	Chr3	16852001	16852100	QTE	QTE_CT00001815_ATREP4	16851436	16854288	-	AT3TE68255	*
Chr3:16858101..16858200	Chr3	16858101	16858200	gene	AT3G45850	16855612	16861527	-	P-loop containing nucleoside triphosphate hydrolases superfamily protein	*
Chr3:16903501..16903600	Chr3	16903501	16903600	gene	AT3G45990	16900778	16904136	-	Cofilin/tropomyosin-type actin-binding protein family	*
Chr3:16903501..16903600	Chr3	16903501	16903600	QTE	QTE_CT00003926_ATREP1	16902367	16903891	+	AT3TE68485	*
Chr3:16908201..16908300	Chr3	16908201	16908300	gene	AT3G46000	16907451	16908999	-	actin depolymerizing factor 2	*
Chr3:17024201..17024300	Chr3	17024201	17024300	gene	AT3G46330	17020747	17025011	-	Leucine-rich repeat protein kinase family protein	*
Chr3:17040301..17040400	Chr3	17040301	17040400	gene	AT3G46350	17036427	17041680	+	Leucine-rich repeat protein kinase family protein	*
Chr3:17083301..17083400	Chr3	17083301	17083400	gene	AT3G46420	17082108	17086534	+	Leucine-rich repeat protein kinase family protein	*
Chr3:17104601..17104700	Chr3	17104601	17104700	gene	AT3G46480	17103173	17105594	+	2-oxoglutarate (2OG) and Fe(II)-dependent oxygenase superfamily protein	*
Chr3:17120801..17120900	Chr3	17120801	17120900	gene	AT3G46500	17120480	17122745	+	2-oxoglutarate (2OG) and Fe(II)-dependent oxygenase superfamily protein	*
Chr3:17132001..17132100	Chr3	17132001	17132100	gene	AT3G46530	17130367	17133338	-	NB-ARC domain-containing disease resistance protein	*
Chr3:17149501..17149600	Chr3	17149501	17149600	gene	AT3G46580	17148342	17149589	+	methyl-CPG-binding domain protein 5	88
Chr3:17149501..17149600	Chr3	17149501	17149600	gene	AT3G46585	17149752	17149823	+	no description	152
Chr3:17149501..17149600	Chr3	17149501	17149600	QTE	QTE_CT00001570_ATREP3	17143391	17157692	+	AT3TE69475	*
Chr3:17154801..17154900	Chr3	17154801	17154900	gene	AT3G46590	17152775	17156227	+	TRF-like 1	*
Chr3:17154801..17154900	Chr3	17154801	17154900	QTE	QTE_CT00001570_ATREP3	17143391	17157692	+	AT3TE69475	*
Chr3:17163801..17163900	Chr3	17163801	17163900	QTE	QTE_CT00016378_HELITRONY1D	17163598	17163988	-	AT3TE69540	*
Chr3:17163801..17163900	Chr3	17163801	17163900	QTE	QTE_CT00029980_ATREP11	17163989	17164040	+	AT3TE69545	89
Chr3:17163801..17163900	Chr3	17163801	17163900	QTE	QTE_CT00021861_ATLINE1_3A	17164041	17164259	+	AT3TE69550	141
Chr3:17216201..17216300	Chr3	17216201	17216300	gene	AT3G46740	17215813	17219343	-	translocon at the outer envelope membrane of chloroplasts 75-III	*
Chr3:17281301..17281400	Chr3	17281301	17281400	gene	AT3G46920	17280430	17284857	-	Protein kinase superfamily protein with octicosapeptide/Phox/Bem1p domain	*
Chr3:17296801..17296900	Chr3	17296801	17296900	gene	AT3G46960	17290873	17298067	-	RNA helicase, ATP-dependent, SK12/DOB1 protein	*
Chr3:17325401..17325500	Chr3	17325401	17325500	gene	AT3G47040	17324162	17327152	-	Glycosyl hydrolase family protein	*
Chr3:17582601..17582700	Chr3	17582601	17582700	gene	AT3G47690	17581096	17583586	+	microtubule end binding protein EB1A	*
Chr3:17585501..17585600	Chr3	17585501	17585600	gene	AT3G47700	17583601	17586624	-	RINT-1 / TIP-1 family	*
Chr3:17597801..17597900	Chr3	17597801	17597900	gene	AT3G47730	17594060	17598896	-	ATP-binding cassette A2	*
Chr3:17737801..17737900	Chr3	17737801	17737900	gene	AT3G48050	17733533	17739412	-	BAH domain	*
Chr3:17765001..17765100	Chr3	17765001	17765100	gene	AT3G48110	17763001	17771146	+	glycine-tRNA ligases	*
Chr3:17774201..17774300	Chr3	17774201	17774300	gene	AT3G48120	17772057	17774739	+	no description	*
Chr3:17802201..17802300	Chr3	17802201	17802300	gene	AT3G48190	17797334	17828591	+	ataxia-telangiectasia mutated	*
Chr3:17835901..17836000	Chr3	17835901	17836000	gene	AT3G48200	17832773	17837514	-	no description	*
Chr3:17924501..17924600	Chr3	17924501	17924600	gene	AT3G48400	17923678	17925589	+	Cysteine/Histidine-rich C1 domain family protein	*
Chr3:17938801..17938900	Chr3	17938801	17938900	gene	AT3G48430	17935609	17940746	+	relative of early flowering 6	*
Chr3:18080601..18080700	Chr3	18080601	18080700	gene	AT3G48770	18078474	18086817	-	DNA binding	*
Chr3:18341701..18341800	Chr3	18341701	18341800	gene	AT3G49470	18340976	18342489	+	nascent polypeptide-associated complex subunit alpha-like protein 2	*
Chr3:18379701..18379800	Chr3	18379701	18379800	gene	AT3G49590	18377479	18380284	+	Autophagy-related protein 13	*
Chr3:18407501..18407600	Chr3	18407501	18407600	gene	AT3G49650	18405008	18409709	-	P-loop containing nucleoside triphosphate hydrolases superfamily protein	*
Chr3:18449401..18449500	Chr3	18449401	18449500	gene	AT3G49740	18447788	18450094	+	Tetratricopeptide repeat (TPR)-like superfamily protein	*
Chr3:18458001..18458100	Chr3	18458001	18458100	QTE	QTE_CT00010695_ATREP10D	18457586	18458243	+	AT3TE74890	*
Chr3:18458001..18458100	Chr3	18458001	18458100	QTE	QTE_CT00010427_ATN9_1	18458244	18458917	+	AT3TE74895	144
Chr3:18467201..18467300	Chr3	18467201	18467300	NO_DATA
Chr3:18554801..18554900	Chr3	18554801	18554900	gene	AT3G50050	18553984	18557209	-	Eukaryotic aspartyl protease family protein	*
Chr3:18574001..18574100	Chr3	18574001	18574100	gene	AT3G50080	18572736	18574514	+	VIER F-box proteine 2	*
Chr3:18693101..18693200	Chr3	18693101	18693200	gene	AT3G50380	18686443	18700533	-	Protein of unknown function (DUF1162)	*
Chr3:18715501..18715600	Chr3	18715501	18715600	gene	AT3G50430	18713697	18717409	+	no description	*
Chr3:18730101..18730200	Chr3	18730101	18730200	gene	AT3G50470	18729054	18730269	+	homolog of RPW8 3	*
Chr3:18887601..18887700	Chr3	18887601	18887700	gene	AT3G50808	18887614	18888047	-	PLATZ transcription factor family protein	86
Chr3:18887601..18887700	Chr3	18887601	18887700	QTE	QTE_CT00013513_ATREP2	18885614	18887516	-	AT3TE76580	85
Chr3:18988301..18988400	Chr3	18988301	18988400	gene	AT3G51120	18985900	18992010	-	DNA binding	*
Chr3:19059201..19059300	Chr3	19059201	19059300	gene	AT3G51340	19057013	19060036	-	Eukaryotic aspartyl protease family protein	*
Chr3:19105001..19105100	Chr3	19105001	19105100	gene	AT3G51480	19100676	19104825	+	glutamate receptor 3.6	176
Chr3:19105001..19105100	Chr3	19105001	19105100	gene	AT3G51490	19104885	19107797	-	tonoplast monosaccharide transporter3	*
Chr3:19160701..19160800	Chr3	19160701	19160800	gene	AT3G51650	19158971	19162379	+	no description	*
Chr3:19226901..19227000	Chr3	19226901	19227000	gene	AT3G51840	19225360	19229163	-	acyl-CoA oxidase 4	*
Chr3:19354801..19354900	Chr3	19354801	19354900	gene	AT3G52190	19353972	19357074	-	phosphate transporter traffic facilitator1	*
Chr3:19373001..19373100	Chr3	19373001	19373100	gene	AT3G52240	19372714	19375880	-	no description	*
Chr3:19528501..19528600	Chr3	19528501	19528600	gene	AT3G52680	19527029	19531167	+	F-box/RNI-like/FBD-like domains-containing protein	*
Chr3:19663901..19664000	Chr3	19663901	19664000	gene	AT3G53030	19662281	19664505	+	ser/arg-rich protein kinase 4	*
Chr3:19672801..19672900	Chr3	19672801	19672900	gene	AT3G53065	19672873	19673471	+	D-galactoside/L-rhamnose binding SUEL lectin protein	27
Chr3:19738401..19738600	Chr3	19738401	19738600	gene	AT3G53240	19733766	19739181	+	receptor like protein 45	*
Chr3:19861501..19861600	Chr3	19861501	19861600	gene	AT3G53570	19861179	19864588	-	FUS3-complementing gene 1	*
Chr3:19872401..19872500	Chr3	19872401	19872500	NO_DATA
Chr3:19895301..19895400	Chr3	19895301	19895400	gene	AT3G53680	19892863	19897412	-	Acyl-CoA N-acyltransferase with RING/FYVE/PHD-type zinc finger domain	*
Chr3:19941901..19942000	Chr3	19941901	19942000	gene	AT3G53830	19940814	19943799	+	Regulator of chromosome condensation (RCC1) family protein	*
Chr3:20010701..20010800	Chr3	20010701	20010800	gene	AT3G54030	20010927	20013693	+	Protein kinase protein with tetratricopeptide repeat domain	127
Chr3:20012501..20012600	Chr3	20012501	20012600	gene	AT3G54030	20010927	20013693	+	Protein kinase protein with tetratricopeptide repeat domain	*
Chr3:20039901..20040000	Chr3	20039901	20040000	gene	AT3G54110	20038680	20041210	+	plant uncoupling mitochondrial protein 1	*
Chr3:20237101..20237200	Chr3	20237101	20237200	gene	AT3G54670	20235483	20243960	+	Structural maintenance of chromosomes (SMC) family protein	*
Chr3:20263401..20263500	Chr3	20263401	20263500	gene	AT3G54740	20262391	20264601	+	Protein of unknown function, DUF593	*
Chr3:20266601..20266700	Chr3	20266601	20266700	gene	AT3G54750	20264634	20268881	-	no description	*
Chr3:20335601..20335700	Chr3	20335601	20335700	gene	AT3G54870	20330806	20336717	+	Armadillo/beta-catenin repeat family protein / kinesin motor family protein	*
Chr3:20343401..20343500	Chr3	20343401	20343500	gene	AT3G54910	20342756	20344806	-	RNI-like superfamily protein	*
Chr3:20383201..20383400	Chr3	20383201	20383400	gene	AT3G55000	20381508	20383789	+	tonneau family protein	*
Chr3:20401001..20401100	Chr3	20401001	20401100	gene	AT3G55050	20400488	20402595	-	Protein phosphatase 2C family protein	*
Chr3:20413901..20414000	Chr3	20413901	20414000	gene	AT3G55080	20411399	20415934	-	SET domain-containing protein	*
Chr3:20497401..20497500	Chr3	20497401	20497500	gene	AT3G55270	20496081	20500019	+	mitogen-activated protein kinase phosphatase 1	*
Chr3:20516801..20516900	Chr3	20516801	20516900	gene	AT3G55340	20515647	20518059	+	phragmoplastin interacting protein 1	*
Chr3:20542801..20542900	Chr3	20542801	20542900	gene	AT3G55410	20541435	20546034	+	2-oxoglutarate dehydrogenase, E1 component	*
Chr3:20686001..20686100	Chr3	20686001	20686100	NO_DATA
Chr3:20702001..20702100	Chr3	20702001	20702100	gene	AT3G55760	20700392	20703083	+	no description	*
Chr3:20711001..20711100	Chr3	20711001	20711100	gene	AT3G55800	20709386	20711640	+	sedoheptulose-bisphosphatase	*
Chr3:20799701..20799800	Chr3	20799701	20799800	gene	AT3G56050	20797955	20801165	-	Protein kinase family protein	*
Chr3:20831701..20831800	Chr3	20831701	20831800	gene	AT3G56140	20829282	20832871	+	Protein of unknown function (DUF399 and DUF3411)	*
Chr3:20847401..20847500	Chr3	20847401	20847500	gene	AT3G56190	20845674	20848534	-	alpha-soluble NSF attachment protein 2	*
Chr3:20916501..20916600	Chr3	20916501	20916600	gene	AT3G56408	20915497	20921340	+	no description	*
Chr3:20916501..20916600	Chr3	20916501	20916600	gene	AT3G56410	20916172	20921338	-	Protein of unknown function (DUF3133)	*
Chr3:20936801..20936900	Chr3	20936801	20936900	gene	AT3G56480	20936098	20939631	-	myosin heavy chain-related	*
Chr3:20953901..20954000	Chr3	20953901	20954000	gene	AT3G56550	20952292	20954641	-	Pentatricopeptide repeat (PPR) superfamily protein	*
Chr3:20970501..20970600	Chr3	20970501	20970600	gene	AT3G56600	20968444	20970913	+	Protein kinase superfamily protein	*
Chr3:20997601..20997700	Chr3	20997601	20997700	gene	AT3G56690	20993693	20998695	-	Cam interacting protein 111	*
Chr3:21016401..21016500	Chr3	21016401	21016500	gene	AT3G56740	21015371	21018157	+	Ubiquitin-associated (UBA) protein	*
Chr3:21093401..21093500	Chr3	21093401	21093500	gene	AT3G57000	21092268	21094297	+	nucleolar essential protein-related	*
Chr3:21144101..21144200	Chr3	21144101	21144200	NO_DATA
Chr3:21196901..21197000	Chr3	21196901	21197000	gene	AT3G57290	21196550	21199183	-	eukaryotic translation initiation factor 3E	*
Chr3:21308101..21308200	Chr3	21308101	21308200	gene	AT3G57550	21306723	21309464	+	guanylate kinase	*
Chr3:21352101..21352200	Chr3	21352101	21352200	gene	AT3G57650	21349507	21353174	+	lysophosphatidyl acyltransferase 2	*
Chr3:21429001..21429100	Chr3	21429001	21429100	gene	AT3G57870	21428496	21430200	-	sumo conjugation enzyme 1	*
Chr3:21447301..21447400	Chr3	21447301	21447400	gene	AT3G57930	21447107	21448690	-	no description	*
Chr3:21486701..21486800	Chr3	21486701	21486800	gene	AT3G58030	21484156	21487054	+	RING/U-box superfamily protein	*
Chr3:21496701..21496800	Chr3	21496701	21496800	gene	AT3G58050	21492539	21497157	+	no description	*
Chr3:21545001..21545100	Chr3	21545001	21545100	gene	AT3G58180	21544097	21546180	+	ARM repeat superfamily protein	*
Chr3:21634101..21634200	Chr3	21634101	21634200	gene	AT3G58490	21632812	21635106	+	Phosphatidic acid phosphatase (PAP2) family protein	*
Chr3:21640901..21641000	Chr3	21640901	21641000	gene	AT3G58510	21639978	21643795	+	DEA(D/H)-box RNA helicase family protein	*
Chr3:21660801..21660900	Chr3	21660801	21660900	gene	AT3G58580	21660598	21664095	-	DNAse I-like superfamily protein	*
Chr3:21718901..21719000	Chr3	21718901	21719000	gene	AT3G58730	21718257	21719980	-	vacuolar ATP synthase subunit D (VATD) / V-ATPase D subunit / vacuolar proton pump D subunit (VATPD)	*
Chr3:21725901..21726000	Chr3	21725901	21726000	gene	AT3G58750	21724314	21727690	-	citrate synthase 2	*
Chr3:21813001..21813100	Chr3	21813001	21813100	gene	AT3G59020	21810260	21817555	-	ARM repeat superfamily protein	*
Chr3:21865101..21865200	Chr3	21865101	21865200	gene	AT3G59140	21863420	21868701	-	multidrug resistance-associated protein 14	*
Chr3:21926201..21926300	Chr3	21926201	21926300	gene	AT3G59320	21924517	21926886	-	Eukaryotic protein of unknown function (DUF914)	*
Chr3:21926501..21926600	Chr3	21926501	21926600	gene	AT3G59320	21924517	21926886	-	Eukaryotic protein of unknown function (DUF914)	*
Chr3:21957901..21958000	Chr3	21957901	21958000	gene	AT3G59410	21950188	21959266	+	protein kinase family protein	*
Chr3:21959901..21960000	Chr3	21959901	21960000	gene	AT3G59420	21959647	21963041	-	crinkly4	*
Chr3:22076701..22076800	Chr3	22076701	22076800	gene	AT3G59765	22076461	22078339	-	no description	*
Chr3:22076701..22076800	Chr3	22076701	22076800	QTE	QTE_CT00016624_ATCOPIA41	22076420	22076835	-	AT3TE89880	*
Chr3:22076701..22076800	Chr3	22076701	22076800	QTE	QTE_CT00031430_ATCOPIA41	22076601	22076627	-	AT3TE89885	74
Chr3:22083401..22083500	Chr3	22083401	22083500	gene	AT3G59770	22079033	22086149	-	sacI homology domain-containing protein / WW domain-containing protein	*
Chr3:22097401..22097500	Chr3	22097401	22097500	gene	AT3G59810	22096515	22097908	+	Small nuclear ribonucleoprotein family protein	*
Chr3:22145301..22145400	Chr3	22145301	22145400	gene	AT3G59950	22144280	22147691	-	Peptidase family C54 protein	*
Chr3:22244701..22244800	Chr3	22244701	22244800	gene	AT3G60190	22244169	22247833	-	DYNAMIN-like 1E	*
Chr3:22267201..22267300	Chr3	22267201	22267300	gene	AT3G60240	22261650	22268455	+	eukaryotic translation initiation factor 4G	*
Chr3:22289001..22289100	Chr3	22289001	22289100	gene	AT3G60310	22287682	22291308	+	no description	*
Chr3:22290401..22290500	Chr3	22290401	22290500	gene	AT3G60310	22287682	22291308	+	no description	*
Chr3:22307001..22307100	Chr3	22307001	22307100	gene	AT3G60350	22306488	22311186	-	ARABIDILLO-2	*
Chr3:22475201..22475300	Chr3	22475201	22475300	gene	AT3G60830	22474074	22476445	+	actin-related protein 7	*
Chr3:22558501..22558600	Chr3	22558501	22558600	gene	AT3G60970	22557535	22561716	+	multidrug resistance-associated protein 15	*
Chr3:22573301..22573400	Chr3	22573301	22573400	gene	AT3G61010	22571327	22575255	-	Ferritin/ribonucleotide reductase-like family protein	*
Chr3:22576401..22576500	Chr3	22576401	22576500	NO_DATA
Chr3:22577001..22577100	Chr3	22577001	22577100	NO_DATA
Chr3:22639401..22639500	Chr3	22639401	22639500	gene	AT3G61170	22638691	22641237	-	Tetratricopeptide repeat (TPR)-like superfamily protein	*
Chr3:22988301..22988400	Chr3	22988301	22988400	gene	AT3G62080	22986174	22988777	+	SNF7 family protein	*
Chr3:22988301..22988400	Chr3	22988301	22988400	gene	AT3G62090	22988547	22990709	-	phytochrome interacting factor 3-like 2	147
Chr3:22998501..22998600	Chr3	22998501	22998600	gene	AT3G62110	22997031	23000041	-	Pectin lyase-like superfamily protein	*
Chr3:23002001..23002100	Chr3	23002001	23002100	gene	AT3G62120	23001030	23004321	-	Class II aaRS and biotin synthetases superfamily protein	*
Chr3:23002301..23002400	Chr3	23002301	23002400	gene	AT3G62120	23001030	23004321	-	Class II aaRS and biotin synthetases superfamily protein	*
Chr3:23006201..23006300	Chr3	23006201	23006300	gene	AT3G62130	23004931	23007006	+	Pyridoxal phosphate (PLP)-dependent transferases superfamily protein	*
Chr3:23057901..23058000	Chr3	23057901	23058000	gene	AT3G62310	23057245	23060731	-	RNA helicase family protein	*
Chr3:23192301..23192400	Chr3	23192301	23192400	gene	AT3G62700	23190267	23195762	-	multidrug resistance-associated protein 10	*
Chr3:23331201..23331300	Chr3	23331201	23331300	gene	AT3G63150	23328928	23332848	-	MIRO-related GTP-ase 2	*
Chr3:23336901..23337000	Chr3	23336901	23337000	gene	AT3G63180	23336092	23340317	-	TIC-like	*
Chr3:23397001..23397100	Chr3	23397001	23397100	gene	AT3G63340	23391628	23398377	-	Protein phosphatase 2C family protein	*
Chr4:15401..15500	Chr4	15401	15500	gene	AT4G00040	14627	16079	+	Chalcone and stilbene synthase family protein	*
Chr4:151101..151200	Chr4	151101	151200	gene	AT4G00340	148814	151686	+	receptor-like protein kinase 4	*
Chr4:170001..170100	Chr4	170001	170100	gene	AT4G00380	167959	170974	+	XH/XS domain-containing protein	*
Chr4:224801..224900	Chr4	224801	224900	gene	AT4G00490	222320	225131	+	beta-amylase 2	*
Chr4:224801..224900	Chr4	224801	224900	gene	AT4G00500	225028	227396	-	alpha/beta-Hydrolases superfamily protein	128
Chr4:265201..265300	Chr4	265201	265300	gene	AT4G00630	261449	268050	-	K+ efflux antiporter 2	*
Chr4:338901..339000	Chr4	338901	339000	gene	AT4G00800	336945	345714	-	transducin family protein / WD-40 repeat family protein	*
Chr4:420301..420400	Chr4	420301	420400	gene	AT4G00970	418437	421694	+	cysteine-rich RLK (RECEPTOR-like protein kinase) 41	*
Chr4:431001..431100	Chr4	431001	431100	gene	AT4G00990	426944	431821	+	Transcription factor jumonji (jmjC) domain-containing protein	*
Chr4:570801..570900	Chr4	570801	570900	gene	AT4G01390	570242	571595	-	TRAF-like family protein	*
Chr4:597101..597200	Chr4	597101	597200	gene	AT4G01440	596399	598718	+	nodulin MtN21 /EamA-like transporter family protein	*
Chr4:650201..650300	Chr4	650201	650300	NO_DATA
Chr4:750701..750800	Chr4	750701	750800	gene	AT4G01730	749574	752034	+	DHHC-type zinc finger family protein	*
Chr4:806401..806500	Chr4	806401	806500	gene	AT4G01860	801032	808060	-	Transducin family protein / WD-40 repeat family protein	*
Chr4:951001..951100	Chr4	951001	951100	gene	AT4G02140	949460	951063	-	no description	62
Chr4:951001..951100	Chr4	951001	951100	gene	AT4G02150	950611	953690	-	ARM repeat superfamily protein	*
Chr4:1363801..1363900	Chr4	1363801	1363900	gene	AT4G03080	1359655	1365475	-	BRI1 suppressor 1 (BSU1)-like 1	*
Chr4:1575301..1575400	Chr4	1575301	1575400	gene	AT4G03550	1573348	1579696	+	glucan synthase-like 5	*
Chr4:1588301..1588400	Chr4	1588301	1588400	gene	AT4G03566	1588564	1589230	-	no description	164
Chr4:1941401..1941500	Chr4	1941401	1941500	gene	AT4G04040	1939250	1942954	+	Phosphofructokinase family protein	*
Chr4:2382801..2382900	Chr4	2382801	2382900	gene	AT4G04695	2381634	2383996	-	calcium-dependent protein kinase 31	*
Chr4:2456401..2456500	Chr4	2456401	2456500	gene	AT4G04850	2452664	2457767	+	K+ efflux antiporter 3	*
Chr4:2483001..2483100	Chr4	2483001	2483100	QTE	QTE_CT00025479_ATLINE1_3A	2483097	2483230	-	AT4TE11595	3
Chr4:2532301..2532400	Chr4	2532301	2532400	NO_DATA
Chr4:2540401..2540500	Chr4	2540401	2540500	gene	AT4G04970	2537039	2543131	+	glucan synthase-like 1	*
Chr4:2564101..2564200	Chr4	2564101	2564200	gene	AT4G05000	2563044	2564740	+	Vacuolar protein sorting-associated protein VPS28 family protein	*
Chr4:2566501..2566600	Chr4	2566501	2566600	QTE	QTE_CT00003652_ATREP4	2564858	2566466	+	AT4TE12015	35
Chr4:2584201..2584300	Chr4	2584201	2584300	NO_DATA
Chr4:2638501..2638600	Chr4	2638501	2638600	gene	AT4G05130	2636875	2638965	-	equilibrative nucleoside transporter 4	*
Chr4:2743401..2743500	Chr4	2743401	2743500	gene	AT4G05410	2742932	2745627	-	Transducin/WD40 repeat-like superfamily protein	*
Chr4:2820101..2820200	Chr4	2820101	2820200	gene	AT4G05540	2818776	2821065	-	P-loop containing nucleoside triphosphate hydrolases superfamily protein	*
Chr4:3370301..3370500	Chr4	3370301	3370500	QTE	QTE_CT00012889_ATCOPIA66	3370697	3371243	+	AT4TE15375	197
Chr4:3659501..3659600	Chr4	3659501	3659600	NO_DATA
Chr4:4196801..4196900	Chr4	4196801	4196900	gene	AT4G07390	4195680	4197571	+	Mannose-P-dolichol utilization defect 1 protein	*
Chr4:4197801..4197900	Chr4	4197801	4197900	gene	AT4G07400	4197847	4199511	-	VIER F-box proteine 3	53
Chr4:4596601..4596700	Chr4	4596601	4596700	QTE	QTE_CT00005361_ATHILA4A	4596727	4597926	-	AT4TE19325	27
Chr4:4803001..4803100	Chr4	4803001	4803100	gene	AT4G07960	4802341	4805647	-	Cellulose-synthase-like C12	*
Chr4:4843501..4843600	Chr4	4843501	4843600	NO_DATA
Chr4:5084201..5084500	Chr4	5084201	5084500	QTE	QTE_CT00000597_ATGP6	5078578	5084228	+	.	27
Chr4:5085401..5085500	Chr4	5085401	5085500	QTE	QTE_CT00007932_ATENSPM6	5084916	5085784	-	.	*
Chr4:5248401..5248500	Chr4	5248401	5248500	gene	AT4G08300	5244891	5248342	+	nodulin MtN21 /EamA-like transporter family protein	59
Chr4:5318001..5318100	Chr4	5318001	5318100	NO_DATA
Chr4:5334501..5334600	Chr4	5334501	5334600	QTE	QTE_CT00012802_ATHILA4A	5334201	5334749	-	AT4TE22210	*
Chr4:5334501..5334600	Chr4	5334501	5334600	QTE	QTE_CT00017952_ATHILA4D_LTR	5334750	5335083	-	AT4TE22215	150
Chr4:5338301..5338400	Chr4	5338301	5338400	NO_DATA
Chr4:5339001..5339100	Chr4	5339001	5339100	gene	AT4G08410	5339086	5341209	-	Proline-rich extensin-like family protein	14
Chr4:5339001..5339100	Chr4	5339001	5339100	QTE	QTE_CT00024062_ATHILA6A	5339250	5339412	-	AT4TE22225	150
Chr4:5366901..5367000	Chr4	5366901	5367000	gene	AT4G08450	5365610	5371101	+	Disease resistance protein (TIR-NBS-LRR class) family	*
Chr4:5378201..5378400	Chr4	5378201	5378400	gene	AT4G08460	5377064	5380645	-	Protein of unknown function (DUF1644)	*
Chr4:5405001..5405100	Chr4	5405001	5405100	gene	AT4G08500	5403753	5407301	-	MAPK/ERK kinase kinase 1	*
Chr4:5428201..5428300	Chr4	5428201	5428300	QTE	QTE_CT00030772_ATHPOGON2	5428226	5428256	+	AT4TE22710	*
Chr4:5428201..5428300	Chr4	5428201	5428300	QTE	QTE_CT00012744_ATHPOGON1	5428257	5428810	+	AT4TE22715	43
Chr4:5435501..5435600	Chr4	5435501	5435600	gene	AT4G08540	5433645	5436524	+	DNA-directed RNA polymerase II protein	*
Chr4:5446401..5446500	Chr4	5446401	5446500	gene	AT4G08550	5444345	5446891	+	electron carriers	*
Chr4:5449601..5449700	Chr4	5449601	5449700	QTE	QTE_CT00004321_ATREP10D	5448903	5451095	-	AT4TE22825	*
Chr4:5454701..5454800	Chr4	5454701	5454800	gene	AT4G08570	5454580	5456070	-	Heavy metal transport/detoxification superfamily protein	*
Chr4:5646701..5646800	Chr4	5646701	5646800	gene	AT4G08870	5646439	5648727	-	Arginase/deacetylase superfamily protein	*
Chr4:5725601..5725700	Chr4	5725601	5725700	gene	AT4G08920	5724103	5727253	+	cryptochrome 1	*
Chr4:5730901..5731000	Chr4	5730901	5731000	gene	AT4G08930	5729192	5730850	+	APR-like 6	51
Chr4:5730901..5731000	Chr4	5730901	5731000	gene	AT4G08940	5730797	5732195	-	Ubiquitin carboxyl-terminal hydrolase family protein	*
Chr4:5795701..5795800	Chr4	5795701	5795800	gene	AT4G09040	5794529	5797375	-	RNA-binding (RRM/RBD/RNP motifs) family protein	*
Chr4:5816901..5817000	Chr4	5816901	5817000	gene	AT4G09130	5815849	5816922	+	RING/U-box superfamily protein	21
Chr4:5816901..5817000	Chr4	5816901	5817000	gene	AT4G09140	5816942	5821037	-	MUTL-homologue 1	58
Chr4:5821401..5821500	Chr4	5821401	5821500	NO_DATA
Chr4:5938401..5938500	Chr4	5938401	5938500	NO_DATA
Chr4:6086701..6086800	Chr4	6086701	6086800	gene	AT4G09630	6083713	6088134	+	Protein of unknown function (DUF616)	*
Chr4:6088601..6088700	Chr4	6088601	6088700	gene	AT4G09640	6088213	6090888	-	Protein of unknown function (DUF803)	*
Chr4:6134601..6134700	Chr4	6134601	6134700	gene	AT4G09720	6132837	6135200	+	RAB GTPase homolog G3A	*
Chr4:6142701..6142800	Chr4	6142701	6142800	gene	AT4G09740	6142706	6145003	-	glycosyl hydrolase 9B14	94
Chr4:6142701..6142800	Chr4	6142701	6142800	QTE	QTE_CT00017784_BRODYAGA2	6142462	6142597	-	AT4TE25930	104
Chr4:6144401..6144600	Chr4	6144401	6144600	gene	AT4G09740	6142706	6145003	-	glycosyl hydrolase 9B14	*
Chr4:6155401..6155500	Chr4	6155401	6155500	gene	AT4G09770	6154259	6155912	-	TRAF-like family protein	*
Chr4:6174401..6174500	Chr4	6174401	6174500	gene	AT4G09800	6173715	6175200	+	S18 ribosomal protein	*
Chr4:6216401..6216500	Chr4	6216401	6216500	QTE	QTE_CT00018510_ATLINE1_3A	6216033	6216350	+	AT4TE26355	51
Chr4:6216401..6216500	Chr4	6216401	6216500	QTE	QTE_CT00022793_HELITRONY1D	6216351	6216441	-	AT4TE26360	40
Chr4:6216401..6216500	Chr4	6216401	6216500	QTE	QTE_CT00012407_ATHPOGON1	6216442	6217008	-	AT4TE26365	58
Chr4:6249901..6250000	Chr4	6249901	6250000	gene	AT4G09980	6247735	6252288	-	Methyltransferase MT-A70 family protein	*
Chr4:6260801..6260900	Chr4	6260801	6260900	gene	AT4G10000	6260310	6263181	-	Thioredoxin family protein	*
Chr4:6351701..6351800	Chr4	6351701	6351800	gene	AT4G10190	6350928	6352031	+	F-box and associated interaction domains-containing protein	*
Chr4:6354001..6354100	Chr4	6354001	6354100	gene	AT4G10200	6353172	6355591	+	TTF-type zinc finger protein with HAT dimerisation domain	*
Chr4:6360801..6360900	Chr4	6360801	6360900	QTE	QTE_CT00005018_ATREP11	6360805	6362056	-	AT4TE27095	95
Chr4:6361201..6361300	Chr4	6361201	6361300	QTE	QTE_CT00005018_ATREP11	6360805	6362056	-	AT4TE27095	*
Chr4:6427401..6427500	Chr4	6427401	6427500	QTE	QTE_CT00005698_ATREP2A	6426618	6427761	-	AT4TE27435	*
Chr4:6485201..6485300	Chr4	6485201	6485300	gene	AT4G10490	6483867	6485360	+	2-oxoglutarate (2OG) and Fe(II)-dependent oxygenase superfamily protein	*
Chr4:6540201..6540300	Chr4	6540201	6540300	gene	AT4G10590	6538541	6543448	-	ubiquitin-specific protease 10	*
Chr4:6554501..6554600	Chr4	6554501	6554600	QTE	QTE_CT00018924_ATDNA12T3_2	6554673	6554976	+	AT4TE28020	73
Chr4:6602301..6602400	Chr4	6602301	6602400	gene	AT4G10710	6601989	6606354	-	global transcription factor C	*
Chr4:6617401..6617700	Chr4	6617401	6617700	gene	AT4G10740	6617143	6618426	-	F-box and associated interaction domains-containing protein	*
Chr4:6620801..6620900	Chr4	6620801	6620900	gene	AT4G10760	6619817	6623351	-	mRNAadenosine methylase	*
Chr4:6629801..6629900	Chr4	6629801	6629900	gene	AT4G10770	6628404	6632599	-	oligopeptide transporter 7	*
Chr4:6665901..6666000	Chr4	6665901	6666000	NO_DATA
Chr4:6705501..6705600	Chr4	6705501	6705600	gene	AT4G10930	6705147	6708846	-	no description	*
Chr4:6714001..6714100	Chr4	6714001	6714100	gene	AT4G10960	6713557	6718550	-	UDP-D-glucose/UDP-D-galactose 4-epimerase 5	*
Chr4:6714001..6714100	Chr4	6714001	6714100	gene	AT4G10955	6713557	6718555	-	alpha/beta-Hydrolases superfamily protein	*
Chr4:6717901..6718000	Chr4	6717901	6718000	gene	AT4G10960	6713557	6718550	-	UDP-D-glucose/UDP-D-galactose 4-epimerase 5	*
Chr4:6717901..6718000	Chr4	6717901	6718000	gene	AT4G10955	6713557	6718555	-	alpha/beta-Hydrolases superfamily protein	*
Chr4:6761701..6761800	Chr4	6761701	6761800	gene	AT4G11080	6760867	6763272	-	HMG (high mobility group) box protein	*
Chr4:6779701..6779800	Chr4	6779701	6779800	gene	AT4G11120	6777802	6780166	+	translation elongation factor Ts (EF-Ts), putative	*
Chr4:6857101..6857200	Chr4	6857101	6857200	gene	AT4G11270	6854364	6859664	+	Transducin/WD40 repeat-like superfamily protein	*
Chr4:6948201..6948300	Chr4	6948201	6948300	gene	AT4G11420	6947476	6952445	-	eukaryotic translation initiation factor 3A	*
Chr4:6965901..6966000	Chr4	6965901	6966000	gene	AT4G11460	6964468	6967093	+	cysteine-rich RLK (RECEPTOR-like protein kinase) 30	*
Chr4:7002601..7002700	Chr4	7002601	7002700	gene	AT4G11560	6999896	7003493	-	bromo-adjacent homology (BAH) domain-containing protein	*
Chr4:7010001..7010100	Chr4	7010001	7010100	gene	AT4G11600	7009769	7011375	-	glutathione peroxidase 6	*
Chr4:7051001..7051100	Chr4	7051001	7051100	gene	AT4G11670	7044244	7053091	-	Protein of unknown function (DUF810)	*
Chr4:7098301..7098400	Chr4	7098301	7098400	gene	AT4G11800	7093542	7099697	-	Calcineurin-like metallo-phosphoesterase superfamily protein	*
Chr4:7181201..7181300	Chr4	7181201	7181300	gene	AT4G11970	7180350	7183677	+	YTH family protein	*
Chr4:7212101..7212200	Chr4	7212101	7212200	gene	AT4G12030	7210918	7212992	+	bile acid transporter 5	*
Chr4:7228801..7228900	Chr4	7228801	7228900	gene	AT4G12060	7228007	7229941	-	Double Clp-N motif protein	*
Chr4:7241201..7241300	Chr4	7241201	7241300	gene	AT4G12080	7239219	7241494	+	AT-hook motif nuclear-localized protein 1	*
Chr4:7258601..7258700	Chr4	7258601	7258700	gene	AT4G12120	7256538	7261180	-	Sec1/munc18-like (SM) proteins superfamily	*
Chr4:7264701..7264800	Chr4	7264701	7264800	gene	AT4G12130	7263599	7265812	+	Glycine cleavage T-protein family	*
Chr4:7285901..7286100	Chr4	7285901	7286100	gene	AT4G12230	7284519	7287542	+	alpha/beta-Hydrolases superfamily protein	*
Chr4:7366401..7366500	Chr4	7366401	7366500	gene	AT4G12430	7365257	7368730	-	Haloacid dehalogenase-like hydrolase (HAD) superfamily protein	*
Chr4:7366401..7366500	Chr4	7366401	7366500	gene	AT4G12432	7365257	7368730	-	conserved peptide upstream open reading frame 26	*
Chr4:7420301..7420400	Chr4	7420301	7420400	QTE	QTE_CT00009992_ATDNA12T3_2	7419747	7420455	+	AT4TE32305	*
Chr4:7520701..7520800	Chr4	7520701	7520800	QTE	QTE_CT00007232_ATLINEIII	7519972	7520914	+	AT4TE32815	*
Chr4:7634301..7634400	Chr4	7634301	7634400	NO_DATA
Chr4:7672701..7672800	Chr4	7672701	7672800	gene	AT4G13210	7669948	7673376	+	Pectin lyase-like superfamily protein	*
Chr4:7710601..7710700	Chr4	7710601	7710700	NO_DATA
Chr4:7895901..7896000	Chr4	7895901	7896000	NO_DATA
Chr4:7901301..7901400	Chr4	7901301	7901400	gene	AT4G13580	7900374	7901328	+	Disease resistance-responsive (dirigent-like protein) family protein	27
Chr4:7901301..7901400	Chr4	7901301	7901400	gene	AT4G13590	7901216	7904025	-	Uncharacterized protein family (UPF0016)	*
Chr4:7901701..7901800	Chr4	7901701	7901800	gene	AT4G13590	7901216	7904025	-	Uncharacterized protein family (UPF0016)	*
Chr4:7937401..7937500	Chr4	7937401	7937500	gene	AT4G13640	7936592	7938645	-	Homeodomain-like superfamily protein	*
Chr4:8088201..8088300	Chr4	8088201	8088300	gene	AT4G13992	8087340	8089268	+	Cysteine/Histidine-rich C1 domain family protein	*
Chr4:8088601..8088800	Chr4	8088601	8088800	gene	AT4G13992	8087340	8089268	+	Cysteine/Histidine-rich C1 domain family protein	*
Chr4:8161701..8161800	Chr4	8161701	8161800	gene	AT4G14150	8158572	8165008	-	phragmoplast-associated kinesin-related protein 1	*
Chr4:8182701..8182800	Chr4	8182701	8182800	gene	AT4G14180	8178330	8183515	+	putative recombination initiation defect 1	*
Chr4:8248401..8248500	Chr4	8248401	8248500	gene	AT4G14340	8248286	8251998	-	casein kinase I	*
Chr4:8254301..8254400	Chr4	8254301	8254400	gene	AT4G14342	8253550	8255508	-	Splicing factor 3B subunit 5/RDS3 complex subunit 10	*
Chr4:8256601..8256700	Chr4	8256601	8256700	gene	AT4G14350	8256086	8260787	-	AGC (cAMP-dependent, cGMP-dependent and protein kinase C) kinase family protein	*
Chr4:8379401..8379500	Chr4	8379401	8379500	gene	AT4G14605	8378429	8380714	+	Mitochondrial transcription termination factor family protein	*
Chr4:8381701..8381800	Chr4	8381701	8381800	NO_DATA
Chr4:8423701..8423800	Chr4	8423701	8423800	gene	AT4G14700	8422231	8424760	+	origin recognition complex 1	*
Chr4:8482201..8482300	Chr4	8482201	8482300	gene	AT4G14770	8481370	8484825	-	TESMIN/TSO1-like CXC 2	*
Chr4:8581501..8581600	Chr4	8581501	8581600	gene	AT4G15030	8578978	8581331	+	no description	170
Chr4:8581501..8581600	Chr4	8581501	8581600	gene	AT4G15040	8581373	8584122	-	Subtilisin-like serine endopeptidase family protein	*
Chr4:8611001..8611100	Chr4	8611001	8611100	gene	AT4G15080	8608700	8612693	-	DHHC-type zinc finger family protein	*
Chr4:8657601..8657700	Chr4	8657601	8657700	gene	AT4G15180	8651406	8662587	+	SET domain protein 2	*
Chr4:8673801..8673900	Chr4	8673801	8673900	gene	AT4G15215	8672070	8679176	+	pleiotropic drug resistance 13	*
Chr4:8698101..8698200	Chr4	8698101	8698200	gene	AT4G15236	8696683	8702727	+	ABC-2 and Plant PDR ABC-type transporter family protein	*
Chr4:8848101..8848200	Chr4	8848101	8848200	gene	AT4G15475	8845875	8848869	+	F-box/RNI-like superfamily protein	*
Chr4:8887101..8887200	Chr4	8887101	8887200	gene	AT4G15560	8883907	8887565	+	Deoxyxylulose-5-phosphate synthase	*
Chr4:8986801..8986900	Chr4	8986801	8986900	gene	AT4G15802	8986615	8988452	-	heat shock factor binding protein	*
Chr4:9061201..9061300	Chr4	9061201	9061300	gene	AT4G15990	9061269	9061676	-	no description	31
Chr4:9103601..9103700	Chr4	9103601	9103700	gene	AT4G16090	9103040	9103965	+	no description	*
Chr4:9106601..9106700	Chr4	9106601	9106700	gene	AT4G16100	9105720	9108159	+	Protein of unknown function (DUF789)	*
Chr4:9117901..9118000	Chr4	9117901	9118000	gene	AT4G16120	9116302	9119317	-	COBRA-like protein-7 precursor	*
Chr4:9196501..9196600	Chr4	9196501	9196600	gene	AT4G16250	9195602	9199486	-	phytochrome D	*
Chr4:9207201..9207300	Chr4	9207201	9207300	gene	AT4G16280	9206597	9214825	-	RNA binding	*
Chr4:9208701..9208800	Chr4	9208701	9208800	gene	AT4G16280	9206597	9214825	-	RNA binding	*
Chr4:9231901..9232000	Chr4	9231901	9232000	gene	AT4G16340	9228185	9241317	-	guanyl-nucleotide exchange factors	*
Chr4:9310001..9310100	Chr4	9310001	9310100	NO_DATA
Chr4:9373901..9374000	Chr4	9373901	9374000	gene	AT4G16650	9372477	9376409	+	O-fucosyltransferase family protein	*
Chr4:9529601..9529700	Chr4	9529601	9529700	gene	AT4G16930	9529564	9530115	-	Toll-Interleukin-Resistance (TIR) domain-containing protein	*
Chr4:9554401..9554500	Chr4	9554401	9554500	gene	AT4G16970	9551428	9555784	-	Protein kinase superfamily protein	*
Chr4:9649201..9649500	Chr4	9649201	9649500	gene	AT4G17190	9648527	9650912	-	farnesyl diphosphate synthase 2	*
Chr4:9678501..9678600	Chr4	9678501	9678600	gene	AT4G17270	9676127	9678777	+	Mo25 family protein	*
Chr4:9678501..9678600	Chr4	9678501	9678600	gene	AT4G17280	9678625	9680389	-	Auxin-responsive family protein	25
Chr4:9689401..9689500	Chr4	9689401	9689500	gene	AT4G17330	9688888	9697578	-	G2484-1 protein	*
Chr4:9704401..9704500	Chr4	9704401	9704500	gene	AT4G17360	9703547	9705468	-	Formyl transferase	*
Chr4:9826301..9826400	Chr4	9826301	9826400	gene	AT4G17640	9825153	9827357	+	casein kinase II beta chain 2	*
Chr4:9863501..9863600	Chr4	9863501	9863600	gene	AT4G17720	9862446	9864663	-	RNA-binding (RRM/RBD/RNP motifs) family protein	*
Chr4:9867701..9867800	Chr4	9867701	9867800	gene	AT4G17740	9866977	9869752	-	Peptidase S41 family protein	*
Chr4:9878301..9878400	Chr4	9878301	9878400	gene	AT4G17770	9876238	9880254	+	trehalose phosphatase/synthase 5	*
Chr4:9933801..9933900	Chr4	9933801	9933900	gene	AT4G17880	9933366	9935586	-	Basic helix-loop-helix (bHLH) DNA-binding family protein	*
Chr4:9952601..9952700	Chr4	9952601	9952700	gene	AT4G17910	9951173	9953979	-	transferases, transferring acyl groups	*
Chr4:10028701..10028800	Chr4	10028701	10028800	gene	AT4G18060	10027480	10029899	-	SH3 domain-containing protein	*
Chr4:10066701..10066800	Chr4	10066701	10066800	gene	AT4G18180	10065626	10067317	+	Pectin lyase-like superfamily protein	*
Chr4:10084001..10084200	Chr4	10084001	10084200	gene	AT4G18240	10082108	10087203	+	starch synthase 4	*
Chr4:10117501..10117600	Chr4	10117501	10117600	gene	AT4G18290	10115418	10118599	+	potassium channel in Arabidopsis thaliana 2	*
Chr4:10146801..10146900	Chr4	10146801	10146900	gene	AT4G18360	10145919	10148682	-	Aldolase-type TIM barrel family protein	*
Chr4:10261801..10261900	Chr4	10261801	10261900	gene	AT4G18640	10259678	10263764	+	Leucine-rich repeat protein kinase family protein	*
Chr4:10415801..10415900	Chr4	10415801	10415900	gene	AT4G19020	10414526	10421209	+	chromomethylase 2	*
Chr4:10416501..10416600	Chr4	10416501	10416600	gene	AT4G19020	10414526	10421209	+	chromomethylase 2	*
Chr4:10418101..10418200	Chr4	10418101	10418200	gene	AT4G19020	10414526	10421209	+	chromomethylase 2	*
Chr4:10419301..10419400	Chr4	10419301	10419400	gene	AT4G19020	10414526	10421209	+	chromomethylase 2	*
Chr4:10455101..10455200	Chr4	10455101	10455200	gene	AT4G19110	10454497	10459328	-	Protein kinase superfamily protein	*
Chr4:10455101..10455200	Chr4	10455101	10455200	gene	AT4G19112	10454528	10459328	-	conserved peptide upstream open reading frame 25	*
Chr4:10562301..10562400	Chr4	10562301	10562400	gene	AT4G19350	10562023	10563757	-	embryo defective 3006	*
Chr4:10641401..10641500	Chr4	10641401	10641500	gene	AT4G19520	10639269	10647079	-	disease resistance protein (TIR-NBS-LRR class) family	*
Chr4:10726301..10726400	Chr4	10726301	10726400	gene	AT4G19710	10724855	10729768	+	aspartate kinase-homoserine dehydrogenase ii	*
Chr4:10758101..10758200	Chr4	10758101	10758200	NO_DATA
Chr4:10778101..10778200	Chr4	10778101	10778200	gene	AT4G19860	10777512	10780461	-	alpha/beta-Hydrolases superfamily protein	*
Chr4:10787701..10787800	Chr4	10787701	10787800	gene	AT4G19890	10786948	10789053	-	Pentatricopeptide repeat (PPR-like) superfamily protein	*
Chr4:10834701..10834800	Chr4	10834701	10834800	gene	AT4G19990	10832303	10835700	+	FAR1-related sequence 1	*
Chr4:10847401..10847500	Chr4	10847401	10847500	gene	AT4G20030	10846315	10847392	+	RNA-binding (RRM/RBD/RNP motifs) family protein	9
Chr4:10847401..10847500	Chr4	10847401	10847500	gene	AT4G20040	10847299	10849115	-	Pectin lyase-like superfamily protein	*
Chr4:10855101..10855200	Chr4	10855101	10855200	gene	AT4G20060	10854790	10859330	-	ARM repeat superfamily protein	*
Chr4:10869201..10869300	Chr4	10869201	10869300	gene	AT4G20090	10868400	10870382	-	Pentatricopeptide repeat (PPR) superfamily protein	*
Chr4:11005201..11005300	Chr4	11005201	11005300	gene	AT4G20380	11004517	11006788	+	LSD1 zinc finger family protein	*
Chr4:11017101..11017200	Chr4	11017101	11017200	gene	AT4G20420	11016970	11017623	+	Tapetum specific protein TAP35/TAP44	*
Chr4:11100001..11100100	Chr4	11100001	11100100	gene	AT4G20700	11098270	11100055	+	Protein of unknown function (DUF1204)	54
Chr4:11166401..11166500	Chr4	11166401	11166500	gene	AT4G20850	11160721	11169889	-	tripeptidyl peptidase ii	*
Chr4:11199101..11199200	Chr4	11199101	11199200	gene	AT4G20930	11198389	11201087	-	6-phosphogluconate dehydrogenase family protein	*
Chr4:11244701..11244800	Chr4	11244701	11244800	gene	AT4G21060	11240730	11245049	+	Galactosyltransferase family protein	*
Chr4:11286901..11287000	Chr4	11286901	11287000	gene	AT4G21160	11284147	11286767	+	Calcium-dependent ARF-type GTPase activating protein family	134
Chr4:11286901..11287000	Chr4	11286901	11287000	gene	AT4G21170	11286756	11288754	-	Tetratricopeptide repeat (TPR)-like superfamily protein	*
Chr4:11319801..11319900	Chr4	11319801	11319900	gene	AT4G21230	11319139	11321679	-	cysteine-rich RLK (RECEPTOR-like protein kinase) 27	*
Chr4:11325901..11326000	Chr4	11325901	11326000	gene	AT4G21250	11325002	11326783	+	Sulfite exporter TauE/SafE family protein	*
Chr4:11375501..11375600	Chr4	11375501	11375600	gene	AT4G21362	11375364	11375481	+	no description	20
Chr4:11427601..11427700	Chr4	11427601	11427700	gene	AT4G21450	11425957	11428386	+	PapD-like superfamily protein	*
Chr4:11563301..11563400	Chr4	11563301	11563400	gene	AT4G21760	11561229	11563950	+	beta-glucosidase 47	*
Chr4:11563301..11563400	Chr4	11563301	11563400	gene	AT4G21770	11563517	11566357	-	Pseudouridine synthase family protein	117
Chr4:11726701..11726800	Chr4	11726701	11726800	gene	AT4G22130	11723513	11727673	+	STRUBBELIG-receptor family 8	*
Chr4:11811201..11811300	Chr4	11811201	11811300	gene	AT4G22370	11810005	11811214	-	no description	13
Chr4:11937901..11938000	Chr4	11937901	11938000	gene	AT4G22720	11936942	11938966	+	Actin-like ATPase superfamily protein	*
Chr4:12014801..12014900	Chr4	12014801	12014900	gene	AT4G22910	12012677	12016011	+	FIZZY-related 2	*
Chr4:12245201..12245300	Chr4	12245201	12245300	gene	AT4G23460	12243671	12248950	-	Adaptin family protein	*
Chr4:12246201..12246300	Chr4	12246201	12246300	gene	AT4G23460	12243671	12248950	-	Adaptin family protein	*
Chr4:12301301..12301400	Chr4	12301301	12301400	gene	AT4G23570	12299823	12302719	+	phosphatase-related	*
Chr4:12404301..12404400	Chr4	12404301	12404400	gene	AT4G23850	12403454	12408335	-	AMP-dependent synthetase and ligase family protein	*
Chr4:12546301..12546400	Chr4	12546301	12546400	gene	AT4G24170	12543206	12546805	+	ATP binding microtubule motor family protein	*
Chr4:12561801..12561900	Chr4	12561801	12561900	gene	AT4G24204	12561780	12562974	-	RING/U-box superfamily protein	*
Chr4:12561801..12561900	Chr4	12561801	12561900	QTE	QTE_CT00017796_ATTIRX1C	12561463	12561805	+	AT4TE58535	4
Chr4:12709001..12709100	Chr4	12709001	12709100	gene	AT4G24620	12708752	12712825	-	phosphoglucose isomerase 1	*
Chr4:12784501..12784600	Chr4	12784501	12784600	gene	AT4G24800	12781762	12785197	+	MA3 domain-containing protein	*
Chr4:12948201..12948300	Chr4	12948201	12948300	QTE	QTE_CT00005189_ATREP10B	12947685	12948909	-	AT4TE60585	*
Chr4:12951701..12951800	Chr4	12951701	12951800	gene	AT4G25315	12951344	12952870	-	Expressed protein	*
Chr4:12974101..12974200	Chr4	12974101	12974200	gene	AT4G25370	12972708	12974870	+	Double Clp-N motif protein	*
Chr4:12981701..12981800	Chr4	12981701	12981800	gene	AT4G25400	12981295	12982468	+	basic helix-loop-helix (bHLH) DNA-binding superfamily protein	*
Chr4:12982301..12982400	Chr4	12982301	12982400	gene	AT4G25400	12981295	12982468	+	basic helix-loop-helix (bHLH) DNA-binding superfamily protein	*
Chr4:13065401..13065500	Chr4	13065401	13065500	gene	AT4G25610	13063264	13067228	+	C2H2-like zinc finger protein	*
Chr4:13158201..13158300	Chr4	13158201	13158300	gene	AT4G25880	13154708	13159382	+	pumilio 6	*
Chr4:13387401..13387500	Chr4	13387401	13387500	gene	AT4G26510	13384062	13388290	+	uridine kinase-like 4	*
Chr4:13436601..13436700	Chr4	13436601	13436700	QTE	QTE_CT00010166_HELITRONY3	13435970	13436661	+	AT4TE63175	60
Chr4:13465601..13465700	Chr4	13465601	13465700	gene	AT4G26700	13463116	13467601	+	fimbrin 1	*
Chr4:13479801..13479900	Chr4	13479801	13479900	gene	AT4G26760	13478592	13481808	-	microtubule-associated protein 65-2	*
Chr4:13485101..13485200	Chr4	13485101	13485200	gene	AT4G26780	13484839	13486771	-	Co-chaperone GrpE family protein	*
Chr4:13774301..13774400	Chr4	13774301	13774400	gene	AT4G27595	13772819	13777290	-	Plant protein of unknown function (DUF827)	*
Chr4:13782701..13782800	Chr4	13782701	13782800	gene	AT4G27600	13782515	13785112	-	pfkB-like carbohydrate kinase family protein	*
Chr4:13896401..13896500	Chr4	13896401	13896500	gene	AT4G27910	13894694	13900474	+	SET domain protein 16	*
Chr4:14073901..14074000	Chr4	14073901	14074000	gene	AT4G28480	14073042	14075271	+	DNAJ heat shock family protein	*
Chr4:14160401..14160500	Chr4	14160401	14160500	gene	AT4G28690	14158950	14160979	+	no description	*
Chr4:14175101..14175200	Chr4	14175101	14175200	gene	AT4G28710	14171998	14181771	+	Myosin family protein with Dil domain	*
Chr4:14209701..14209800	Chr4	14209701	14209800	gene	AT4G28760	14207460	14212050	+	Protein of unknown function (DUF3741)	*
Chr4:14233201..14233300	Chr4	14233201	14233300	gene	AT4G28830	14232446	14234042	+	S-adenosyl-L-methionine-dependent methyltransferases superfamily protein	*
Chr4:14446301..14446400	Chr4	14446301	14446400	gene	AT4G29330	14444819	14447115	+	DERLIN-1	*
Chr4:14599001..14599100	Chr4	14599001	14599100	gene	AT4G29830	14597661	14599300	+	Transducin/WD40 repeat-like superfamily protein	*
Chr4:14599001..14599100	Chr4	14599001	14599100	gene	AT4G29840	14599216	14601055	-	Pyridoxal-5'-phosphate-dependent enzyme family protein	116
Chr4:14659601..14659700	Chr4	14659601	14659700	gene	AT4G29950	14657045	14660573	+	Ypt/Rab-GAP domain of gyp1p superfamily protein	*
Chr4:14682501..14682600	Chr4	14682501	14682600	gene	AT4G30030	14682210	14683484	-	Eukaryotic aspartyl protease family protein	*
Chr4:14746701..14746800	Chr4	14746701	14746800	gene	AT4G30150	14742452	14749987	+	no description	*
Chr4:14900401..14900500	Chr4	14900401	14900500	gene	AT4G30490	14899034	14902144	-	AFG1-like ATPase family protein	*
Chr4:14966201..14966300	Chr4	14966201	14966300	gene	AT4G30710	14965200	14969763	-	Family of unknown function (DUF566)	*
Chr4:14979801..14979900	Chr4	14979801	14979900	NO_DATA
Chr4:15010601..15010700	Chr4	15010601	15010700	gene	AT4G30825	15009605	15012319	+	Tetratricopeptide repeat (TPR)-like superfamily protein	*
Chr4:15058301..15058400	Chr4	15058301	15058400	gene	AT4G30950	15056975	15059794	-	fatty acid desaturase 6	*
Chr4:15148301..15148400	Chr4	15148301	15148400	gene	AT4G31160	15145853	15153075	+	DDB1-CUL4 associated factor 1	*
Chr4:15257701..15257800	Chr4	15257701	15257800	gene	AT4G31450	15255623	15258812	-	RING/U-box superfamily protein	*
Chr4:15266501..15266600	Chr4	15266501	15266600	gene	AT4G31480	15263154	15267847	+	Coatomer, beta subunit	*
Chr4:15271401..15271500	Chr4	15271401	15271500	gene	AT4G31490	15268533	15273147	+	Coatomer, beta subunit	*
Chr4:15286001..15286100	Chr4	15286001	15286100	gene	AT4G31540	15284389	15287306	-	exocyst subunit exo70 family protein G1	*
Chr4:15387401..15387500	Chr4	15387401	15387500	gene	AT4G31810	15387120	15390396	-	ATP-dependent caseinolytic (Clp) protease/crotonase family protein	*
Chr4:15420101..15420200	Chr4	15420101	15420200	gene	AT4G31880	15419082	15424265	-	no description	*
Chr4:15661801..15661900	Chr4	15661801	15661900	gene	AT4G32450	15660927	15662879	+	Pentatricopeptide repeat (PPR) superfamily protein	*
Chr4:15758901..15759000	Chr4	15758901	15759000	gene	AT4G32660	15756128	15759314	+	Protein kinase superfamily protein	*
Chr4:15778401..15778500	Chr4	15778401	15778500	gene	AT4G32700	15767317	15779697	+	helicases	*
Chr4:15782801..15782900	Chr4	15782801	15782900	gene	AT4G32710	15781045	15783461	+	Protein kinase superfamily protein	*
Chr4:16050501..16050600	Chr4	16050501	16050600	gene	AT4G33290	16049573	16050865	+	F-box and associated interaction domains-containing protein	*
Chr4:16050501..16050600	Chr4	16050501	16050600	gene	AT4G33300	16050456	16056526	-	ADR1-like 1	*
Chr4:16059701..16059800	Chr4	16059701	16059800	gene	AT4G33330	16059754	16063070	-	plant glycogenin-like starch initiation protein 3	46
Chr4:16104101..16104200	Chr4	16104101	16104200	gene	AT4G33470	16102595	16105493	-	histone deacetylase 14	*
Chr4:16374501..16374600	Chr4	16374501	16374600	gene	AT4G34200	16373819	16376622	-	D-3-phosphoglycerate dehydrogenase	*
Chr4:16426901..16427000	Chr4	16426901	16427000	gene	AT4G34340	16426639	16428010	-	TBP-associated factor 8	*
Chr4:16777601..16777700	Chr4	16777601	16777700	gene	AT4G35270	16777338	16780824	-	Plant regulator RWP-RK family protein	*
Chr4:16803501..16803600	Chr4	16803501	16803600	gene	AT4G35310	16801987	16804995	+	calmodulin-domain protein kinase 5	*
Chr4:16869701..16869800	Chr4	16869701	16869800	gene	AT4G35520	16865488	16871764	+	MUTL protein homolog 3	*
Chr4:17012101..17012200	Chr4	17012101	17012200	gene	AT4G35920	17011788	17015256	-	PLAC8 family protein	*
Chr4:17100801..17100900	Chr4	17100801	17100900	gene	AT4G36140	17098956	17104479	-	disease resistance protein (TIR-NBS-LRR class), putative	*
Chr4:17310501..17310600	Chr4	17310501	17310600	gene	AT4G36730	17309612	17312488	-	G-box binding factor 1	*
Chr4:17509001..17509100	Chr4	17509001	17509100	gene	AT4G37190	17507050	17509747	+	no description	*
Chr4:17548201..17548300	Chr4	17548201	17548300	gene	AT4G37280	17546584	17549424	-	MRG family protein	*
Chr4:17663601..17663700	Chr4	17663601	17663700	gene	AT4G37590	17662842	17666428	-	Phototropic-responsive NPH3 family protein	*
Chr4:17702101..17702200	Chr4	17702101	17702200	gene	AT4G37680	17700634	17702952	+	heptahelical protein 4	*
Chr4:17876901..17877000	Chr4	17876901	17877000	gene	AT4G38070	17876535	17882569	+	basic helix-loop-helix (bHLH) DNA-binding superfamily protein	*
Chr4:17895001..17895100	Chr4	17895001	17895100	gene	AT4G38120	17888519	17896107	-	ARM repeat superfamily protein	*
Chr4:17898301..17898400	Chr4	17898301	17898400	gene	AT4G38130	17896292	17899491	-	histone deacetylase 1	*
Chr4:18198501..18198600	Chr4	18198501	18198600	gene	AT4G39050	18193135	18200697	+	Kinesin motor family protein	*
Chr4:18225901..18226000	Chr4	18225901	18226000	gene	AT4G39120	18220589	18227988	-	myo-inositol monophosphatase like 2	*
Chr4:18299601..18299700	Chr4	18299601	18299700	gene	AT4G39350	18296797	18302192	+	cellulose synthase A2	*
Chr4:18375501..18375600	Chr4	18375501	18375600	gene	AT4G39530	18374736	18377240	-	Tetratricopeptide repeat (TPR)-like superfamily protein	*
Chr4:18493201..18493300	Chr4	18493201	18493300	gene	AT4G39850	18488437	18497136	+	peroxisomal ABC transporter 1	*
Chr5:501301..501400	Chr5	501301	501400	gene	AT5G02360	500626	502329	-	DC1 domain-containing protein	*
Chr5:651201..651300	Chr5	651201	651300	gene	AT5G02840	648704	651972	+	LHY/CCA1-like 1	*
Chr5:663501..663600	Chr5	663501	663600	gene	AT5G02880	662064	669107	+	ubiquitin-protein ligase 4	*
Chr5:789901..790000	Chr5	789901	790000	gene	AT5G03280	787428	793356	+	NRAMP metal ion transporter family protein	*
Chr5:811201..811300	Chr5	811201	811300	gene	AT5G03340	809948	813228	-	ATPase, AAA-type, CDC48 protein	*
Chr5:999901..1000000	Chr5	999901	1000000	gene	AT5G03780	999102	1001029	-	TRF-like 10	*
Chr5:1091301..1091400	Chr5	1091301	1091400	gene	AT5G04040	1089342	1093179	+	Patatin-like phospholipase family protein	*
Chr5:1165901..1166000	Chr5	1165901	1166000	QTE	QTE_CT00001825_TA11	1165580	1168417	-	AT5TE04245	*
Chr5:1246001..1246100	Chr5	1246001	1246100	gene	AT5G04410	1243758	1246684	+	NAC domain containing protein 2	*
Chr5:1261901..1262000	Chr5	1261901	1262000	gene	AT5G04460	1259531	1264025	+	RING/U-box superfamily protein	*
Chr5:1272801..1272900	Chr5	1272801	1272900	gene	AT5G04480	1271513	1277985	-	UDP-Glycosyltransferase superfamily protein	*
Chr5:1297901..1298000	Chr5	1297901	1298000	gene	AT5G04540	1296442	1302444	-	Myotubularin-like phosphatases II superfamily	*
Chr5:1598901..1599000	Chr5	1598901	1599000	gene	AT5G05400	1597745	1600369	-	LRR and NB-ARC domains-containing disease resistance protein	*
Chr5:1787401..1787500	Chr5	1787401	1787500	gene	AT5G05940	1785927	1788436	+	ROP guanine nucleotide exchange factor 5	*
[truncated: 412 more rows]

## Sheet: CHG_hyper
DOMAIN	CHROMOSOME	START_DOMAIN	STOP_DOMAIN	EL_TYPE	ELT_NAME	ELT_stop	ELT_start	ELT_strand	ANNOTATION	DISTANCE
[truncated: 15,090 more rows]

[truncated: 3 more sheets: CHG_hypo, CHH_hyper, CHH hypo]
