# Supplementary material for: DNA methylation dynamics during early plant life
Source: Genome Biol. 2017 Sep 25;18:179. doi: 10.1186/s13059-017-1313-0 (PMC5611644; doi:10.1186/s13059-017-1313-0)
Supplement: Supplementary file 5 — DMRs detected between four-day-old and ten-day-old seedlings. DNA hyper- and hypomethylated regions identified in the comparison between WT four-day-old and ten-day-old seedlings for each context are given, indicating Start and Stop of the region and its association with an annotation unit (TAIR10). (XLSX 1104 kb) [file 13059_2017_1313_MOESM5_ESM.xlsx]

## Sheet: CG hyper
DOMAIN	CHROMOSOME	START_DOMAIN	STOP_DOMAIN	EL_TYPE	ELT_NAME	ELT_stop	ELT_start	ELT_strand	ANNOTATION	DISTANCE
Chr1:28701..28800	Chr1	28701	28800	gene	AT1G01040	23146	31227	+	dicer-like 1	*
Chr1:28701..28800	Chr1	28701	28800	gene	AT1G01046	28500	28706	+	no description	5
Chr1:29701..29800	Chr1	29701	29800	gene	AT1G01040	23146	31227	+	dicer-like 1	*
Chr1:71801..71900	Chr1	71801	71900	gene	AT1G01150	70115	72138	-	Homeodomain-like protein with RING/FYVE/PHD-type zinc finger domain	*
Chr1:101101..101200	Chr1	101101	101200	gene	AT1G01240	99894	101834	+	no description	*
Chr1:110501..110600	Chr1	110501	110600	gene	AT1G01260	108946	111609	+	basic helix-loop-helix (bHLH) DNA-binding superfamily protein	*
Chr1:126101..126200	Chr1	126101	126200	gene	AT1G01320	121067	130577	-	Tetratricopeptide repeat (TPR)-like superfamily protein	*
Chr1:161601..161700	Chr1	161601	161700	gene	AT1G01440	159856	162572	-	Protein of unknown function (DUF3133)	*
Chr1:188701..188800	Chr1	188701	188800	gene	AT1G01510	187211	190056	+	NAD(P)-binding Rossmann-fold superfamily protein	*
Chr1:201401..201500	Chr1	201401	201500	gene	AT1G01550	199639	201775	+	Protein of unknown function (DUF793)	*
Chr1:234201..234300	Chr1	234201	234300	gene	AT1G01650	232841	237817	-	SIGNAL PEPTIDE PEPTIDASE-LIKE 4	*
Chr1:255801..256000	Chr1	255801	256000	QTE	QTE_CT00008189_ATHPOGON3	256075	256920	-	AT1TE00825	75
Chr1:255801..256000	Chr1	255801	256000	QTE	QTE_CT00016179_HELITRONY3	255712	256074	-	AT1TE00820	*
Chr1:276101..276200	Chr1	276101	276200	gene	AT1G01760	276266	278448	-	adenosine deaminases	66
Chr1:276101..276200	Chr1	276101	276200	gene	AT1G01750	275366	276310	+	actin depolymerizing factor 11	*
Chr1:280301..280400	Chr1	280301	280400	gene	AT1G01770	278615	282891	+	no description	*
Chr1:280701..280800	Chr1	280701	280800	gene	AT1G01770	278615	282891	+	no description	*
Chr1:290501..290700	Chr1	290501	290700	gene	AT1G01790	284610	291094	+	K+ efflux antiporter 1	*
Chr1:296301..296400	Chr1	296301	296400	gene	AT1G01820	296001	298120	-	peroxin 11c	*
Chr1:331901..332000	Chr1	331901	332000	gene	AT1G01960	330588	337582	-	SEC7-like guanine nucleotide exchange family protein	*
Chr1:332501..332600	Chr1	332501	332600	gene	AT1G01960	330588	337582	-	SEC7-like guanine nucleotide exchange family protein	*
Chr1:335901..336000	Chr1	335901	336000	gene	AT1G01960	330588	337582	-	SEC7-like guanine nucleotide exchange family protein	*
Chr1:339401..339500	Chr1	339401	339500	gene	AT1G01970	338291	340077	+	Tetratricopeptide repeat (TPR)-like superfamily protein	*
Chr1:360401..360500	Chr1	360401	360500	gene	AT1G02050	359117	360518	-	Chalcone and stilbene synthase family protein	*
Chr1:387501..387600	Chr1	387501	387600	gene	AT1G02090	387277	389647	-	Proteasome component (PCI) domain protein	*
Chr1:390801..390900	Chr1	390801	390900	gene	AT1G02100	389812	392816	+	Leucine carboxyl methyltransferase	*
Chr1:391101..391200	Chr1	391101	391200	gene	AT1G02100	389812	392816	+	Leucine carboxyl methyltransferase	*
Chr1:451301..451400	Chr1	451301	451400	gene	AT1G02290	450527	452737	-	no description	*
Chr1:492401..492500	Chr1	492401	492500	gene	AT1G02410	490925	492926	+	cytochrome c oxidase assembly protein CtaG / Cox11 family	*
Chr1:531801..531900	Chr1	531801	531900	gene	AT1G02530	529795	534677	+	P-glycoprotein 12	*
Chr1:650101..650200	Chr1	650101	650200	gene	AT1G02890	645092	651907	-	AAA-type ATPase family protein	*
Chr1:688901..689000	Chr1	688901	689000	gene	AT1G03000	687890	692560	-	peroxin 6	*
Chr1:777101..777200	Chr1	777101	777200	gene	AT1G03190	775527	780062	+	RAD3-like DNA-binding helicase protein	*
Chr1:811901..812000	Chr1	811901	812000	gene	AT1G03300	811033	813086	-	DOMAIN OF UNKNOWN FUNCTION 724 1	*
Chr1:814701..814800	Chr1	814701	814800	gene	AT1G03310	813471	816749	+	debranching enzyme 1	*
Chr1:832801..832900	Chr1	832801	832900	gene	AT1G03370	830627	835361	+	C2 calcium/lipid-binding and GRAM domain containing protein	*
Chr1:834201..834300	Chr1	834201	834300	gene	AT1G03370	830627	835361	+	C2 calcium/lipid-binding and GRAM domain containing protein	*
Chr1:879201..879300	Chr1	879201	879300	gene	AT1G03520	877862	880158	-	Core-2/I-branching beta-1,6-N-acetylglucosaminyltransferase family protein	*
Chr1:881701..881800	Chr1	881701	881800	gene	AT1G03530	880496	883391	-	nuclear assembly factor 1	*
Chr1:891301..891400	Chr1	891301	891400	gene	AT1G03560	890156	892410	-	Pentatricopeptide repeat (PPR-like) superfamily protein	*
Chr1:939401..939500	Chr1	939401	939500	gene	AT1G03750	937920	941162	+	switch 2	*
Chr1:940301..940400	Chr1	940301	940400	gene	AT1G03750	937920	941162	+	switch 2	*
Chr1:963101..963200	Chr1	963101	963200	gene	AT1G03830	962016	966757	-	guanylate-binding family protein	*
Chr1:965501..965600	Chr1	965501	965600	gene	AT1G03830	962016	966757	-	guanylate-binding family protein	*
Chr1:992401..992500	Chr1	992401	992500	gene	AT1G03900	991139	993118	+	non-intrinsic ABC protein 4	*
Chr1:999701..999800	Chr1	999701	999800	gene	AT1G03910	996115	1000437	+	no description	*
Chr1:1053701..1053800	Chr1	1053701	1053800	gene	AT1G04080	1051312	1056827	+	Tetratricopeptide repeat (TPR)-like superfamily protein	*
Chr1:1112501..1112600	Chr1	1112501	1112600	gene	AT1G04200	1109482	1114107	+	no description	*
Chr1:1189901..1190200	Chr1	1189901	1190200	gene	AT1G04410	1189078	1191412	-	Lactate/malate dehydrogenase family protein	*
Chr1:1193001..1193100	Chr1	1193001	1193100	gene	AT1G04420	1191608	1193884	+	NAD(P)-linked oxidoreductase superfamily protein	*
Chr1:1199501..1199600	Chr1	1199501	1199600	gene	AT1G04430	1198118	1201527	+	S-adenosyl-L-methionine-dependent methyltransferases superfamily protein	*
Chr1:1227801..1227900	Chr1	1227801	1227900	gene	AT1G04510	1226575	1230827	+	MOS4-associated complex 3A	*
Chr1:1295601..1295700	Chr1	1295601	1295700	gene	AT1G04650	1294893	1299002	-	no description	*
Chr1:1317601..1317700	Chr1	1317601	1317700	gene	AT1G04700	1316254	1320919	+	PB1 domain-containing protein tyrosine kinase	*
Chr1:1327401..1327700	Chr1	1327401	1327700	gene	AT1G04730	1325296	1331086	-	P-loop containing nucleoside triphosphate hydrolases superfamily protein	*
Chr1:1328001..1328100	Chr1	1328001	1328100	gene	AT1G04730	1325296	1331086	-	P-loop containing nucleoside triphosphate hydrolases superfamily protein	*
Chr1:1352301..1352400	Chr1	1352301	1352400	gene	AT1G04810	1350180	1355442	+	26S proteasome regulatory complex, non-ATPase subcomplex, Rpn2/Psmd1 subunit	*
Chr1:1393801..1393900	Chr1	1393801	1393900	gene	AT1G04920	1391502	1395864	-	sucrose phosphate synthase 3F	*
Chr1:1417301..1417400	Chr1	1417301	1417400	QTE	QTE_CT00025724_ATDNA1T9A	1417569	1417699	+	AT1TE04620	169
Chr1:1417301..1417400	Chr1	1417301	1417400	gene	AT1G04985	1416343	1418482	-	no description	*
Chr1:1508201..1508300	Chr1	1508201	1508300	gene	AT1G05200	1504960	1509152	+	glutamate receptor 3.4	*
Chr1:1585701..1585800	Chr1	1585701	1585800	gene	AT1G05410	1585371	1587778	-	Protein of unknown function (DUF1423)	*
Chr1:1627701..1627800	Chr1	1627701	1627800	gene	AT1G05500	1624955	1629224	+	Calcium-dependent lipid-binding (CaLB domain) family protein	*
Chr1:1658501..1658600	Chr1	1658501	1658600	gene	AT1G05570	1647706	1659437	-	callose synthase 1	*
Chr1:1684501..1684600	Chr1	1684501	1684600	gene	AT1G05630	1682318	1687363	+	Endonuclease/exonuclease/phosphatase family protein	*
Chr1:1685301..1685400	Chr1	1685301	1685400	gene	AT1G05630	1682318	1687363	+	Endonuclease/exonuclease/phosphatase family protein	*
Chr1:1686101..1686200	Chr1	1686101	1686200	gene	AT1G05630	1682318	1687363	+	Endonuclease/exonuclease/phosphatase family protein	*
Chr1:1700001..1700100	Chr1	1700001	1700100	gene	AT1G05670	1697587	1701025	-	Pentatricopeptide repeat (PPR-like) superfamily protein	*
Chr1:1711901..1712000	Chr1	1711901	1712000	gene	AT1G05700	1709796	1713245	+	Leucine-rich repeat transmembrane protein kinase protein	*
Chr1:1736101..1736200	Chr1	1736101	1736200	gene	AT1G05790	1732871	1737489	+	lipase class 3 family protein	*
Chr1:1759101..1759200	Chr1	1759101	1759200	gene	AT1G05830	1754244	1761817	+	trithorax-like protein 2	*
Chr1:1770201..1770300	Chr1	1770201	1770300	gene	AT1G05860	1769014	1771115	+	no description	*
Chr1:1780501..1780600	Chr1	1780501	1780600	gene	AT1G05890	1779256	1784529	+	RING/U-box superfamily protein	*
Chr1:1788601..1788700	Chr1	1788601	1788700	gene	AT1G05900	1786856	1789676	+	endonuclease III 2	*
Chr1:1796101..1796200	Chr1	1796101	1796200	gene	AT1G05910	1790224	1796647	+	cell division cycle protein 48-related / CDC48-related	*
Chr1:1808901..1809000	Chr1	1808901	1809000	gene	AT1G05960	1807973	1815474	-	ARM repeat superfamily protein	*
Chr1:1811601..1811900	Chr1	1811601	1811900	gene	AT1G05960	1807973	1815474	-	ARM repeat superfamily protein	*
Chr1:1835501..1835600	Chr1	1835501	1835600	gene	AT1G06070	1834829	1837648	-	Basic-leucine zipper (bZIP) transcription factor family protein	*
Chr1:1836601..1836700	Chr1	1836601	1836700	gene	AT1G06070	1834829	1837648	-	Basic-leucine zipper (bZIP) transcription factor family protein	*
Chr1:1898301..1898400	Chr1	1898301	1898400	gene	AT1G06210	1897203	1899208	+	ENTH/VHS/GAT family protein	*
Chr1:1914001..1914100	Chr1	1914001	1914100	gene	AT1G06250	1913256	1914895	-	alpha/beta-Hydrolases superfamily protein	*
Chr1:1924501..1924600	Chr1	1924501	1924600	gene	AT1G06290	1922352	1926278	+	acyl-CoA oxidase 3	*
Chr1:1925701..1925800	Chr1	1925701	1925800	gene	AT1G06290	1922352	1926278	+	acyl-CoA oxidase 3	*
Chr1:1948501..1948600	Chr1	1948501	1948600	gene	AT1G06390	1946788	1950860	+	GSK3/SHAGGY-like protein kinase 1	*
Chr1:1956401..1956500	Chr1	1956401	1956500	gene	AT1G06410	1954850	1958756	+	trehalose-phosphatase/synthase 7	*
Chr1:1972101..1972200	Chr1	1972101	1972200	gene	AT1G06470	1969729	1973767	+	Nucleotide/sugar transporter family protein	*
Chr1:2020701..2020800	Chr1	2020701	2020800	gene	AT1G06590	2016308	2024662	-	no description	*
Chr1:2066701..2066800	Chr1	2066701	2066800	gene	AT1G06720	2060444	2067323	-	P-loop containing nucleoside triphosphate hydrolases superfamily protein	*
Chr1:2074801..2074900	Chr1	2074801	2074900	gene	AT1G06750	2072979	2076505	+	P-loop containing nucleoside triphosphate hydrolases superfamily protein	*
Chr1:2088301..2088400	Chr1	2088301	2088400	gene	AT1G06790	2087232	2089786	+	RNA polymerase Rpb7 N-terminal domain-containing protein	*
Chr1:2100501..2100600	Chr1	2100501	2100600	gene	AT1G06840	2097747	2103479	-	Leucine-rich repeat protein kinase family protein	*
Chr1:2137001..2137100	Chr1	2137001	2137100	gene	AT1G06960	2135851	2137732	+	RNA-binding (RRM/RBD/RNP motifs) family protein	*
Chr1:2171801..2171900	Chr1	2171801	2171900	gene	AT1G07080	2169982	2172194	+	Thioredoxin superfamily protein	*
Chr1:2179001..2179100	Chr1	2179001	2179100	gene	AT1G07110	2178104	2184148	-	fructose-2,6-bisphosphatase	*
Chr1:2209801..2209900	Chr1	2209801	2209900	gene	AT1G07200	2208719	2212546	-	Double Clp-N motif-containing P-loop nucleoside triphosphate hydrolases superfamily protein	*
Chr1:2218001..2218100	Chr1	2218001	2218100	gene	AT1G07220	2216925	2219474	-	Arabidopsis thaliana protein of unknown function (DUF821)	*
Chr1:2265601..2265700	Chr1	2265601	2265700	gene	AT1G07380	2264829	2268306	-	Neutral/alkaline non-lysosomal ceramidase	*
Chr1:2266001..2266100	Chr1	2266001	2266100	gene	AT1G07380	2264829	2268306	-	Neutral/alkaline non-lysosomal ceramidase	*
Chr1:2267701..2267800	Chr1	2267701	2267800	gene	AT1G07380	2264829	2268306	-	Neutral/alkaline non-lysosomal ceramidase	*
Chr1:2306701..2306800	Chr1	2306701	2306800	gene	AT1G07510	2305378	2309544	+	FTSH protease 10	*
Chr1:2314901..2315000	Chr1	2314901	2315000	gene	AT1G07530	2313582	2316469	-	SCARECROW-like 14	*
Chr1:2417501..2417600	Chr1	2417501	2417600	gene	AT1G07810	2416265	2420757	+	ER-type Ca2+-ATPase 1	*
Chr1:2447901..2448000	Chr1	2447901	2448000	gene	AT1G07910	2445470	2454645	+	RNAligase	*
Chr1:2469801..2469900	Chr1	2469801	2469900	gene	AT1G07970	2469286	2472628	-	no description	*
Chr1:2483601..2483700	Chr1	2483601	2483700	gene	AT1G08000	2483240	2485109	-	GATA transcription factor 10	*
Chr1:2503901..2504000	Chr1	2503901	2504000	gene	AT1G08060	2501742	2511084	-	ATP-dependent helicase family protein	*
Chr1:2593501..2593600	Chr1	2593501	2593600	gene	AT1G08260	2590944	2606892	+	DNA polymerase epsilon catalytic subunit	*
Chr1:2597301..2597400	Chr1	2597301	2597400	gene	AT1G08260	2590944	2606892	+	DNA polymerase epsilon catalytic subunit	*
Chr1:2654901..2655000	Chr1	2654901	2655000	gene	AT1G08420	2649537	2657120	+	BRI1 suppressor 1 (BSU1)-like 2	*
Chr1:2670701..2670800	Chr1	2670701	2670800	gene	AT1G08450	2667798	2671892	-	calreticulin 3	*
Chr1:2734801..2734900	Chr1	2734801	2734900	gene	AT1G08610	2733657	2735819	-	Pentatricopeptide repeat (PPR) superfamily protein	*
Chr1:2742001..2742200	Chr1	2742001	2742200	gene	AT1G08620	2736774	2743758	+	Transcription factor jumonji (jmj) family protein / zinc finger (C5HC2 type) family protein	*
Chr1:2775601..2775700	Chr1	2775601	2775700	gene	AT1G08720	2774030	2779297	+	Protein kinase superfamily protein	*
Chr1:2776801..2776900	Chr1	2776801	2776900	gene	AT1G08720	2774030	2779297	+	Protein kinase superfamily protein	*
Chr1:2823301..2823400	Chr1	2823301	2823400	gene	AT1G08820	2821552	2825275	-	vamp/synaptobrevin-associated protein 27-2	*
Chr1:2829701..2829800	Chr1	2829701	2829800	gene	AT1G08840	2829105	2838469	-	DNA replication helicase, putative	*
Chr1:2830801..2830900	Chr1	2830801	2830900	gene	AT1G08840	2829105	2838469	-	DNA replication helicase, putative	*
Chr1:2839901..2840000	Chr1	2839901	2840000	gene	AT1G08845	2838789	2840994	+	Ribosomal L18p/L5e family protein	*
Chr1:2901001..2901100	Chr1	2901001	2901100	gene	AT1G09020	2899914	2904815	-	homolog of yeast sucrose nonfermenting 4	*
Chr1:2902001..2902100	Chr1	2902001	2902100	gene	AT1G09020	2899914	2904815	-	homolog of yeast sucrose nonfermenting 4	*
Chr1:2925101..2925200	Chr1	2925101	2925200	gene	AT1G09060	2921064	2925762	-	Zinc finger, RING-type	*
Chr1:2961001..2961100	Chr1	2961001	2961100	gene	AT1G09170	2956589	2962207	-	P-loop nucleoside triphosphate hydrolases superfamily protein with CH (Calponin Homology) domain	*
Chr1:2981101..2981200	Chr1	2981101	2981200	gene	AT1G09230	2979520	2982624	-	RNA-binding (RRM/RBD/RNP motifs) family protein	*
Chr1:2986901..2987300	Chr1	2986901	2987300	QTE	QTE_CT00025873_VANDAL8	2986951	2987018	+	AT1TE09705	*
Chr1:2986901..2987300	Chr1	2986901	2987300	gene	AT1G09245	2986939	2987393	-	Plant self-incompatibility protein S1 family	361
Chr1:2986901..2987300	Chr1	2986901	2987300	QTE	QTE_CT00011699_ATREP2	2986348	2986950	-	AT1TE09700	49
Chr1:3002301..3002400	Chr1	3002301	3002400	gene	AT1G09290	3001517	3003762	-	no description	*
Chr1:3109601..3109700	Chr1	3109601	3109700	gene	AT1G09600	3108617	3111318	+	Protein kinase superfamily protein	*
Chr1:3109601..3109700	Chr1	3109601	3109700	QTE	QTE_CT00016352_ATMU6N1	3109319	3109710	-	AT1TE10090	*
Chr1:3207001..3207100	Chr1	3207001	3207100	gene	AT1G09870	3205741	3208598	+	histidine acid phosphatase family protein	*
Chr1:3292401..3292500	Chr1	3292401	3292500	gene	AT1G10090	3290311	3296198	-	Early-responsive to dehydration stress protein (ERD4)	*
Chr1:3295201..3295300	Chr1	3295201	3295300	gene	AT1G10090	3290311	3296198	-	Early-responsive to dehydration stress protein (ERD4)	*
Chr1:3340501..3340600	Chr1	3340501	3340600	gene	AT1G10180	3338303	3341608	-	no description	*
Chr1:3340801..3340900	Chr1	3340801	3340900	gene	AT1G10180	3338303	3341608	-	no description	*
Chr1:3374601..3374700	Chr1	3374601	3374700	gene	AT1G10290	3370558	3377463	+	dynamin-like protein 6	*
Chr1:3426101..3426200	Chr1	3426101	3426200	gene	AT1G10417	3424186	3427457	-	no description	*
Chr1:3464601..3464700	Chr1	3464601	3464700	gene	AT1G10510	3461635	3465786	+	RNI-like superfamily protein	*
Chr1:3471201..3471300	Chr1	3471201	3471300	gene	AT1G10530	3471456	3472672	-	no description	156
Chr1:3471201..3471300	Chr1	3471201	3471300	gene	AT1G10522	3469580	3471488	+	no description	*
Chr1:3584501..3584600	Chr1	3584501	3584600	gene	AT1G10760	3581034	3590928	-	Pyruvate phosphate dikinase, PEP/pyruvate binding domain	*
Chr1:3608601..3608700	Chr1	3608601	3608700	gene	AT1G10840	3607631	3610520	-	translation initiation factor 3 subunit H1	*
Chr1:3622801..3622900	Chr1	3622801	3622900	gene	AT1G10870	3616610	3623758	-	ARF-GAP domain 4	*
Chr1:3628901..3629000	Chr1	3628901	3629000	gene	AT1G10890	3627726	3630765	+	no description	*
Chr1:3651201..3651300	Chr1	3651201	3651300	gene	AT1G10930	3647894	3655590	-	DNA helicase (RECQl4A)	*
Chr1:3662701..3662800	Chr1	3662701	3662800	gene	AT1G10950	3659209	3663984	+	transmembrane nine 1	*
Chr1:3689201..3689300	Chr1	3689201	3689300	gene	AT1G11060	3684568	3689847	+	WAPL (Wings apart-like protein regulation of heterochromatin) protein	*
Chr1:3707901..3708000	Chr1	3707901	3708000	gene	AT1G11100	3703672	3709302	-	SNF2 domain-containing protein / helicase domain-containing protein / zinc finger protein-related	*
Chr1:3736401..3736500	Chr1	3736401	3736500	gene	AT1G11160	3733139	3739842	+	Transducin/WD40 repeat-like superfamily protein	*
Chr1:3746901..3747000	Chr1	3746901	3747000	gene	AT1G11180	3745774	3748521	+	Secretory carrier membrane protein (SCAMP) family protein	*
Chr1:3812701..3812800	Chr1	3812701	3812800	gene	AT1G11330	3810093	3813607	+	S-locus lectin protein kinase family protein	*
Chr1:3977801..3977900	Chr1	3977801	3977900	gene	AT1G11780	3976839	3979195	-	oxidoreductase, 2OG-Fe(II) oxygenase family protein	*
Chr1:3982801..3982900	Chr1	3982801	3982900	gene	AT1G11790	3981248	3985215	+	arogenate dehydratase 1	*
Chr1:3983201..3983300	Chr1	3983201	3983300	gene	AT1G11790	3981248	3985215	+	arogenate dehydratase 1	*
Chr1:3985801..3985900	Chr1	3985801	3985900	gene	AT1G11800	3985225	3987290	-	endonuclease/exonuclease/phosphatase family protein	*
Chr1:4002801..4002900	Chr1	4002801	4002900	gene	AT1G11860	4001113	4003442	+	Glycine cleavage T-protein family	*
Chr1:4009301..4009400	Chr1	4009301	4009400	gene	AT1G11880	4007705	4010433	-	transferases, transferring hexosyl groups	*
Chr1:4040801..4041000	Chr1	4040801	4041000	gene	AT1G11960	4039711	4043880	-	ERD (early-responsive to dehydration stress) family protein	*
Chr1:4178701..4178800	Chr1	4178701	4178800	gene	AT1G12290	4178359	4182593	-	Disease resistance protein (CC-NBS-LRR class) family	*
Chr1:4202301..4202400	Chr1	4202301	4202400	gene	AT1G12360	4200876	4206404	+	Sec1/munc18-like (SM) proteins superfamily	*
Chr1:4250201..4250300	Chr1	4250201	4250300	gene	AT1G12460	4247249	4250630	+	Leucine-rich repeat protein kinase family protein	*
Chr1:4251801..4251900	Chr1	4251801	4251900	gene	AT1G12470	4251032	4257392	+	zinc ion binding	*
Chr1:4255801..4255900	Chr1	4255801	4255900	gene	AT1G12470	4251032	4257392	+	zinc ion binding	*
Chr1:4256501..4256600	Chr1	4256501	4256600	gene	AT1G12470	4251032	4257392	+	zinc ion binding	*
Chr1:4324401..4324500	Chr1	4324401	4324500	gene	AT1G12700	4323556	4326333	-	ATP binding	*
Chr1:4345801..4345900	Chr1	4345801	4345900	gene	AT1G12750	4344985	4348328	-	RHOMBOID-like protein 6	*
Chr1:4441501..4441600	Chr1	4441501	4441600	gene	AT1G13020	4440544	4443684	-	eukaryotic initiation factor 4B2	*
Chr1:4448301..4448400	Chr1	4448301	4448400	gene	AT1G13040	4447647	4449200	+	Pentatricopeptide repeat (PPR-like) superfamily protein	*
Chr1:4453901..4454000	Chr1	4453901	4454000	gene	AT1G13060	4452212	4454876	+	20S proteasome beta subunit E1	*
Chr1:4454301..4454400	Chr1	4454301	4454400	gene	AT1G13060	4452212	4454876	+	20S proteasome beta subunit E1	*
Chr1:4469501..4469600	Chr1	4469501	4469600	gene	AT1G13120	4469181	4473213	-	embryo defective 1745	*
Chr1:4486501..4486600	Chr1	4486501	4486600	gene	AT1G13160	4484584	4488577	+	ARM repeat superfamily protein	*
Chr1:4490601..4490700	Chr1	4490601	4490700	gene	AT1G13170	4488533	4492587	-	OSBP(oxysterol binding protein)-related protein 1D	*
Chr1:4562101..4562200	Chr1	4562101	4562200	gene	AT1G13310	4561068	4563061	-	Endosomal targeting BRO1-like domain-containing protein	*
Chr1:4613201..4613300	Chr1	4613201	4613300	gene	AT1G13450	4612731	4615353	-	Homeodomain-like superfamily protein	*
Chr1:4672001..4672100	Chr1	4672001	4672100	gene	AT1G13630	4669784	4672957	-	Tetratricopeptide repeat (TPR)-like superfamily protein	*
Chr1:4677701..4677800	Chr1	4677701	4677800	gene	AT1G13640	4677027	4679812	-	Phosphatidylinositol 3- and 4-kinase family protein	*
Chr1:4732101..4732200	Chr1	4732101	4732200	gene	AT1G13800	4731056	4733707	-	Tetratricopeptide repeat (TPR)-like superfamily protein	*
Chr1:4744401..4744500	Chr1	4744401	4744500	gene	AT1G13860	4743205	4746956	-	QUASIMODO2 LIKE 1	*
Chr1:4750901..4751000	Chr1	4750901	4751000	gene	AT1G13880	4748873	4751212	+	ELM2 domain-containing protein	*
Chr1:4765201..4765300	Chr1	4765201	4765300	gene	AT1G13940	4762703	4766749	-	Plant protein of unknown function (DUF863)	*
Chr1:4778001..4778100	Chr1	4778001	4778100	gene	AT1G13960	4776463	4779400	+	WRKY DNA-binding protein 4	*
Chr1:4780101..4780200	Chr1	4780101	4780200	gene	AT1G13970	4779523	4782542	-	Protein of unknown function (DUF1336)	*
Chr1:4792601..4792700	Chr1	4792601	4792700	gene	AT1G13980	4788463	4794654	+	sec7 domain-containing protein	*
Chr1:4819401..4819500	Chr1	4819401	4819500	gene	AT1G14070	4818548	4820150	+	fucosyltransferase 7	*
Chr1:4885801..4885900	Chr1	4885801	4885900	gene	AT1G14310	4885044	4886793	+	Haloacid dehalogenase-like hydrolase (HAD) superfamily protein	*
Chr1:5015101..5015200	Chr1	5015101	5015200	gene	AT1G14620	5014753	5016604	-	decoy	*
Chr1:5030401..5030500	Chr1	5030401	5030500	QTE	QTE_CT00024483_ATIS112A	5030107	5030262	+	AT1TE16275	139
Chr1:5030401..5030500	Chr1	5030401	5030500	gene	AT1G14650	5027662	5031779	+	SWAP (Suppressor-of-White-APricot)/surp domain-containing protein / ubiquitin family protein	*
Chr1:5039601..5039700	Chr1	5039601	5039700	gene	AT1G14670	5037612	5040528	+	Endomembrane protein 70 protein family	*
Chr1:5039901..5040000	Chr1	5039901	5040000	gene	AT1G14670	5037612	5040528	+	Endomembrane protein 70 protein family	*
Chr1:5050801..5050900	Chr1	5050801	5050900	gene	AT1G14688	5049526	5050983	-	no description	*
Chr1:5054101..5054200	Chr1	5054101	5054200	gene	AT1G14690	5051760	5055252	-	microtubule-associated protein 65-7	*
Chr1:5062701..5062800	Chr1	5062701	5062800	gene	AT1G14710	5061866	5065178	-	hydroxyproline-rich glycoprotein family protein	*
Chr1:5102801..5102900	Chr1	5102801	5102900	gene	AT1G14810	5102424	5104695	-	semialdehyde dehydrogenase family protein	*
Chr1:5184601..5184700	Chr1	5184601	5184700	gene	AT1G15060	5183607	5186974	-	Uncharacterised conserved protein UCP031088, alpha/beta hydrolase	*
Chr1:5305301..5305400	Chr1	5305301	5305400	gene	AT1G15430	5304317	5306012	+	Protein of unknown function (DUF1644)	*
Chr1:5317301..5317400	Chr1	5317301	5317400	gene	AT1G15470	5315507	5317863	+	Transducin/WD40 repeat-like superfamily protein	*
Chr1:5331301..5331400	Chr1	5331301	5331400	gene	AT1G15510	5329111	5331711	+	Tetratricopeptide repeat (TPR)-like superfamily protein	*
Chr1:5382901..5383000	Chr1	5382901	5383000	gene	AT1G15660	5381170	5385254	+	centromere protein C	*
Chr1:5394801..5395000	Chr1	5394801	5395000	gene	AT1G15680	5393407	5394639	+	F-box family protein	162
Chr1:5431901..5432000	Chr1	5431901	5432000	gene	AT1G15780	5430183	5436412	-	no description	*
Chr1:5458901..5459000	Chr1	5458901	5459000	gene	AT1G15880	5458535	5460333	-	golgi snare 11	*
Chr1:5459301..5459400	Chr1	5459301	5459400	gene	AT1G15880	5458535	5460333	-	golgi snare 11	*
Chr1:5477401..5477500	Chr1	5477401	5477500	gene	AT1G15940	5473565	5478259	+	Tudor/PWWP/MBT superfamily protein	*
Chr1:5495901..5496000	Chr1	5495901	5496000	gene	AT1G16010	5495373	5497723	-	magnesium transporter 2	*
Chr1:5512701..5512800	Chr1	5512701	5512800	gene	AT1G16070	5511873	5513896	-	tubby like protein 8	*
Chr1:5519201..5519300	Chr1	5519201	5519300	gene	AT1G16110	5518373	5520891	+	wall associated kinase-like 6	*
Chr1:5527401..5527500	Chr1	5527401	5527500	gene	AT1G16130	5525491	5528212	+	wall associated kinase-like 2	*
Chr1:5537401..5537500	Chr1	5537401	5537500	gene	AT1G16160	5535973	5538269	+	wall associated kinase-like 5	*
Chr1:5626601..5626700	Chr1	5626601	5626700	gene	AT1G16480	5625699	5628656	-	Tetratricopeptide repeat (TPR)-like superfamily protein	*
Chr1:5627701..5627800	Chr1	5627701	5627800	gene	AT1G16480	5625699	5628656	-	Tetratricopeptide repeat (TPR)-like superfamily protein	*
Chr1:5689901..5690000	Chr1	5689901	5690000	gene	AT1G16650	5687943	5691198	+	S-adenosyl-L-methionine-dependent methyltransferases superfamily protein	*
Chr1:5690301..5690400	Chr1	5690301	5690400	gene	AT1G16650	5687943	5691198	+	S-adenosyl-L-methionine-dependent methyltransferases superfamily protein	*
Chr1:5708401..5708500	Chr1	5708401	5708500	gene	AT1G16690	5705969	5709533	+	Enhancer of polycomb-like transcription factor protein	*
Chr1:5717801..5717900	Chr1	5717801	5717900	gene	AT1G16710	5714219	5722614	+	histone acetyltransferase of the CBP family 12	*
Chr1:5724401..5724500	Chr1	5724401	5724500	gene	AT1G16720	5723088	5726478	+	high chlorophyll fluorescence phenotype 173	*
Chr1:5741301..5741400	Chr1	5741301	5741400	gene	AT1G16780	5739299	5744214	-	Inorganic H pyrophosphatase family protein	*
Chr1:5746301..5746400	Chr1	5746301	5746400	gene	AT1G16800	5745523	5755263	-	P-loop containing nucleoside triphosphate hydrolases superfamily protein	*
Chr1:5747701..5747800	Chr1	5747701	5747800	gene	AT1G16800	5745523	5755263	-	P-loop containing nucleoside triphosphate hydrolases superfamily protein	*
Chr1:5754501..5754600	Chr1	5754501	5754600	gene	AT1G16800	5745523	5755263	-	P-loop containing nucleoside triphosphate hydrolases superfamily protein	*
Chr1:5761801..5761900	Chr1	5761801	5761900	gene	AT1G16830	5760772	5762619	+	Pentatricopeptide repeat (PPR) superfamily protein	*
Chr1:5762501..5762600	Chr1	5762501	5762600	gene	AT1G16840	5762694	5764073	-	no description	94
Chr1:5762501..5762600	Chr1	5762501	5762600	gene	AT1G16830	5760772	5762619	+	Pentatricopeptide repeat (PPR) superfamily protein	*
Chr1:5800201..5800300	Chr1	5800201	5800300	gene	AT1G16960	5799888	5800845	+	Ubiquitin domain-containing protein	*
Chr1:5805001..5805100	Chr1	5805001	5805100	gene	AT1G16970	5800767	5805799	-	KU70 homolog	*
Chr1:5813601..5813700	Chr1	5813601	5813700	gene	AT1G17000	5812728	5816662	+	trehalose-phosphatase/synthase 3	*
Chr1:5855601..5855700	Chr1	5855601	5855700	gene	AT1G17130	5854148	5856697	+	Family of unknown function (DUF572)	*
Chr1:5888901..5889000	Chr1	5888901	5889000	gene	AT1G17220	5885083	5890470	+	Translation initiation factor 2, small GTP-binding protein	*
Chr1:5910301..5910400	Chr1	5910301	5910400	gene	AT1G17270	5909249	5911693	-	O-fucosyltransferase family protein	*
Chr1:5935201..5935300	Chr1	5935201	5935300	gene	AT1G17340	5933870	5938761	+	Phosphoinositide phosphatase family protein	*
Chr1:6019101..6019200	Chr1	6019101	6019200	gene	AT1G17500	6018757	6023503	+	ATPase E1-E2 type family protein / haloacid dehalogenase-like hydrolase family protein	*
Chr1:6021001..6021100	Chr1	6021001	6021100	gene	AT1G17500	6018757	6023503	+	ATPase E1-E2 type family protein / haloacid dehalogenase-like hydrolase family protein	*
Chr1:6022101..6022200	Chr1	6022101	6022200	gene	AT1G17500	6018757	6023503	+	ATPase E1-E2 type family protein / haloacid dehalogenase-like hydrolase family protein	*
Chr1:6042101..6042200	Chr1	6042101	6042200	gene	AT1G17580	6039303	6049556	+	myosin 1	*
Chr1:6151101..6151200	Chr1	6151101	6151200	gene	AT1G17870	6149939	6152222	-	ethylene-dependent gravitropism-deficient and yellow-green-like 3	*
Chr1:6251801..6251900	Chr1	6251801	6251900	gene	AT1G18160	6248793	6254039	+	Protein kinase superfamily protein	*
Chr1:6252901..6253000	Chr1	6252901	6253000	gene	AT1G18160	6248793	6254039	+	Protein kinase superfamily protein	*
Chr1:6306801..6306900	Chr1	6306801	6306900	gene	AT1G18330	6305966	6308013	-	Homeodomain-like superfamily protein	*
Chr1:6309801..6309900	Chr1	6309801	6309900	gene	AT1G18335	6309041	6311326	-	Acyl-CoA N-acyltransferases (NAT) superfamily protein	*
Chr1:6371701..6371800	Chr1	6371701	6371800	gene	AT1G18500	6369347	6373025	+	methylthioalkylmalate synthase-like 4	*
Chr1:6387101..6387200	Chr1	6387101	6387200	gene	AT1G18560	6385449	6388080	+	BED zinc finger	*
Chr1:6424101..6424200	Chr1	6424101	6424200	gene	AT1G18660	6421117	6425880	+	zinc finger (C3HC4-type RING finger) family protein	*
Chr1:6428301..6428400	Chr1	6428301	6428400	gene	AT1G18670	6426898	6430696	-	Protein kinase superfamily protein	*
Chr1:6524601..6524700	Chr1	6524601	6524700	gene	AT1G18890	6522764	6525962	-	calcium-dependent protein kinase 1	*
Chr1:6534001..6534100	Chr1	6534001	6534100	gene	AT1G18910	6532559	6538145	-	zinc ion binding	*
Chr1:6556501..6556600	Chr1	6556501	6556600	QTE	QTE_CT00017527_ATTIRX1A	6556170	6556521	+	AT1TE21250	20
Chr1:6597201..6597300	Chr1	6597201	6597300	gene	AT1G19100	6594930	6601355	+	Histidine kinase-, DNA gyrase B-, and HSP90-like ATPase family protein	*
Chr1:6617801..6617900	Chr1	6617801	6617900	gene	AT1G19170	6616643	6618986	+	Pectin lyase-like superfamily protein	*
Chr1:6693201..6693300	Chr1	6693201	6693300	gene	AT1G19370	6692764	6694934	-	no description	*
Chr1:6693601..6693700	Chr1	6693601	6693700	gene	AT1G19370	6692764	6694934	-	no description	*
Chr1:6713101..6713200	Chr1	6713101	6713200	gene	AT1G19400	6712038	6714252	-	Erythronate-4-phosphate dehydrogenase family protein	*
Chr1:6726001..6726100	Chr1	6726001	6726100	gene	AT1G19430	6724573	6728040	-	S-adenosyl-L-methionine-dependent methyltransferases superfamily protein	*
Chr1:6769701..6769800	Chr1	6769701	6769800	NO_DATA
Chr1:6777001..6777100	Chr1	6777001	6777100	gene	AT1G19580	6774760	6777456	+	gamma carbonic anhydrase 1	*
Chr1:6806701..6806800	Chr1	6806701	6806800	gene	AT1G19680	6805457	6807862	+	RING/U-box superfamily protein	*
Chr1:7005501..7005600	Chr1	7005501	7005600	gene	AT1G20220	7004879	7007651	-	Alba DNA/RNA-binding protein	*
Chr1:7080801..7080900	Chr1	7080801	7080900	gene	AT1G20410	7078898	7082547	-	Pseudouridine synthase family protein	*
Chr1:7115801..7115900	Chr1	7115801	7115900	gene	AT1G20550	7115241	7118161	-	O-fucosyltransferase family protein	*
Chr1:7156601..7156700	Chr1	7156601	7156700	gene	AT1G20640	7154410	7158218	+	Plant regulator RWP-RK family protein	*
Chr1:7191001..7191100	Chr1	7191001	7191100	gene	AT1G20720	7185658	7192794	-	RAD3-like DNA-binding helicase protein	*
Chr1:7247101..7247200	Chr1	7247101	7247200	gene	AT1G20840	7244939	7248143	-	tonoplast monosaccharide transporter1	*
Chr1:7259901..7260000	Chr1	7259901	7260000	gene	AT1G20870	7259102	7260775	-	HSP20-like chaperones superfamily protein	*
Chr1:7260301..7260500	Chr1	7260301	7260500	gene	AT1G20870	7259102	7260775	-	HSP20-like chaperones superfamily protein	*
Chr1:7305201..7305300	Chr1	7305201	7305300	gene	AT1G20960	7301748	7310250	-	U5 small nuclear ribonucleoprotein helicase, putative	*
Chr1:7308401..7308500	Chr1	7308401	7308500	gene	AT1G20960	7301748	7310250	-	U5 small nuclear ribonucleoprotein helicase, putative	*
Chr1:7318601..7318700	Chr1	7318601	7318700	gene	AT1G20970	7313946	7319574	+	no description	*
Chr1:7325801..7325900	Chr1	7325801	7325900	gene	AT1G20980	7324588	7329385	+	squamosa promoter binding protein-like 14	*
Chr1:7326601..7326700	Chr1	7326601	7326700	gene	AT1G20980	7324588	7329385	+	squamosa promoter binding protein-like 14	*
Chr1:7408801..7408900	Chr1	7408801	7408900	gene	AT1G21160	7407955	7412857	-	eukaryotic translation initiation factor 2 (eIF-2) family protein	*
Chr1:7409701..7409800	Chr1	7409701	7409800	gene	AT1G21160	7407955	7412857	-	eukaryotic translation initiation factor 2 (eIF-2) family protein	*
Chr1:7410201..7410300	Chr1	7410201	7410300	gene	AT1G21160	7407955	7412857	-	eukaryotic translation initiation factor 2 (eIF-2) family protein	*
Chr1:7486501..7486600	Chr1	7486501	7486600	gene	AT1G21380	7485636	7488713	-	Target of Myb protein 1	*
Chr1:7510301..7510400	Chr1	7510301	7510400	gene	AT1G21450	7508969	7511801	+	SCARECROW-like 1	*
Chr1:7541101..7541200	Chr1	7541101	7541200	NO_DATA
Chr1:7559401..7559500	Chr1	7559401	7559500	gene	AT1G21580	7557262	7565803	-	Zinc finger C-x8-C-x5-C-x3-H type family protein	*
Chr1:7564701..7564800	Chr1	7564701	7564800	gene	AT1G21580	7557262	7565803	-	Zinc finger C-x8-C-x5-C-x3-H type family protein	*
Chr1:7576901..7577000	Chr1	7576901	7577000	gene	AT1G21610	7573922	7578956	+	wound-responsive family protein	*
Chr1:7599901..7600000	Chr1	7599901	7600000	gene	AT1G21650	7592664	7604229	-	Preprotein translocase SecA family protein	*
Chr1:7819801..7820000	Chr1	7819801	7820000	gene	AT1G22150	7818361	7821344	+	sulfate transporter 1	*
Chr1:7879001..7879100	Chr1	7879001	7879100	gene	AT1G22300	7878769	7881219	-	general regulatory factor 10	*
Chr1:8064101..8064200	Chr1	8064101	8064200	gene	AT1G22770	8061844	8067716	+	gigantea protein (GI)	*
Chr1:8270301..8270600	Chr1	8270301	8270600	gene	AT1G23310	8268404	8271933	-	glutamate:glyoxylate aminotransferase	*
Chr1:8325201..8325300	Chr1	8325201	8325300	gene	AT1G23450	8324698	8326697	+	Tetratricopeptide repeat (TPR)-like superfamily protein	*
Chr1:8325801..8325900	Chr1	8325801	8325900	gene	AT1G23450	8324698	8326697	+	Tetratricopeptide repeat (TPR)-like superfamily protein	*
Chr1:8439601..8439700	Chr1	8439601	8439700	gene	AT1G23890	8438766	8440866	-	NHL domain-containing protein	*
Chr1:8497301..8497400	Chr1	8497301	8497400	NO_DATA
Chr1:8505301..8505400	Chr1	8505301	8505400	gene	AT1G24030	8503234	8505460	+	Protein kinase superfamily protein	*
Chr1:8505301..8505400	Chr1	8505301	8505400	gene	AT1G24040	8503777	8506803	-	Acyl-CoA N-acyltransferases (NAT) superfamily protein	*
Chr1:8512001..8512100	Chr1	8512001	8512100	QTE	QTE_CT00009141_ATREP11	8511906	8511951	+	AT1TE27465	50
Chr1:8512001..8512100	Chr1	8512001	8512100	QTE	QTE_CT00023789_ATREP10B	8511781	8511905	+	AT1TE27460	96
Chr1:8512001..8512100	Chr1	8512001	8512100	QTE	QTE_CT00005295_ATREP10D	8511952	8513159	-	AT1TE27470	*
Chr1:8525901..8526000	Chr1	8525901	8526000	gene	AT1G24100	8525435	8527087	-	UDP-glucosyl transferase 74B1	*
Chr1:8574001..8574100	Chr1	8574001	8574100	gene	AT1G24210	8573549	8575156	-	Paired amphipathic helix (PAH2) superfamily protein	*
Chr1:8642301..8642400	Chr1	8642301	8642400	gene	AT1G24360	8640582	8643478	+	NAD(P)-binding Rossmann-fold superfamily protein	*
Chr1:8738001..8738100	Chr1	8738001	8738100	NO_DATA
Chr1:8891101..8891200	Chr1	8891101	8891200	gene	AT1G25350	8889110	8894261	-	glutamine-tRNA ligase, putative / glutaminyl-tRNA synthetase, putative / GlnRS, putative	*
Chr1:8971501..8971600	Chr1	8971501	8971600	gene	AT1G25540	8969065	8974660	-	phytochrome and flowering time regulatory protein (PFT1)	*
Chr1:9025001..9025100	Chr1	9025001	9025100	gene	AT1G26110	9024345	9027786	-	decapping 5	*
Chr1:9049901..9050100	Chr1	9049901	9050100	gene	AT1G26170	9047433	9054589	-	ARM repeat superfamily protein	*
Chr1:9078701..9078800	Chr1	9078701	9078800	gene	AT1G26240	9078140	9079576	-	Proline-rich extensin-like family protein	*
Chr1:9122901..9123000	Chr1	9122901	9123000	gene	AT1G26370	9121492	9125557	-	RNA helicase family protein	*
Chr1:9253801..9253900	Chr1	9253801	9253900	gene	AT1G26762	9253631	9254167	+	no description	*
Chr1:9386101..9386200	Chr1	9386101	9386200	QTE	QTE_CT00003311_ATREP10D	9385168	9386902	+	AT1TE30250	*
Chr1:9525801..9525900	Chr1	9525801	9525900	gene	AT1G27430	9520911	9526928	-	GYF domain-containing protein	*
Chr1:9526101..9526200	Chr1	9526101	9526200	gene	AT1G27430	9520911	9526928	-	GYF domain-containing protein	*
Chr1:9542201..9542300	Chr1	9542201	9542300	gene	AT1G27470	9540113	9544292	-	transducin family protein / WD-40 repeat family protein	*
Chr1:9593201..9593300	Chr1	9593201	9593300	gene	AT1G27590	9592128	9594586	+	no description	*
Chr1:9601701..9601800	Chr1	9601701	9601800	gene	AT1G27595	9596360	9603255	+	no description	*
Chr1:9693501..9693600	Chr1	9693501	9693600	gene	AT1G27840	9693008	9696412	-	Transducin/WD40 repeat-like superfamily protein	*
Chr1:9711301..9711400	Chr1	9711301	9711400	gene	AT1G27880	9708924	9714089	+	DEAD/DEAH box RNA helicase family protein	*
Chr1:9713601..9713700	Chr1	9713601	9713700	gene	AT1G27880	9708924	9714089	+	DEAD/DEAH box RNA helicase family protein	*
Chr1:9756901..9757100	Chr1	9756901	9757100	QTE	QTE_CT00024263_ATCOPIA6	9756656	9756816	+	AT1TE31410	85
Chr1:9756901..9757100	Chr1	9756901	9757100	gene	AT1G28000	9756674	9757963	-	Pentatricopeptide repeat (PPR) superfamily protein	*
Chr1:9764701..9764800	Chr1	9764701	9764800	gene	AT1G28010	9763436	9768068	+	P-glycoprotein 14	*
Chr1:9908501..9908600	Chr1	9908501	9908600	QTE	QTE_CT00007018_ATCOPIA95	9907902	9908868	+	AT1TE31930	*
Chr1:9921001..9921100	Chr1	9921001	9921100	gene	AT1G28320	9920507	9924488	-	protease-related	*
Chr1:9977301..9977400	Chr1	9977301	9977400	gene	AT1G28410	9976182	9979267	-	no description	*
Chr1:10090801..10090900	Chr1	10090801	10090900	gene	AT1G28750	10090769	10090840	+	no description	39
Chr1:10144801..10145000	Chr1	10144801	10145000	NO_DATA
Chr1:10167601..10167700	Chr1	10167601	10167700	QTE	QTE_CT00021884_ATGP2	10167602	10167820	+	AT1TE32815	98
Chr1:10205301..10205400	Chr1	10205301	10205400	QTE	QTE_CT00018629_HELITRONY3	10205049	10205150	+	AT1TE32930	151
Chr1:10205301..10205400	Chr1	10205301	10205400	QTE	QTE_CT00010673_ATREP10B	10205151	10205810	+	AT1TE32935	*
Chr1:10254001..10254100	Chr1	10254001	10254100	gene	AT1G29310	10252294	10254690	+	SecY protein transport family protein	*
Chr1:10257001..10257100	Chr1	10257001	10257100	gene	AT1G29320	10255321	10258343	+	Transducin/WD40 repeat-like superfamily protein	*
Chr1:10272201..10272400	Chr1	10272201	10272400	gene	AT1G29350	10268469	10273788	-	Kinase-related protein of unknown function (DUF1296)	*
Chr1:10291401..10291500	Chr1	10291401	10291500	gene	AT1G29400	10290040	10294630	-	MEI2-like protein 5	*
Chr1:10304701..10304900	Chr1	10304701	10304900	gene	AT1G29440	10304507	10305108	-	SAUR-like auxin-responsive protein family	*
Chr1:10306101..10306200	Chr1	10306101	10306200	gene	AT1G29450	10305951	10306499	-	SAUR-like auxin-responsive protein family	*
Chr1:10311501..10311600	Chr1	10311501	10311600	gene	AT1G29470	10310245	10314048	-	S-adenosyl-L-methionine-dependent methyltransferases superfamily protein	*
Chr1:10410201..10410300	Chr1	10410201	10410300	gene	AT1G29740	10407379	10412997	-	Leucine-rich repeat transmembrane protein kinase	*
Chr1:10419001..10419100	Chr1	10419001	10419100	gene	AT1G29750	10413881	10420524	-	receptor-like kinase in flowers 1	*
Chr1:10426801..10426900	Chr1	10426801	10426900	gene	AT1G29780	10426950	10427615	+	Haloacid dehalogenase-like hydrolase (HAD) superfamily protein	50
Chr1:10444101..10444200	Chr1	10444101	10444200	gene	AT1G29830	10441053	10445657	+	Magnesium transporter CorA-like family protein	*
Chr1:10444101..10444200	Chr1	10444101	10444200	QTE	QTE_CT00026501_RathE1_cons	10443987	10444101	+	AT1TE33750	0
Chr1:10460101..10460200	Chr1	10460101	10460200	gene	AT1G29880	10459478	10462801	-	glycyl-tRNA synthetase / glycine--tRNA ligase	*
Chr1:10465201..10465300	Chr1	10465201	10465300	gene	AT1G29890	10463403	10467170	+	O-acetyltransferase family protein	*
Chr1:10482901..10483000	Chr1	10482901	10483000	gene	AT1G29940	10479121	10486819	-	nuclear RNA polymerase A2	*
Chr1:10686601..10686700	Chr1	10686601	10686700	gene	AT1G30330	10685822	10690838	-	auxin response factor 6	*
Chr1:10718001..10718100	Chr1	10718001	10718100	gene	AT1G30360	10715665	10718997	+	Early-responsive to dehydration stress protein (ERD4)	*
Chr1:10745601..10745700	Chr1	10745601	10745700	gene	AT1G30410	10738805	10747323	+	multidrug resistance-associated protein 13	*
Chr1:10751601..10751900	Chr1	10751601	10751900	gene	AT1G30420	10748816	10756316	+	multidrug resistance-associated protein 12	*
Chr1:10753701..10753800	Chr1	10753701	10753800	gene	AT1G30420	10748816	10756316	+	multidrug resistance-associated protein 12	*
Chr1:10754901..10755000	Chr1	10754901	10755000	gene	AT1G30420	10748816	10756316	+	multidrug resistance-associated protein 12	*
Chr1:10939001..10939100	Chr1	10939001	10939100	gene	AT1G30810	10936765	10942292	-	Transcription factor jumonji (jmj) family protein / zinc finger (C5HC2 type) family protein	*
Chr1:10945301..10945400	Chr1	10945301	10945400	gene	AT1G30820	10944913	10949458	-	CTP synthase family protein	*
Chr1:10980401..10980500	Chr1	10980401	10980500	gene	AT1G30845	10979646	10980688	+	no description	*
Chr1:11042001..11042100	Chr1	11042001	11042100	gene	AT1G30970	11040281	11043751	-	zinc finger (C2H2 type) family protein	*
Chr1:11235701..11235800	Chr1	11235701	11235800	gene	AT1G31360	11232333	11237530	+	RECQ helicase L2	*
Chr1:11393701..11393800	Chr1	11393701	11393800	gene	AT1G31780	11391227	11394748	+	no description	*
Chr1:11554001..11554100	Chr1	11554001	11554100	gene	AT1G32120	11552926	11558777	+	no description	*
Chr1:11609401..11609500	Chr1	11609401	11609500	gene	AT1G32220	11607854	11609733	+	NAD(P)-binding Rossmann-fold superfamily protein	*
Chr1:11658201..11658300	Chr1	11658201	11658300	gene	AT1G32330	11656986	11660376	-	heat shock transcription factor A1D	*
Chr1:11664501..11664600	Chr1	11664501	11664600	gene	AT1G32340	11663070	11666058	-	NDR1/HIN1-like 8	*
Chr1:11713801..11713900	Chr1	11713801	11713900	gene	AT1G32440	11712162	11715112	+	plastidial pyruvate kinase 3	*
Chr1:11714901..11715000	Chr1	11714901	11715000	gene	AT1G32450	11715150	11719970	-	nitrate transporter 1.5	150
Chr1:11714901..11715000	Chr1	11714901	11715000	gene	AT1G32440	11712162	11715112	+	plastidial pyruvate kinase 3	*
Chr1:11920801..11920900	Chr1	11920801	11920900	gene	AT1G32900	11920390	11923766	-	UDP-Glycosyltransferase superfamily protein	*
Chr1:11942501..11942800	Chr1	11942501	11942800	gene	AT1G32950	11941438	11944760	+	Subtilase family protein	*
Chr1:11969401..11969500	Chr1	11969401	11969500	gene	AT1G33050	11967816	11971532	-	no description	*
Chr1:11970101..11970200	Chr1	11970101	11970200	gene	AT1G33050	11967816	11971532	-	no description	*
Chr1:11985201..11985300	Chr1	11985201	11985300	gene	AT1G33070	11982889	11985299	+	MADS-box family protein	98
Chr1:12058001..12058100	Chr1	12058001	12058100	gene	AT1G33250	12057250	12059485	-	Protein of unknown function (DUF604)	*
Chr1:12101601..12101700	Chr1	12101601	12101700	gene	AT1G33390	12099482	12104601	-	RNA helicase family protein	*
Chr1:12325001..12325100	Chr1	12325001	12325100	QTE	QTE_CT00030694_ATHPOGON1	12324786	12324806	-	AT1TE40070	195
Chr1:12325001..12325100	Chr1	12325001	12325100	gene	AT1G33930	12323888	12327084	+	P-loop containing nucleoside triphosphate hydrolases superfamily protein	*
Chr1:12325001..12325100	Chr1	12325001	12325100	QTE	QTE_CT00006652_ATREP15	12324807	12325818	+	AT1TE40075	*
Chr1:12347301..12347400	Chr1	12347301	12347400	gene	AT1G33960	12346232	12348513	+	P-loop containing nucleoside triphosphate hydrolases superfamily protein	*
Chr1:12449301..12449400	Chr1	12449301	12449400	gene	AT1G34180	12448567	12451287	+	NAC domain containing protein 16	*
Chr1:12490801..12490900	Chr1	12490801	12490900	gene	AT1G34260	12485967	12492169	+	FORMS APLOID AND BINUCLEATE CELLS 1A	*
Chr1:12499801..12499900	Chr1	12499801	12499900	QTE	QTE_CT00013491_ATREP1	12499788	12500300	-	AT1TE40685	*
Chr1:12504301..12504400	Chr1	12504301	12504400	gene	AT1G34300	12503406	12506048	+	lectin protein kinase family protein	*
Chr1:12505401..12505500	Chr1	12505401	12505500	gene	AT1G34300	12503406	12506048	+	lectin protein kinase family protein	*
Chr1:12560301..12560400	Chr1	12560301	12560400	gene	AT1G34392	12560460	12561315	-	no description	60
Chr1:12586201..12586300	Chr1	12586201	12586300	gene	AT1G34420	12584587	12587570	+	leucine-rich repeat transmembrane protein kinase family protein	*
Chr1:12591601..12591700	Chr1	12591601	12591700	gene	AT1G34440	12591348	12592737	-	no description	*
Chr1:12605701..12605800	Chr1	12605701	12605800	gene	AT1G34470	12604300	12607033	+	Protein of unknown function (DUF803)	*
Chr1:12710701..12710800	Chr1	12710701	12710800	QTE	QTE_CT00019933_ATHILA7	12710570	12710841	+	AT1TE41445	*
Chr1:12743301..12743400	Chr1	12743301	12743400	QTE	QTE_CT00015682_ATREP3	12742984	12743403	+	AT1TE41545	*
Chr1:12749001..12749100	Chr1	12749001	12749100	gene	AT1G34780	12748571	12750383	-	APR-like 4	*
Chr1:12753101..12753200	Chr1	12753101	12753200	NO_DATA
Chr1:12843501..12843600	Chr1	12843501	12843600	QTE	QTE_CT00001407_ATCOPIA36	12842158	12845721	+	AT1TE41800	*
Chr1:12879601..12879700	Chr1	12879601	12879700	gene	AT1G35181	12879306	12879470	+	no description	131
Chr1:12898601..12898800	Chr1	12898601	12898800	QTE	QTE_CT00003335_ATREP3	12897749	12899470	-	AT1TE42010	*
Chr1:12978801..12978900	Chr1	12978801	12978900	gene	AT1G35340	12977668	12979910	+	ATP-dependent protease La (LON) domain protein	*
Chr1:12985601..12985800	Chr1	12985601	12985800	QTE	QTE_CT00005977_ATREP10D	12985130	12986235	-	AT1TE42345	*
Chr1:13051701..13051800	Chr1	13051701	13051800	gene	AT1G35470	13051410	13055014	-	SPla/RYanodine receptor (SPRY) domain-containing protein	*
Chr1:13092101..13092200	Chr1	13092101	13092200	gene	AT1G35530	13089869	13097078	+	DEAD/DEAH box RNA helicase family protein	*
Chr1:13223001..13223100	Chr1	13223001	13223100	gene	AT1G35710	13220940	13224681	+	Protein kinase family protein with leucine-rich repeat domain	*
Chr1:13354201..13354400	Chr1	13354201	13354400	QTE	QTE_CT00005628_HELITRONY3	13353936	13355092	-	AT1TE43670	*
Chr1:13528001..13528100	Chr1	13528001	13528100	gene	AT1G36150	13528257	13529470	+	Bifunctional inhibitor/lipid-transfer protein/seed storage 2S albumin superfamily protein	157
Chr1:13528001..13528100	Chr1	13528001	13528100	QTE	QTE_CT00001851_HELITRON2	13527626	13527831	-	AT1TE44270	170
Chr1:13551401..13551500	Chr1	13551401	13551500	gene	AT1G36180	13545965	13558492	+	acetyl-CoA carboxylase 2	*
Chr1:13604501..13604900	Chr1	13604501	13604900	NO_DATA
Chr1:14003201..14003300	Chr1	14003201	14003300	NO_DATA
Chr1:14152801..14152900	Chr1	14152801	14152900	QTE	QTE_CT00018286_ATDNA12T3_2	14152940	14153264	+	AT1TE46485	40
Chr1:14283701..14283800	Chr1	14283701	14283800	NO_DATA
Chr1:14310201..14310300	Chr1	14310201	14310300	QTE	QTE_CT00005088_VANDAL3	14310437	14311679	+	AT1TE47020	137
Chr1:14310201..14310300	Chr1	14310201	14310300	QTE	QTE_CT00015918_ATHILA4	14309742	14310150	-	AT1TE47015	51
Chr1:14470101..14470200	Chr1	14470101	14470200	QTE	QTE_CT00015123_ATCOPIA69	14470211	14470653	+	AT1TE47660	11
Chr1:14470101..14470200	Chr1	14470101	14470200	QTE	QTE_CT00001471_ATHILA4	14468753	14472769	-	AT1TE47655	*
Chr1:15882701..15882800	Chr1	15882701	15882800	QTE	QTE_CT00016345_BRODYAGA1A	15882769	15883133	-	AT1TE52260	31
Chr1:15882701..15882800	Chr1	15882701	15882800	QTE	QTE_CT00001991_ATREP3	15879391	15882768	+	AT1TE52240	67
Chr1:15932901..15933000	Chr1	15932901	15933000	gene	AT1G42470	15926987	15935208	+	Patched family protein	*
Chr1:16192001..16192100	Chr1	16192001	16192100	QTE	QTE_CT00002343_ATGP6	16191016	16193353	+	AT1TE53375	*
Chr1:16466601..16466900	Chr1	16466601	16466900	NO_DATA
Chr1:16486701..16486800	Chr1	16486701	16486800	gene	AT1G43710	16486320	16488384	-	Pyridoxal phosphate (PLP)-dependent transferases superfamily protein	*
Chr1:16652801..16652900	Chr1	16652801	16652900	QTE	QTE_CT00002975_ATREP4	16652100	16653994	-	AT1TE54900	*
Chr1:16656201..16656300	Chr1	16656201	16656300	gene	AT1G43910	16655884	16657658	-	P-loop containing nucleoside triphosphate hydrolases superfamily protein	*
Chr1:16756401..16756500	Chr1	16756401	16756500	QTE	QTE_CT00010895_HELITRON3	16756547	16757193	+	AT1TE55370	47
Chr1:16756401..16756500	Chr1	16756401	16756500	QTE	QTE_CT00015502_HELITRON1	16756120	16756546	+	AT1TE55365	*
Chr1:16772201..16772400	Chr1	16772201	16772400	NO_DATA
Chr1:16774201..16774300	Chr1	16774201	16774300	QTE	QTE_CT00023816_BRODYAGA1A	16774470	16774490	+	AT1TE55440	170
Chr1:16774201..16774300	Chr1	16774201	16774300	QTE	QTE_CT00029852_ATLINE1A	16774264	16774292	-	AT1TE55430	*
Chr1:16774201..16774300	Chr1	16774201	16774300	QTE	QTE_CT00023489_BRODYAGA1A	16774293	16774469	+	AT1TE55435	7
Chr1:16797301..16797400	Chr1	16797301	16797400	gene	AT1G44170	16796400	16800321	-	aldehyde dehydrogenase 3H1	*
Chr1:16801801..16801900	Chr1	16801801	16801900	QTE	QTE_CT00018467_ATREP6	16801970	16802106	+	AT1TE55560	70
Chr1:16817301..16817500	Chr1	16817301	16817500	NO_DATA
Chr1:16848601..16848700	Chr1	16848601	16848700	gene	AT1G44446	16848359	16851224	-	Pheophorbide a oxygenase family protein with Rieske [2Fe-2S] domain	*
Chr1:16912301..16912400	Chr1	16912301	16912400	gene	AT1G44780	16909708	16912270	+	no description	31
Chr1:16912301..16912400	Chr1	16912301	16912400	gene	AT1G44790	16912154	16913664	-	ChaC-like family protein	*
Chr1:16972501..16972600	Chr1	16972501	16972600	gene	AT1G44900	16970214	16974641	+	minichromosome maintenance (MCM2/3/5) family protein	*
Chr1:16981301..16981400	Chr1	16981301	16981400	gene	AT1G44910	16975604	16982965	+	pre-mRNA-processing protein 40A	*
Chr1:17008501..17008600	Chr1	17008501	17008600	QTE	QTE_CT00024312_BRODYAGA1	17008346	17008503	-	AT1TE56335	2
Chr1:17059501..17059600	Chr1	17059501	17059600	QTE	QTE_CT00000755_ATCOPIA1	17054926	17060041	+	AT1TE56445	*
Chr1:17114201..17114300	Chr1	17114201	17114300	QTE	QTE_CT00001807_ATREP11	17112446	17115304	-	AT1TE56640	*
Chr1:17172101..17172200	Chr1	17172101	17172200	gene	AT1G45332	17172322	17176821	-	Translation elongation factor EFG/EF2 protein	122
Chr1:17229401..17229700	Chr1	17229401	17229700	QTE	QTE_CT00024980_RathE1_cons	17229160	17229303	-	AT1TE57120	98
Chr1:17320801..17320900	Chr1	17320801	17320900	gene	AT1G47250	17319177	17321074	+	20S proteasome alpha subunit F2	*
Chr1:17442601..17442700	Chr1	17442601	17442700	NO_DATA
Chr1:17459101..17459200	Chr1	17459101	17459200	gene	AT1G47550	17457122	17464386	+	exocyst complex component sec3A	*
Chr1:17461001..17461100	Chr1	17461001	17461100	gene	AT1G47550	17457122	17464386	+	exocyst complex component sec3A	*
Chr1:17470601..17470700	Chr1	17470601	17470700	gene	AT1G47560	17466751	17473294	+	exocyst complex component sec3B	*
Chr1:17565601..17565700	Chr1	17565601	17565700	QTE	QTE_CT00019537_VANDAL17	17565830	17566111	-	AT1TE58310	130
Chr1:17565601..17565700	Chr1	17565601	17565700	QTE	QTE_CT00013546_ATREP10D	17565320	17565829	-	AT1TE58305	*
Chr1:17624401..17624600	Chr1	17624401	17624600	QTE	QTE_CT00021917_ATCOPIA21	17624596	17624811	-	AT1TE58500	4
Chr1:17637001..17637100	Chr1	17637001	17637100	gene	AT1G47870	17634757	17637772	+	winged-helix DNA-binding transcription factor family protein	*
Chr1:17691301..17691400	Chr1	17691301	17691400	QTE	QTE_CT00014591_ATCOPIA11	17690748	17691210	-	AT1TE58750	91
Chr1:17695801..17695900	Chr1	17695801	17695900	NO_DATA
Chr1:17717501..17717600	Chr1	17717501	17717600	gene	AT1G48030	17717133	17719141	-	mitochondrial lipoamide dehydrogenase 1	*
Chr1:17734501..17734600	Chr1	17734501	17734600	gene	AT1G48090	17732010	17758444	-	calcium-dependent lipid-binding family protein	*
Chr1:17737001..17737100	Chr1	17737001	17737100	gene	AT1G48090	17732010	17758444	-	calcium-dependent lipid-binding family protein	*
Chr1:17744301..17744400	Chr1	17744301	17744400	gene	AT1G48090	17732010	17758444	-	calcium-dependent lipid-binding family protein	*
Chr1:17750301..17750400	Chr1	17750301	17750400	gene	AT1G48090	17732010	17758444	-	calcium-dependent lipid-binding family protein	*
Chr1:17756301..17756400	Chr1	17756301	17756400	gene	AT1G48090	17732010	17758444	-	calcium-dependent lipid-binding family protein	*
Chr1:17757001..17757100	Chr1	17757001	17757100	gene	AT1G48090	17732010	17758444	-	calcium-dependent lipid-binding family protein	*
Chr1:17774901..17775000	Chr1	17774901	17775000	gene	AT1G48120	17773688	17779955	-	hydrolases	*
Chr1:17815001..17815100	Chr1	17815001	17815100	gene	AT1G48260	17813976	17817283	-	CBL-interacting protein kinase 17	*
Chr1:17873801..17873900	Chr1	17873801	17873900	QTE	QTE_CT00030697_ATLINE1_1	17873852	17873885	+	AT1TE59315	*
Chr1:17873801..17873900	Chr1	17873801	17873900	QTE	QTE_CT00014549_ATLINE2	17873886	17874352	+	AT1TE59320	14
Chr1:17873801..17873900	Chr1	17873801	17873900	QTE	QTE_CT00011342_ATREP15	17873230	17873851	+	AT1TE59310	50
Chr1:17888301..17888400	Chr1	17888301	17888400	gene	AT1G48410	17885633	17892596	-	Stabilizer of iron transporter SufD / Polynucleotidyl transferase	*
Chr1:17903101..17903200	Chr1	17903101	17903200	gene	AT1G48430	17902636	17906806	-	Dihydroxyacetone kinase	*
Chr1:17927201..17927300	Chr1	17927201	17927300	gene	AT1G48490	17921935	17928930	-	Protein kinase superfamily protein	*
Chr1:17941801..17941900	Chr1	17941801	17941900	gene	AT1G48520	17940088	17942822	+	GLU-ADT subunit B	*
Chr1:17968001..17968100	Chr1	17968001	17968100	gene	AT1G48598	17965864	17969354	+	conserved peptide upstream open reading frame 31	*
Chr1:17968001..17968100	Chr1	17968001	17968100	gene	AT1G48600	17965871	17969354	+	S-adenosyl-L-methionine-dependent methyltransferases superfamily protein	*
Chr1:17969401..17969500	Chr1	17969401	17969500	gene	AT1G48598	17965864	17969354	+	conserved peptide upstream open reading frame 31	47
Chr1:17969401..17969500	Chr1	17969401	17969500	gene	AT1G48600	17965871	17969354	+	S-adenosyl-L-methionine-dependent methyltransferases superfamily protein	47
Chr1:17969401..17969500	Chr1	17969401	17969500	gene	AT1G48605	17969395	17970282	-	Flavoprotein	*
Chr1:18053501..18053600	Chr1	18053501	18053600	QTE	QTE_CT00006549_ATCOPIA17	18053195	18054218	-	AT1TE59860	*
Chr1:18069501..18069600	Chr1	18069501	18069600	gene	AT1G48860	18068707	18071466	-	RNA 3'-terminal phosphate cyclase/enolpyruvate transferase, alpha/beta	*
Chr1:18108901..18109000	Chr1	18108901	18109000	gene	AT1G48950	18106897	18110237	+	C3HC zinc finger-like	*
Chr1:18144101..18144200	Chr1	18144101	18144200	gene	AT1G49040	18139234	18148981	-	stomatal cytokinesis defective / SCD1 protein (SCD1)	*
Chr1:18147201..18147300	Chr1	18147201	18147300	gene	AT1G49040	18139234	18148981	-	stomatal cytokinesis defective / SCD1 protein (SCD1)	*
Chr1:18192801..18192900	Chr1	18192801	18192900	gene	AT1G49190	18191267	18193782	+	response regulator 19	*
Chr1:18209901..18210000	Chr1	18209901	18210000	gene	AT1G49230	18209261	18210128	+	RING/U-box superfamily protein	*
Chr1:18224901..18225000	Chr1	18224901	18225000	NO_DATA
Chr1:18262401..18262500	Chr1	18262401	18262500	gene	AT1G49340	18252355	18264462	+	Phosphatidylinositol 3- and 4-kinase family protein	*
Chr1:18335501..18335600	Chr1	18335501	18335600	gene	AT1G49540	18333623	18337520	-	elongator protein 2	*
Chr1:18370501..18370600	Chr1	18370501	18370600	gene	AT1G49630	18367593	18375381	-	presequence protease 2	*
Chr1:18402301..18402400	Chr1	18402301	18402400	gene	AT1G49730	18402506	18405681	-	Protein kinase superfamily protein	106
Chr1:18402301..18402400	Chr1	18402301	18402400	gene	AT1G49720	18400092	18402628	+	abscisic acid responsive element-binding factor 1	*
Chr1:18458201..18458300	Chr1	18458201	18458300	QTE	QTE_CT00021703_RP1_AT	18457968	18458190	+	AT1TE61180	11
Chr1:18490601..18490700	Chr1	18490601	18490700	gene	AT1G49940	18488360	18491179	-	no description	*
Chr1:18524301..18524400	Chr1	18524301	18524400	gene	AT1G50030	18522441	18539995	-	target of rapamycin	*
Chr1:18525601..18525700	Chr1	18525601	18525700	gene	AT1G50030	18522441	18539995	-	target of rapamycin	*
Chr1:18527201..18527300	Chr1	18527201	18527300	gene	AT1G50030	18522441	18539995	-	target of rapamycin	*
Chr1:18539001..18539100	Chr1	18539001	18539100	gene	AT1G50030	18522441	18539995	-	target of rapamycin	*
Chr1:18571701..18571800	Chr1	18571701	18571800	gene	AT1G50140	18569735	18578702	-	P-loop containing nucleoside triphosphate hydrolases superfamily protein	*
Chr1:18671301..18671400	Chr1	18671301	18671400	QTE	QTE_CT00003770_ATREP3	18670473	18672041	-	AT1TE61870	*
Chr1:18715001..18715100	Chr1	18715001	18715100	gene	AT1G50500	18707987	18715977	-	Membrane trafficking VPS53 family protein	*
Chr1:18720301..18720400	Chr1	18720301	18720400	gene	AT1G50520	18719378	18721219	+	cytochrome P450, family 705, subfamily A, polypeptide 27	*
Chr1:18737501..18737600	Chr1	18737501	18737600	gene	AT1G50600	18737132	18739547	-	scarecrow-like 5	*
Chr1:18743101..18743200	Chr1	18743101	18743200	gene	AT1G50610	18742135	18744725	+	Leucine-rich repeat protein kinase family protein	*
Chr1:18763401..18763600	Chr1	18763401	18763600	gene	AT1G50650	18763773	18764297	-	Stigma-specific Stig1 family protein	173
Chr1:18783801..18783900	Chr1	18783801	18783900	gene	AT1G50700	18781914	18784582	+	calcium-dependent protein kinase 33	*
Chr1:18786201..18786300	Chr1	18786201	18786300	gene	AT1G50710	18784509	18787802	-	no description	*
Chr1:18816901..18817100	Chr1	18816901	18817100	QTE	QTE_CT00019030_DT1	18816505	18816805	+	AT1TE62400	96
Chr1:18816901..18817100	Chr1	18816901	18817100	QTE	QTE_CT00023784_ATREP15	18816806	18816831	+	AT1TE62405	70
Chr1:18892401..18892500	Chr1	18892401	18892500	NO_DATA
Chr1:19046901..19047000	Chr1	19046901	19047000	gene	AT1G51370	19045059	19047518	+	F-box/RNI-like/FBD-like domains-containing protein	*
Chr1:19099801..19099900	Chr1	19099801	19099900	gene	AT1G51500	19097797	19101080	-	ABC-2 type transporter family protein	*
Chr1:19108601..19108700	Chr1	19108601	19108700	gene	AT1G51520	19106687	19109587	+	RNA-binding (RRM/RBD/RNP motifs) family protein	*
Chr1:19120401..19120500	Chr1	19120401	19120500	gene	AT1G51560	19119635	19121938	-	Pyridoxamine 5'-phosphate oxidase family protein	*
Chr1:19123701..19123800	Chr1	19123701	19123800	gene	AT1G51570	19122170	19124688	-	Calcium-dependent lipid-binding (CaLB domain) plant phosphoribosyltransferase family protein	*
Chr1:19142801..19142900	Chr1	19142801	19142900	gene	AT1G51630	19141973	19144294	-	O-fucosyltransferase family protein	*
Chr1:19185601..19185700	Chr1	19185601	19185700	gene	AT1G51720	19180772	19186532	+	Amino acid dehydrogenase family protein	*
Chr1:19212801..19212900	Chr1	19212801	19212900	QTE	QTE_CT00006913_ATREP4	19212534	19213512	+	AT1TE63665	*
Chr1:19226601..19226700	Chr1	19226601	19226700	NO_DATA
Chr1:19227001..19227100	Chr1	19227001	19227100	gene	AT1G51810	19227119	19232359	-	Leucine-rich repeat protein kinase family protein	19
Chr1:19233701..19233900	Chr1	19233701	19233900	QTE	QTE_CT00025366_RathE1_cons	19233923	19234058	-	AT1TE63730	23
Chr1:19274901..19275000	Chr1	19274901	19275000	gene	AT1G51890	19274658	19278528	-	Leucine-rich repeat protein kinase family protein	*
Chr1:19296801..19296900	Chr1	19296801	19296900	gene	AT1G51940	19295904	19299118	-	protein kinase family protein / peptidoglycan-binding LysM domain-containing protein	*
Chr1:19311301..19311400	Chr1	19311301	19311400	gene	AT1G51960	19310355	19311683	+	IQ-domain 27	*
Chr1:19312401..19312500	Chr1	19312401	19312500	gene	AT1G51965	19312078	19314145	-	ABA Overly-Sensitive 5	*
Chr1:19354301..19354700	Chr1	19354301	19354700	QTE	QTE_CT00007859_ATREP10D	19353479	19354354	-	AT1TE64110	53
Chr1:19380901..19381000	Chr1	19380901	19381000	QTE	QTE_CT00000598_VANDAL5	19374609	19380747	-	AT1TE64170	154
Chr1:19380901..19381000	Chr1	19380901	19381000	QTE	QTE_CT00016365_BRODYAGA1A	19380970	19380994	-	AT1TE64175	*
Chr1:19380901..19381000	Chr1	19380901	19381000	QTE	QTE_CT00013358_HELITRONY1D	19380995	19381516	+	AT1TE64180	5
Chr1:19390101..19390200	Chr1	19390101	19390200	QTE	QTE_CT00029596_ATSINE4	19389870	19389931	-	AT1TE64215	170
Chr1:19390101..19390200	Chr1	19390101	19390200	QTE	QTE_CT00015477_ATREP1	19389977	19390404	+	AT1TE64220	*
Chr1:19440801..19440900	Chr1	19440801	19440900	gene	AT1G52191	19439367	19441400	-	Thioesterase superfamily protein	*
Chr1:19440801..19440900	Chr1	19440801	19440900	QTE	QTE_CT00012950_ATREP10D	19440611	19441151	-	AT1TE64380	*
Chr1:19447901..19448000	Chr1	19447901	19448000	QTE	QTE_CT00000912_ATCOPIA94	19445903	19450693	+	AT1TE64390	*
Chr1:19463101..19463200	Chr1	19463101	19463200	gene	AT1G52260	19460570	19463445	+	PDI-like 1-5	*
Chr1:19522101..19522200	Chr1	19522101	19522200	gene	AT1G52410	19520728	19525624	+	TSK-associating protein 1	*
Chr1:19522401..19522500	Chr1	19522401	19522500	gene	AT1G52410	19520728	19525624	+	TSK-associating protein 1	*
Chr1:19528901..19529000	Chr1	19528901	19529000	gene	AT1G52420	19527842	19531287	+	UDP-Glycosyltransferase superfamily protein	*
Chr1:19842101..19842200	Chr1	19842101	19842200	gene	AT1G53200	19840376	19843403	-	no description	*
Chr1:19905501..19905600	Chr1	19905501	19905600	gene	AT1G53350	19903899	19907515	+	Disease resistance protein (CC-NBS-LRR class) family	*
Chr1:19919401..19919500	Chr1	19919401	19919500	gene	AT1G53390	19918047	19923807	+	P-loop containing nucleoside triphosphate hydrolases superfamily protein	*
Chr1:19940201..19940300	Chr1	19940201	19940300	gene	AT1G53430	19935163	19941088	+	Leucine-rich repeat transmembrane protein kinase	*
Chr1:19947901..19948000	Chr1	19947901	19948000	gene	AT1G53440	19945959	19951562	+	Leucine-rich repeat transmembrane protein kinase	*
Chr1:19950901..19951000	Chr1	19950901	19951000	gene	AT1G53450	19951006	19954115	-	no description	6
Chr1:19950901..19951000	Chr1	19950901	19951000	gene	AT1G53440	19945959	19951562	+	Leucine-rich repeat transmembrane protein kinase	*
Chr1:19952101..19952200	Chr1	19952101	19952200	gene	AT1G53450	19951006	19954115	-	no description	*
Chr1:19955501..19955600	Chr1	19955501	19955600	gene	AT1G53460	19954490	19956632	-	no description	*
Chr1:19989001..19989100	Chr1	19989001	19989100	gene	AT1G53570	19987191	19991135	+	mitogen-activated protein kinase kinase kinase 3	*
Chr1:20055501..20055600	Chr1	20055501	20055600	gene	AT1G53710	20053161	20056396	-	Calcineurin-like metallo-phosphoesterase superfamily protein	*
Chr1:20076801..20076900	Chr1	20076801	20076900	gene	AT1G53780	20073996	20078228	-	peptidyl-prolyl cis-trans isomerases	*
Chr1:20246601..20246700	Chr1	20246601	20246700	gene	AT1G54220	20246037	20250310	-	Dihydrolipoamide acetyltransferase, long form protein	*
Chr1:20261201..20261300	Chr1	20261201	20261300	gene	AT1G54270	20259692	20262266	+	eif4a-2	*
Chr1:20370001..20370100	Chr1	20370001	20370100	gene	AT1G54550	20369651	20370986	+	F-box and associated interaction domains-containing protein	*
Chr1:20370501..20370600	Chr1	20370501	20370600	gene	AT1G54550	20369651	20370986	+	F-box and associated interaction domains-containing protein	*
Chr1:20398801..20398900	Chr1	20398801	20398900	QTE	QTE_CT00004415_ATREP10D	20397885	20399270	+	AT1TE67365	*
Chr1:20433901..20434300	Chr1	20433901	20434300	gene	AT1G54760	20433912	20434397	+	AGAMOUS-like 85	388
Chr1:20473301..20473400	Chr1	20473301	20473400	gene	AT1G54920	20470678	20475180	+	no description	*
Chr1:20478301..20478400	Chr1	20478301	20478400	gene	AT1G54930	20478267	20479671	-	GRF zinc finger / Zinc knuckle protein	*
Chr1:20529501..20529600	Chr1	20529501	20529600	gene	AT1G55020	20525708	20530273	+	lipoxygenase 1	*
Chr1:20618601..20618800	Chr1	20618601	20618800	gene	AT1G55270	20617954	20620136	-	Galactose oxidase/kelch repeat superfamily protein	*
Chr1:20628101..20628200	Chr1	20628101	20628200	gene	AT1G55300	20628023	20629692	-	TBP-associated factor 7	*
Chr1:20642901..20643000	Chr1	20642901	20643000	gene	AT1G55325	20637380	20648434	+	RNA polymerase II transcription mediators	*
Chr1:20658001..20658100	Chr1	20658001	20658100	gene	AT1G55350	20653820	20665095	-	calpain-type cysteine protease family	*
Chr1:20659701..20659800	Chr1	20659701	20659800	gene	AT1G55350	20653820	20665095	-	calpain-type cysteine protease family	*
Chr1:20832501..20832600	Chr1	20832501	20832600	gene	AT1G55730	20831052	20834519	-	cation exchanger 5	*
Chr1:20875101..20875200	Chr1	20875101	20875200	gene	AT1G55840	20873602	20876272	+	Sec14p-like phosphatidylinositol transfer family protein	*
Chr1:20881401..20881500	Chr1	20881401	20881500	gene	AT1G55860	20879466	20895393	-	ubiquitin-protein ligase 1	*
Chr1:20882801..20882900	Chr1	20882801	20882900	gene	AT1G55860	20879466	20895393	-	ubiquitin-protein ligase 1	*
Chr1:20883201..20883400	Chr1	20883201	20883400	gene	AT1G55860	20879466	20895393	-	ubiquitin-protein ligase 1	*
Chr1:20883801..20883900	Chr1	20883801	20883900	gene	AT1G55860	20879466	20895393	-	ubiquitin-protein ligase 1	*
Chr1:20884601..20884700	Chr1	20884601	20884700	gene	AT1G55860	20879466	20895393	-	ubiquitin-protein ligase 1	*
Chr1:20932501..20932600	Chr1	20932501	20932600	gene	AT1G55970	20932129	20938290	-	histone acetyltransferase of the CBP family 4	*
Chr1:20933701..20933800	Chr1	20933701	20933800	gene	AT1G55970	20932129	20938290	-	histone acetyltransferase of the CBP family 4	*
Chr1:20935901..20936000	Chr1	20935901	20936000	gene	AT1G55970	20932129	20938290	-	histone acetyltransferase of the CBP family 4	*
Chr1:20988401..20988500	Chr1	20988401	20988500	gene	AT1G56120	20987288	20993072	-	Leucine-rich repeat transmembrane protein kinase	*
Chr1:20989401..20989500	Chr1	20989401	20989500	gene	AT1G56120	20987288	20993072	-	Leucine-rich repeat transmembrane protein kinase	*
Chr1:20999401..20999500	Chr1	20999401	20999500	gene	AT1G56130	20994931	21000887	-	Leucine-rich repeat transmembrane protein kinase	*
Chr1:21009801..21009900	Chr1	21009801	21009900	gene	AT1G56145	21008093	21014018	-	Leucine-rich repeat transmembrane protein kinase	*
Chr1:21046501..21046600	Chr1	21046501	21046600	gene	AT1G56230	21046009	21049194	-	Protein of unknown function (DUF1399)	*
Chr1:21085501..21085600	Chr1	21085501	21085600	gene	AT1G56310	21082863	21085651	+	Polynucleotidyl transferase, ribonuclease H-like superfamily protein	*
Chr1:21085501..21085600	Chr1	21085501	21085600	gene	AT1G56320	21085548	21086494	-	no description	52
Chr1:21108701..21108800	Chr1	21108701	21108800	NO_DATA
Chr1:21138901..21139000	Chr1	21138901	21139000	gene	AT1G56440	21138530	21141571	-	Tetratricopeptide repeat (TPR)-like superfamily protein	*
Chr1:21149101..21149200	Chr1	21149101	21149200	gene	AT1G56460	21146239	21149805	+	HIT zinc finger	*
Chr1:21163201..21163300	Chr1	21163201	21163300	gene	AT1G56500	21159744	21167321	+	haloacid dehalogenase-like hydrolase family protein	*
Chr1:21203001..21203100	Chr1	21203001	21203100	gene	AT1G56590	21202020	21204742	-	Clathrin adaptor complexes medium subunit family protein	*
Chr1:21249201..21249300	Chr1	21249201	21249300	QTE	QTE_CT00029361_ATCOPIA26	21249206	21249261	-	AT1TE70195	*
Chr1:21249201..21249300	Chr1	21249201	21249300	QTE	QTE_CT00017130_ATCOPIA65A	21249287	21249650	-	AT1TE70200	13
Chr1:21249201..21249300	Chr1	21249201	21249300	QTE	QTE_CT00000860_ATCOPIA26	21244324	21249205	-	AT1TE70190	4
Chr1:21249601..21249900	Chr1	21249601	21249900	QTE	QTE_CT00024840_ATREP10A	21250040	21250188	+	AT1TE70205	140
Chr1:21249601..21249900	Chr1	21249601	21249900	QTE	QTE_CT00017130_ATCOPIA65A	21249287	21249650	-	AT1TE70200	49
Chr1:21264801..21264900	Chr1	21264801	21264900	gene	AT1G56720	21263420	21266368	-	Protein kinase superfamily protein	*
Chr1:21316201..21316300	Chr1	21316201	21316300	NO_DATA
Chr1:21332901..21333000	Chr1	21332901	21333000	gene	AT1G57600	21330512	21334727	-	MBOAT (membrane bound O-acyl transferase) family protein	*
Chr1:21379001..21379100	Chr1	21379001	21379100	gene	AT1G57720	21377615	21380382	+	Translation elongation factor EF1B, gamma chain	*
Chr1:21379501..21379600	Chr1	21379501	21379600	gene	AT1G57720	21377615	21380382	+	Translation elongation factor EF1B, gamma chain	*
Chr1:21394101..21394200	Chr1	21394101	21394200	gene	AT1G57765	21393351	21394962	+	no description	*
Chr1:21394601..21394700	Chr1	21394601	21394700	gene	AT1G57765	21393351	21394962	+	no description	*
Chr1:21397501..21397600	Chr1	21397501	21397600	gene	AT1G57770	21395196	21398280	+	FAD/NAD(P)-binding oxidoreductase family protein	*
Chr1:21420301..21420400	Chr1	21420301	21420400	gene	AT1G57830	21420309	21420803	+	Toll-Interleukin-Resistance (TIR) domain family protein	91
Chr1:21449601..21449700	Chr1	21449601	21449700	QTE	QTE_CT00008262_ATREP3	21449291	21450131	+	AT1TE70800	*
Chr1:21458701..21458800	Chr1	21458701	21458800	gene	AT1G58025	21457667	21462243	-	DNA-binding bromodomain-containing protein	*
Chr1:21459101..21459200	Chr1	21459101	21459200	gene	AT1G58025	21457667	21462243	-	DNA-binding bromodomain-containing protein	*
Chr1:21465201..21465300	Chr1	21465201	21465300	gene	AT1G58030	21464001	21468420	-	cationic amino acid transporter 2	*
Chr1:21492901..21493000	Chr1	21492901	21493000	gene	AT1G58060	21489285	21501811	-	RNA helicase family protein	*
Chr1:21498001..21498100	Chr1	21498001	21498100	gene	AT1G58060	21489285	21501811	-	RNA helicase family protein	*
Chr1:21503301..21503400	Chr1	21503301	21503400	gene	AT1G58070	21502905	21504075	+	no description	*
Chr1:21504901..21505000	Chr1	21504901	21505000	gene	AT1G58080	21504314	21507540	-	ATP phosphoribosyl transferase 1	*
Chr1:21560601..21560700	Chr1	21560601	21560700	gene	AT1G58220	21558243	21562965	-	Homeodomain-like superfamily protein	*
Chr1:21570201..21570300	Chr1	21570201	21570300	gene	AT1G58230	21566148	21579123	+	binding	*
Chr1:21594201..21594300	Chr1	21594201	21594300	gene	AT1G58250	21587142	21601621	-	Golgi-body localisation protein domain	*
Chr1:21633201..21633300	Chr1	21633201	21633300	gene	AT1G58310	21631947	21633642	+	F-box/RNI-like superfamily protein	*
Chr1:21660001..21660100	Chr1	21660001	21660100	QTE	QTE_CT00025147_RathE1_cons	21659915	21660054	-	AT1TE71485	53
Chr1:21710301..21710400	Chr1	21710301	21710400	QTE	QTE_CT00016724_ATDNA12T3_2	21710249	21710625	-	AT1TE71640	*
Chr1:21719801..21719900	Chr1	21719801	21719900	QTE	QTE_CT00024450_ATREP10	21719460	21719616	+	AT1TE71670	185
Chr1:21881101..21881200	Chr1	21881101	21881200	NO_DATA
Chr1:21921801..21921900	Chr1	21921801	21921900	gene	AT1G59650	21919745	21922923	+	Protein of unknown function (DUF1336)	*
Chr1:21943801..21943900	Chr1	21943801	21943900	QTE	QTE_CT00006440_ATREP15	21943153	21944193	+	AT1TE72415	*
Chr1:21965101..21965200	Chr1	21965101	21965200	NO_DATA
Chr1:21983401..21983500	Chr1	21983401	21983500	gene	AT1G59750	21979289	21984433	+	auxin response factor 1	*
Chr1:21985501..21985600	Chr1	21985501	21985600	gene	AT1G59760	21984445	21990175	-	RNA helicase, ATP-dependent, SK12/DOB1 protein	*
Chr1:22048401..22048500	Chr1	22048401	22048500	gene	AT1G59890	22043829	22051086	+	SIN3-like 5	*
Chr1:22079801..22079900	Chr1	22079801	22079900	NO_DATA
Chr1:22082501..22082600	Chr1	22082501	22082600	gene	AT1G59980	22080789	22083651	+	ARG1-like 2	*
Chr1:22107201..22107400	Chr1	22107201	22107400	QTE	QTE_CT00013936_VANDAL18NA	22107439	22107932	+	AT1TE72990	39
Chr1:22107201..22107400	Chr1	22107201	22107400	gene	AT1G60025	22107346	22107456	+	no description	54
Chr1:22177601..22177700	Chr1	22177601	22177700	gene	AT1G60140	22176934	22180875	-	trehalose phosphate synthase	*
Chr1:22188901..22189000	Chr1	22188901	22189000	gene	AT1G60160	22188114	22191395	-	Potassium transporter family protein	*
Chr1:22203501..22203600	Chr1	22203501	22203600	gene	AT1G60200	22200733	22205288	-	splicing factor PWI domain-containing protein / RNA recognition motif (RRM)-containing protein	*
Chr1:22210501..22210600	Chr1	22210501	22210600	gene	AT1G60220	22208332	22212171	+	UB-like protease 1D	*
Chr1:22211401..22211500	Chr1	22211401	22211500	gene	AT1G60220	22208332	22212171	+	UB-like protease 1D	*
Chr1:22264001..22264100	Chr1	22264001	22264100	gene	AT1G60420	22261888	22264408	+	DC1 domain-containing protein	*
Chr1:22292501..22292600	Chr1	22292501	22292600	gene	AT1G60500	22291582	22293964	+	Dynamin related protein 4C	*
Chr1:22303801..22303900	Chr1	22303801	22303900	gene	AT1G60545	22302492	22305156	+	no description	*
Chr1:22330701..22330900	Chr1	22330701	22330900	NO_DATA
Chr1:22334801..22334900	Chr1	22334801	22334900	gene	AT1G60630	22334662	22336908	-	Leucine-rich repeat protein kinase family protein	*
Chr1:22338001..22338100	Chr1	22338001	22338100	gene	AT1G60640	22337375	22339672	-	no description	*
Chr1:22348601..22348700	Chr1	22348601	22348700	gene	AT1G60680	22347622	22349297	-	NAD(P)-linked oxidoreductase superfamily protein	*
Chr1:22369901..22370000	Chr1	22369901	22370000	gene	AT1G60780	22368953	22372159	-	Clathrin adaptor complexes medium subunit family protein	*
Chr1:22389401..22389500	Chr1	22389401	22389500	gene	AT1G60810	22388527	22391165	-	ATP-citrate lyase A-2	*
Chr1:22415101..22415200	Chr1	22415101	22415200	gene	AT1G60890	22412246	22417244	-	Phosphatidylinositol-4-phosphate 5-kinase family protein	*
Chr1:22427101..22427200	Chr1	22427101	22427200	gene	AT1G60900	22423909	22428022	+	U2 snRNP auxilliary factor, large subunit, splicing factor	*
Chr1:22458301..22458400	Chr1	22458301	22458400	QTE	QTE_CT00006520_ATREP5	22457883	22458911	-	AT1TE74100	*
Chr1:22472701..22472800	Chr1	22472701	22472800	gene	AT1G61000	22470924	22474105	-	no description	*
Chr1:22543501..22543600	Chr1	22543501	22543600	gene	AT1G61150	22542524	22544644	+	LisH and RanBPM domains containing protein	*
Chr1:22553401..22553500	Chr1	22553401	22553500	gene	AT1G61180	22551332	22554649	+	LRR and NB-ARC domains-containing disease resistance protein	*
Chr1:22566301..22566400	Chr1	22566301	22566400	gene	AT1G61210	22564495	22571907	+	Transducin/WD40 repeat-like superfamily protein	*
Chr1:22584701..22584800	Chr1	22584701	22584800	gene	AT1G61240	22581466	22585212	+	Protein of unknown function (DUF707)	*
Chr1:22618101..22618200	Chr1	22618101	22618200	gene	AT1G61320	22617370	22619853	+	FBD / Leucine Rich Repeat domains containing protein	*
Chr1:22638501..22638600	Chr1	22638501	22638600	gene	AT1G61360	22637728	22641825	-	S-locus lectin protein kinase family protein	*
Chr1:22638801..22638900	Chr1	22638801	22638900	gene	AT1G61360	22637728	22641825	-	S-locus lectin protein kinase family protein	*
Chr1:22653201..22653300	Chr1	22653201	22653300	gene	AT1G61390	22650338	22654395	-	S-locus lectin protein kinase family protein	*
Chr1:22655501..22655600	Chr1	22655501	22655600	gene	AT1G61400	22654596	22657774	-	S-locus lectin protein kinase family protein	*
Chr1:22660701..22660800	Chr1	22660701	22660800	gene	AT1G61415	22659631	22660967	+	no description	*
Chr1:22660701..22660800	Chr1	22660701	22660800	gene	AT1G61420	22660460	22663963	-	S-locus lectin protein kinase family protein	*
Chr1:22682901..22683000	Chr1	22682901	22683000	gene	AT1G61480	22681316	22684475	-	S-locus lectin protein kinase family protein	*
Chr1:22692101..22692200	Chr1	22692101	22692200	gene	AT1G61500	22689729	22692881	-	S-locus lectin protein kinase family protein	*
Chr1:22783001..22783100	Chr1	22783001	22783100	gene	AT1G61690	22782607	22786859	-	phosphoinositide binding	*
Chr1:22811201..22811300	Chr1	22811201	22811300	gene	AT1G61770	22810165	22812607	+	Chaperone DnaJ-domain superfamily protein	*
Chr1:22861101..22861200	Chr1	22861101	22861200	gene	AT1G61850	22856188	22862359	+	phospholipases	*
Chr1:22883301..22883400	Chr1	22883301	22883400	gene	AT1G61900	22882215	22885053	-	no description	*
Chr1:22963801..22963900	Chr1	22963801	22963900	gene	AT1G62130	22962340	22968920	-	AAA-type ATPase family protein	*
Chr1:22975401..22975500	Chr1	22975401	22975500	gene	AT1G62180	22975530	22977625	-	5'adenylylphosphosulfate reductase 2	30
Chr1:22975401..22975500	Chr1	22975401	22975500	gene	AT1G62170	22973840	22975754	+	Serine protease inhibitor (SERPIN) family protein	*
Chr1:22984901..22985000	Chr1	22984901	22985000	NO_DATA
Chr1:23001101..23001200	Chr1	23001101	23001200	gene	AT1G62262	23000157	23002093	-	SLAC1 homologue 4	*
Chr1:23006201..23006400	Chr1	23006201	23006400	NO_DATA
Chr1:23035301..23035400	Chr1	23035301	23035400	NO_DATA
Chr1:23043101..23043200	Chr1	23043101	23043200	gene	AT1G62320	23041668	23044855	-	ERD (early-responsive to dehydration stress) family protein	*
Chr1:23176901..23177000	Chr1	23176901	23177000	gene	AT1G62590	23176930	23179248	-	pentatricopeptide (PPR) repeat-containing protein	70
Chr1:23176901..23177000	Chr1	23176901	23177000	gene	AT1G62580	23173333	23176931	+	Flavin-binding monooxygenase family protein	30
Chr1:23204701..23204800	Chr1	23204701	23204800	gene	AT1G62670	23204773	23206665	-	rna processing factor 2	27
Chr1:23292701..23292800	Chr1	23292701	23292800	gene	AT1G62880	23291929	23295266	+	Cornichon family protein	*
Chr1:23349401..23349500	Chr1	23349401	23349500	gene	AT1G63010	23347561	23352697	-	Major Facilitator Superfamily with SPX (SYG1/Pho81/XPR1) domain-containing protein	*
Chr1:23350401..23350500	Chr1	23350401	23350500	gene	AT1G63010	23347561	23352697	-	Major Facilitator Superfamily with SPX (SYG1/Pho81/XPR1) domain-containing protein	*
Chr1:23446101..23446200	Chr1	23446101	23446200	gene	AT1G63210	23443688	23447354	+	Transcription elongation factor Spt6	*
Chr1:23519501..23519600	Chr1	23519501	23519600	QTE	QTE_CT00009690_ATREP3	23518780	23519503	+	AT1TE77440	2
Chr1:23619501..23619600	Chr1	23619501	23619600	gene	AT1G63690	23618378	23622396	+	SIGNAL PEPTIDE PEPTIDASE-LIKE 2	*
Chr1:23626201..23626300	Chr1	23626201	23626300	gene	AT1G63700	23624666	23629112	-	Protein kinase superfamily protein	*
Chr1:23643401..23643500	Chr1	23643401	23643500	gene	AT1G63730	23641770	23645132	+	Disease resistance protein (TIR-NBS-LRR class) family	*
Chr1:23718901..23719000	Chr1	23718901	23719000	gene	AT1G63900	23716643	23719337	+	E3 Ubiquitin ligase family protein	*
Chr1:23764501..23765300	Chr1	23764501	23765300	gene	AT1G64050	23762353	23766168	+	no description	*
Chr1:23854301..23854400	Chr1	23854301	23854400	gene	AT1G64280	23852748	23855566	-	regulatory protein (NPR1)	*
Chr1:23877301..23877400	Chr1	23877301	23877400	QTE	QTE_CT00018035_ATREP2A	23877422	23877635	+	AT1TE78570	22
Chr1:23877301..23877400	Chr1	23877301	23877400	QTE	QTE_CT00003629_ATREP3	23875671	23877284	+	AT1TE78560	17
Chr1:23877301..23877400	Chr1	23877301	23877400	QTE	QTE_CT00005254_ATREP3	23877285	23877421	+	AT1TE78565	*
Chr1:23944001..23944100	Chr1	23944001	23944100	gene	AT1G64460	23943499	23944680	-	Protein kinase superfamily protein	*
Chr1:23950601..23950700	Chr1	23950601	23950700	NO_DATA
Chr1:23962201..23962300	Chr1	23962201	23962300	gene	AT1G64530	23959661	23963081	+	Plant regulator RWP-RK family protein	*
Chr1:23966301..23966400	Chr1	23966301	23966400	NO_DATA
Chr1:23970901..23971000	Chr1	23970901	23971000	gene	AT1G64550	23968779	23973614	+	general control non-repressible 3	*
Chr1:23983701..23983800	Chr1	23983701	23983800	gene	AT1G64570	23978868	23983925	+	Homeodomain-like superfamily protein	*
Chr1:24063701..24063800	Chr1	24063701	24063800	QTE	QTE_CT00017986_ATHATN4	24063961	24064293	-	AT1TE79130	161
Chr1:24069901..24070000	Chr1	24069901	24070000	gene	AT1G64790	24064937	24083428	-	ILITYHIA	*
Chr1:24072401..24072500	Chr1	24072401	24072500	gene	AT1G64790	24064937	24083428	-	ILITYHIA	*
Chr1:24200601..24200700	Chr1	24200601	24200700	gene	AT1G65130	24196472	24201022	-	Ubiquitin carboxyl-terminal hydrolase-related protein	*
Chr1:24208801..24208900	Chr1	24208801	24208900	NO_DATA
Chr1:24287801..24287900	Chr1	24287801	24287900	gene	AT1G65380	24286826	24289249	+	Leucine-rich repeat (LRR) family protein	*
Chr1:24288401..24288500	Chr1	24288401	24288500	gene	AT1G65380	24286826	24289249	+	Leucine-rich repeat (LRR) family protein	*
Chr1:24301401..24301500	Chr1	24301401	24301500	gene	AT1G65430	24300898	24306236	-	IBR domain-containing protein	*
Chr1:24310101..24310400	Chr1	24310101	24310400	gene	AT1G65440	24306611	24314620	-	global transcription factor group B1	*
Chr1:24365701..24365800	Chr1	24365701	24365800	gene	AT1G65540	24362382	24366011	-	LETM1-like protein	*
Chr1:24377701..24377800	Chr1	24377701	24377800	gene	AT1G65580	24377314	24384079	-	Endonuclease/exonuclease/phosphatase family protein	*
Chr1:24379101..24379200	Chr1	24379101	24379200	gene	AT1G65580	24377314	24384079	-	Endonuclease/exonuclease/phosphatase family protein	*
Chr1:24380101..24380200	Chr1	24380101	24380200	gene	AT1G65580	24377314	24384079	-	Endonuclease/exonuclease/phosphatase family protein	*
Chr1:24422301..24422400	Chr1	24422301	24422400	gene	AT1G65670	24421993	24423953	-	cytochrome P450, family 702, subfamily A, polypeptide 1	*
Chr1:24464701..24464800	Chr1	24464701	24464800	gene	AT1G65780	24462958	24466888	-	P-loop containing nucleoside triphosphate hydrolases superfamily protein	*
Chr1:24482201..24482300	Chr1	24482201	24482300	NO_DATA
Chr1:24491201..24491300	Chr1	24491201	24491300	gene	AT1G65840	24489780	24493024	+	polyamine oxidase 4	*
Chr1:24572601..24572800	Chr1	24572601	24572800	gene	AT1G65990	24571603	24573471	-	type 2 peroxiredoxin-related / thiol specific antioxidant / mal allergen family protein	*
Chr1:24673301..24673400	Chr1	24673301	24673400	gene	AT1G66220	24670536	24673661	+	Subtilase family protein	*
Chr1:24694101..24694200	Chr1	24694101	24694200	gene	AT1G66250	24692894	24695515	+	O-Glycosyl hydrolases family 17 protein	*
Chr1:24729201..24729300	Chr1	24729201	24729300	QTE	QTE_CT00011341_ATDNA2T9C	24728747	24729366	-	AT1TE81230	*
Chr1:24780201..24780300	Chr1	24780201	24780300	gene	AT1G66430	24778271	24780629	+	pfkB-like carbohydrate kinase family protein	*
Chr1:24826601..24826700	Chr1	24826601	24826700	gene	AT1G66540	24824459	24826670	+	Cytochrome P450 superfamily protein	69
Chr1:24857801..24857900	Chr1	24857801	24857900	gene	AT1G66640	24857438	24859011	+	RNI-like superfamily protein	*
Chr1:24894101..24894200	Chr1	24894101	24894200	QTE	QTE_CT00026671_SIMPLEHAT2	24893922	24893994	+	AT1TE81780	107
Chr1:24894101..24894200	Chr1	24894101	24894200	QTE	QTE_CT00013272_BRODYAGA1A	24893995	24894518	-	AT1TE81785	*
Chr1:24896301..24896400	Chr1	24896301	24896400	gene	AT1G66750	24894715	24897253	+	CDK-activating kinase 4	*
Chr1:24985701..24985900	Chr1	24985701	24985900	gene	AT1G66960	24984941	24989797	-	Terpenoid cyclases family protein	*
Chr1:25019401..25019500	Chr1	25019401	25019500	gene	AT1G67040	25019105	25022542	-	no description	*
Chr1:25039001..25039100	Chr1	25039001	25039100	gene	AT1G67060	25036616	25039389	+	no description	*
Chr1:25080001..25080100	Chr1	25080001	25080100	gene	AT1G67120	25069562	25095526	-	ATPases	*
Chr1:25082701..25082800	Chr1	25082701	25082800	gene	AT1G67120	25069562	25095526	-	ATPases	*
Chr1:25102101..25102200	Chr1	25102101	25102200	gene	AT1G67140	25100862	25117423	-	HEAT repeat-containing protein	*
Chr1:25116001..25116100	Chr1	25116001	25116100	gene	AT1G67140	25100862	25117423	-	HEAT repeat-containing protein	*
Chr1:25134801..25134900	Chr1	25134801	25134900	NO_DATA
Chr1:25207201..25207300	Chr1	25207201	25207300	gene	AT1G67320	25205279	25209033	-	DNA primase, large subunit family	*
Chr1:25210401..25210500	Chr1	25210401	25210500	gene	AT1G67325	25209394	25213253	-	Ran BP2/NZF zinc finger-like superfamily protein	*
Chr1:25266701..25266800	Chr1	25266701	25266800	gene	AT1G67450	25266163	25267359	+	F-box and associated interaction domains-containing protein	*
Chr1:25284701..25284800	Chr1	25284701	25284800	gene	AT1G67490	25280451	25286611	-	glucosidase 1	*
Chr1:25316301..25316400	Chr1	25316301	25316400	gene	AT1G67550	25312740	25317395	+	urease	*
Chr1:25329901..25330000	Chr1	25329901	25330000	gene	AT1G67580	25327284	25331379	-	Protein kinase superfamily protein	*
Chr1:25360901..25361000	Chr1	25360901	25361000	gene	AT1G67650	25359659	25362395	-	SRP72 RNA-binding domain	*
Chr1:25365501..25365600	Chr1	25365501	25365600	gene	AT1G67680	25365756	25368526	-	SRP72 RNA-binding domain	156
Chr1:25365501..25365600	Chr1	25365501	25365600	gene	AT1G67670	25365473	25365667	+	no description	*
Chr1:25439001..25439100	Chr1	25439001	25439100	gene	AT1G67850	25437900	25442142	+	Protein of unknown function (DUF707)	*
Chr1:25462401..25462500	Chr1	25462401	25462500	gene	AT1G67890	25457179	25462792	+	PAS domain-containing protein tyrosine kinase family protein	*
Chr1:25468901..25469000	Chr1	25468901	25469000	gene	AT1G67900	25464726	25470017	+	Phototropic-responsive NPH3 family protein	*
Chr1:25475001..25475100	Chr1	25475001	25475100	gene	AT1G67930	25474140	25477423	-	Golgi transport complex protein-related	*
Chr1:25492001..25492100	Chr1	25492001	25492100	gene	AT1G68000	25491014	25493053	+	phosphatidylinositol synthase 1	*
Chr1:25492401..25492500	Chr1	25492401	25492500	gene	AT1G68000	25491014	25493053	+	phosphatidylinositol synthase 1	*
Chr1:25500001..25500100	Chr1	25500001	25500100	gene	AT1G68020	25497290	25500374	+	UDP-Glycosyltransferase / trehalose-phosphatase family protein	*
Chr1:25512001..25512100	Chr1	25512001	25512100	gene	AT1G68060	25510941	25514500	-	microtubule-associated proteins 70-1	*
Chr1:25807801..25807900	Chr1	25807801	25807900	gene	AT1G68720	25804418	25808982	+	tRNA arginine adenosine deaminase	*
Chr1:25831601..25831700	Chr1	25831601	25831700	gene	AT1G68780	25831803	25833844	-	RNI-like superfamily protein	103
Chr1:25872701..25872800	Chr1	25872701	25872800	gene	AT1G68830	25872445	25875550	-	STT7 homolog STN7	*
Chr1:25901501..25901600	Chr1	25901501	25901600	gene	AT1G68890	25896945	25906714	+	magnesium ion binding	*
Chr1:25902801..25902900	Chr1	25902801	25902900	gene	AT1G68890	25896945	25906714	+	magnesium ion binding	*
Chr1:25903701..25903800	Chr1	25903701	25903800	gene	AT1G68890	25896945	25906714	+	magnesium ion binding	*
Chr1:25932501..25932600	Chr1	25932501	25932600	NO_DATA
Chr1:25935901..25936000	Chr1	25935901	25936000	gene	AT1G68990	25934997	25940966	-	male gametophyte defective 3	*
Chr1:25945201..25945300	Chr1	25945201	25945300	gene	AT1G69020	25943886	25947197	-	Prolyl oligopeptidase family protein	*
Chr1:25947701..25947800	Chr1	25947701	25947800	gene	AT1G69030	25947265	25949262	-	BSD domain-containing protein	*
Chr1:26022701..26022800	Chr1	26022701	26022800	gene	AT1G69220	26020089	26026171	-	Protein kinase superfamily protein	*
Chr1:26045801..26045900	Chr1	26045801	26045900	gene	AT1G69280	26045160	26048190	-	no description	*
Chr1:26068601..26068700	Chr1	26068601	26068700	gene	AT1G69340	26065724	26069821	+	appr-1-p processing enzyme family protein	*
Chr1:26069001..26069100	Chr1	26069001	26069100	gene	AT1G69340	26065724	26069821	+	appr-1-p processing enzyme family protein	*
Chr1:26102001..26102100	Chr1	26102001	26102100	gene	AT1G69440	26101527	26105166	-	Argonaute family protein	*
Chr1:26194301..26194400	Chr1	26194301	26194400	gene	AT1G69640	26193659	26195695	-	sphingoid base hydroxylase 1	*
Chr1:26274901..26275000	Chr1	26274901	26275000	gene	AT1G69800	26274230	26276329	-	Cystathionine beta-synthase (CBS) protein	*
Chr1:26289801..26289900	Chr1	26289801	26289900	gene	AT1G69830	26288278	26293053	-	alpha-amylase-like 3	*
Chr1:26387701..26387800	Chr1	26387701	26387800	gene	AT1G70060	26383244	26389916	+	SIN3-like 4	*
Chr1:26389101..26389200	Chr1	26389101	26389200	gene	AT1G70060	26383244	26389916	+	SIN3-like 4	*
Chr1:26478301..26478400	Chr1	26478301	26478400	gene	AT1G70300	26477880	26481630	-	K+ uptake permease 6	*
Chr1:26478901..26479000	Chr1	26478901	26479000	gene	AT1G70300	26477880	26481630	-	K+ uptake permease 6	*
Chr1:26490201..26490300	Chr1	26490201	26490300	gene	AT1G70320	26488522	26501281	-	ubiquitin-protein ligase 2	*
Chr1:26498601..26498700	Chr1	26498601	26498700	gene	AT1G70320	26488522	26501281	-	ubiquitin-protein ligase 2	*
Chr1:26503901..26504000	Chr1	26503901	26504000	gene	AT1G70330	26502909	26504619	+	equilibrative nucleotide transporter 1	*
Chr1:26503901..26504000	Chr1	26503901	26504000	gene	AT1G70340	26503961	26506613	-	Plant protein of unknown function (DUF936)	39
Chr1:26525701..26525900	Chr1	26525701	26525900	NO_DATA
Chr1:26557101..26557200	Chr1	26557101	26557200	gene	AT1G70460	26555846	26559284	+	root hair specific 10	*
Chr1:26564801..26564900	Chr1	26564801	26564900	gene	AT1G70490	26563924	26565810	-	Ras-related small GTP-binding family protein	*
Chr1:26625101..26625200	Chr1	26625101	26625200	gene	AT1G70610	26621961	26626503	+	transporter associated with antigen processing protein 1	*
Chr1:26629001..26629100	Chr1	26629001	26629100	gene	AT1G70620	26626555	26631104	+	cyclin-related	*
Chr1:26670501..26670600	Chr1	26670501	26670600	gene	AT1G70730	26668865	26673166	-	Phosphoglucomutase/phosphomannomutase family protein	*
Chr1:26690001..26690100	Chr1	26690001	26690100	gene	AT1G70770	26687798	26691277	-	Protein of unknown function DUF2359, transmembrane	*
Chr1:26699701..26699900	Chr1	26699701	26699900	QTE	QTE_CT00010007_ATREP10B	26699597	26700297	-	AT1TE87385	*
Chr1:26785201..26785300	Chr1	26785201	26785300	gene	AT1G71010	26782839	26788970	+	FORMS APLOID AND BINUCLEATE CELLS 1C	*
Chr1:26786801..26786900	Chr1	26786801	26786900	gene	AT1G71010	26782839	26788970	+	FORMS APLOID AND BINUCLEATE CELLS 1C	*
Chr1:26820401..26820500	Chr1	26820401	26820500	gene	AT1G71110	26818083	26821004	+	no description	*
Chr1:26844101..26844200	Chr1	26844101	26844200	gene	AT1G71220	26841630	26851919	+	UDP-glucose:glycoprotein glucosyltransferases	*
Chr1:26846901..26847000	Chr1	26846901	26847000	gene	AT1G71220	26841630	26851919	+	UDP-glucose:glycoprotein glucosyltransferases	*
Chr1:26860701..26860800	Chr1	26860701	26860800	gene	AT1G71250	26860118	26861726	+	GDSL-like Lipase/Acylhydrolase superfamily protein	*
Chr1:26861701..26861800	Chr1	26861701	26861800	gene	AT1G71260	26861657	26863422	-	WHIRLY 2	*
Chr1:26861701..26861800	Chr1	26861701	26861800	gene	AT1G71250	26860118	26861726	+	GDSL-like Lipase/Acylhydrolase superfamily protein	25
Chr1:26866901..26867000	Chr1	26866901	26867000	gene	AT1G71270	26863587	26870015	+	Vps52 / Sac2 family	*
Chr1:26890201..26890300	Chr1	26890201	26890300	gene	AT1G71350	26888408	26891231	-	eukaryotic translation initiation factor SUI1 family protein	*
Chr1:26913401..26913500	Chr1	26913401	26913500	gene	AT1G71410	26912726	26917712	-	ARM repeat superfamily protein	*
Chr1:26926001..26926100	Chr1	26926001	26926100	NO_DATA
Chr1:26928501..26928600	Chr1	26928501	26928600	gene	AT1G71460	26927984	26930316	-	Pentatricopeptide repeat (PPR-like) superfamily protein	*
Chr1:26968001..26968100	Chr1	26968001	26968100	gene	AT1G71696	26966887	26970572	+	carboxypeptidase D, putative	*
Chr1:26970001..26970100	Chr1	26970001	26970100	gene	AT1G71696	26966887	26970572	+	carboxypeptidase D, putative	*
Chr1:26975401..26975500	Chr1	26975401	26975500	gene	AT1G71710	26973567	26981029	-	DNAse I-like superfamily protein	*
Chr1:26990101..26990200	Chr1	26990101	26990200	gene	AT1G71760	26989350	26990617	+	no description	*
Chr1:27011901..27012000	Chr1	27011901	27012000	gene	AT1G71820	27009564	27017108	+	SEC6	*
Chr1:27014101..27014200	Chr1	27014101	27014200	gene	AT1G71820	27009564	27017108	+	SEC6	*
Chr1:27031001..27031100	Chr1	27031001	27031100	gene	AT1G71866	27030427	27031461	-	no description	*
Chr1:27064001..27064100	Chr1	27064001	27064100	gene	AT1G71900	27061486	27064496	+	Protein of unknown function (DUF803)	*
Chr1:27126001..27126100	Chr1	27126001	27126100	gene	AT1G72090	27123567	27126895	+	Methylthiotransferase	*
Chr1:27139101..27139200	Chr1	27139101	27139200	gene	AT1G72130	27137181	27139384	+	Major facilitator superfamily protein	*
Chr1:27169001..27169100	Chr1	27169001	27169100	gene	AT1G72190	27167363	27169717	-	D-isomer specific 2-hydroxyacid dehydrogenase family protein	*
Chr1:27197801..27197900	Chr1	27197801	27197900	gene	AT1G72250	27192845	27198314	+	Di-glucose binding protein with Kinesin motor domain	*
Chr1:27237701..27237800	Chr1	27237701	27237800	gene	AT1G72340	27236875	27238612	+	NagB/RpiA/CoA transferase-like superfamily protein	*
Chr1:27268701..27268800	Chr1	27268701	27268800	gene	AT1G72440	27268165	27273596	-	CCAAT-binding factor	*
Chr1:27328201..27328300	Chr1	27328201	27328300	gene	AT1G72560	27324389	27330031	-	ARM repeat superfamily protein	*
Chr1:27378501..27378700	Chr1	27378501	27378700	gene	AT1G72730	27377798	27380182	-	DEA(D/H)-box RNA helicase family protein	*
Chr1:27404201..27404500	Chr1	27404201	27404500	gene	AT1G72820	27402878	27404673	+	Mitochondrial substrate carrier family protein	*
Chr1:27410601..27410700	Chr1	27410601	27410700	gene	AT1G72840	27409237	27413851	-	Disease resistance protein (TIR-NBS-LRR class)	*
Chr1:27495901..27496000	Chr1	27495901	27496000	gene	AT1G73110	27494121	27496878	-	P-loop containing nucleoside triphosphate hydrolases superfamily protein	*
Chr1:27502101..27502200	Chr1	27502101	27502200	gene	AT1G73130	27499035	27502055	+	no description	46
Chr1:27502101..27502200	Chr1	27502101	27502200	gene	AT1G73140	27502133	27503819	-	Plant protein of unknown function (DUF828)	67
Chr1:27563801..27563900	Chr1	27563801	27563900	gene	AT1G73310	27562815	27565177	-	serine carboxypeptidase-like 4	*
Chr1:27573701..27573800	Chr1	27573701	27573800	gene	AT1G73340	27573116	27575419	+	Cytochrome P450 superfamily protein	*
Chr1:27605901..27606000	Chr1	27605901	27606000	gene	AT1G73430	27603655	27611068	+	sec34-like family protein	*
Chr1:27618601..27618700	Chr1	27618601	27618700	gene	AT1G73450	27613856	27618897	+	Protein kinase superfamily protein	*
Chr1:27689101..27689200	Chr1	27689101	27689200	gene	AT1G73650	27688123	27690307	-	Protein of unknown function (DUF1295)	*
Chr1:27718201..27718300	Chr1	27718201	27718300	gene	AT1G73700	27717380	27719648	-	MATE efflux family protein	*
Chr1:27772401..27772500	Chr1	27772401	27772500	gene	AT1G73860	27770986	27776857	-	P-loop containing nucleoside triphosphate hydrolases superfamily protein	*
Chr1:27796501..27796600	Chr1	27796501	27796600	gene	AT1G73930	27795120	27797981	-	no description	*
Chr1:27800701..27800800	Chr1	27800701	27800800	gene	AT1G73950	27799830	27804604	-	Transmembrane Fragile-X-F-associated protein	*
Chr1:27810801..27810900	Chr1	27810801	27810900	gene	AT1G73960	27805045	27814446	-	TBP-associated factor 2	*
Chr1:27828701..27828800	Chr1	27828701	27828800	gene	AT1G73990	27824433	27828926	+	signal peptide peptidase	*
Chr1:27846201..27846300	Chr1	27846201	27846300	gene	AT1G74045	27846111	27846840	+	tetraspanin 17	*
Chr1:27888601..27888700	Chr1	27888601	27888700	gene	AT1G74160	27886426	27891431	+	no description	*
Chr1:27888901..27889000	Chr1	27888901	27889000	gene	AT1G74160	27886426	27891431	+	no description	*
Chr1:27889401..27889500	Chr1	27889401	27889500	gene	AT1G74160	27886426	27891431	+	no description	*
Chr1:27915901..27916000	Chr1	27915901	27916000	gene	AT1G74230	27914699	27917083	+	glycine-rich RNA-binding protein 5	*
Chr1:27956601..27956700	Chr1	27956601	27956700	gene	AT1G74360	27954231	27958114	+	Leucine-rich repeat protein kinase family protein	*
Chr1:28014401..28014500	Chr1	28014401	28014500	gene	AT1G74545	28014585	28015482	-	no description	85
Chr1:28014401..28014500	Chr1	28014401	28014500	gene	AT1G74540	28013309	28015049	+	cytochrome P450, family 98, subfamily A, polypeptide 8	*
Chr1:28063101..28063200	Chr1	28063101	28063200	gene	AT1G74690	28061159	28064625	-	IQ-domain 31	*
Chr1:28063401..28063500	Chr1	28063401	28063500	gene	AT1G74690	28061159	28064625	-	IQ-domain 31	*
Chr1:28089001..28089100	Chr1	28089001	28089100	gene	AT1G74750	28086800	28089367	+	Pentatricopeptide repeat (PPR) superfamily protein	*
Chr1:28121401..28121500	Chr1	28121401	28121500	gene	AT1G74850	28118849	28122314	-	plastid transcriptionally active 2	*
Chr1:28197101..28197200	Chr1	28197101	28197200	gene	AT1G75120	28196857	28198802	-	Nucleotide-diphospho-sugar transferase family protein	*
Chr1:28226001..28226100	Chr1	28226001	28226100	gene	AT1G75210	28223869	28228975	+	HAD-superfamily hydrolase, subfamily IG, 5'-nucleotidase	*
Chr1:28249601..28249700	Chr1	28249601	28249700	gene	AT1G75260	28247809	28249441	+	oxidoreductases, acting on NADH or NADPH	160
Chr1:28265901..28266000	Chr1	28265901	28266000	gene	AT1G75310	28261004	28266124	+	auxin-like 1 protein	*
Chr1:28299201..28299300	Chr1	28299201	28299300	gene	AT1G75400	28296919	28299686	+	RING/U-box superfamily protein	*
Chr1:28470501..28470600	Chr1	28470501	28470600	NO_DATA
Chr1:28584601..28584700	Chr1	28584601	28584700	gene	AT1G76170	28584039	28586225	-	2-thiocytidine tRNA biosynthesis protein, TtcA	*
Chr1:28614201..28614300	Chr1	28614201	28614300	gene	AT1G76270	28613207	28616739	-	O-fucosyltransferase family protein	*
Chr1:28641301..28641400	Chr1	28641301	28641400	gene	AT1G76350	28639577	28643086	+	Plant regulator RWP-RK family protein	*
Chr1:28657101..28657200	Chr1	28657101	28657200	gene	AT1G76390	28655390	28658711	+	ARM repeat superfamily protein	*
Chr1:28757901..28758000	Chr1	28757901	28758000	gene	AT1G76620	28756521	28759297	+	Protein of unknown function, DUF547	*
Chr1:28765601..28765700	Chr1	28765601	28765700	gene	AT1G76640	28765324	28765803	-	Calcium-binding EF-hand family protein	*
Chr1:28819601..28819700	Chr1	28819601	28819700	gene	AT1G76780	28816641	28822256	+	HSP20-like chaperones superfamily protein	*
Chr1:28832101..28832200	Chr1	28832101	28832200	gene	AT1G76810	28831003	28836586	-	eukaryotic translation initiation factor 2 (eIF-2) family protein	*
Chr1:28833201..28833300	Chr1	28833201	28833300	gene	AT1G76810	28831003	28836586	-	eukaryotic translation initiation factor 2 (eIF-2) family protein	*
Chr1:28852501..28852600	Chr1	28852501	28852600	gene	AT1G76850	28847951	28854499	+	exocyst complex component sec5	*
Chr1:28864901..28865000	Chr1	28864901	28865000	QTE	QTE_CT00030284_ATREP4	28865140	28865191	+	AT1TE94410	140
Chr1:28864901..28865000	Chr1	28864901	28865000	QTE	QTE_CT00004540_ATREP10D	28863786	28865139	-	AT1TE94405	*
Chr1:28934301..28934400	Chr1	28934301	28934400	gene	AT1G76990	28932162	28935550	+	ACT domain repeat 3	*
Chr1:28950701..28950800	Chr1	28950701	28950800	gene	AT1G77030	28947743	28951599	-	hydrolases, acting on acid anhydrides, in phosphorus-containing anhydrides	*
Chr1:29018301..29018400	Chr1	29018301	29018400	gene	AT1G77230	29016120	29019768	+	Tetratricopeptide repeat (TPR)-like superfamily protein	*
Chr1:29018301..29018400	Chr1	29018301	29018400	gene	AT1G77240	29017958	29019789	-	AMP-dependent synthetase and ligase family protein	*
Chr1:29041801..29041900	Chr1	29041801	29041900	gene	AT1G77300	29039922	29049302	-	histone methyltransferases(H3-K4 specific)	*
Chr1:29044601..29044700	Chr1	29044601	29044700	gene	AT1G77300	29039922	29049302	-	histone methyltransferases(H3-K4 specific)	*
Chr1:29055101..29055200	Chr1	29055101	29055200	gene	AT1G77310	29051505	29056339	+	no description	*
Chr1:29058901..29059000	Chr1	29058901	29059000	gene	AT1G77320	29056532	29062966	+	transcription coactivators	*
Chr1:29069201..29069300	Chr1	29069201	29069300	gene	AT1G77340	29068343	29069828	-	Pentatricopeptide repeat (PPR) superfamily protein	*
Chr1:29105001..29105100	Chr1	29105001	29105100	gene	AT1G77460	29103633	29111921	+	Armadillo/beta-catenin-like repeat	*
Chr1:29107001..29107100	Chr1	29107001	29107100	gene	AT1G77460	29103633	29111921	+	Armadillo/beta-catenin-like repeat	*
Chr1:29154301..29154400	Chr1	29154301	29154400	gene	AT1G77600	29152748	29162448	-	ARM repeat superfamily protein	*
Chr1:29168301..29168400	Chr1	29168301	29168400	gene	AT1G77620	29167764	29172867	-	P-loop containing nucleoside triphosphate hydrolases superfamily protein	*
Chr1:29260001..29260200	Chr1	29260001	29260200	gene	AT1G77800	29253396	29260617	+	PHD finger family protein	*
Chr1:29269901..29270000	Chr1	29269901	29270000	gene	AT1G77840	29268487	29270586	+	Translation initiation factor IF2/IF5	*
Chr1:29274201..29274300	Chr1	29274201	29274300	gene	AT1G77850	29272313	29275419	+	auxin response factor 17	*
Chr1:29406201..29406300	Chr1	29406201	29406300	gene	AT1G78150	29404648	29406752	+	no description	*
Chr1:29453701..29453800	Chr1	29453701	29453800	gene	AT1G78280	29452555	29457373	+	transferases, transferring glycosyl groups	*
Chr1:29565401..29565500	Chr1	29565401	29565500	gene	AT1G78590	29564249	29566375	+	NAD(H) kinase 3	*
Chr1:29620901..29621000	Chr1	29620901	29621000	gene	AT1G78770	29616919	29621447	+	anaphase promoting complex 6	*
Chr1:29654301..29654400	Chr1	29654301	29654400	gene	AT1G78880	29652633	29655949	-	Ubiquitin-specific protease family C19-related protein	*
Chr1:29654301..29654400	Chr1	29654301	29654400	gene	AT1G78882	29652633	29655949	-	conserved peptide upstream open reading frame 56	*
Chr1:29722201..29722300	Chr1	29722201	29722300	gene	AT1G79000	29716350	29724621	-	histone acetyltransferase of the CBP family 1	*
Chr1:29723401..29723500	Chr1	29723401	29723500	gene	AT1G79000	29716350	29724621	-	histone acetyltransferase of the CBP family 1	*
Chr1:29731801..29731900	Chr1	29731801	29731900	gene	AT1G79030	29730767	29733611	-	Chaperone DnaJ-domain superfamily protein	*
Chr1:29751101..29751200	Chr1	29751101	29751200	gene	AT1G79090	29749112	29753307	-	no description	*
Chr1:29773101..29773200	Chr1	29773101	29773200	gene	AT1G79150	29772588	29777989	-	binding	*
Chr1:29802401..29802500	Chr1	29802401	29802500	gene	AT1G79230	29800693	29803939	+	mercaptopyruvate sulfurtransferase 1	*
Chr1:29828701..29828800	Chr1	29828701	29828800	gene	AT1G79280	29819142	29833016	-	nuclear pore anchor	*
Chr1:29837501..29837600	Chr1	29837501	29837600	gene	AT1G79320	29836686	29837908	+	metacaspase 6	*
Chr1:29845201..29845300	Chr1	29845201	29845300	gene	AT1G79350	29844633	29853414	-	RING/FYVE/PHD zinc finger superfamily protein	*
Chr1:29901501..29901600	Chr1	29901501	29901600	gene	AT1G79490	29900456	29903189	+	Pentatricopeptide repeat (PPR) superfamily protein	*
Chr1:29902301..29902400	Chr1	29902301	29902400	gene	AT1G79490	29900456	29903189	+	Pentatricopeptide repeat (PPR) superfamily protein	*
Chr1:29902601..29902700	Chr1	29902601	29902700	gene	AT1G79490	29900456	29903189	+	Pentatricopeptide repeat (PPR) superfamily protein	*
Chr1:29920401..29920500	Chr1	29920401	29920500	gene	AT1G79540	29920083	29922676	-	Pentatricopeptide repeat (PPR) superfamily protein	*
Chr1:29935301..29935400	Chr1	29935301	29935400	gene	AT1G79570	29932578	29938856	-	Protein kinase superfamily protein with octicosapeptide/Phox/Bem1p domain	*
Chr1:29947101..29947200	Chr1	29947101	29947200	gene	AT1G79590	29946237	29948774	+	syntaxin of plants 52	*
Chr1:29996701..29996800	Chr1	29996701	29996800	gene	AT1G79710	29995116	29998058	+	Major facilitator superfamily protein	*
Chr1:30154201..30154300	Chr1	30154201	30154300	gene	AT1G80170	30153408	30155713	-	Pectin lyase-like superfamily protein	*
Chr1:30164601..30164700	Chr1	30164601	30164700	gene	AT1G80210	30162835	30165755	-	Mov34/MPN/PAD-1 family protein	*
Chr1:30227801..30227900	Chr1	30227801	30227900	gene	AT1G80410	30227485	30234985	-	tetratricopeptide repeat (TPR)-containing protein	*
Chr1:30228601..30228700	Chr1	30228601	30228700	gene	AT1G80410	30227485	30234985	-	tetratricopeptide repeat (TPR)-containing protein	*
Chr1:30285501..30285600	Chr1	30285501	30285600	gene	AT1G80550	30284946	30286704	-	Pentatricopeptide repeat (PPR) superfamily protein	*
Chr1:30309301..30309400	Chr1	30309301	30309400	gene	AT1G80630	30308696	30310656	-	RNI-like superfamily protein	*
Chr1:30332701..30332800	Chr1	30332701	30332800	gene	AT1G80700	30331922	30333400	+	no description	*
Chr2:8401..8600	Chr2	8401	8600	NO_DATA
Chr2:145501..146700	Chr2	145501	146700	gene	AT2G01280	145676	149394	+	Cyclin/Brf1-like TBP-binding protein	1024
Chr2:248101..248200	Chr2	248101	248200	QTE	QTE_CT00000641_ATLINEIII	243804	249211	-	AT2TE01000	*
Chr2:307601..307700	Chr2	307601	307700	gene	AT2G01680	306385	308659	+	Ankyrin repeat family protein	*
Chr2:312101..312200	Chr2	312101	312200	gene	AT2G01690	308702	313805	-	ARM repeat superfamily protein	*
Chr2:319001..319100	Chr2	319001	319100	gene	AT2G01720	317030	320264	-	Ribophorin I	*
Chr2:452501..452600	Chr2	452501	452600	gene	AT2G01970	451871	454885	-	Endomembrane protein 70 protein family	*
Chr2:461801..461900	Chr2	461801	461900	gene	AT2G01980	457010	463326	+	sodium proton exchanger, putative (NHX7) (SOS1)	*
Chr2:462201..462300	Chr2	462201	462300	gene	AT2G01980	457010	463326	+	sodium proton exchanger, putative (NHX7) (SOS1)	*
Chr2:553801..553900	Chr2	553801	553900	QTE	QTE_CT00019333_ATENSPM1A	553395	553685	+	AT2TE02390	116
Chr2:553801..553900	Chr2	553801	553900	gene	AT2G02160	553110	556113	-	CCCH-type zinc finger family protein	*
Chr2:585101..585300	Chr2	585101	585300	gene	AT2G02220	583978	587124	-	phytosulfokin receptor 1	*
Chr2:592601..592700	Chr2	592601	592700	gene	AT2G02240	592359	593602	-	F-box family protein	*
Chr2:608901..609000	Chr2	608901	609000	gene	AT2G02310	608759	610130	-	phloem protein 2-B6	*
Chr2:614301..614400	Chr2	614301	614400	NO_DATA
Chr2:661901..662200	Chr2	661901	662200	gene	AT2G02480	660743	665635	+	AAA-type ATPase family protein	*
Chr2:692701..692800	Chr2	692701	692800	gene	AT2G02560	689788	697596	+	cullin-associated and neddylation dissociated	*
Chr2:693901..694000	Chr2	693901	694000	gene	AT2G02560	689788	697596	+	cullin-associated and neddylation dissociated	*
Chr2:741801..741900	Chr2	741801	741900	QTE	QTE_CT00012113_ATHATN5	741782	742363	-	AT2TE03240	*
Chr2:772401..772500	Chr2	772401	772500	gene	AT2G02750	771151	773540	-	Pentatricopeptide repeat (PPR) superfamily protein	*
Chr2:811801..811900	Chr2	811801	811900	QTE	QTE_CT00004725_ATREP11	811547	812862	+	AT2TE03580	*
Chr2:829101..829200	Chr2	829101	829200	gene	AT2G02860	828352	832455	-	sucrose transporter 2	*
Chr2:829701..829800	Chr2	829701	829800	gene	AT2G02860	828352	832455	-	sucrose transporter 2	*
Chr2:902101..902200	Chr2	902101	902200	gene	AT2G03060	901143	904149	+	AGAMOUS-like 30	*
Chr2:963301..963400	Chr2	963301	963400	gene	AT2G03180	962764	963126	+	no description	175
Chr2:963301..963400	Chr2	963301	963400	QTE	QTE_CT00021344_ATHATN9	963292	963521	-	AT2TE04305	*
Chr2:970401..970500	Chr2	970401	970500	gene	AT2G03220	970259	972407	-	fucosyltransferase 1	*
Chr2:988501..988700	Chr2	988501	988700	gene	AT2G03260	987934	992332	-	EXS (ERD1/XPR1/SYG1) family protein	*
Chr2:1046401..1046500	Chr2	1046401	1046500	gene	AT2G03470	1045452	1047684	-	ELM2 domain-containing protein	*
Chr2:1105001..1105100	Chr2	1105001	1105100	gene	AT2G03640	1104307	1106867	-	Nuclear transport factor 2 (NTF2) family protein with RNA binding (RRM-RBD-RNP motifs) domain	*
Chr2:1179401..1179500	Chr2	1179401	1179500	NO_DATA
Chr2:1181301..1181400	Chr2	1181301	1181400	gene	AT2G03880	1181537	1183703	+	Pentatricopeptide repeat (PPR) superfamily protein	137
Chr2:1181301..1181400	Chr2	1181301	1181400	gene	AT2G03870	1179984	1181437	+	Small nuclear ribonucleoprotein family protein	*
Chr2:1225401..1225500	Chr2	1225401	1225500	NO_DATA
Chr2:1226001..1226100	Chr2	1226001	1226100	QTE	QTE_CT00004145_ATHILA7A	1226207	1227657	+	AT2TE05530	107
Chr2:1282901..1283000	Chr2	1282901	1283000	gene	AT2G04030	1281841	1286104	+	Chaperone protein htpG family protein	*
Chr2:1359901..1360200	Chr2	1359901	1360200	QTE	QTE_CT00007787_ATREP3	1360148	1361030	+	AT2TE06205	52
Chr2:1359901..1360200	Chr2	1359901	1360200	QTE	QTE_CT00015528_TA1-2	1359729	1360147	+	AT2TE06200	246
Chr2:1360901..1361300	Chr2	1360901	1361300	QTE	QTE_CT00007787_ATREP3	1360148	1361030	+	AT2TE06205	129
Chr2:1382101..1382200	Chr2	1382101	1382200	NO_DATA
Chr2:1410501..1410600	Chr2	1410501	1410600	QTE	QTE_CT00005359_ATHILA4A	1410689	1411888	-	AT2TE06465	89
Chr2:1410501..1410600	Chr2	1410501	1410600	QTE	QTE_CT00024076_ATREP11	1410601	1410687	+	AT2TE06460	1
Chr2:1410501..1410600	Chr2	1410501	1410600	QTE	QTE_CT00022255_ATREP10B	1410523	1410600	-	AT2TE06455	*
Chr2:1410501..1410600	Chr2	1410501	1410600	QTE	QTE_CT00008373_ATREP2	1409692	1410522	+	AT2TE06450	21
Chr2:1431301..1431500	Chr2	1431301	1431500	QTE	QTE_CT00027433_ATDNA12T3_2	1431649	1431743	-	AT2TE06585	149
Chr2:1431301..1431500	Chr2	1431301	1431500	QTE	QTE_CT00018308_ATREP7	1430844	1431168	+	AT2TE06575	133
Chr2:1431301..1431500	Chr2	1431301	1431500	QTE	QTE_CT00017059_ATLINE1A	1431252	1431620	+	AT2TE06580	*
Chr2:1433401..1433500	Chr2	1433401	1433500	QTE	QTE_CT00006921_TA11	1432630	1433608	+	AT2TE06590	*
Chr2:1520001..1520100	Chr2	1520001	1520100	gene	AT2G04360	1519393	1521056	-	no description	*
Chr2:1541101..1541200	Chr2	1541101	1541200	gene	AT2G04430	1538901	1541094	+	nudix hydrolase homolog 5	7
Chr2:1569001..1569100	Chr2	1569001	1569100	gene	AT2G04500	1568284	1570271	+	Cysteine/Histidine-rich C1 domain family protein	*
Chr2:1591501..1591600	Chr2	1591501	1591600	gene	AT2G04560	1590306	1592667	-	transferases, transferring glycosyl groups	*
Chr2:1595601..1595700	Chr2	1595601	1595700	gene	AT2G04570	1594673	1596349	+	GDSL-like Lipase/Acylhydrolase superfamily protein	*
Chr2:1619501..1619600	Chr2	1619501	1619600	gene	AT2G04630	1618936	1620336	-	RNA polymerase Rpb6	*
Chr2:1623301..1623400	Chr2	1623301	1623400	gene	AT2G04650	1621788	1624593	-	ADP-glucose pyrophosphorylase family protein	*
Chr2:1659901..1660000	Chr2	1659901	1660000	gene	AT2G04750	1659762	1662748	-	Actin binding Calponin homology (CH) domain-containing protein	*
Chr2:1707801..1707900	Chr2	1707801	1707900	gene	AT2G04860	1706787	1708865	-	Tetratricopeptide repeat (TPR)-like superfamily protein	*
Chr2:1720901..1721000	Chr2	1720901	1721000	gene	AT2G04890	1720361	1722604	-	SCARECROW-like 21	*
Chr2:1727401..1727600	Chr2	1727401	1727600	gene	AT2G04920	1726138	1727268	+	F-box and associated interaction domains-containing protein	133
Chr2:1727401..1727600	Chr2	1727401	1727600	QTE	QTE_CT00027616_ATLINE1_3A	1727304	1727324	-	AT2TE08025	77
Chr2:1727401..1727600	Chr2	1727401	1727600	QTE	QTE_CT00021441_ATLINE1_3A	1727325	1727551	-	AT2TE08030	150
Chr2:1733001..1733100	Chr2	1733001	1733100	QTE	QTE_CT00022981_ATHATN5	1733206	1733392	-	AT2TE08060	106
Chr2:1938101..1938200	Chr2	1938101	1938200	NO_DATA
Chr2:1969901..1970000	Chr2	1969901	1970000	NO_DATA
Chr2:2192901..2193000	Chr2	2192901	2193000	QTE	QTE_CT00005902_ATREP10D	2192501	2193620	+	AT2TE10100	*
Chr2:2229101..2229200	Chr2	2229101	2229200	QTE	QTE_CT00014745_ATREP1	2229018	2229048	-	AT2TE10315	53
Chr2:2229101..2229200	Chr2	2229101	2229200	QTE	QTE_CT00015486_ATREP10D	2228623	2229017	-	AT2TE10310	84
Chr2:2229101..2229200	Chr2	2229101	2229200	QTE	QTE_CT00013310_ARNOLDY2	2229049	2229571	-	AT2TE10320	*
Chr2:2230901..2231000	Chr2	2230901	2231000	gene	AT2G05830	2229602	2232106	+	NagB/RpiA/CoA transferase-like superfamily protein	*
Chr2:2244301..2244400	Chr2	2244301	2244400	gene	AT2G05850	2242681	2244487	-	serine carboxypeptidase-like 38	*
Chr2:2335801..2335900	Chr2	2335801	2335900	gene	AT2G06005	2332547	2336156	+	FRIGIDA interacting protein 1	*
Chr2:2364501..2364600	Chr2	2364501	2364600	QTE	QTE_CT00004211_ATLINEIII	2364154	2365948	+	AT2TE10905	*
Chr2:2364801..2365000	Chr2	2364801	2365000	QTE	QTE_CT00004211_ATLINEIII	2364154	2365948	+	AT2TE10905	*
Chr2:2372301..2372400	Chr2	2372301	2372400	QTE	QTE_CT00007935_ATREP4	2372370	2373240	+	AT2TE10935	30
Chr2:2372301..2372400	Chr2	2372301	2372400	QTE	QTE_CT00016014_HELITRONY1E	2371977	2372369	-	AT2TE10930	68
Chr2:2460501..2460600	Chr2	2460501	2460600	QTE	QTE_CT00004238_ATREP10D	2454757	2460915	-	AT2TE11165	*
Chr2:2589701..2589800	Chr2	2589701	2589800	gene	AT2G06530	2588545	2590453	-	SNF7 family protein	*
Chr2:2731601..2731700	Chr2	2731601	2731700	QTE	QTE_CT00026882_ATDNA12T3_2	2731867	2731973	+	AT2TE12080	167
Chr2:2734601..2734700	Chr2	2734601	2734700	QTE	QTE_CT00003488_VANDAL3	2732865	2734487	-	AT2TE12095	114
Chr2:2734601..2734700	Chr2	2734601	2734700	QTE	QTE_CT00006579_ATREP3	2734488	2735506	-	AT2TE12100	*
Chr2:2757601..2757700	Chr2	2757601	2757700	QTE	QTE_CT00025970_ATCOPIA42	2757709	2757834	+	AT2TE12190	9
Chr2:2757601..2757700	Chr2	2757601	2757700	QTE	QTE_CT00017418_ATREP5	2757375	2757609	-	AT2TE12185	8
Chr2:2852601..2852700	Chr2	2852601	2852700	QTE	QTE_CT00009602_ATREP13	2852333	2852444	+	AT2TE12480	157
Chr2:2852601..2852700	Chr2	2852601	2852700	QTE	QTE_CT00021412_ATREP13	2852445	2852562	+	AT2TE12485	39
Chr2:2852601..2852700	Chr2	2852601	2852700	QTE	QTE_CT00004609_ATDNA2T9C	2852648	2854329	-	AT2TE12495	52
Chr2:2852601..2852700	Chr2	2852601	2852700	QTE	QTE_CT00012194_ATREP6	2852563	2852647	+	AT2TE12490	46
Chr2:2904901..2905000	Chr2	2904901	2905000	QTE	QTE_CT00000910_ATCOPIA13	2902330	2907117	+	AT2TE12660	*
Chr2:2926201..2926300	Chr2	2926201	2926300	gene	AT2G07050	2924447	2930672	+	cycloartenol synthase 1	*
Chr2:2956301..2956400	Chr2	2956301	2956400	NO_DATA
Chr2:2977501..2977700	Chr2	2977501	2977700	gene	AT2G07170	2975040	2978820	+	ARM repeat superfamily protein	*
Chr2:3027701..3027800	Chr2	3027701	3027800	gene	AT2G07280	3026398	3029353	+	no description	*
Chr2:3048901..3049000	Chr2	3048901	3049000	gene	AT2G07360	3047252	3057196	-	SH3 domain-containing protein	*
Chr2:3055101..3055200	Chr2	3055101	3055200	gene	AT2G07360	3047252	3057196	-	SH3 domain-containing protein	*
Chr2:3169301..3169400	Chr2	3169301	3169400	QTE	QTE_CT00008454_ATREP3	3169376	3170200	+	AT2TE13710	24
Chr2:3169301..3169400	Chr2	3169301	3169400	QTE	QTE_CT00016706_ATREP10B	3168996	3169375	+	AT2TE13705	74
Chr2:3246901..3247200	Chr2	3246901	3247200	gene	AT2G07749	3247234	3249357	+	Mitovirus RNA-dependent RNA polymerase	34
Chr2:3246901..3247200	Chr2	3246901	3247200	gene	AT2G07776	3246019	3246901	-	no description	0
Chr2:4070101..4070200	Chr2	4070101	4070200	QTE	QTE_CT00019831_ATCOPIA11	4069688	4069962	+	AT2TE17190	139
Chr2:4071101..4071200	Chr2	4071101	4071200	QTE	QTE_CT00019336_ATHILA8A	4071106	4071160	+	AT2TE17200	*
Chr2:4071101..4071200	Chr2	4071101	4071200	QTE	QTE_CT00014595_ATHILA8B	4070546	4071105	+	AT2TE17195	4
Chr2:4084301..4084500	Chr2	4084301	4084500	QTE	QTE_CT00005750_ATREP10D	4083933	4084297	-	AT2TE17270	4
Chr2:4084301..4084500	Chr2	4084301	4084500	QTE	QTE_CT00002100_ATREP10B	4084298	4086823	-	AT2TE17275	*
Chr2:4115101..4115200	Chr2	4115101	4115200	QTE	QTE_CT00000924_ATCOPIA34	4110947	4115695	+	AT2TE17380	*
Chr2:4134801..4134900	Chr2	4134801	4134900	QTE	QTE_CT00011800_ATGP1	4134108	4134696	+	AT2TE17440	105
Chr2:4134801..4134900	Chr2	4134801	4134900	QTE	QTE_CT00029375_ATHILA8B	4134697	4134730	-	AT2TE17445	71
Chr2:4134801..4134900	Chr2	4134801	4134900	QTE	QTE_CT00009675_ATHILA8B	4134731	4135422	-	AT2TE17450	*
Chr2:4134801..4134900	Chr2	4134801	4134900	gene	AT2G10602	4134895	4135888	+	no description	5
Chr2:4142201..4142400	Chr2	4142201	4142400	gene	AT2G10606	4142323	4142473	-	no description	77
Chr2:4300301..4300400	Chr2	4300301	4300400	QTE	QTE_CT00001260_ATLINE1A	4296359	4300305	+	AT2TE18035	4
Chr2:4343701..4343800	Chr2	4343701	4343800	gene	AT2G11000	4341123	4347856	-	MAK10 homologue	*
Chr2:4447001..4447100	Chr2	4447001	4447100	QTE	QTE_CT00002123_ATCOPIA45	4446475	4448977	-	AT2TE18670	*
Chr2:4480801..4480900	Chr2	4480801	4480900	NO_DATA
Chr2:5075801..5075900	Chr2	5075801	5075900	QTE	QTE_CT00001003_ATCOPIA66	5073847	5078418	+	AT2TE20870	*
Chr2:5408201..5408300	Chr2	5408201	5408300	QTE	QTE_CT00024444_ATTIRX1A	5408187	5408343	+	AT2TE21890	*
Chr2:5411401..5411500	Chr2	5411401	5411500	NO_DATA
Chr2:5416601..5416700	Chr2	5416601	5416700	gene	AT2G13126	5416690	5416872	-	no description	10
Chr2:5421101..5421200	Chr2	5421101	5421200	NO_DATA
Chr2:5668801..5668900	Chr2	5668801	5668900	QTE	QTE_CT00006530_ATDNA12T3A	5668158	5669185	+	AT2TE22905	*
Chr2:5712001..5712100	Chr2	5712001	5712100	QTE	QTE_CT00001339_ATCOPIA97	5709609	5713343	-	AT2TE23120	*
Chr2:5748801..5748900	Chr2	5748801	5748900	QTE	QTE_CT00012943_BRODYAGA1	5748970	5749476	-	AT2TE23310	70
Chr2:5748801..5748900	Chr2	5748801	5748900	QTE	QTE_CT00011283_ATREP3	5748453	5748678	+	AT2TE23305	123
Chr2:5752401..5752500	Chr2	5752401	5752500	QTE	QTE_CT00009671_ATMU4	5751631	5752351	-	AT2TE23340	50
Chr2:5752401..5752500	Chr2	5752401	5752500	QTE	QTE_CT00013411_HELITRONY3	5752449	5752967	+	AT2TE23350	51
Chr2:5752401..5752500	Chr2	5752401	5752500	QTE	QTE_CT00027602_ARNOLD1	5752355	5752448	+	AT2TE23345	47
Chr2:5778001..5778300	Chr2	5778001	5778300	QTE	QTE_CT00016384_VANDAL9	5777436	5777825	-	AT2TE23490	176
Chr2:5778001..5778300	Chr2	5778001	5778300	QTE	QTE_CT00016599_VANDAL10	5777841	5778222	-	AT2TE23495	221
Chr2:5862501..5862600	Chr2	5862501	5862600	QTE	QTE_CT00000953_ATMU10	5861201	5865906	+	AT2TE23870	*
Chr2:5862901..5863000	Chr2	5862901	5863000	QTE	QTE_CT00000953_ATMU10	5861201	5865906	+	AT2TE23870	*
Chr2:5872301..5872500	Chr2	5872301	5872500	QTE	QTE_CT00002460_ATREP5	5869426	5872143	-	AT2TE23905	158
Chr2:5872301..5872500	Chr2	5872301	5872500	QTE	QTE_CT00003057_ATREP5	5872144	5872200	-	AT2TE23910	101
Chr2:5872301..5872500	Chr2	5872301	5872500	QTE	QTE_CT00028445_HELITRONY1B	5872201	5872220	-	AT2TE23915	81
Chr2:5872301..5872500	Chr2	5872301	5872500	QTE	QTE_CT00026114_HELITRONY1E	5872221	5872341	-	AT2TE23920	40
Chr2:5925901..5926000	Chr2	5925901	5926000	gene	AT2G14080	5925186	5929600	+	Disease resistance protein (TIR-NBS-LRR class) family	*
Chr2:5925901..5926000	Chr2	5925901	5926000	QTE	QTE_CT00024103_ATLINE1A	5925853	5926014	-	AT2TE24140	*
Chr2:6001601..6001700	Chr2	6001601	6001700	NO_DATA
Chr2:6011001..6011100	Chr2	6011001	6011100	QTE	QTE_CT00001721_ATCOPIA45	6009674	6012673	-	AT2TE24460	*
Chr2:6023601..6023700	Chr2	6023601	6023700	QTE	QTE_CT00001633_ATCOPIA77	6023868	6027026	-	AT2TE24520	168
Chr2:6023601..6023700	Chr2	6023601	6023700	QTE	QTE_CT00031754_ATCOPIA77	6023847	6023867	-	AT2TE24515	147
Chr2:6023601..6023700	Chr2	6023601	6023700	gene	AT2G14210	6018558	6023863	+	AGAMOUS-like 44	*
Chr2:6057601..6057700	Chr2	6057601	6057700	gene	AT2G14290	6057288	6058524	-	F-box family protein with a domain of unknown function (DUF295)	*
Chr2:6111301..6111400	Chr2	6111301	6111400	gene	AT2G14390	6110912	6111918	+	no description	*
Chr2:6111301..6111400	Chr2	6111301	6111400	QTE	QTE_CT00003716_ATHILA8A	6110680	6113207	+	AT2TE24860	*
Chr2:6182601..6182900	Chr2	6182601	6182900	gene	AT2G14520	6182193	6184648	-	CBS domain-containing protein with a domain of unknown function (DUF21)	*
Chr2:6365501..6365600	Chr2	6365501	6365600	gene	AT2G14830	6362481	6365818	+	Regulator of Vps4 activity in the MVB pathway protein	*
Chr2:6370701..6370800	Chr2	6370701	6370800	gene	AT2G14835	6366888	6371034	+	RING/U-box superfamily protein	*
Chr2:6391101..6391200	Chr2	6391101	6391200	gene	AT2G14870	6391172	6391477	+	RNA-binding (RRM/RBD/RNP motifs) family protein	28
Chr2:6391501..6391600	Chr2	6391501	6391600	gene	AT2G14870	6391172	6391477	+	RNA-binding (RRM/RBD/RNP motifs) family protein	24
Chr2:6418901..6419000	Chr2	6418901	6419000	gene	AT2G14920	6418199	6419236	+	sulfotransferase 4A	*
Chr2:6456101..6456200	Chr2	6456101	6456200	NO_DATA
Chr2:6494501..6494600	Chr2	6494501	6494600	NO_DATA
Chr2:6634601..6634900	Chr2	6634601	6634900	NO_DATA
Chr2:6640801..6640900	Chr2	6640801	6640900	gene	AT2G15280	6640154	6642350	+	Reticulon family protein	*
Chr2:6676201..6676300	Chr2	6676201	6676300	QTE	QTE_CT00006577_ATREP8	6674118	6676685	+	AT2TE27235	*
Chr2:6676201..6676300	Chr2	6676201	6676300	QTE	QTE_CT00024857_ATREP7	6676158	6676306	+	AT2TE27255	*
Chr2:6695801..6695900	Chr2	6695801	6695900	QTE	QTE_CT00014926_TAG3N1	6695938	6696388	+	AT2TE27365	38
Chr2:6695801..6695900	Chr2	6695801	6695900	QTE	QTE_CT00019774_ATHATN4	6695356	6695630	-	AT2TE27360	171
Chr2:6871801..6871900	Chr2	6871801	6871900	gene	AT2G15770	6871257	6872245	-	Cupredoxin superfamily protein	*
Chr2:6878601..6878700	Chr2	6878601	6878700	gene	AT2G15790	6877774	6880898	-	peptidyl-prolyl cis-trans isomerase / cyclophilin-40 (CYP40) / rotamase	*
Chr2:6879001..6879100	Chr2	6879001	6879100	gene	AT2G15790	6877774	6880898	-	peptidyl-prolyl cis-trans isomerase / cyclophilin-40 (CYP40) / rotamase	*
Chr2:6915401..6915500	Chr2	6915401	6915500	NO_DATA
Chr2:6963701..6963800	Chr2	6963701	6963800	QTE	QTE_CT00007303_ATDNA12T3A	6962478	6964360	+	AT2TE28345	*
Chr2:6988501..6988600	Chr2	6988501	6988600	gene	AT2G16090	6986834	6990051	-	RING/U-box superfamily protein	*
Chr2:7034901..7035000	Chr2	7034901	7035000	QTE	QTE_CT00028990_ATHATN3	7035083	7035153	+	AT2TE28640	83
Chr2:7034901..7035000	Chr2	7034901	7035000	QTE	QTE_CT00009225_HELITRONY3	7034292	7035053	+	AT2TE28635	*
Chr2:7071401..7071600	Chr2	7071401	7071600	QTE	QTE_CT00005387_ATREP10D	7070961	7072149	+	AT2TE28765	*
Chr2:7100501..7100600	Chr2	7100501	7100600	gene	AT2G16390	7097280	7101261	+	SNF2 domain-containing protein / helicase domain-containing protein	*
Chr2:7106701..7106800	Chr2	7106701	7106800	gene	AT2G16405	7105752	7108972	-	Transducin/WD40 repeat-like superfamily protein	*
Chr2:7121501..7121600	Chr2	7121501	7121600	gene	AT2G16430	7120419	7122832	-	purple acid phosphatase 10	*
Chr2:7128901..7129000	Chr2	7128901	7129000	gene	AT2G16440	7126357	7130685	-	Minichromosome maintenance (MCM2/3/5) family protein	*
Chr2:7132401..7132500	Chr2	7132401	7132500	gene	AT2G16450	7131520	7132803	-	F-box and associated interaction domains-containing protein	*
Chr2:7143801..7143900	Chr2	7143801	7143900	gene	AT2G16485	7136944	7145222	-	nucleic acid binding	*
Chr2:7143801..7143900	Chr2	7143801	7143900	QTE	QTE_CT00011226_VANDAL17	7143422	7144050	+	AT2TE29070	*
Chr2:7163501..7163600	Chr2	7163501	7163600	gene	AT2G16530	7162976	7165323	-	3-oxo-5-alpha-steroid 4-dehydrogenase family protein	*
Chr2:7183701..7183800	Chr2	7183701	7183800	QTE	QTE_CT00005147_ATREP10B	7183083	7184315	+	AT2TE29245	*
Chr2:7257501..7257900	Chr2	7257501	7257900	NO_DATA
Chr2:7333101..7333200	Chr2	7333101	7333200	gene	AT2G16910	7331721	7334254	+	basic helix-loop-helix (bHLH) DNA-binding superfamily protein	*
Chr2:7355501..7355600	Chr2	7355501	7355600	gene	AT2G16950	7353847	7361202	+	transportin 1	*
Chr2:7359801..7359900	Chr2	7359801	7359900	gene	AT2G16950	7353847	7361202	+	transportin 1	*
Chr2:7403301..7403400	Chr2	7403301	7403400	gene	AT2G17033	7401138	7403646	+	pentatricopeptide (PPR) repeat-containing protein	*
Chr2:7518001..7518100	Chr2	7518001	7518100	gene	AT2G17290	7516415	7519633	+	Calcium-dependent protein kinase family protein	*
Chr2:7542101..7542200	Chr2	7542101	7542200	gene	AT2G17340	7541406	7544128	-	Uncharacterised conserved protein (UCP030210)	*
Chr2:7542901..7543000	Chr2	7542901	7543000	gene	AT2G17340	7541406	7544128	-	Uncharacterised conserved protein (UCP030210)	*
Chr2:7561601..7561700	Chr2	7561601	7561700	gene	AT2G17410	7558977	7563752	+	ARID/BRIGHT DNA-binding domain-containing protein	*
Chr2:7572601..7572700	Chr2	7572601	7572700	gene	AT2G17440	7571140	7573799	+	plant intracellular ras group-related LRR 5	*
Chr2:7591201..7591300	Chr2	7591201	7591300	gene	AT2G17480	7590295	7594090	-	Seven transmembrane MLO family protein	*
Chr2:7619101..7619200	Chr2	7619101	7619200	gene	AT2G17520	7617210	7621109	+	Endoribonuclease/protein kinase IRE1-like	*
Chr2:7632801..7633500	Chr2	7632801	7633500	NO_DATA
Chr2:7649201..7649300	Chr2	7649201	7649300	gene	AT2G17580	7646463	7650320	+	Polynucleotide adenylyltransferase family protein	*
Chr2:7686901..7687000	Chr2	7686901	7687000	gene	AT2G17700	7685388	7689436	-	ACT-like protein tyrosine kinase family protein	*
Chr2:7688001..7688100	Chr2	7688001	7688100	gene	AT2G17700	7685388	7689436	-	ACT-like protein tyrosine kinase family protein	*
Chr2:7705201..7705300	Chr2	7705201	7705300	gene	AT2G17730	7703856	7705750	+	NEP-interacting protein 2	*
Chr2:7707701..7707800	Chr2	7707701	7707800	gene	AT2G17740	7706896	7707861	-	Cysteine/Histidine-rich C1 domain family protein	*
Chr2:7775701..7775800	Chr2	7775701	7775800	gene	AT2G17900	7773328	7776683	-	SET domain group 37	*
Chr2:7787901..7788000	Chr2	7787901	7788000	gene	AT2G17930	7784288	7802230	-	Phosphatidylinositol 3- and 4-kinase family protein with FAT domain	*
Chr2:7805301..7805400	Chr2	7805301	7805400	QTE	QTE_CT00026518_ATREP3	7805116	7805230	+	AT2TE32260	71
Chr2:7805301..7805400	Chr2	7805301	7805400	QTE	QTE_CT00007565_HELITRONY1D	7805231	7806132	-	AT2TE32265	*
Chr2:7843201..7843500	Chr2	7843201	7843500	gene	AT2G18040	7842164	7843870	+	peptidylprolyl cis/trans isomerase, NIMA-interacting 1	*
Chr2:7881901..7882000	Chr2	7881901	7882000	gene	AT2G18130	7879308	7883935	-	purple acid phosphatase 11	*
Chr2:7881901..7882000	Chr2	7881901	7882000	QTE	QTE_CT00002645_HELITRONY1E	7881639	7883747	+	AT2TE32635	*
Chr2:8022801..8022900	Chr2	8022801	8022900	QTE	QTE_CT00017868_BRODYAGA1	8022578	8022782	+	AT2TE33310	19
Chr2:8022801..8022900	Chr2	8022801	8022900	QTE	QTE_CT00012723_ATREP1	8022783	8023337	+	AT2TE33315	*
Chr2:8110301..8110400	Chr2	8110301	8110400	gene	AT2G18700	8109043	8112010	+	trehalose phosphatase/synthase 11	*
Chr2:8113501..8113600	Chr2	8113501	8113600	gene	AT2G18710	8112084	8114485	-	SECY homolog 1	*
Chr2:8115001..8115100	Chr2	8115001	8115100	gene	AT2G18720	8114920	8116811	-	Translation elongation factor EF1A/initiation factor IF2gamma family protein	*
Chr2:8120801..8120900	Chr2	8120801	8120900	gene	AT2G18730	8118830	8121925	+	diacylglycerol kinase 3	*
Chr2:8121401..8121500	Chr2	8121401	8121500	gene	AT2G18730	8118830	8121925	+	diacylglycerol kinase 3	*
Chr2:8132601..8132700	Chr2	8132601	8132700	gene	AT2G18760	8129154	8133502	+	chromatin remodeling 8	*
Chr2:8137301..8137400	Chr2	8137301	8137400	gene	AT2G18780	8136758	8138118	-	F-box and associated interaction domains-containing protein	*
Chr2:8161701..8161800	Chr2	8161701	8161800	gene	AT2G18850	8160703	8163750	+	SET domain-containing protein	*
Chr2:8163001..8163100	Chr2	8163001	8163100	gene	AT2G18850	8160703	8163750	+	SET domain-containing protein	*
Chr2:8205301..8205400	Chr2	8205301	8205400	gene	AT2G18940	8203730	8206395	-	Tetratricopeptide repeat (TPR)-like superfamily protein	*
Chr2:8217401..8217500	Chr2	8217401	8217500	NO_DATA
Chr2:8284101..8284200	Chr2	8284101	8284200	gene	AT2G19110	8278881	8286445	+	heavy metal atpase 4	*
Chr2:8284501..8284600	Chr2	8284501	8284600	gene	AT2G19110	8278881	8286445	+	heavy metal atpase 4	*
Chr2:8313201..8313300	Chr2	8313201	8313300	gene	AT2G19160	8309816	8314008	+	Core-2/I-branching beta-1,6-N-acetylglucosaminyltransferase family protein	*
Chr2:8365901..8366000	Chr2	8365901	8366000	gene	AT2G19280	8362435	8366144	+	Pentatricopeptide repeat (PPR) superfamily protein	*
Chr2:8365901..8366000	Chr2	8365901	8366000	gene	AT2G19290	8365919	8367022	-	no description	81
Chr2:8390001..8390200	Chr2	8390001	8390200	gene	AT2G19390	8389800	8397862	-	no description	*
Chr2:8428801..8429100	Chr2	8428801	8429100	gene	AT2G19450	8426206	8429736	+	membrane bound O-acyl transferase (MBOAT) family protein	*
Chr2:8467201..8467300	Chr2	8467201	8467300	gene	AT2G19560	8465768	8469116	-	proteasome family protein	*
Chr2:8510701..8510800	Chr2	8510701	8510800	gene	AT2G19720	8510020	8511339	-	ribosomal protein S15A B	*
Chr2:8545901..8546100	Chr2	8545901	8546100	NO_DATA
Chr2:8611001..8611100	Chr2	8611001	8611100	gene	AT2G19930	8607340	8612441	-	RNA-dependent RNA polymerase family protein	*
Chr2:8716401..8716500	Chr2	8716401	8716500	gene	AT2G20190	8711596	8719018	-	CLIP-associated protein	*
Chr2:8726701..8726800	Chr2	8726701	8726800	gene	AT2G20230	8725541	8727742	+	Tetraspanin family protein	*
Chr2:8729301..8729600	Chr2	8729301	8729600	gene	AT2G20240	8727626	8730500	-	Protein of unknown function (DUF3741)	*
Chr2:8748401..8748500	Chr2	8748401	8748500	gene	AT2G20290	8743275	8751878	-	myosin-like protein XIG	*
Chr2:8758101..8758200	Chr2	8758101	8758200	gene	AT2G20300	8755925	8760222	-	Protein kinase superfamily protein	*
Chr2:8765201..8765300	Chr2	8765201	8765300	QTE	QTE_CT00027932_ATTIR16T3A	8765045	8765132	+	AT2TE36790	69
Chr2:8765701..8765800	Chr2	8765701	8765800	NO_DATA
Chr2:8801401..8801500	Chr2	8801401	8801500	gene	AT2G20400	8799187	8801973	+	myb-like HTH transcriptional regulator family protein	*
Chr2:8879001..8879100	Chr2	8879001	8879100	gene	AT2G20610	8877960	8880388	-	Tyrosine transaminase family protein	*
Chr2:8879001..8879100	Chr2	8879001	8879100	QTE	QTE_CT00003333_ATREP4	8872130	8883513	-	AT2TE37325	*
Chr2:8897101..8897200	Chr2	8897101	8897200	gene	AT2G20625	8896154	8897218	-	Protein of unknown function (DUF626)	*
Chr2:8897101..8897200	Chr2	8897101	8897200	gene	AT2G20630	8896912	8899898	-	PP2C induced by AVRRPM1	*
Chr2:8922701..8922800	Chr2	8922701	8922800	gene	AT2G20680	8920467	8923173	+	Glycosyl hydrolase superfamily protein	*
Chr2:8950101..8950200	Chr2	8950101	8950200	gene	AT2G20790	8949928	8952744	-	clathrin adaptor complexes medium subunit family protein	*
Chr2:9021801..9021900	Chr2	9021801	9021900	QTE	QTE_CT00019490_ATREP4	9021983	9022268	+	AT2TE38080	83
Chr2:9021801..9021900	Chr2	9021801	9021900	gene	AT2G21010	9020944	9021870	+	Calcium-dependent lipid-binding (CaLB domain) family protein	69
Chr2:9056601..9056800	Chr2	9056601	9056800	QTE	QTE_CT00012130_ATREP5	9056411	9056993	+	AT2TE38240	*
Chr2:9066901..9067000	Chr2	9066901	9067000	gene	AT2G21150	9065338	9068093	+	XAP5 family protein	*
Chr2:9118501..9118600	Chr2	9118501	9118600	gene	AT2G21300	9114154	9119946	-	ATP binding microtubule motor family protein	*
Chr2:9134301..9134400	Chr2	9134301	9134400	gene	AT2G21340	9132555	9136459	+	MATE efflux family protein	*
Chr2:9164401..9164500	Chr2	9164401	9164500	gene	AT2G21410	9162620	9168452	+	vacuolar proton ATPase A2	*
Chr2:9181801..9181900	Chr2	9181801	9181900	gene	AT2G21450	9179410	9182356	-	chromatin remodeling 34	*
Chr2:9187401..9187500	Chr2	9187401	9187500	QTE	QTE_CT00001164_ATCOPIA76	9187492	9191655	-	AT2TE38900	8
Chr2:9222101..9222200	Chr2	9222101	9222200	gene	AT2G21540	9220549	9224496	-	SEC14-like 3	*
Chr2:9297101..9297200	Chr2	9297101	9297200	gene	AT2G21790	9293270	9297842	+	ribonucleotide reductase 1	*
Chr2:9318401..9318500	Chr2	9318401	9318500	gene	AT2G21850	9315218	9318238	+	Cysteine/Histidine-rich C1 domain family protein	163
Chr2:9318401..9318500	Chr2	9318401	9318500	gene	AT2G21860	9318258	9320002	-	violaxanthin de-epoxidase-related	*
Chr2:9323601..9323700	Chr2	9323601	9323700	NO_DATA
Chr2:9352501..9352600	Chr2	9352501	9352600	gene	AT2G21940	9350543	9353231	+	shikimate kinase 1	*
Chr2:9366401..9366500	Chr2	9366401	9366500	gene	AT2G22010	9363109	9369461	-	related to KPC1	*
Chr2:9368101..9368200	Chr2	9368101	9368200	gene	AT2G22010	9363109	9369461	-	related to KPC1	*
Chr2:9377301..9377400	Chr2	9377301	9377400	gene	AT2G22050	9376684	9377862	+	Galactose oxidase/kelch repeat superfamily protein	*
Chr2:9408501..9408600	Chr2	9408501	9408600	gene	AT2G22125	9406263	9414518	+	binding	*
Chr2:9459001..9459100	Chr2	9459001	9459100	gene	AT2G22250	9457810	9460919	-	aspartate aminotransferase	*
Chr2:9476201..9476300	Chr2	9476201	9476300	gene	AT2G22300	9471325	9476646	+	signal responsive 1	*
Chr2:9506301..9506400	Chr2	9506301	9506400	gene	AT2G22400	9504659	9508875	-	S-adenosyl-L-methionine-dependent methyltransferases superfamily protein	*
Chr2:9537301..9537500	Chr2	9537301	9537500	QTE	QTE_CT00018078_TSCL	9537548	9537878	+	AT2TE40590	48
Chr2:9544601..9544700	Chr2	9544601	9544700	gene	AT2G22475	9541401	9545010	+	GRAM domain family protein	*
Chr2:9576201..9576300	Chr2	9576201	9576300	gene	AT2G22530	9572796	9577441	-	Alkaline-phosphatase-like family protein	*
Chr2:9624901..9625000	Chr2	9624901	9625000	gene	AT2G22650	9624586	9626969	-	FAD-dependent oxidoreductase family protein	*
Chr2:9683001..9683100	Chr2	9683001	9683100	QTE	QTE_CT00008250_HELITRONY1B	9683255	9684096	+	AT2TE41325	155
Chr2:9683001..9683100	Chr2	9683001	9683100	QTE	QTE_CT00010348_HELITRONY3	9682800	9683254	-	AT2TE41320	*
Chr2:9740801..9740900	Chr2	9740801	9740900	gene	AT2G22870	9739457	9741104	+	P-loop containing nucleoside triphosphate hydrolases superfamily protein	*
Chr2:9742401..9742500	Chr2	9742401	9742500	gene	AT2G22890	9742393	9743347	-	Kua-ubiquitin conjugating enzyme hybrid localisation domain	*
Chr2:9751001..9751100	Chr2	9751001	9751100	gene	AT2G22910	9749869	9752863	+	N-acetyl-l-glutamate synthase 1	*
Chr2:9752601..9752700	Chr2	9752601	9752700	gene	AT2G22910	9749869	9752863	+	N-acetyl-l-glutamate synthase 1	*
Chr2:9768601..9768700	Chr2	9768601	9768700	gene	AT2G22950	9766127	9769766	+	Cation transporter/ E1-E2 ATPase family protein	*
Chr2:9827901..9828000	Chr2	9827901	9828000	gene	AT2G23080	9827113	9829537	+	Protein kinase superfamily protein	*
Chr2:9856501..9856600	Chr2	9856501	9856600	gene	AT2G23150	9856192	9858574	-	natural resistance-associated macrophage protein 3	*
Chr2:9879801..9879900	Chr2	9879801	9879900	gene	AT2G23200	9879276	9881908	+	Protein kinase superfamily protein	*
Chr2:9906901..9907300	Chr2	9906901	9907300	NO_DATA
Chr2:9950601..9950700	Chr2	9950601	9950700	gene	AT2G23360	9948903	9952845	+	Plant protein of unknown function (DUF869)	*
Chr2:9953401..9953500	Chr2	9953401	9953500	gene	AT2G23370	9952867	9955091	-	no description	*
Chr2:9974001..9974100	Chr2	9974001	9974100	gene	AT2G23420	9971701	9975192	+	nicotinate phosphoribosyltransferase 2	*
Chr2:10041701..10042000	Chr2	10041701	10042000	gene	AT2G23600	10042199	10043673	-	acetone-cyanohydrin lyase	199
Chr2:10163001..10163100	Chr2	10163001	10163100	QTE	QTE_CT00011860_META1	10162769	10162978	-	AT2TE43470	23
Chr2:10163001..10163100	Chr2	10163001	10163100	QTE	QTE_CT00015937_ATHPOGON1	10162979	10163385	-	AT2TE43475	*
Chr2:10169101..10169200	Chr2	10169101	10169200	QTE	QTE_CT00001848_ATLINEIII	10167087	10169886	-	AT2TE43485	*
Chr2:10343101..10343200	Chr2	10343101	10343200	gene	AT2G24300	10340816	10343736	+	Calmodulin-binding protein	*
Chr2:10362301..10362400	Chr2	10362301	10362400	gene	AT2G24350	10361126	10364492	+	RNA binding (RRM/RBD/RNP motifs) family protein	*
Chr2:10390301..10390400	Chr2	10390301	10390400	NO_DATA
Chr2:10417201..10417300	Chr2	10417201	10417300	gene	AT2G24520	10415432	10419783	+	H(+)-ATPase 5	*
Chr2:10442901..10443000	Chr2	10442901	10443000	QTE	QTE_CT00003496_ATREP3	10441388	10443044	-	AT2TE44770	*
Chr2:10453201..10453300	Chr2	10453201	10453300	gene	AT2G24600	10452116	10454524	-	Ankyrin repeat family protein	*
Chr2:10476801..10476900	Chr2	10476801	10476900	gene	AT2G24640	10475210	10479454	-	ubiquitin-specific protease 19	*
Chr2:10486601..10486700	Chr2	10486601	10486700	gene	AT2G24650	10483490	10487571	-	DNA binding	*
Chr2:10544201..10544300	Chr2	10544201	10544300	gene	AT2G24755	10541738	10549434	-	no description	*
Chr2:10547601..10547700	Chr2	10547601	10547700	gene	AT2G24755	10541738	10549434	-	no description	*
Chr2:10554701..10554900	Chr2	10554701	10554900	NO_DATA
Chr2:10845001..10845100	Chr2	10845001	10845100	gene	AT2G25480	10842863	10845698	+	TPX2 (targeting protein for Xklp2) protein family	*
Chr2:10968501..10968600	Chr2	10968501	10968600	gene	AT2G25730	10956301	10972927	-	no description	*
Chr2:10985101..10985200	Chr2	10985101	10985200	gene	AT2G25760	10984808	10988924	-	Protein kinase family protein	*
Chr2:11023401..11023500	Chr2	11023401	11023500	gene	AT2G25840	11021848	11025370	+	Nucleotidylyl transferase superfamily protein	*
Chr2:11061601..11061700	Chr2	11061601	11061700	gene	AT2G25930	11059035	11063324	+	hydroxyproline-rich glycoprotein family protein	*
Chr2:11062101..11062200	Chr2	11062101	11062200	gene	AT2G25930	11059035	11063324	+	hydroxyproline-rich glycoprotein family protein	*
Chr2:11112301..11112400	Chr2	11112301	11112400	QTE	QTE_CT00029894_ATCOPIA28	11112076	11112133	+	AT2TE47940	168
Chr2:11112301..11112400	Chr2	11112301	11112400	gene	AT2G26080	11109003	11113828	-	glycine decarboxylase P-protein 2	*
Chr2:11256201..11256300	Chr2	11256201	11256300	gene	AT2G26460	11254932	11258973	-	RED family protein	*
Chr2:11257001..11257100	Chr2	11257001	11257100	gene	AT2G26460	11254932	11258973	-	RED family protein	*
Chr2:11260201..11260400	Chr2	11260201	11260400	gene	AT2G26470	11259153	11262494	-	no description	*
Chr2:11295501..11295600	Chr2	11295501	11295600	gene	AT2G26560	11293769	11295806	-	phospholipase A 2A	*
Chr2:11333601..11333700	Chr2	11333601	11333700	gene	AT2G26650	11331850	11336607	-	K+ transporter 1	*
Chr2:11342901..11343000	Chr2	11342901	11343000	gene	AT2G26670	11341684	11343572	+	Plant haem oxygenase (decyclizing) family protein	*
Chr2:11405401..11405500	Chr2	11405401	11405500	gene	AT2G26770	11404066	11408326	-	plectin-related	*
Chr2:11422101..11422200	Chr2	11422101	11422200	gene	AT2G26780	11410076	11423776	+	ARM repeat superfamily protein	*
Chr2:11426001..11426100	Chr2	11426001	11426100	gene	AT2G26790	11425270	11427669	-	Pentatricopeptide repeat (PPR) superfamily protein	*
Chr2:11430301..11430400	Chr2	11430301	11430400	gene	AT2G26800	11429022	11432732	-	Aldolase superfamily protein	*
Chr2:11492401..11492500	Chr2	11492401	11492500	gene	AT2G26930	11491707	11494266	-	4-(cytidine 5'-phospho)-2-C-methyl-D-erithritol kinase	*
Chr2:11501001..11501100	Chr2	11501001	11501100	gene	AT2G26950	11500721	11502136	-	myb domain protein 104	*
Chr2:11588801..11588900	Chr2	11588801	11588900	gene	AT2G27120	11581223	11594346	+	DNA polymerase epsilon catalytic subunit	*
Chr2:11609301..11609400	Chr2	11609301	11609400	gene	AT2G27170	11609122	11617434	-	Structural maintenance of chromosomes (SMC) family protein	*
Chr2:11610501..11610600	Chr2	11610501	11610600	gene	AT2G27170	11609122	11617434	-	Structural maintenance of chromosomes (SMC) family protein	*
Chr2:11613001..11613100	Chr2	11613001	11613100	gene	AT2G27170	11609122	11617434	-	Structural maintenance of chromosomes (SMC) family protein	*
Chr2:11627601..11627800	Chr2	11627601	11627800	gene	AT2G27200	11625417	11628189	+	P-loop containing nucleoside triphosphate hydrolases superfamily protein	*
Chr2:11651601..11651700	Chr2	11651601	11651700	gene	AT2G27228	11650358	11654143	+	conserved peptide upstream open reading frame 6	*
Chr2:11651601..11651700	Chr2	11651601	11651700	gene	AT2G27230	11650358	11654143	+	transcription factor-related	*
Chr2:11694401..11694600	Chr2	11694401	11694600	gene	AT2G27320	11692884	11694916	+	Protein of Unknown Function (DUF239)	*
Chr2:11738301..11738400	Chr2	11738301	11738400	gene	AT2G27450	11737432	11739690	-	nitrilase-like protein 1	*
Chr2:11855601..11855700	Chr2	11855601	11855700	gene	AT2G27810	11852080	11856291	+	nucleobase-ascorbate transporter 12	*
Chr2:11914101..11914200	Chr2	11914101	11914200	gene	AT2G27980	11913629	11919741	-	Acyl-CoA N-acyltransferase with RING/FYVE/PHD-type zinc finger domain	*
Chr2:11917001..11917100	Chr2	11917001	11917100	gene	AT2G27980	11913629	11919741	-	Acyl-CoA N-acyltransferase with RING/FYVE/PHD-type zinc finger domain	*
Chr2:11948901..11949100	Chr2	11948901	11949100	QTE	QTE_CT00014658_VANDALNX2	11948943	11949404	+	AT2TE52005	157
Chr2:11948901..11949100	Chr2	11948901	11949100	QTE	QTE_CT00018668_ATREP15	11948632	11948942	-	AT2TE52000	41
Chr2:12107001..12107100	Chr2	12107001	12107100	QTE	QTE_CT00013573_ATREP4	12106750	12107260	+	AT2TE52730	*
Chr2:12163701..12163800	Chr2	12163701	12163800	gene	AT2G28450	12162051	12166039	-	zinc finger (CCCH-type) family protein	*
Chr2:12393401..12393500	Chr2	12393401	12393500	NO_DATA
Chr2:12473201..12473300	Chr2	12473201	12473300	gene	AT2G29040	12472425	12474962	-	Exostosin family protein	*
Chr2:12482401..12482500	Chr2	12482401	12482500	gene	AT2G29060	12481744	12484087	+	GRAS family transcription factor	*
Chr2:12622701..12622800	Chr2	12622701	12622800	QTE	QTE_CT00012208_ATREP9	12622297	12622875	+	AT2TE55130	*
Chr2:12635901..12636000	Chr2	12635901	12636000	gene	AT2G29510	12634514	12638018	+	Protein of unknown function (DUF3527)	*
Chr2:12836101..12836200	Chr2	12836101	12836200	gene	AT2G30070	12834993	12838626	+	potassium transporter 1	*
Chr2:13032001..13032200	Chr2	13032001	13032200	NO_DATA
Chr2:13039601..13039700	Chr2	13039601	13039700	gene	AT2G30600	13036876	13041684	+	BTB/POZ domain-containing protein	*
Chr2:13088301..13088400	Chr2	13088301	13088400	gene	AT2G30710	13085886	13089261	-	Ypt/Rab-GAP domain of gyp1p superfamily protein	*
Chr2:13098101..13098200	Chr2	13098101	13098200	gene	AT2G30740	13095976	13098594	+	Protein kinase superfamily protein	*
Chr2:13154901..13155000	Chr2	13154901	13155000	gene	AT2G30910	13152789	13157107	+	actin-related protein C1A	*
Chr2:13180901..13181000	Chr2	13180901	13181000	gene	AT2G30970	13178840	13181931	+	aspartate aminotransferase 1	*
Chr2:13213801..13213900	Chr2	13213801	13213900	gene	AT2G31060	13213100	13218724	-	elongation factor family protein	*
Chr2:13217101..13217200	Chr2	13217101	13217200	gene	AT2G31060	13213100	13218724	-	elongation factor family protein	*
Chr2:13235201..13235400	Chr2	13235201	13235400	NO_DATA
Chr2:13273101..13273200	Chr2	13273101	13273200	gene	AT2G31150	13272375	13274578	+	ATP binding	*
Chr2:13273901..13274000	Chr2	13273901	13274000	gene	AT2G31150	13272375	13274578	+	ATP binding	*
Chr2:13318701..13318800	Chr2	13318701	13318800	gene	AT2G31240	13317415	13319560	-	Tetratricopeptide repeat (TPR)-like superfamily protein	*
Chr2:13358601..13358700	Chr2	13358601	13358700	gene	AT2G31320	13353821	13359728	-	poly(ADP-ribose) polymerase 2	*
Chr2:13419401..13419500	Chr2	13419401	13419500	gene	AT2G31510	13416646	13421170	-	IBR domain-containing protein	*
Chr2:13465001..13465100	Chr2	13465001	13465100	gene	AT2G31660	13464298	13471821	+	ARM repeat superfamily protein	*
Chr2:13469201..13469300	Chr2	13469201	13469300	gene	AT2G31660	13464298	13471821	+	ARM repeat superfamily protein	*
Chr2:13527201..13527300	Chr2	13527201	13527300	gene	AT2G31810	13524221	13528557	+	ACT domain-containing small subunit of acetolactate synthase protein	*
Chr2:13553101..13553200	Chr2	13553101	13553200	gene	AT2G31870	13549861	13553844	-	Poly (ADP-ribose) glycohydrolase (PARG)	*
Chr2:13597601..13597700	Chr2	13597601	13597700	gene	AT2G31960	13588887	13600229	+	glucan synthase-like 3	*
Chr2:13598301..13598400	Chr2	13598301	13598400	gene	AT2G31960	13588887	13600229	+	glucan synthase-like 3	*
Chr2:13618401..13618500	Chr2	13618401	13618500	gene	AT2G32000	13615900	13621641	-	DNA topoisomerase, type IA, core	*
Chr2:13680001..13680100	Chr2	13680001	13680100	gene	AT2G32230	13679529	13682236	-	proteinaceous RNase P 1	*
Chr2:13730201..13730300	Chr2	13730201	13730300	gene	AT2G32320	13726819	13731767	+	tRNAHis guanylyltransferase	*
Chr2:13754001..13754300	Chr2	13754001	13754300	gene	AT2G32400	13752584	13756853	-	glutamate receptor 5	*
Chr2:13773301..13773400	Chr2	13773301	13773400	gene	AT2G32430	13771296	13774502	+	Galactosyltransferase family protein	*
Chr2:13829001..13829100	Chr2	13829001	13829100	gene	AT2G32580	13827436	13829317	+	Protein of unknown function (DUF1068)	*
Chr2:13843501..13843600	Chr2	13843501	13843600	gene	AT2G32620	13840744	13844324	+	cellulose synthase-like B	*
Chr2:13846601..13846700	Chr2	13846601	13846700	gene	AT2G32630	13844834	13846708	+	Pentatricopeptide repeat (PPR-like) superfamily protein	*
Chr2:13848601..13848700	Chr2	13848601	13848700	gene	AT2G32640	13846919	13850909	-	Lycopene beta/epsilon cyclase protein	*
Chr2:13893701..13893800	Chr2	13893701	13893800	gene	AT2G32760	13891791	13894724	+	no description	*
Chr2:13919501..13919600	Chr2	13919501	13919600	gene	AT2G32810	13919127	13925351	-	beta galactosidase 9	*
Chr2:13922301..13922400	Chr2	13922301	13922400	gene	AT2G32810	13919127	13925351	-	beta galactosidase 9	*
Chr2:13973101..13973200	Chr2	13973101	13973200	gene	AT2G32940	13971997	13977476	-	Argonaute family protein	*
Chr2:13992601..13992700	Chr2	13992601	13992700	gene	AT2G32970	13991448	13995749	-	no description	*
Chr2:14022701..14022800	Chr2	14022701	14022800	gene	AT2G33050	14021870	14024398	+	receptor like protein 26	*
Chr2:14022701..14022800	Chr2	14022701	14022800	gene	AT2G33051	14022037	14025085	-	no description	*
Chr2:14075201..14075400	Chr2	14075201	14075400	gene	AT2G33210	14074870	14078744	-	heat shock protein 60-2	*
Chr2:14078101..14078200	Chr2	14078101	14078200	gene	AT2G33210	14074870	14078744	-	heat shock protein 60-2	*
Chr2:14095001..14095100	Chr2	14095001	14095100	gene	AT2G33240	14086942	14096914	-	myosin XI D	*
Chr2:14142201..14142300	Chr2	14142201	14142300	gene	AT2G33360	14139798	14143118	+	Protein of unknown function (DUF3527)	*
Chr2:14206701..14206800	Chr2	14206701	14206800	gene	AT2G33540	14203505	14208797	-	C-terminal domain phosphatase-like 3	*
Chr2:14241601..14241700	Chr2	14241601	14241700	gene	AT2G33640	14239213	14242365	+	DHHC-type zinc finger family protein	*
Chr2:14277001..14277100	Chr2	14277001	14277100	gene	AT2G33760	14275800	14277551	+	Pentatricopeptide repeat (PPR) superfamily protein	*
Chr2:14281701..14281800	Chr2	14281701	14281800	gene	AT2G33770	14277558	14283040	-	phosphate 2	*
Chr2:14305701..14305800	Chr2	14305701	14305800	gene	AT2G33810	14305001	14306072	+	squamosa promoter binding protein-like 3	*
Chr2:14305701..14305800	Chr2	14305701	14305800	gene	AT2G33815	14305008	14306053	-	no description	*
Chr2:14502701..14502800	Chr2	14502701	14502800	gene	AT2G34357	14498590	14505727	+	ARM repeat superfamily protein	*
Chr2:14504701..14504800	Chr2	14504701	14504800	gene	AT2G34357	14498590	14505727	+	ARM repeat superfamily protein	*
Chr2:14505001..14505100	Chr2	14505001	14505100	gene	AT2G34357	14498590	14505727	+	ARM repeat superfamily protein	*
Chr2:14520601..14520700	Chr2	14520601	14520700	gene	AT2G34410	14518406	14522622	+	O-acetyltransferase family protein	*
Chr2:14612001..14612100	Chr2	14612001	14612100	gene	AT2G34660	14602470	14612565	+	multidrug resistance-associated protein 2	*
Chr2:14640601..14640700	Chr2	14640601	14640700	gene	AT2G34710	14639323	14644273	-	Homeobox-leucine zipper family protein / lipid-binding START domain-containing protein	*
Chr2:14657401..14657500	Chr2	14657401	14657500	gene	AT2G34730	14654357	14657623	+	myosin heavy chain-related	*
Chr2:14718801..14718900	Chr2	14718801	14718900	gene	AT2G34890	14718195	14721271	-	CTP synthase family protein	*
Chr2:14766801..14766900	Chr2	14766801	14766900	gene	AT2G35040	14765160	14768329	-	AICARFT/IMPCHase bienzyme family protein	*
Chr2:14776101..14776200	Chr2	14776101	14776200	gene	AT2G35060	14775063	14778870	-	K+ uptake permease 11	*
Chr2:14833101..14833200	Chr2	14833101	14833200	gene	AT2G35190	14830626	14833319	+	novel plant snare 11	*
Chr2:14917801..14917900	Chr2	14917801	14917900	gene	AT2G35510	14916723	14920377	-	similar to RCD one 1	*
Chr2:14974501..14974600	Chr2	14974501	14974600	gene	AT2G35630	14966678	14980606	+	ARM repeat superfamily protein	*
Chr2:15018701..15018800	Chr2	15018701	15018800	gene	AT2G35720	15016670	15020011	+	DNAJ heat shock N-terminal domain-containing protein	*
Chr2:15181701..15181800	Chr2	15181701	15181800	gene	AT2G36200	15179869	15185314	-	P-loop containing nucleoside triphosphate hydrolases superfamily protein	*
Chr2:15183801..15183900	Chr2	15183801	15183900	gene	AT2G36200	15179869	15185314	-	P-loop containing nucleoside triphosphate hydrolases superfamily protein	*
Chr2:15198601..15198700	Chr2	15198601	15198700	gene	AT2G36250	15197369	15200603	-	Tubulin/FtsZ family protein	*
Chr2:15239401..15239500	Chr2	15239401	15239500	gene	AT2G36350	15238093	15241923	+	Protein kinase superfamily protein	*
Chr2:15259301..15259400	Chr2	15259301	15259400	gene	AT2G36380	15257583	15263766	+	pleiotropic drug resistance 6	*
Chr2:15265801..15265900	Chr2	15265801	15265900	gene	AT2G36390	15264237	15270092	+	starch branching enzyme 2.1	*
Chr2:15331601..15331700	Chr2	15331601	15331700	gene	AT2G36560	15329143	15332447	-	AT hook motif DNA-binding family protein	*
Chr2:15465401..15465500	Chr2	15465401	15465500	gene	AT2G36850	15454697	15469889	-	glucan synthase-like 8	*
Chr2:15505501..15505600	Chr2	15505501	15505600	gene	AT2G36910	15502014	15507320	+	ATP binding cassette subfamily B1	*
Chr2:15548401..15548500	Chr2	15548401	15548500	gene	AT2G37020	15546424	15549037	+	Translin family protein	*
Chr2:15670401..15670500	Chr2	15670401	15670500	gene	AT2G37340	15670147	15672700	-	arginine/serine-rich zinc knuckle-containing protein 33	*
Chr2:15707601..15707700	Chr2	15707601	15707700	NO_DATA
Chr2:15745501..15745600	Chr2	15745501	15745600	gene	AT2G37520	15744769	15750107	-	Acyl-CoA N-acyltransferase with RING/FYVE/PHD-type zinc finger domain	*
Chr2:15799101..15799200	Chr2	15799101	15799200	gene	AT2G37670	15797384	15800536	-	Transducin/WD40 repeat-like superfamily protein	*
Chr2:15804101..15804200	Chr2	15804101	15804200	gene	AT2G37680	15803243	15805573	-	no description	*
Chr2:15808201..15808300	Chr2	15808201	15808300	gene	AT2G37690	15805715	15810552	+	phosphoribosylaminoimidazole carboxylase, putative / AIR carboxylase, putative	*
Chr2:15858401..15858500	Chr2	15858401	15858500	gene	AT2G37860	15856630	15858920	+	Protein of unknown function (DUF3411)	*
Chr2:15887501..15887600	Chr2	15887501	15887600	gene	AT2G37960	15886548	15889220	-	no description	*
Chr2:15911401..15911500	Chr2	15911401	15911500	gene	AT2G38020	15909908	15914710	-	vacuoleless1 (VCL1)	*
Chr2:15923801..15923900	Chr2	15923801	15923900	gene	AT2G38060	15922557	15925623	-	phosphate transporter 4	*
Chr2:15984401..15984500	Chr2	15984401	15984500	gene	AT2G38152	15984062	15985278	-	alpha 1,4-glycosyltransferase family protein	*
Chr2:16097601..16097700	Chr2	16097601	16097700	gene	AT2G38440	16095329	16101221	+	SCAR homolog 2	*
Chr2:16136001..16136100	Chr2	16136001	16136100	gene	AT2G38560	16134638	16136695	+	transcript elongation factor IIS	*
Chr2:16167001..16167100	Chr2	16167001	16167100	gene	AT2G38660	16165952	16168386	+	Amino acid dehydrogenase family protein	*
Chr2:16264401..16264500	Chr2	16264401	16264500	gene	AT2G38950	16260853	16265219	+	Transcription factor jumonji (jmj) family protein / zinc finger (C5HC2 type) family protein	*
Chr2:16275901..16276000	Chr2	16275901	16276000	gene	AT2G38970	16273901	16276872	+	Zinc finger (C3HC4-type RING finger) family protein	*
Chr2:16355401..16355600	Chr2	16355401	16355600	gene	AT2G39190	16349968	16355963	+	Protein kinase superfamily protein	*
Chr2:16355801..16355900	Chr2	16355801	16355900	gene	AT2G39190	16349968	16355963	+	Protein kinase superfamily protein	*
Chr2:16404401..16404500	Chr2	16404401	16404500	gene	AT2G39280	16401526	16406854	-	Ypt/Rab-GAP domain of gyp1p superfamily protein	*
Chr2:16422801..16422900	Chr2	16422801	16422900	NO_DATA
Chr2:16438201..16438300	Chr2	16438201	16438300	gene	AT2G39360	16437472	16440154	-	Protein kinase superfamily protein	*
Chr2:16478301..16478400	Chr2	16478301	16478400	gene	AT2G39480	16477792	16485039	-	P-glycoprotein 6	*
Chr2:16615501..16615600	Chr2	16615501	16615600	gene	AT2G39810	16612800	16618057	+	ubiquitin-protein ligases	*
Chr2:16615901..16616000	Chr2	16615901	16616000	gene	AT2G39810	16612800	16618057	+	ubiquitin-protein ligases	*
Chr2:16656901..16657000	Chr2	16656901	16657000	gene	AT2G39890	16655628	16658331	+	proline transporter 1	*
Chr2:16722601..16722700	Chr2	16722601	16722700	gene	AT2G40030	16714494	16723583	+	nuclear RNA polymerase D1B	*
Chr2:16730101..16730200	Chr2	16730101	16730200	gene	AT2G40070	16728194	16731606	-	no description	*
Chr2:16822401..16822500	Chr2	16822401	16822500	gene	AT2G40270	16821934	16824506	-	Protein kinase family protein	*
Chr2:16854301..16854400	Chr2	16854301	16854400	gene	AT2G40360	16852880	16856690	-	Transducin/WD40 repeat-like superfamily protein	*
Chr2:16959601..16959700	Chr2	16959601	16959700	gene	AT2G40630	16958146	16961144	+	Uncharacterised conserved protein (UCP030365)	*
Chr2:17011001..17011100	Chr2	17011001	17011100	gene	AT2G40760	17010048	17012067	+	Rhodanese/Cell cycle control phosphatase superfamily protein	*
Chr2:17015301..17015400	Chr2	17015301	17015400	gene	AT2G40770	17013269	17021315	-	zinc ion binding	*
Chr2:17015901..17016000	Chr2	17015901	17016000	gene	AT2G40770	17013269	17021315	-	zinc ion binding	*
Chr2:17017501..17017600	Chr2	17017501	17017600	gene	AT2G40770	17013269	17021315	-	zinc ion binding	*
Chr2:17052001..17052100	Chr2	17052001	17052100	gene	AT2G40850	17051123	17053292	+	phosphoinositide 4-kinase gamma 1	*
Chr2:17085501..17085600	Chr2	17085501	17085600	gene	AT2G40940	17084356	17087297	-	ethylene response sensor 1	*
Chr2:17105401..17105500	Chr2	17105401	17105500	gene	AT2G40990	17105097	17106773	-	DHHC-type zinc finger family protein	*
Chr2:17284501..17284700	Chr2	17284501	17284700	gene	AT2G41451	17282899	17285361	+	no description	*
Chr2:17285301..17285400	Chr2	17285301	17285400	gene	AT2G41451	17282899	17285361	+	no description	60
Chr2:17352901..17353000	Chr2	17352901	17353000	gene	AT2G41620	17347304	17355084	-	Nucleoporin interacting component (Nup93/Nic96-like) family protein	*
Chr2:17414001..17414100	Chr2	17414001	17414100	gene	AT2G41740	17410715	17417740	-	villin 2	*
Chr2:17476201..17476300	Chr2	17476201	17476300	gene	AT2G41880	17474619	17477223	+	guanylate kinase 1	*
Chr2:17511901..17512000	Chr2	17511901	17512000	gene	AT2G41945	17509069	17512954	-	no description	*
Chr2:17610801..17610900	Chr2	17610801	17610900	gene	AT2G42270	17604330	17611333	+	U5 small nuclear ribonucleoprotein helicase	*
Chr2:17631901..17632000	Chr2	17631901	17632000	gene	AT2G42330	17630729	17634299	-	GC-rich sequence DNA-binding factor-like protein with Tuftelin interacting domain	*
Chr2:17632901..17633000	Chr2	17632901	17633000	gene	AT2G42330	17630729	17634299	-	GC-rich sequence DNA-binding factor-like protein with Tuftelin interacting domain	*
Chr2:17730001..17730100	Chr2	17730001	17730100	gene	AT2G42580	17728715	17731718	+	tetratricopetide-repeat thioredoxin-like 3	*
Chr2:17737501..17737600	Chr2	17737501	17737600	gene	AT2G42600	17734324	17739085	-	phosphoenolpyruvate carboxylase 2	*
Chr2:17813501..17813600	Chr2	17813501	17813600	gene	AT2G42810	17811935	17816692	-	protein phosphatase 5.2	*
Chr2:17851101..17851200	Chr2	17851101	17851200	gene	AT2G42890	17849819	17854553	+	MEI2-like 2	*
Chr2:17950101..17950200	Chr2	17950101	17950200	gene	AT2G43160	17948062	17953669	+	ENTH/VHS family protein	*
Chr2:17979201..17979300	Chr2	17979201	17979300	gene	AT2G43250	17977228	17979608	+	no description	*
Chr2:18023301..18023400	Chr2	18023301	18023400	gene	AT2G43400	18021180	18025292	+	electron-transfer flavoprotein:ubiquinone oxidoreductase	*
Chr2:18111301..18111400	Chr2	18111301	18111400	gene	AT2G43680	18108349	18111831	+	IQ-domain 14	*
Chr2:18277501..18277600	Chr2	18277501	18277600	gene	AT2G44200	18276210	18278627	+	CBF1-interacting co-repressor CIR, N-terminal	*
Chr2:18292801..18292900	Chr2	18292801	18292900	QTE	QTE_CT00002578_ATREP10D	18288581	18293391	+	AT2TE82905	*
Chr2:18299001..18299100	Chr2	18299001	18299100	gene	AT2G44270	18297861	18300273	-	repressor of lrx1	*
Chr2:18338301..18338400	Chr2	18338301	18338400	gene	AT2G44440	18336400	18339214	-	Emsy N Terminus (ENT) domain-containing protein	*
Chr2:18412901..18413000	Chr2	18412901	18413000	gene	AT2G44610	18411426	18414081	-	Ras-related small GTP-binding family protein	*
Chr2:18514701..18514800	Chr2	18514701	18514800	gene	AT2G44900	18511719	18516408	-	ARABIDILLO-1	*
Chr2:18515101..18515400	Chr2	18515101	18515400	gene	AT2G44900	18511719	18516408	-	ARABIDILLO-1	*
Chr2:18575001..18575100	Chr2	18575001	18575100	gene	AT2G45030	18572411	18576970	+	Translation elongation factor EFG/EF2 protein	*
Chr2:18676801..18676900	Chr2	18676801	18676900	NO_DATA
Chr2:18732401..18732500	Chr2	18732401	18732500	gene	AT2G45440	18730840	18733015	+	dihydrodipicolinate synthase	*
Chr2:18824401..18824500	Chr2	18824401	18824500	gene	AT2G45690	18823171	18825735	-	shrunken seed protein (SSE1)	*
Chr2:18828501..18828600	Chr2	18828501	18828600	gene	AT2G45700	18827000	18830528	-	sterile alpha motif (SAM) domain-containing protein	*
Chr2:18952501..18952600	Chr2	18952501	18952600	gene	AT2G46090	18950856	18953275	+	Diacylglycerol kinase family protein	*
Chr2:18968701..18968800	Chr2	18968701	18968800	gene	AT2G46180	18967359	18971350	-	golgin candidate 4	*
Chr2:19017501..19017600	Chr2	19017501	19017600	gene	AT2G46320	19015813	19018491	+	Mitochondrial substrate carrier family protein	*
Chr2:19063501..19063600	Chr2	19063501	19063600	gene	AT2G46440	19061861	19064881	+	cyclic nucleotide-gated channels	*
Chr2:19098901..19099000	Chr2	19098901	19099000	gene	AT2G46520	19096768	19100272	+	cellular apoptosis susceptibility protein, putative / importin-alpha re-exporter, putative	*
Chr2:19119901..19120000	Chr2	19119901	19120000	gene	AT2G46560	19115371	19125856	-	transducin family protein / WD-40 repeat family protein	*
Chr2:19128101..19128200	Chr2	19128101	19128200	gene	AT2G46570	19126872	19129069	+	laccase 6	*
Chr2:19128101..19128200	Chr2	19128101	19128200	gene	AT2G46572	19126872	19129105	-	no description	*
Chr2:19248301..19248400	Chr2	19248301	19248400	gene	AT2G46830	19245672	19248914	+	circadian clock associated 1	*
Chr2:19655201..19655300	Chr2	19655201	19655300	gene	AT2G48060	19651196	19662617	-	no description	*
Chr2:19672401..19672500	Chr2	19672401	19672500	gene	AT2G48100	19670501	19673292	+	Exonuclease family protein	*
Chr2:19677601..19677700	Chr2	19677601	19677700	gene	AT2G48110	19673293	19679711	+	reduced epidermal fluorescence 4	*
Chr2:19693401..19693500	Chr2	19693401	19693500	gene	AT2G48160	19689409	19696821	-	Tudor/PWWP/MBT domain-containing protein	*
Chr3:53901..54000	Chr3	53901	54000	gene	AT3G01150	51583	54506	+	polypyrimidine tract-binding protein 1	*
Chr3:55301..55400	Chr3	55301	55400	gene	AT3G01160	54541	57462	-	no description	*
Chr3:64101..64200	Chr3	64101	64200	gene	AT3G01180	62245	65845	-	starch synthase 2	*
Chr3:96001..96100	Chr3	96001	96100	gene	AT3G01310	94171	101992	-	Phosphoglycerate mutase-like family protein	*
Chr3:142001..142100	Chr3	142001	142100	gene	AT3G01370	139011	143706	+	CRM family member 2	*
Chr3:157701..157800	Chr3	157701	157800	QTE	QTE_CT00005579_ATREP10D	156971	158138	+	AT3TE00670	*
Chr3:159301..159500	Chr3	159301	159500	gene	AT3G01420	159466	162837	-	Peroxidase superfamily protein	34
Chr3:189701..189900	Chr3	189701	189900	gene	AT3G01480	188384	190851	+	cyclophilin 38	*
Chr3:234901..235000	Chr3	234901	235000	gene	AT3G01620	235197	236925	-	beta-1,4-N-acetylglucosaminyltransferase family protein	197
Chr3:234901..235000	Chr3	234901	235000	gene	AT3G01610	231651	235214	+	cell division cycle 48C	*
Chr3:264101..264200	Chr3	264101	264200	gene	AT3G01720	262251	265905	-	no description	*
Chr3:291101..291300	Chr3	291101	291300	gene	AT3G01810	288538	292755	+	no description	*
Chr3:292001..292100	Chr3	292001	292100	gene	AT3G01810	288538	292755	+	no description	*
Chr3:320301..320400	Chr3	320301	320400	gene	AT3G01930	319061	321560	-	Major facilitator superfamily protein	*
Chr3:396301..396400	Chr3	396301	396400	gene	AT3G02170	396012	399779	-	longifolia2	*
Chr3:408801..408900	Chr3	408801	408900	gene	AT3G02200	406594	409163	+	Proteasome component (PCI) domain protein	*
Chr3:462201..462300	Chr3	462201	462300	gene	AT3G02300	461148	464174	+	Regulator of chromosome condensation (RCC1) family protein	*
Chr3:481001..481100	Chr3	481001	481100	gene	AT3G02350	479006	481474	+	galacturonosyltransferase 9	*
Chr3:504201..504300	Chr3	504201	504300	gene	AT3G02450	502707	505230	-	cell division protein ftsH, putative	*
Chr3:534501..534600	Chr3	534501	534600	gene	AT3G02540	532808	536342	-	Rad23 UV excision repair protein family	*
Chr3:619901..620000	Chr3	619901	620000	gene	AT3G02850	619678	623558	-	STELAR K+ outward rectifier	*
Chr3:642901..643000	Chr3	642901	643000	gene	AT3G02890	640276	645692	+	RING/FYVE/PHD zinc finger superfamily protein	*
Chr3:665901..666000	Chr3	665901	666000	gene	AT3G02950	665358	666907	-	Tho complex subunit 7/Mft1p	*
Chr3:750501..750600	Chr3	750501	750600	gene	AT3G03250	749390	754159	-	UDP-GLUCOSE PYROPHOSPHORYLASE 1	*
Chr3:796101..796200	Chr3	796101	796200	gene	AT3G03360	794906	797013	+	F-box/RNI-like superfamily protein	*
Chr3:805101..805200	Chr3	805101	805200	gene	AT3G03380	799615	808522	+	DegP protease 7	*
Chr3:806201..806300	Chr3	806201	806300	gene	AT3G03380	799615	808522	+	DegP protease 7	*
Chr3:818001..818100	Chr3	818001	818100	gene	AT3G03440	815644	818834	+	ARM repeat superfamily protein	*
Chr3:853901..854000	Chr3	853901	854000	gene	AT3G03560	852910	856486	-	no description	*
Chr3:861201..861300	Chr3	861201	861300	gene	AT3G03580	860512	863352	-	Tetratricopeptide repeat (TPR)-like superfamily protein	*
Chr3:966101..966200	Chr3	966101	966200	gene	AT3G03790	961997	968149	+	ankyrin repeat family protein / regulator of chromosome condensation (RCC1) family protein	*
Chr3:971601..971700	Chr3	971601	971700	gene	AT3G03800	969107	971460	+	syntaxin of plants 131	141
Chr3:971601..971700	Chr3	971601	971700	gene	AT3G03810	971672	976367	-	O-fucosyltransferase family protein	28
Chr3:1026001..1026100	Chr3	1026001	1026100	gene	AT3G03960	1024258	1027891	+	TCP-1/cpn60 chaperonin family protein	*
Chr3:1026301..1026400	Chr3	1026301	1026400	gene	AT3G03960	1024258	1027891	+	TCP-1/cpn60 chaperonin family protein	*
Chr3:1069201..1069300	Chr3	1069201	1069300	gene	AT3G04080	1067790	1071295	-	apyrase 1	*
Chr3:1085001..1085100	Chr3	1085001	1085100	gene	AT3G04130	1083974	1086385	+	Tetratricopeptide repeat (TPR)-like superfamily protein	*
Chr3:1118101..1118200	Chr3	1118101	1118200	gene	AT3G04240	1113934	1120872	-	Tetratricopeptide repeat (TPR)-like superfamily protein	*
Chr3:1141701..1141800	Chr3	1141701	1141800	gene	AT3G04310	1141581	1142528	-	no description	*
Chr3:1150401..1150500	Chr3	1150401	1150500	gene	AT3G04340	1146800	1153341	-	FtsH extracellular protease family	*
Chr3:1372701..1372800	Chr3	1372701	1372800	gene	AT3G04950	1371705	1373477	+	no description	*
Chr3:1381501..1381600	Chr3	1381501	1381600	gene	AT3G04980	1378684	1382181	-	DNAJ heat shock N-terminal domain-containing protein	*
Chr3:1402001..1402100	Chr3	1402001	1402100	gene	AT3G05040	1401271	1408197	-	ARM repeat superfamily protein	*
Chr3:1417201..1417300	Chr3	1417201	1417300	gene	AT3G05070	1416148	1417806	+	no description	*
Chr3:1421301..1421400	Chr3	1421301	1421400	gene	AT3G05090	1417893	1423664	-	Transducin/WD40 repeat-like superfamily protein	*
Chr3:1436901..1437000	Chr3	1436901	1437000	gene	AT3G05140	1435698	1438341	-	ROP binding protein kinases 2	*
Chr3:1504501..1504600	Chr3	1504501	1504600	gene	AT3G05280	1503758	1505654	-	Integral membrane Yip1 family protein	*
Chr3:1570501..1570600	Chr3	1570501	1570600	gene	AT3G05430	1567625	1571072	+	Tudor/PWWP/MBT superfamily protein	*
Chr3:1579001..1579100	Chr3	1579001	1579100	QTE	QTE_CT00029877_ATMUN1	1578905	1578961	-	AT3TE06640	40
Chr3:1628601..1628700	Chr3	1628601	1628700	NO_DATA
Chr3:1655001..1655100	Chr3	1655001	1655100	gene	AT3G05670	1653264	1657159	+	RING/U-box protein	*
Chr3:1666001..1666100	Chr3	1666001	1666100	gene	AT3G05680	1660523	1672522	-	embryo defective 2016	*
Chr3:1666301..1666400	Chr3	1666301	1666400	gene	AT3G05680	1660523	1672522	-	embryo defective 2016	*
Chr3:1745501..1745600	Chr3	1745501	1745600	NO_DATA
Chr3:1803501..1803600	Chr3	1803501	1803600	gene	AT3G06010	1802228	1807478	-	Homeotic gene regulator	*
Chr3:1925901..1926000	Chr3	1925901	1926000	gene	AT3G06350	1924310	1927759	-	dehydroquinate dehydratase, putative / shikimate dehydrogenase, putative	*
Chr3:1942201..1942300	Chr3	1942201	1942300	gene	AT3G06400	1940973	1946924	+	chromatin-remodeling protein 11	*
Chr3:1974501..1974600	Chr3	1974501	1974600	gene	AT3G06440	1972622	1975754	-	Galactosyltransferase family protein	*
Chr3:2025601..2025700	Chr3	2025601	2025700	gene	AT3G06530	2022433	2033791	+	ARM repeat superfamily protein	*
Chr3:2032001..2032100	Chr3	2032001	2032100	gene	AT3G06530	2022433	2033791	+	ARM repeat superfamily protein	*
Chr3:2041001..2041100	Chr3	2041001	2041100	gene	AT3G06550	2039064	2042959	-	O-acetyltransferase family protein	*
Chr3:2133901..2134000	Chr3	2133901	2134000	gene	AT3G06760	2132758	2134556	+	Drought-responsive family protein	*
Chr3:2163001..2163100	Chr3	2163001	2163100	gene	AT3G06860	2161869	2166349	+	multifunctional protein 2	*
Chr3:2163601..2163700	Chr3	2163601	2163700	gene	AT3G06860	2161869	2166349	+	multifunctional protein 2	*
Chr3:2223601..2223700	Chr3	2223601	2223700	QTE	QTE_CT00015184_VANDAL17	2223065	2223504	+	AT3TE09350	97
Chr3:2223601..2223700	Chr3	2223601	2223700	gene	AT3G07030	2223001	2225254	-	Alba DNA/RNA-binding protein	*
Chr3:2319301..2319400	Chr3	2319301	2319400	QTE	QTE_CT00022832_ATENSPM5	2319401	2319594	+	AT3TE09750	1
Chr3:2322701..2323000	Chr3	2322701	2323000	gene	AT3G07290	2321740	2324382	-	Pentatricopeptide repeat (PPR) superfamily protein	*
Chr3:2336401..2336500	Chr3	2336401	2336500	gene	AT3G07330	2335612	2339100	-	Cellulose-synthase-like C6	*
Chr3:2337501..2337600	Chr3	2337501	2337600	gene	AT3G07330	2335612	2339100	-	Cellulose-synthase-like C6	*
Chr3:2369101..2369200	Chr3	2369101	2369200	gene	AT3G07400	2367302	2372445	+	lipase class 3 family protein	*
Chr3:2411601..2411700	Chr3	2411601	2411700	gene	AT3G07560	2411321	2413475	-	peroxin 13	*
Chr3:2443901..2444000	Chr3	2443901	2444000	gene	AT3G07650	2441657	2444532	+	CONSTANS-like 9	*
Chr3:2486301..2486400	Chr3	2486301	2486400	gene	AT3G07780	2484469	2487024	+	Protein of unknown function (DUF1423)	*
Chr3:2587801..2587900	Chr3	2587801	2587900	gene	AT3G08530	2586806	2595572	-	Clathrin, heavy chain	*
Chr3:2591601..2591700	Chr3	2591601	2591700	gene	AT3G08530	2586806	2595572	-	Clathrin, heavy chain	*
Chr3:2705501..2705600	Chr3	2705501	2705600	NO_DATA
Chr3:2783201..2783300	Chr3	2783201	2783300	gene	AT3G09090	2782698	2787804	-	defective in exine formation protein (DEX1)	*
Chr3:2836501..2836600	Chr3	2836501	2836600	gene	AT3G09240	2835668	2837956	-	Protein kinase protein with tetratricopeptide repeat domain	*
Chr3:2900101..2900200	Chr3	2900101	2900200	gene	AT3G09410	2897638	2901019	-	Pectinacetylesterase family protein	*
Chr3:2938101..2938200	Chr3	2938101	2938200	gene	AT3G09560	2934617	2939456	-	Lipin family protein	*
Chr3:2980901..2981000	Chr3	2980901	2981000	gene	AT3G09720	2980221	2983618	-	P-loop containing nucleoside triphosphate hydrolases superfamily protein	*
Chr3:3021401..3021500	Chr3	3021401	3021500	gene	AT3G09840	3019340	3023052	+	cell division cycle 48	*
Chr3:3022401..3022500	Chr3	3022401	3022500	gene	AT3G09840	3019340	3023052	+	cell division cycle 48	*
Chr3:3031501..3031600	Chr3	3031501	3031600	gene	AT3G09880	3029511	3032256	+	Protein phosphatase 2A regulatory B subunit family protein	*
Chr3:3035701..3035800	Chr3	3035701	3035800	gene	AT3G09900	3034557	3036593	+	RAB GTPase homolog E1E	*
Chr3:3043301..3043400	Chr3	3043301	3043400	gene	AT3G09920	3038780	3044919	-	phosphatidyl inositol monophosphate 5 kinase	*
Chr3:3063301..3063600	Chr3	3063301	3063600	gene	AT3G09970	3063774	3065575	+	Calcineurin-like metallo-phosphoesterase superfamily protein	174
Chr3:3063301..3063600	Chr3	3063301	3063600	gene	AT3G09960	3061952	3063594	+	Calcineurin-like metallo-phosphoesterase superfamily protein	293
Chr3:3070801..3071000	Chr3	3070801	3071000	gene	AT3G09980	3069231	3071429	+	Family of unknown function (DUF662)	*
Chr3:3081401..3081500	Chr3	3081401	3081500	NO_DATA
Chr3:3153401..3153500	Chr3	3153401	3153500	gene	AT3G10180	3146393	3154644	-	P-loop containing nucleoside triphosphate hydrolases superfamily protein	*
Chr3:3162901..3163000	Chr3	3162901	3163000	gene	AT3G10220	3161757	3164231	+	tubulin folding cofactor B	*
Chr3:3163201..3163300	Chr3	3163201	3163300	gene	AT3G10220	3161757	3164231	+	tubulin folding cofactor B	*
Chr3:3194101..3194200	Chr3	3194101	3194200	gene	AT3G10310	3190001	3195005	+	P-loop nucleoside triphosphate hydrolases superfamily protein with CH (Calponin Homology) domain	*
Chr3:3218401..3218500	Chr3	3218401	3218500	gene	AT3G10370	3216368	3219270	+	FAD-dependent oxidoreductase family protein	*
Chr3:3224601..3224700	Chr3	3224601	3224700	gene	AT3G10380	3219523	3228933	-	subunit of exocyst complex 8	*
Chr3:3230601..3230700	Chr3	3230601	3230700	gene	AT3G10390	3229293	3232345	+	Flavin containing amine oxidoreductase family protein	*
Chr3:3237201..3237300	Chr3	3237201	3237300	gene	AT3G10410	3235291	3238113	-	SERINE CARBOXYPEPTIDASE-LIKE 49	*
Chr3:3323901..3324000	Chr3	3323901	3324000	gene	AT3G10640	3323310	3325046	-	SNF7 family protein	*
Chr3:3328701..3328800	Chr3	3328701	3328800	gene	AT3G10650	3325170	3330892	-	no description	*
Chr3:3363001..3363100	Chr3	3363001	3363100	gene	AT3G10740	3360888	3365414	-	alpha-L-arabinofuranosidase 1	*
Chr3:3388401..3388500	Chr3	3388401	3388500	gene	AT3G10820	3387200	3391003	+	Transcription elongation factor (TFIIS) family protein	*
Chr3:3445001..3445100	Chr3	3445001	3445100	gene	AT3G10986	3444203	3445672	-	Protein of unknown function (DUF567)	*
Chr3:3484401..3484500	Chr3	3484401	3484500	gene	AT3G11130	3482149	3491908	-	Clathrin, heavy chain	*
Chr3:3490601..3490700	Chr3	3490601	3490700	gene	AT3G11130	3482149	3491908	-	Clathrin, heavy chain	*
Chr3:3673401..3673500	Chr3	3673401	3673500	gene	AT3G11630	3672120	3674075	+	Thioredoxin superfamily protein	*
Chr3:3702901..3703000	Chr3	3702901	3703000	gene	AT3G11710	3702169	3705714	-	lysyl-tRNA synthetase 1	*
Chr3:3739901..3740000	Chr3	3739901	3740000	gene	AT3G11850	3738897	3741714	-	Protein of unknown function, DUF593	*
Chr3:3756801..3756900	Chr3	3756801	3756900	gene	AT3G11890	3755542	3757775	+	Sterile alpha motif (SAM) domain-containing protein	*
Chr3:3765301..3765400	Chr3	3765301	3765400	gene	AT3G11910	3761388	3770563	-	ubiquitin-specific protease 13	*
Chr3:3783401..3783500	Chr3	3783401	3783500	gene	AT3G11950	3783111	3785660	-	TRAF-like superfamily protein	*
Chr3:3850601..3850800	Chr3	3850601	3850800	gene	AT3G12080	3847792	3852138	+	GTP-binding family protein	*
Chr3:4050601..4050700	Chr3	4050601	4050700	gene	AT3G12740	4049515	4051775	+	ALA-interacting subunit 1	*
Chr3:4073201..4073300	Chr3	4073201	4073300	gene	AT3G12810	4065042	4074078	+	SNF2 domain-containing protein / helicase domain-containing protein	*
Chr3:4168501..4168600	Chr3	4168501	4168600	gene	AT3G13020	4166995	4168917	-	hAT transposon superfamily protein	*
Chr3:4190501..4190600	Chr3	4190501	4190600	gene	AT3G13065	4187371	4191298	+	STRUBBELIG-receptor family 4	*
Chr3:4236601..4236700	Chr3	4236601	4236700	gene	AT3G13180	4236017	4240011	-	NOL1/NOP2/sun family protein / antitermination NusB domain-containing protein	*
Chr3:4339201..4339300	Chr3	4339201	4339300	gene	AT3G13360	4338359	4340412	-	WPP domain interacting protein 3	*
Chr3:4383101..4383200	Chr3	4383101	4383200	gene	AT3G13450	4382198	4384436	-	Transketolase family protein	*
Chr3:4385401..4385500	Chr3	4385401	4385500	gene	AT3G13460	4384714	4388525	-	evolutionarily conserved C-terminal region 2	*
Chr3:4434901..4435000	Chr3	4434901	4435000	gene	AT3G13580	4433047	4435305	+	Ribosomal protein L30/L7 family protein	*
Chr3:4514301..4514400	Chr3	4514301	4514400	gene	AT3G13750	4510965	4516298	+	beta galactosidase 1	*
Chr3:4515701..4515800	Chr3	4515701	4515800	gene	AT3G13750	4510965	4516298	+	beta galactosidase 1	*
Chr3:4523401..4523500	Chr3	4523401	4523500	gene	AT3G13772	4521532	4524394	-	transmembrane nine 7	*
Chr3:4566801..4566900	Chr3	4566801	4566900	gene	AT3G13870	4565412	4571260	-	Root hair defective 3 GTP-binding protein (RHD3)	*
Chr3:4598801..4598900	Chr3	4598801	4598900	gene	AT3G13930	4595876	4600469	+	Dihydrolipoamide acetyltransferase, long form protein	*
Chr3:4639701..4640000	Chr3	4639701	4640000	gene	AT3G14010	4636254	4640981	+	CTC-interacting domain 4	*
Chr3:4680901..4681000	Chr3	4680901	4681000	gene	AT3G14120	4677813	4685666	+	no description	*
Chr3:4726801..4726900	Chr3	4726801	4726900	NO_DATA
Chr3:4761101..4761200	Chr3	4761101	4761200	gene	AT3G14270	4753925	4761456	+	phosphatidylinositol-4-phosphate 5-kinase family protein	*
Chr3:4872901..4873000	Chr3	4872901	4873000	NO_DATA
Chr3:4893601..4893700	Chr3	4893601	4893700	gene	AT3G14570	4892643	4902628	+	glucan synthase-like 4	*
Chr3:4898301..4898400	Chr3	4898301	4898400	gene	AT3G14570	4892643	4902628	+	glucan synthase-like 4	*
Chr3:4955001..4955100	Chr3	4955001	4955100	gene	AT3G14750	4953576	4955656	-	no description	*
Chr3:5043901..5044000	Chr3	5043901	5044000	gene	AT3G14980	5039931	5045403	-	Acyl-CoA N-acyltransferase with RING/FYVE/PHD-type zinc finger protein	*
Chr3:5138001..5138100	Chr3	5138001	5138100	NO_DATA
Chr3:5199401..5199500	Chr3	5199401	5199500	gene	AT3G15390	5196522	5200337	-	silencing defective 5	*
Chr3:5204201..5204300	Chr3	5204201	5204300	gene	AT3G15410	5203292	5207559	+	Leucine-rich repeat (LRR) family protein	*
Chr3:5217301..5217400	Chr3	5217301	5217400	gene	AT3G15470	5216262	5220218	-	Transducin/WD40 repeat-like superfamily protein	*
Chr3:5331601..5331700	Chr3	5331601	5331700	gene	AT3G15730	5330322	5333745	+	phospholipase D alpha 1	*
Chr3:5344401..5344500	Chr3	5344401	5344500	gene	AT3G15790	5343016	5344700	+	methyl-CPG-binding domain 11	*
Chr3:5365501..5365600	Chr3	5365501	5365600	gene	AT3G15880	5364081	5372293	-	WUS-interacting protein 2	*
Chr3:5442301..5442400	Chr3	5442301	5442400	gene	AT3G16030	5439609	5442802	+	lectin protein kinase family protein	*
Chr3:5450901..5451000	Chr3	5450901	5451000	gene	AT3G16060	5447343	5451527	+	ATP binding microtubule motor family protein	*
Chr3:5461101..5461400	Chr3	5461101	5461400	gene	AT3G16110	5460793	5463760	-	PDI-like 1-6	*
Chr3:5468201..5468300	Chr3	5468201	5468300	gene	AT3G16130	5466246	5468774	+	RHO guanyl-nucleotide exchange factor 13	*
Chr3:5477601..5477700	Chr3	5477601	5477700	gene	AT3G16170	5476074	5480302	+	AMP-dependent synthetase and ligase family protein	*
Chr3:5511801..5511900	Chr3	5511801	5511900	gene	AT3G16260	5509374	5513204	+	tRNAse Z4	*
Chr3:5601501..5601600	Chr3	5601501	5601600	gene	AT3G16480	5599778	5602986	+	mitochondrial processing peptidase alpha subunit	*
Chr3:5648101..5648200	Chr3	5648101	5648200	gene	AT3G16580	5647376	5648746	-	F-box and associated interaction domains-containing protein	*
Chr3:5663301..5663400	Chr3	5663301	5663400	gene	AT3G16630	5662384	5667803	-	P-loop containing nucleoside triphosphate hydrolases superfamily protein	*
Chr3:5674001..5674200	Chr3	5674001	5674200	gene	AT3G16650	5671067	5675324	+	Transducin/WD40 repeat-like superfamily protein	*
Chr3:5696901..5697000	Chr3	5696901	5697000	gene	AT3G16730	5695410	5699167	-	no description	*
Chr3:5715401..5715500	Chr3	5715401	5715500	gene	AT3G16785	5711082	5719023	+	phospholipase D P1	*
Chr3:5730201..5730300	Chr3	5730201	5730300	NO_DATA
Chr3:5735401..5735500	Chr3	5735401	5735500	gene	AT3G16830	5731534	5737772	+	TOPLESS-related 2	*
Chr3:5741101..5741200	Chr3	5741101	5741200	gene	AT3G16840	5737886	5743144	-	P-loop containing nucleoside triphosphate hydrolases superfamily protein	*
Chr3:5767601..5767700	Chr3	5767601	5767700	gene	AT3G16880	5766733	5767830	+	F-box and associated interaction domains-containing protein	*
Chr3:5917501..5917600	Chr3	5917501	5917600	gene	AT3G17330	5916940	5920188	-	evolutionarily conserved C-terminal region 6	*
Chr3:5981201..5981300	Chr3	5981201	5981300	gene	AT3G17470	5979834	5982115	+	Ca2+-activated RelA/spot homolog	*
Chr3:6026701..6026800	Chr3	6026701	6026800	gene	AT3G17620	6026446	6027694	-	F-box and associated interaction domains-containing protein	*
Chr3:6029901..6030000	Chr3	6029901	6030000	gene	AT3G17630	6029201	6031773	+	cation/H+ exchanger 19	*
Chr3:6046501..6046600	Chr3	6046501	6046600	gene	AT3G17690	6045002	6048488	+	cyclic nucleotide gated channel 19	*
Chr3:6067601..6067700	Chr3	6067601	6067700	gene	AT3G17740	6067759	6072839	-	no description	59
Chr3:6107101..6107200	Chr3	6107101	6107200	gene	AT3G17840	6106028	6108675	+	receptor-like kinase 902	*
Chr3:6196701..6196800	Chr3	6196701	6196800	gene	AT3G18090	6194564	6200237	+	nuclear RNA polymerase D2B	*
Chr3:6256601..6256700	Chr3	6256601	6256700	gene	AT3G18240	6255742	6258090	+	Ribosomal protein S24/S35, mitochondrial	*
Chr3:6262901..6263000	Chr3	6262901	6263000	gene	AT3G18270	6261905	6264309	+	cytochrome P450, family 77, subfamily A, polypeptide 5 pseudogene	*
Chr3:6269101..6269200	Chr3	6269101	6269200	NO_DATA
Chr3:6286201..6286300	Chr3	6286201	6286300	gene	AT3G18310	6284356	6287144	-	no description	*
Chr3:6317401..6317500	Chr3	6317401	6317500	gene	AT3G18390	6313485	6317971	+	CRS1 / YhbY (CRM) domain-containing protein	*
Chr3:6365901..6366100	Chr3	6365901	6366100	QTE	QTE_CT00011264_HELITRONY3	6366116	6366740	-	AT3TE26790	16
Chr3:6365901..6366100	Chr3	6365901	6366100	QTE	QTE_CT00030068_HELITRONY3	6366072	6366115	-	AT3TE26785	28
Chr3:6365901..6366100	Chr3	6365901	6366100	QTE	QTE_CT00015558_ARNOLDY2	6365650	6366071	-	AT3TE26780	170
Chr3:6451901..6452000	Chr3	6451901	6452000	gene	AT3G18730	6445852	6453159	-	tetratricopeptide repeat (TPR)-containing protein	*
Chr3:6455801..6455900	Chr3	6455801	6455900	gene	AT3G18750	6454110	6457512	-	with no lysine (K) kinase 6	*
Chr3:6461101..6461200	Chr3	6461101	6461200	gene	AT3G18770	6459884	6463059	-	Autophagy-related protein 13	*
Chr3:6505701..6505800	Chr3	6505701	6505800	gene	AT3G18860	6501668	6508553	+	transducin family protein / WD-40 repeat family protein	*
Chr3:6549401..6549500	Chr3	6549401	6549500	gene	AT3G18990	6548869	6551853	-	AP2/B3-like transcriptional factor family protein	*
Chr3:6640901..6641000	Chr3	6640901	6641000	gene	AT3G19190	6639711	6648857	+	autophagy 2	*
Chr3:6660501..6660600	Chr3	6660501	6660600	gene	AT3G19220	6659164	6660852	+	protein disulfide isomerases	*
Chr3:6727101..6727200	Chr3	6727101	6727200	gene	AT3G19400	6725468	6727000	+	Cysteine proteinases superfamily protein	101
Chr3:6756901..6757000	Chr3	6756901	6757000	gene	AT3G19490	6754615	6758261	-	sodium:hydrogen antiporter 1	*
Chr3:6764801..6764900	Chr3	6764801	6764900	gene	AT3G19510	6762764	6766588	-	Homeodomain-like protein with RING/FYVE/PHD-type zinc finger domain	*
Chr3:6798901..6799000	Chr3	6798901	6799000	gene	AT3G19570	6797485	6801740	+	Family of unknown function (DUF566)	*
Chr3:6822501..6822600	Chr3	6822501	6822600	gene	AT3G19640	6820926	6823306	+	magnesium transporter 4	*
Chr3:6868801..6868900	Chr3	6868801	6868900	gene	AT3G19770	6866806	6869479	+	Vacuolar sorting protein 9 (VPS9) domain	*
Chr3:6878201..6878300	Chr3	6878201	6878300	gene	AT3G19810	6877575	6879399	-	Protein of unknown function (DUF177)	*
Chr3:6894801..6894900	Chr3	6894801	6894900	gene	AT3G19840	6891086	6897356	+	pre-mRNA-processing protein 40C	*
Chr3:6904801..6904900	Chr3	6904801	6904900	gene	AT3G19860	6903833	6906128	+	basic helix-loop-helix (bHLH) DNA-binding superfamily protein	*
Chr3:6927601..6927700	Chr3	6927601	6927700	gene	AT3G19910	6926308	6929567	+	RING/U-box superfamily protein	*
Chr3:6952501..6952600	Chr3	6952501	6952600	gene	AT3G19960	6948774	6956966	+	myosin 1	*
Chr3:6984101..6984400	Chr3	6984101	6984400	gene	AT3G20020	6983705	6988099	-	protein arginine methyltransferase 6	*
Chr3:6997701..6997800	Chr3	6997701	6997800	gene	AT3G20040	6994894	6998171	+	Hexokinase	*
Chr3:7017001..7017100	Chr3	7017001	7017100	gene	AT3G20090	7015797	7018360	+	cytochrome P450, family 705, subfamily A, polypeptide 18	*
Chr3:7035801..7035900	Chr3	7035801	7035900	gene	AT3G20150	7031332	7037010	+	Kinesin motor family protein	*
Chr3:7055701..7055800	Chr3	7055701	7055800	gene	AT3G20230	7055353	7056758	-	Ribosomal L18p/L5e family protein	*
Chr3:7075801..7075900	Chr3	7075801	7075900	gene	AT3G20290	7074817	7078871	-	EPS15 homology domain 1	*
Chr3:7118401..7118500	Chr3	7118401	7118500	gene	AT3G20410	7116201	7119121	+	calmodulin-domain protein kinase 9	*
Chr3:7158801..7158900	Chr3	7158801	7158900	gene	AT3G20500	7157906	7160417	+	purple acid phosphatase 18	*
Chr3:7204101..7204200	Chr3	7204101	7204200	gene	AT3G20630	7202773	7208402	-	ubiquitin-specific protease 14	*
Chr3:7221501..7221600	Chr3	7221501	7221600	gene	AT3G20650	7220799	7224090	-	mRNA capping enzyme family protein	*
Chr3:7232101..7232200	Chr3	7232101	7232200	gene	AT3G20690	7231570	7232682	-	F-box and associated interaction domains-containing protein	*
Chr3:7247601..7247700	Chr3	7247601	7247700	gene	AT3G20730	7247095	7249145	+	Tetratricopeptide repeat (TPR)-like superfamily protein	*
Chr3:7253901..7254100	Chr3	7253901	7254100	NO_DATA
Chr3:7261701..7261800	Chr3	7261701	7261800	gene	AT3G20770	7260432	7263352	-	Ethylene insensitive 3 family protein	*
Chr3:7265201..7265300	Chr3	7265201	7265300	gene	AT3G20780	7263900	7268572	-	topoisomerase 6 subunit B	*
Chr3:7270401..7270500	Chr3	7270401	7270500	gene	AT3G20790	7268752	7271287	+	NAD(P)-binding Rossmann-fold superfamily protein	*
Chr3:7274901..7275000	Chr3	7274901	7275000	QTE	QTE_CT00021797_VANDAL8	7274548	7274766	-	AT3TE30560	135
Chr3:7392401..7392500	Chr3	7392401	7392500	gene	AT3G21090	7391438	7395041	-	ABC-2 type transporter family protein	*
Chr3:7423001..7423100	Chr3	7423001	7423100	gene	AT3G21175	7422036	7424905	+	ZIM-like 1	*
Chr3:7432801..7432900	Chr3	7432801	7432900	gene	AT3G21190	7432299	7434665	-	O-fucosyltransferase family protein	*
Chr3:7439201..7439300	Chr3	7439201	7439300	gene	AT3G21210	7437964	7440826	-	zinc ion binding	*
Chr3:7461701..7461800	Chr3	7461701	7461800	gene	AT3G21250	7457433	7463525	-	multidrug resistance-associated protein 6	*
Chr3:7486301..7486400	Chr3	7486301	7486400	gene	AT3G21290	7482131	7488935	+	dentin sialophosphoprotein-related	*
Chr3:7518501..7518600	Chr3	7518501	7518600	gene	AT3G21350	7517070	7518744	+	RNA polymerase transcriptional regulation mediator-related	*
Chr3:7548101..7548200	Chr3	7548101	7548200	gene	AT3G21430	7544628	7553579	-	DNA binding	*
Chr3:7552201..7552300	Chr3	7552201	7552300	gene	AT3G21430	7544628	7553579	-	DNA binding	*
Chr3:7575501..7575600	Chr3	7575501	7575600	gene	AT3G21500	7573634	7576623	-	1-deoxy-D-xylulose 5-phosphate synthase 1	*
Chr3:7605601..7605700	Chr3	7605601	7605700	gene	AT3G21590	7604551	7605789	-	Senescence/dehydration-associated protein-related	*
Chr3:7686601..7686700	Chr3	7686601	7686700	gene	AT3G21810	7684430	7688616	+	Zinc finger C-x8-C-x5-C-x3-H type family protein	*
Chr3:7745601..7745700	Chr3	7745601	7745700	gene	AT3G21980	7745143	7746161	+	Domain of unknown function (DUF26)	*
Chr3:7823301..7823400	Chr3	7823301	7823400	gene	AT3G22170	7822018	7826085	-	far-red elongated hypocotyls 3	*
Chr3:7840201..7840300	Chr3	7840201	7840300	gene	AT3G22220	7839555	7842874	-	hAT transposon superfamily	*
Chr3:7886401..7886500	Chr3	7886401	7886500	gene	AT3G22300	7885668	7886820	+	ribosomal protein S10	*
Chr3:8004901..8005000	Chr3	8004901	8005000	gene	AT3G22590	8003934	8005579	+	PLANT HOMOLOGOUS TO PARAFIBROMIN	*
Chr3:8005501..8005600	Chr3	8005501	8005600	gene	AT3G22590	8003934	8005579	+	PLANT HOMOLOGOUS TO PARAFIBROMIN	78
Chr3:8006601..8006700	Chr3	8006601	8006700	gene	AT3G22600	8006508	8007471	-	Bifunctional inhibitor/lipid-transfer protein/seed storage 2S albumin superfamily protein	*
Chr3:8029301..8029400	Chr3	8029301	8029400	gene	AT3G22720	8028961	8030097	-	F-box and associated interaction domains-containing protein	*
Chr3:8051601..8051700	Chr3	8051601	8051700	gene	AT3G22780	8048802	8052260	+	Tesmin/TSO1-like CXC domain-containing protein	*
Chr3:8205101..8205200	Chr3	8205101	8205200	gene	AT3G23070	8203469	8207419	+	CRM family member 3A	*
Chr3:8206301..8206400	Chr3	8206301	8206400	gene	AT3G23070	8203469	8207419	+	CRM family member 3A	*
Chr3:8263501..8263700	Chr3	8263501	8263700	NO_DATA
Chr3:8335701..8335800	Chr3	8335701	8335800	gene	AT3G23300	8333025	8336146	+	S-adenosyl-L-methionine-dependent methyltransferases superfamily protein	*
Chr3:8366801..8366900	Chr3	8366801	8366900	QTE	QTE_CT00005587_ATREP10D	8366165	8366697	+	AT3TE35055	104
Chr3:8366801..8366900	Chr3	8366801	8366900	QTE	QTE_CT00021377_ATREP11	8366835	8366922	+	AT3TE35065	65
Chr3:8366801..8366900	Chr3	8366801	8366900	QTE	QTE_CT00010468_ATREP10D	8366698	8366834	-	AT3TE35060	33
Chr3:8373301..8373400	Chr3	8373301	8373400	NO_DATA
Chr3:8411301..8411600	Chr3	8411301	8411600	QTE	QTE_CT00025816_ATHILA4C	8411692	8411819	-	AT3TE35265	92
Chr3:8411301..8411600	Chr3	8411301	8411600	QTE	QTE_CT00010666_ATHILA6A	8410613	8411270	-	AT3TE35255	31
Chr3:8411301..8411600	Chr3	8411301	8411600	gene	AT3G23450	8410433	8412193	+	no description	*
Chr3:8411301..8411600	Chr3	8411301	8411600	QTE	QTE_CT00023513_VANDAL1	8411460	8411634	-	AT3TE35260	140
Chr3:8441001..8441100	Chr3	8441001	8441100	gene	AT3G23530	8436671	8442846	+	Cyclopropane-fatty-acyl-phospholipid synthase	*
Chr3:8446301..8446400	Chr3	8446301	8446400	gene	AT3G23540	8443445	8448070	+	alpha/beta-Hydrolases superfamily protein	*
Chr3:8470601..8470700	Chr3	8470601	8470700	gene	AT3G23590	8467449	8473627	+	REF4-related 1	*
Chr3:8497001..8497200	Chr3	8497001	8497200	gene	AT3G23633	8496440	8497281	-	F-box associated ubiquitination effector family protein	*
Chr3:8523701..8523800	Chr3	8523701	8523800	gene	AT3G23670	8519164	8525289	+	phragmoplast-associated kinesin-related protein, putative	*
Chr3:8529501..8529600	Chr3	8529501	8529600	gene	AT3G23690	8528632	8531012	-	basic helix-loop-helix (bHLH) DNA-binding superfamily protein	*
Chr3:8606701..8606800	Chr3	8606701	8606800	gene	AT3G23830	8606477	8608083	-	glycine-rich RNA-binding protein 4	*
Chr3:8634501..8634600	Chr3	8634501	8634600	gene	AT3G23900	8631584	8636059	-	RNA recognition motif (RRM)-containing protein	*
Chr3:8652201..8652300	Chr3	8652201	8652300	gene	AT3G23940	8648674	8652605	+	dehydratase family	*
Chr3:8749501..8749600	Chr3	8749501	8749600	gene	AT3G24200	8747831	8751634	-	FAD/NAD(P)-binding oxidoreductase family protein	*
Chr3:8814801..8814900	Chr3	8814801	8814900	NO_DATA
Chr3:8825601..8825700	Chr3	8825601	8825700	gene	AT3G24320	8822979	8829694	-	MUTL protein homolog 1	*
Chr3:8877201..8877300	Chr3	8877201	8877300	gene	AT3G24440	8876027	8878171	-	Fibronectin type III domain-containing protein	*
Chr3:8936901..8937000	Chr3	8936901	8937000	QTE	QTE_CT00018440_ATHAT10	8936457	8936775	-	AT3TE37380	126
Chr3:8945801..8945900	Chr3	8945801	8945900	gene	AT3G24530	8945425	8947938	-	AAA-type ATPase family protein / ankyrin repeat family protein	*
Chr3:8989601..8989700	Chr3	8989601	8989700	gene	AT3G24630	8988055	8990873	+	no description	*
Chr3:9020001..9020100	Chr3	9020001	9020100	QTE	QTE_CT00006552_ATREP3	9019589	9020614	+	AT3TE37705	*
Chr3:9088501..9088600	Chr3	9088501	9088600	gene	AT3G24880	9086242	9095537	-	Helicase/SANT-associated, DNA binding protein	*
Chr3:9157601..9157800	Chr3	9157601	9157800	gene	AT3G25150	9156957	9160100	-	Nuclear transport factor 2 (NTF2) family protein with RNA binding (RRM-RBD-RNP motifs) domain	*
Chr3:9186101..9186200	Chr3	9186101	9186200	NO_DATA
Chr3:9203401..9203500	Chr3	9203401	9203500	gene	AT3G25265	9202880	9203623	-	low-molecular-weight cysteine-rich 4	*
Chr3:9212101..9212200	Chr3	9212101	9212200	NO_DATA
Chr3:9242501..9242600	Chr3	9242501	9242600	gene	AT3G25490	9241725	9243485	+	Protein kinase family protein	*
Chr3:9265201..9265300	Chr3	9265201	9265300	gene	AT3G25510	9260838	9268797	-	disease resistance protein (TIR-NBS-LRR class), putative	*
Chr3:9297001..9297100	Chr3	9297001	9297100	gene	AT3G25585	9295309	9298746	+	aminoalcoholphosphotransferase	*
Chr3:9309601..9309700	Chr3	9309601	9309700	gene	AT3G25610	9308942	9313353	-	ATPase E1-E2 type family protein / haloacid dehalogenase-like hydrolase family protein	*
Chr3:9518101..9518200	Chr3	9518101	9518200	gene	AT3G26030	9517313	9519559	+	serine/threonine protein phosphatase 2A 55 kDa regulatory subunit B prime delta	*
Chr3:9575901..9576000	Chr3	9575901	9576000	QTE	QTE_CT00012132_ATREP19	9575237	9575819	+	AT3TE39965	82
Chr3:9575901..9576000	Chr3	9575901	9576000	QTE	QTE_CT00029107_ATREP3	9575820	9575888	+	AT3TE39970	13
Chr3:9575901..9576000	Chr3	9575901	9576000	QTE	QTE_CT00019302_ATLINE1_1	9575900	9576191	+	AT3TE39975	*
Chr3:9629701..9629800	Chr3	9629701	9629800	QTE	QTE_CT00008560_ATREP10D	9629221	9630035	+	AT3TE40160	*
Chr3:9652001..9652100	Chr3	9652001	9652100	gene	AT3G26340	9650417	9652897	-	N-terminal nucleophile aminohydrolases (Ntn hydrolases) superfamily protein	*
Chr3:9654601..9654700	Chr3	9654601	9654700	gene	AT3G26350	9653660	9654730	-	no description	*
Chr3:9770901..9771000	Chr3	9770901	9771000	gene	AT3G26600	9769744	9772035	+	armadillo repeat only 4	*
Chr3:9828901..9829000	Chr3	9828901	9829000	QTE	QTE_CT00008849_ATN9_1	9828598	9829385	-	AT3TE40900	*
Chr3:9830401..9830500	Chr3	9830401	9830500	QTE	QTE_CT00008755_HELITRONY2	9830077	9830872	-	AT3TE40920	*
Chr3:9849901..9850000	Chr3	9849901	9850000	gene	AT3G26780	9848628	9850472	+	Phosphoglycerate mutase family protein	*
Chr3:9869401..9869500	Chr3	9869401	9869500	gene	AT3G26810	9867845	9870640	+	auxin signaling F-box 2	*
Chr3:9883901..9884000	Chr3	9883901	9884000	gene	AT3G26820	9881128	9885067	+	Esterase/lipase/thioesterase family protein	*
Chr3:9934201..9934300	Chr3	9934201	9934300	gene	AT3G26935	9932600	9935499	-	DHHC-type zinc finger family protein	*
Chr3:9942401..9942500	Chr3	9942401	9942500	gene	AT3G26950	9941138	9943480	-	no description	*
Chr3:9990401..9990500	Chr3	9990401	9990500	gene	AT3G27090	9989540	9991826	+	DCD (Development and Cell Death) domain protein	*
Chr3:9996801..9996900	Chr3	9996801	9996900	QTE	QTE_CT00008556_ATREP4	9996912	9997724	-	AT3TE41610	12
Chr3:9996801..9996900	Chr3	9996801	9996900	QTE	QTE_CT00030180_HELITRONY1D	9996573	9996624	-	AT3TE41605	177
Chr3:9999601..9999700	Chr3	9999601	9999700	gene	AT3G27110	9997895	10000230	+	Peptidase family M48 family protein	*
Chr3:9999601..9999700	Chr3	9999601	9999700	gene	AT3G27120	9999694	10003314	-	P-loop containing nucleoside triphosphate hydrolases superfamily protein	6
Chr3:10039901..10040000	Chr3	10039901	10040000	gene	AT3G27190	10039234	10043066	-	uridine kinase-like 2	*
Chr3:10083601..10083700	Chr3	10083601	10083700	gene	AT3G27300	10083049	10086696	-	glucose-6-phosphate dehydrogenase 5	*
Chr3:10099001..10099100	Chr3	10099001	10099100	gene	AT3G27325	10095089	10102229	+	hydrolases, acting on ester bonds	*
Chr3:10100001..10100100	Chr3	10100001	10100100	gene	AT3G27325	10095089	10102229	+	hydrolases, acting on ester bonds	*
Chr3:10160201..10160300	Chr3	10160201	10160300	gene	AT3G27460	10159293	10162259	-	SGF29 tudor-like domain	*
Chr3:10195701..10195800	Chr3	10195701	10195800	gene	AT3G27530	10193569	10200013	-	golgin candidate 6	*
Chr3:10259401..10259500	Chr3	10259401	10259500	gene	AT3G27700	10257117	10261974	-	zinc finger (CCCH-type) family protein / RNA recognition motif (RRM)-containing protein	*
Chr3:10283101..10283200	Chr3	10283101	10283200	gene	AT3G27740	10281261	10283866	-	carbamoyl phosphate synthetase A	*
Chr3:10299101..10299200	Chr3	10299101	10299200	QTE	QTE_CT00022402_HELITRONY3	10298798	10299002	+	AT3TE42805	99
Chr3:10332101..10332200	Chr3	10332101	10332200	gene	AT3G27870	10330950	10335305	+	ATPase E1-E2 type family protein / haloacid dehalogenase-like hydrolase family protein	*
Chr3:10333801..10333900	Chr3	10333801	10333900	gene	AT3G27870	10330950	10335305	+	ATPase E1-E2 type family protein / haloacid dehalogenase-like hydrolase family protein	*
Chr3:10360201..10360400	Chr3	10360201	10360400	NO_DATA
Chr3:10371501..10371800	Chr3	10371501	10371800	gene	AT3G27930	10369299	10372441	-	no description	*
Chr3:10373901..10374000	Chr3	10373901	10374000	gene	AT3G27940	10373251	10376461	+	LOB domain-containing protein 26	*
Chr3:10373901..10374000	Chr3	10373901	10374000	QTE	QTE_CT00014573_TAG2	10373032	10374065	+	AT3TE43080	*
Chr3:10430401..10430500	Chr3	10430401	10430500	gene	AT3G28030	10424253	10431204	+	5'-3' exonuclease family protein	*
Chr3:10448701..10448800	Chr3	10448701	10448800	gene	AT3G28070	10447922	10451034	+	nodulin MtN21 /EamA-like transporter family protein	*
Chr3:10448701..10448800	Chr3	10448701	10448800	QTE	QTE_CT00026945_ATLINE1A	10448696	10448799	-	AT3TE43410	98
Chr3:10472101..10472200	Chr3	10472101	10472200	gene	AT3G28150	10471842	10473754	-	TRICHOME BIREFRINGENCE-LIKE 22	*
Chr3:10636001..10636100	Chr3	10636001	10636100	QTE	QTE_CT00001473_ATHAT7	10635157	10638608	-	AT3TE44210	*
Chr3:10674801..10674900	Chr3	10674801	10674900	gene	AT3G28470	10674508	10675724	-	Duplicated homeodomain-like superfamily protein	*
Chr3:10698801..10698900	Chr3	10698801	10698900	NO_DATA
Chr3:10761701..10761800	Chr3	10761701	10761800	gene	AT3G28700	10759559	10762114	+	Protein of unknown function (DUF185)	*
Chr3:10769001..10769100	Chr3	10769001	10769100	QTE	QTE_CT00001002_TA11	10767986	10772559	-	AT3TE44790	*
Chr3:10787201..10787300	Chr3	10787201	10787300	gene	AT3G28730	10784889	10788729	+	high mobility group	*
Chr3:10862201..10862300	Chr3	10862201	10862300	QTE	QTE_CT00029612_ATREP3	10862003	10862064	-	AT3TE45155	137
Chr3:10862201..10862300	Chr3	10862201	10862300	QTE	QTE_CT00007979_ATREP3	10862065	10862930	-	AT3TE45160	*
Chr3:10873601..10873700	Chr3	10873601	10873700	gene	AT3G28860	10870038	10877506	-	ATP binding cassette subfamily B19	*
Chr3:10955301..10955400	Chr3	10955301	10955400	QTE	QTE_CT00023997_HELITRONY3	10955535	10955701	+	AT3TE45560	135
Chr3:10955301..10955400	Chr3	10955301	10955400	QTE	QTE_CT00022549_RathE1_cons	10955054	10955254	+	AT3TE45555	47
Chr3:10969901..10970000	Chr3	10969901	10970000	QTE	QTE_CT00000553_TA11	10970102	10976062	-	AT3TE45620	102
Chr3:10969901..10970000	Chr3	10969901	10970000	QTE	QTE_CT00010301_ATREP5	10969414	10970093	-	AT3TE45615	*
Chr3:10989001..10989100	Chr3	10989001	10989100	gene	AT3G28970	10987787	10989921	-	Domain of unknown function (DUF298)	*
Chr3:11203801..11203900	Chr3	11203801	11203900	QTE	QTE_CT00004895_ATREP11	11203884	11205163	+	AT3TE46665	16
Chr3:11235501..11235600	Chr3	11235501	11235600	gene	AT3G29270	11234242	11236458	+	RING/U-box superfamily protein	*
Chr3:11241501..11241600	Chr3	11241501	11241600	QTE	QTE_CT00020854_BRODYAGA1A	11241141	11241384	-	AT3TE46830	117
Chr3:11257701..11257800	Chr3	11257701	11257800	gene	AT3G29320	11252807	11257814	+	Glycosyl transferase, family 35	*
Chr3:11257701..11257800	Chr3	11257701	11257800	gene	AT3G29330	11257684	11259055	-	no description	*
Chr3:11314901..11315000	Chr3	11314901	11315000	QTE	QTE_CT00007669_ATREP10D	11314116	11314786	-	AT3TE47170	115
Chr3:11314901..11315000	Chr3	11314901	11315000	QTE	QTE_CT00006653_ATREP2	11314787	11315592	+	AT3TE47175	*
Chr3:11366801..11366900	Chr3	11366801	11366900	QTE	QTE_CT00023950_ATREP3	11366441	11366606	-	AT3TE47340	195
Chr3:11366801..11366900	Chr3	11366801	11366900	QTE	QTE_CT00009267_AT9TSD1	11366607	11367365	+	AT3TE47345	*
Chr3:11702301..11702400	Chr3	11702301	11702400	QTE	QTE_CT00000811_ATCOPIA16	11697284	11702259	+	AT3TE48590	42
Chr3:11702301..11702400	Chr3	11702301	11702400	QTE	QTE_CT00029629_ATCOPIA89	11702260	11702322	+	AT3TE48595	21
Chr3:11722001..11722100	Chr3	11722001	11722100	QTE	QTE_CT00007736_ATREP10D	11722137	11723023	-	AT3TE48820	37
Chr3:11722001..11722100	Chr3	11722001	11722100	gene	AT3G29800	11720096	11722103	+	P-loop containing nucleoside triphosphate hydrolases superfamily protein	*
Chr3:11834101..11834200	Chr3	11834101	11834200	gene	AT3G30200	11827752	11834262	-	Plant transposase (Ptta/En/Spm family)	*
Chr3:11867701..11867800	Chr3	11867701	11867800	NO_DATA
Chr3:11907601..11907700	Chr3	11907601	11907700	NO_DATA
Chr3:11982801..11982900	Chr3	11982801	11982900	QTE	QTE_CT00028133_SIMPLEHAT1	11982841	11982890	+	AT3TE49910	*
Chr3:11982801..11982900	Chr3	11982801	11982900	QTE	QTE_CT00010152_SIMPLEHAT1	11982146	11982840	+	AT3TE49905	39
Chr3:12042101..12042200	Chr3	12042101	12042200	NO_DATA
Chr3:12172701..12172800	Chr3	12172701	12172800	QTE	QTE_CT00003929_ATHILA8B	12172284	12173807	+	AT3TE50560	*
Chr3:12172701..12172800	Chr3	12172701	12172800	QTE	QTE_CT00005294_ATCOPIA67	12170727	12174172	-	AT3TE50550	*
Chr3:12364201..12364300	Chr3	12364201	12364300	QTE	QTE_CT00005098_HELITRON2	12362622	12364053	-	AT3TE51210	148
Chr3:12364201..12364300	Chr3	12364201	12364300	QTE	QTE_CT00004009_HELITRON4	12364054	12365550	-	AT3TE51215	*
Chr3:12460201..12460400	Chr3	12460201	12460400	QTE	QTE_CT00005137_ATHILA4	12460395	12461629	+	AT3TE51450	5
Chr3:12460201..12460400	Chr3	12460201	12460400	QTE	QTE_CT00007938_META1	12459369	12460239	+	AT3TE51445	38
Chr3:12579401..12579500	Chr3	12579401	12579500	NO_DATA
Chr3:12592701..12592900	Chr3	12592701	12592900	gene	AT3G30841	12591392	12593527	+	Cofactor-independent phosphoglycerate mutase	*
Chr3:12657201..12657300	Chr3	12657201	12657300	QTE	QTE_CT00020646_ATDNA1T9A	12657061	12657310	-	AT3TE52060	*
Chr3:12799501..12799800	Chr3	12799501	12799800	QTE	QTE_CT00003367_ATREP3	12798615	12799305	-	AT3TE52610	196
Chr3:12799501..12799800	Chr3	12799501	12799800	QTE	QTE_CT00031081_HELITRONY3	12799306	12799328	+	AT3TE52615	173
Chr3:12914701..12914900	Chr3	12914701	12914900	NO_DATA
Chr3:13330501..13330600	Chr3	13330501	13330600	NO_DATA
Chr3:13665401..13665500	Chr3	13665401	13665500	QTE	QTE_CT00001009_ATCOPIA65	13663793	13668345	-	AT3TE55430	*
Chr3:13673901..13674000	Chr3	13673901	13674000	QTE	QTE_CT00011746_ATHILA6B	13674152	13674752	-	AT3TE55460	152
Chr3:13673901..13674000	Chr3	13673901	13674000	QTE	QTE_CT00028851_ATDNA12T3_2	13673841	13673910	-	AT3TE55455	9
Chr3:13915901..13916000	Chr3	13915901	13916000	NO_DATA
Chr3:14333901..14334000	Chr3	14333901	14334000	QTE	QTE_CT00001110_ATCOPIA80	14329864	14334154	+	AT3TE58875	*
Chr3:14728701..14728800	Chr3	14728701	14728800	NO_DATA
Chr3:14755201..14755600	Chr3	14755201	14755600	gene	AT3G42670	14755798	14760085	-	chromatin remodeling 38	198
Chr3:14755201..14755600	Chr3	14755201	14755600	gene	AT3G42660	14751280	14755701	+	transducin family protein / WD-40 repeat family protein	*
Chr3:14762001..14762500	Chr3	14762001	14762500	QTE	QTE_CT00026829_ATCOPIA68	14762173	14762279	-	AT3TE60370	*
Chr3:14839201..14839300	Chr3	14839201	14839300	gene	AT3G42723	14838392	14841189	-	aminoacyl-tRNA ligases	*
Chr3:15171301..15171400	Chr3	15171301	15171400	NO_DATA
Chr3:15212701..15212800	Chr3	15212701	15212800	gene	AT3G43240	15209936	15214742	-	ARID/BRIGHT DNA-binding domain-containing protein	*
Chr3:15218001..15218300	Chr3	15218001	15218300	QTE	QTE_CT00022219_ATCOPIA35	15217646	15217855	+	AT3TE61865	146
Chr3:15242401..15242500	Chr3	15242401	15242500	gene	AT3G43300	15233896	15245133	-	HOPM interactor 7	*
Chr3:15346401..15346500	Chr3	15346401	15346500	QTE	QTE_CT00002838_ATREP10D	15339111	15347116	-	AT3TE62310	*
Chr3:15407301..15407400	Chr3	15407301	15407400	gene	AT3G43520	15406023	15407908	+	Transmembrane proteins 14C	*
Chr3:15514801..15514900	Chr3	15514801	15514900	gene	AT3G43600	15512607	15517506	-	aldehyde oxidase 2	*
Chr3:15665001..15665100	Chr3	15665001	15665100	gene	AT3G43810	15664371	15666460	-	calmodulin 7	*
Chr3:15705701..15705800	Chr3	15705701	15705800	QTE	QTE_CT00004403_ATREP1	15702541	15705516	+	AT3TE63500	185
Chr3:15771001..15771100	Chr3	15771001	15771100	QTE	QTE_CT00000828_ATCOPIA62	15768787	15773753	-	AT3TE63765	*
Chr3:15772601..15772700	Chr3	15772601	15772700	QTE	QTE_CT00000828_ATCOPIA62	15768787	15773753	-	AT3TE63765	*
Chr3:15777201..15777300	Chr3	15777201	15777300	gene	AT3G43970	15777408	15777948	-	no description	108
Chr3:15777201..15777300	Chr3	15777201	15777300	QTE	QTE_CT00026722_ATREP10B	15776969	15777024	+	AT3TE63790	177
Chr3:15788501..15788600	Chr3	15788501	15788600	NO_DATA
Chr3:15857501..15857600	Chr3	15857501	15857600	QTE	QTE_CT00003857_ATHILA8A	15857079	15858622	-	AT3TE64150	*
Chr3:15925501..15925700	Chr3	15925501	15925700	QTE	QTE_CT00023132_ATHATN3	15925559	15925743	+	AT3TE64445	141
Chr3:15948401..15948500	Chr3	15948401	15948500	gene	AT3G44250	15948505	15950224	-	cytochrome P450, family 71, subfamily B, polypeptide 38	5
Chr3:15948401..15948500	Chr3	15948401	15948500	QTE	QTE_CT00030319_ATSINE4	15948305	15948353	-	AT3TE64540	48
Chr3:15949401..15949500	Chr3	15949401	15949500	gene	AT3G44250	15948505	15950224	-	cytochrome P450, family 71, subfamily B, polypeptide 38	*
Chr3:15976501..15976600	Chr3	15976501	15976600	QTE	QTE_CT00002352_ATREP10B	15976780	15979108	-	AT3TE64675	180
Chr3:15976501..15976600	Chr3	15976501	15976600	QTE	QTE_CT00008828_ATHPOGON3	15975683	15976474	+	AT3TE64665	27
Chr3:15976501..15976600	Chr3	15976501	15976600	QTE	QTE_CT00010969_ATREP10B	15976475	15976779	-	AT3TE64670	*
Chr3:16009801..16009900	Chr3	16009801	16009900	gene	AT3G44330	16006675	16010965	+	no description	*
Chr3:16011901..16012000	Chr3	16011901	16012000	gene	AT3G44340	16011621	16020254	-	clone eighty-four	*
Chr3:16012701..16012800	Chr3	16012701	16012800	gene	AT3G44340	16011621	16020254	-	clone eighty-four	*
Chr3:16030601..16030700	Chr3	16030601	16030700	gene	AT3G44370	16030322	16035161	-	Membrane insertion protein, OxaA/YidC with tetratricopeptide repeat domain	*
Chr3:16126901..16127000	Chr3	16126901	16127000	gene	AT3G44540	16124021	16127954	+	fatty acid reductase 4	*
Chr3:16146401..16146500	Chr3	16146401	16146500	QTE	QTE_CT00026917_ATDNA12T3_2	16146374	16146480	+	AT3TE65380	79
Chr3:16149601..16149700	Chr3	16149601	16149700	QTE	QTE_CT00027350_ATREP11	16149312	16149408	-	AT3TE65410	193
Chr3:16149601..16149700	Chr3	16149601	16149700	QTE	QTE_CT00008499_ATREP10B	16149409	16150229	+	AT3TE65415	*
Chr3:16219601..16219700	Chr3	16219601	16219700	gene	AT3G44670	16216945	16221617	+	Disease resistance protein (TIR-NBS-LRR class) family	*
Chr3:16281401..16281500	Chr3	16281401	16281500	QTE	QTE_CT00006318_ATREP1	16281009	16282065	+	AT3TE65990	*
Chr3:16310101..16310200	Chr3	16310101	16310200	NO_DATA
Chr3:16326101..16326200	Chr3	16326101	16326200	gene	AT3G44783	16326040	16326162	+	no description	61
Chr3:16406601..16406700	Chr3	16406601	16406700	QTE	QTE_CT00016779_ATREP15	16406232	16406588	+	AT3TE66460	13
Chr3:16491601..16491700	Chr3	16491601	16491700	gene	AT3G45090	16490600	16494762	-	P-loop containing nucleoside triphosphate hydrolases superfamily protein	*
Chr3:16576201..16576300	Chr3	16576201	16576300	gene	AT3G45243	16575823	16576173	+	ECA1 gametogenesis related family protein	28
Chr3:16606601..16606800	Chr3	16606601	16606800	QTE	QTE_CT00002528_ATREP3	16606253	16616043	-	AT3TE67330	*
Chr3:16607501..16607600	Chr3	16607501	16607600	QTE	QTE_CT00002528_ATREP3	16606253	16616043	-	AT3TE67330	*
Chr3:16627101..16627200	Chr3	16627101	16627200	QTE	QTE_CT00007841_META1	16627160	16628036	-	AT3TE67415	40
Chr3:16627101..16627200	Chr3	16627101	16627200	QTE	QTE_CT00013051_ATHPOGON1	16626876	16627159	-	AT3TE67410	58
Chr3:16652601..16652700	Chr3	16652601	16652700	gene	AT3G45400	16651963	16653678	+	exostosin family protein	*
Chr3:16683001..16683100	Chr3	16683001	16683100	gene	AT3G45480	16683204	16684592	-	RING/U-box protein with C6HC-type zinc finger	104
Chr3:16754601..16754700	Chr3	16754601	16754700	NO_DATA
Chr3:16754901..16755000	Chr3	16754901	16755000	NO_DATA
Chr3:16760901..16761000	Chr3	16760901	16761000	gene	AT3G45650	16759253	16761266	+	nitrate excretion transporter1	*
Chr3:16763601..16763700	Chr3	16763601	16763700	gene	AT3G45660	16762205	16764241	+	Major facilitator superfamily protein	*
Chr3:16785401..16785500	Chr3	16785401	16785500	gene	AT3G45720	16785046	16786945	+	Major facilitator superfamily protein	*
Chr3:16785701..16785800	Chr3	16785701	16785800	gene	AT3G45720	16785046	16786945	+	Major facilitator superfamily protein	*
Chr3:16804901..16805000	Chr3	16804901	16805000	gene	AT3G45760	16801996	16804967	-	Nucleotidyltransferase family protein	66
Chr3:16852001..16852100	Chr3	16852001	16852100	QTE	QTE_CT00001815_ATREP4	16851436	16854288	-	AT3TE68255	*
Chr3:16856101..16856200	Chr3	16856101	16856200	gene	AT3G45850	16855612	16861527	-	P-loop containing nucleoside triphosphate hydrolases superfamily protein	*
Chr3:16856601..16856700	Chr3	16856601	16856700	gene	AT3G45850	16855612	16861527	-	P-loop containing nucleoside triphosphate hydrolases superfamily protein	*
Chr3:16858101..16858200	Chr3	16858101	16858200	gene	AT3G45850	16855612	16861527	-	P-loop containing nucleoside triphosphate hydrolases superfamily protein	*
Chr3:16908201..16908300	Chr3	16908201	16908300	gene	AT3G46000	16907451	16908999	-	actin depolymerizing factor 2	*
Chr3:16971001..16971100	Chr3	16971001	16971100	gene	AT3G46200	16969266	16971204	+	nudix hydrolase homolog 9	*
Chr3:17014901..17015000	Chr3	17014901	17015000	gene	AT3G46290	17012728	17015885	+	hercules receptor kinase 1	*
Chr3:17024201..17024300	Chr3	17024201	17024300	gene	AT3G46330	17020747	17025011	-	Leucine-rich repeat protein kinase family protein	*
Chr3:17025701..17025800	Chr3	17025701	17025800	NO_DATA
Chr3:17083101..17083400	Chr3	17083101	17083400	gene	AT3G46420	17082108	17086534	+	Leucine-rich repeat protein kinase family protein	*
Chr3:17105301..17105400	Chr3	17105301	17105400	gene	AT3G46480	17103173	17105594	+	2-oxoglutarate (2OG) and Fe(II)-dependent oxygenase superfamily protein	*
Chr3:17111201..17111300	Chr3	17111201	17111300	QTE	QTE_CT00000238_ATENSPM9	17106151	17115098	+	AT3TE69350	*
Chr3:17120801..17120900	Chr3	17120801	17120900	gene	AT3G46500	17120480	17122745	+	2-oxoglutarate (2OG) and Fe(II)-dependent oxygenase superfamily protein	*
Chr3:17124101..17124200	Chr3	17124101	17124200	gene	AT3G46510	17123739	17126691	-	plant U-box 13	*
Chr3:17132001..17132100	Chr3	17132001	17132100	gene	AT3G46530	17130367	17133338	-	NB-ARC domain-containing disease resistance protein	*
Chr3:17149501..17149600	Chr3	17149501	17149600	gene	AT3G46585	17149752	17149823	+	no description	152
Chr3:17149501..17149600	Chr3	17149501	17149600	QTE	QTE_CT00001570_ATREP3	17143391	17157692	+	AT3TE69475	*
Chr3:17149501..17149600	Chr3	17149501	17149600	gene	AT3G46580	17148342	17149589	+	methyl-CPG-binding domain protein 5	88
Chr3:17157401..17157500	Chr3	17157401	17157500	QTE	QTE_CT00022099_ATREP15	17157693	17157905	+	AT3TE69525	193
Chr3:17157401..17157500	Chr3	17157401	17157500	QTE	QTE_CT00001570_ATREP3	17143391	17157692	+	AT3TE69475	*
Chr3:17186701..17186800	Chr3	17186701	17186800	gene	AT3G46650	17185453	17187812	-	UDP-Glycosyltransferase superfamily protein	*
Chr3:17205201..17205300	Chr3	17205201	17205300	QTE	QTE_CT00023653_ATHILA7	17205322	17205492	-	AT3TE69720	22
Chr3:17246701..17246800	Chr3	17246701	17246800	gene	AT3G46830	17246344	17248713	-	RAB GTPase homolog A2C	*
Chr3:17266001..17266100	Chr3	17266001	17266100	gene	AT3G46880	17265293	17266266	+	no description	*
Chr3:17281301..17281400	Chr3	17281301	17281400	gene	AT3G46920	17280430	17284857	-	Protein kinase superfamily protein with octicosapeptide/Phox/Bem1p domain	*
Chr3:17286401..17286500	Chr3	17286401	17286500	gene	AT3G46930	17285643	17288032	+	Protein kinase superfamily protein	*
Chr3:17287301..17287400	Chr3	17287301	17287400	gene	AT3G46930	17285643	17288032	+	Protein kinase superfamily protein	*
Chr3:17287901..17288000	Chr3	17287901	17288000	gene	AT3G46940	17288194	17288952	-	DUTP-PYROPHOSPHATASE-LIKE 1	194
Chr3:17287901..17288000	Chr3	17287901	17288000	gene	AT3G46930	17285643	17288032	+	Protein kinase superfamily protein	*
Chr3:17290401..17290500	Chr3	17290401	17290500	gene	AT3G46950	17289369	17290963	+	Mitochondrial transcription termination factor family protein	*
Chr3:17307601..17307700	Chr3	17307601	17307700	gene	AT3G46980	17307003	17309938	-	phosphate transporter 4	*
Chr3:17307901..17308000	Chr3	17307901	17308000	gene	AT3G46980	17307003	17309938	-	phosphate transporter 4	*
Chr3:17325401..17325500	Chr3	17325401	17325500	gene	AT3G47040	17324162	17327152	-	Glycosyl hydrolase family protein	*
Chr3:17524701..17524800	Chr3	17524701	17524800	gene	AT3G47550	17523458	17525540	+	RING/FYVE/PHD zinc finger superfamily protein	*
Chr3:17546101..17546200	Chr3	17546101	17546200	QTE	QTE_CT00010118_BRODYAGA2	17545739	17546431	-	AT3TE71075	*
Chr3:17550201..17550300	Chr3	17550201	17550300	gene	AT3G47610	17549121	17551420	+	transcription regulators	*
Chr3:17577901..17578000	Chr3	17577901	17578000	gene	AT3G47680	17577398	17579577	-	DNA binding	*
Chr3:17577901..17578000	Chr3	17577901	17578000	QTE	QTE_CT00007078_ATIS112A	17577292	17578250	-	AT3TE71210	*
Chr3:17582601..17582700	Chr3	17582601	17582700	gene	AT3G47690	17581096	17583586	+	microtubule end binding protein EB1A	*
Chr3:17585601..17585700	Chr3	17585601	17585700	gene	AT3G47700	17583601	17586624	-	RINT-1 / TIP-1 family	*
Chr3:17597901..17598000	Chr3	17597901	17598000	gene	AT3G47730	17594060	17598896	-	ATP-binding cassette A2	*
Chr3:17625601..17625700	Chr3	17625601	17625700	gene	AT3G47780	17624479	17629013	+	ABC2 homolog 6	*
Chr3:17677601..17677700	Chr3	17677601	17677700	gene	AT3G47910	17674382	17681730	-	Ubiquitin carboxyl-terminal hydrolase-related protein	*
Chr3:17737801..17737900	Chr3	17737801	17737900	gene	AT3G48050	17733533	17739412	-	BAH domain	*
Chr3:17765001..17765100	Chr3	17765001	17765100	gene	AT3G48110	17763001	17771146	+	glycine-tRNA ligases	*
Chr3:17781701..17781800	Chr3	17781701	17781800	gene	AT3G48150	17779653	17782645	-	anaphase-promoting complex subunit 8	*
Chr3:17802201..17802300	Chr3	17802201	17802300	gene	AT3G48190	17797334	17828591	+	ataxia-telangiectasia mutated	*
Chr3:17826501..17826600	Chr3	17826501	17826600	gene	AT3G48190	17797334	17828591	+	ataxia-telangiectasia mutated	*
Chr3:17830201..17830300	Chr3	17830201	17830300	gene	AT3G48195	17828572	17832731	-	Phox (PX) domain-containing protein	*
Chr3:17835901..17836000	Chr3	17835901	17836000	gene	AT3G48200	17832773	17837514	-	no description	*
Chr3:17881501..17881600	Chr3	17881501	17881600	gene	AT3G48280	17879566	17881312	+	cytochrome P450, family 71, subfamily A, polypeptide 25	189
Chr3:17924501..17924600	Chr3	17924501	17924600	gene	AT3G48400	17923678	17925589	+	Cysteine/Histidine-rich C1 domain family protein	*
Chr3:17936901..17937000	Chr3	17936901	17937000	gene	AT3G48430	17935609	17940746	+	relative of early flowering 6	*
Chr3:17943901..17944000	Chr3	17943901	17944000	gene	AT3G48450	17944029	17944888	-	RPM1-interacting protein 4 (RIN4) family protein	29
Chr3:18043701..18043800	Chr3	18043701	18043800	gene	AT3G48710	18040937	18044226	+	DEK domain-containing chromatin associated protein	*
Chr3:18077501..18077600	Chr3	18077501	18077600	gene	AT3G48760	18075794	18078291	+	DHHC-type zinc finger family protein	*
Chr3:18119301..18119400	Chr3	18119301	18119400	gene	AT3G48860	18117486	18122093	+	no description	*
Chr3:18130601..18130700	Chr3	18130601	18130700	gene	AT3G48890	18129601	18131573	+	membrane-associated progesterone binding protein 3	*
Chr3:18258801..18258900	Chr3	18258801	18258900	gene	AT3G49250	18258261	18260998	-	defective in meristem silencing 3	*
Chr3:18259601..18259700	Chr3	18259601	18259700	gene	AT3G49250	18258261	18260998	-	defective in meristem silencing 3	*
Chr3:18288801..18288900	Chr3	18288801	18288900	gene	AT3G49320	18288247	18290672	-	Metal-dependent protein hydrolase	*
Chr3:18360201..18360300	Chr3	18360201	18360300	gene	AT3G49520	18359584	18360750	+	F-box and associated interaction domains-containing protein	*
Chr3:18369301..18369400	Chr3	18369301	18369400	NO_DATA
Chr3:18370201..18370300	Chr3	18370201	18370300	NO_DATA
Chr3:18379701..18379800	Chr3	18379701	18379800	gene	AT3G49590	18377479	18380284	+	Autophagy-related protein 13	*
Chr3:18407501..18407600	Chr3	18407501	18407600	gene	AT3G49650	18405008	18409709	-	P-loop containing nucleoside triphosphate hydrolases superfamily protein	*
Chr3:18449401..18449500	Chr3	18449401	18449500	gene	AT3G49740	18447788	18450094	+	Tetratricopeptide repeat (TPR)-like superfamily protein	*
Chr3:18458001..18458100	Chr3	18458001	18458100	QTE	QTE_CT00010427_ATN9_1	18458244	18458917	+	AT3TE74895	144
Chr3:18458001..18458100	Chr3	18458001	18458100	QTE	QTE_CT00010695_ATREP10D	18457586	18458243	+	AT3TE74890	*
Chr3:18467201..18467300	Chr3	18467201	18467300	NO_DATA
Chr3:18497101..18497200	Chr3	18497101	18497200	gene	AT3G49880	18496249	18498713	+	glycosyl hydrolase family protein 43	*
Chr3:18554701..18554800	Chr3	18554701	18554800	gene	AT3G50050	18553984	18557209	-	Eukaryotic aspartyl protease family protein	*
Chr3:18574001..18574100	Chr3	18574001	18574100	gene	AT3G50080	18572736	18574514	+	VIER F-box proteine 2	*
Chr3:18614601..18614700	Chr3	18614601	18614700	gene	AT3G50210	18614170	18616452	-	2-oxoglutarate (2OG) and Fe(II)-dependent oxygenase superfamily protein	*
Chr3:18676801..18676900	Chr3	18676801	18676900	gene	AT3G50370	18676059	18684346	-	no description	*
Chr3:18693101..18693200	Chr3	18693101	18693200	gene	AT3G50380	18686443	18700533	-	Protein of unknown function (DUF1162)	*
Chr3:18730001..18730100	Chr3	18730001	18730100	gene	AT3G50470	18729054	18730269	+	homolog of RPW8 3	*
Chr3:18730301..18730400	Chr3	18730301	18730400	gene	AT3G50470	18729054	18730269	+	homolog of RPW8 3	32
Chr3:18755601..18755700	Chr3	18755601	18755700	gene	AT3G50530	18753541	18756773	+	CDPK-related kinase	*
Chr3:18933301..18933500	Chr3	18933301	18933500	NO_DATA
Chr3:18988301..18988400	Chr3	18988301	18988400	gene	AT3G51120	18985900	18992010	-	DNA binding	*
Chr3:19005601..19005700	Chr3	19005601	19005700	gene	AT3G51150	19000856	19006769	+	ATP binding microtubule motor family protein	*
Chr3:19044801..19045100	Chr3	19044801	19045100	gene	AT3G51310	19044480	19049382	-	VPS35 homolog C	*
Chr3:19054701..19054800	Chr3	19054701	19054800	gene	AT3G51330	19053368	19056224	-	Eukaryotic aspartyl protease family protein	*
Chr3:19113401..19113500	Chr3	19113401	19113500	gene	AT3G51530	19112694	19114643	-	F-box/RNI-like/FBD-like domains-containing protein	*
Chr3:19160701..19160800	Chr3	19160701	19160800	gene	AT3G51650	19158971	19162379	+	no description	*
Chr3:19337301..19337400	Chr3	19337301	19337400	gene	AT3G52140	19332828	19341657	+	tetratricopeptide repeat (TPR)-containing protein	*
Chr3:19346001..19346100	Chr3	19346001	19346100	gene	AT3G52160	19344972	19346615	-	3-ketoacyl-CoA synthase 15	*
Chr3:19350801..19350900	Chr3	19350801	19350900	gene	AT3G52180	19349652	19353596	-	dual specificity protein phosphatase (DsPTP1) family protein	*
Chr3:19357901..19358000	Chr3	19357901	19358000	QTE	QTE_CT00010289_ATREP3	19358136	19358816	-	AT3TE78550	136
Chr3:19502301..19502400	Chr3	19502301	19502400	gene	AT3G52570	19501130	19502999	+	alpha/beta-Hydrolases superfamily protein	*
Chr3:19515701..19515800	Chr3	19515701	19515800	gene	AT3G52640	19514873	19520544	-	Zn-dependent exopeptidases superfamily protein	*
Chr3:19516901..19517000	Chr3	19516901	19517000	gene	AT3G52640	19514873	19520544	-	Zn-dependent exopeptidases superfamily protein	*
Chr3:19528501..19528600	Chr3	19528501	19528600	gene	AT3G52680	19527029	19531167	+	F-box/RNI-like/FBD-like domains-containing protein	*
Chr3:19609901..19610000	Chr3	19609901	19610000	gene	AT3G52890	19607957	19612186	+	KCBP-interacting protein kinase	*
Chr3:19663901..19664000	Chr3	19663901	19664000	gene	AT3G53030	19662281	19664505	+	ser/arg-rich protein kinase 4	*
Chr3:19672801..19673300	Chr3	19672801	19673300	gene	AT3G53065	19672873	19673471	+	D-galactoside/L-rhamnose binding SUEL lectin protein	427
Chr3:19738401..19738500	Chr3	19738401	19738500	gene	AT3G53240	19733766	19739181	+	receptor like protein 45	*
Chr3:19764101..19764200	Chr3	19764101	19764200	gene	AT3G53305	19763618	19765268	+	cytochrome P450, family 71, subfamily B, polypeptide 32	*
Chr3:19794901..19795000	Chr3	19794901	19795000	gene	AT3G53390	19792531	19796753	+	Transducin/WD40 repeat-like superfamily protein	*
Chr3:19872401..19872500	Chr3	19872401	19872500	NO_DATA
Chr3:19895301..19895400	Chr3	19895301	19895400	gene	AT3G53680	19892863	19897412	-	Acyl-CoA N-acyltransferase with RING/FYVE/PHD-type zinc finger domain	*
Chr3:19901801..19901900	Chr3	19901801	19901900	gene	AT3G53700	19900280	19902884	+	Pentatricopeptide repeat (PPR) superfamily protein	*
Chr3:19919301..19919400	Chr3	19919301	19919400	gene	AT3G53760	19917854	19922365	-	GAMMA-TUBULIN COMPLEX PROTEIN 4	*
Chr3:19932501..19932600	Chr3	19932501	19932600	gene	AT3G53800	19930861	19932892	+	Fes1B	*
Chr3:19941901..19942000	Chr3	19941901	19942000	gene	AT3G53830	19940814	19943799	+	Regulator of chromosome condensation (RCC1) family protein	*
Chr3:20004601..20004900	Chr3	20004601	20004900	gene	AT3G54010	20000861	20005183	+	FKBP-type peptidyl-prolyl cis-trans isomerase family protein	*
Chr3:20006901..20007000	Chr3	20006901	20007000	gene	AT3G54020	20005733	20008254	+	Arabidopsis Inositol phosphorylceramide synthase 1	*
Chr3:20012501..20012600	Chr3	20012501	20012600	gene	AT3G54030	20010927	20013693	+	Protein kinase protein with tetratricopeptide repeat domain	*
Chr3:20039901..20040000	Chr3	20039901	20040000	gene	AT3G54110	20038680	20041210	+	plant uncoupling mitochondrial protein 1	*
Chr3:20103201..20103300	Chr3	20103201	20103300	gene	AT3G54280	20091976	20104257	+	DNA binding	*
Chr3:20107501..20107600	Chr3	20107501	20107600	NO_DATA
Chr3:20129501..20129600	Chr3	20129501	20129600	gene	AT3G54360	20128305	20131854	-	zinc ion binding	*
Chr3:20171201..20171300	Chr3	20171201	20171300	gene	AT3G54480	20170685	20173416	-	SKP1/ASK-interacting protein 5	*
Chr3:20191501..20191600	Chr3	20191501	20191600	gene	AT3G54540	20189805	20192792	+	general control non-repressible 4	*
Chr3:20237101..20237200	Chr3	20237101	20237200	gene	AT3G54670	20235483	20243960	+	Structural maintenance of chromosomes (SMC) family protein	*
Chr3:20243101..20243200	Chr3	20243101	20243200	gene	AT3G54670	20235483	20243960	+	Structural maintenance of chromosomes (SMC) family protein	*
Chr3:20264801..20264900	Chr3	20264801	20264900	gene	AT3G54750	20264634	20268881	-	no description	*
Chr3:20283001..20283100	Chr3	20283001	20283100	gene	AT3G54790	20281535	20285126	-	ARM repeat superfamily protein	*
Chr3:20335601..20335700	Chr3	20335601	20335700	gene	AT3G54870	20330806	20336717	+	Armadillo/beta-catenin repeat family protein / kinesin motor family protein	*
Chr3:20339801..20339900	Chr3	20339801	20339900	gene	AT3G54890	20339504	20341103	-	photosystem I light harvesting complex gene 1	*
Chr3:20383201..20383300	Chr3	20383201	20383300	gene	AT3G55000	20381508	20383789	+	tonneau family protein	*
Chr3:20401001..20401100	Chr3	20401001	20401100	gene	AT3G55050	20400488	20402595	-	Protein phosphatase 2C family protein	*
Chr3:20485301..20485600	Chr3	20485301	20485600	QTE	QTE_CT00002629_ATREP3	20484290	20487161	-	AT3TE83280	*
Chr3:20542401..20542500	Chr3	20542401	20542500	gene	AT3G55410	20541435	20546034	+	2-oxoglutarate dehydrogenase, E1 component	*
Chr3:20664501..20664600	Chr3	20664501	20664600	gene	AT3G55677	20663983	20664576	+	Plant self-incompatibility protein S1 family	75
Chr3:20701401..20701500	Chr3	20701401	20701500	gene	AT3G55760	20700392	20703083	+	no description	*
Chr3:20701701..20701800	Chr3	20701701	20701800	gene	AT3G55760	20700392	20703083	+	no description	*
Chr3:20795001..20795100	Chr3	20795001	20795100	gene	AT3G56040	20792477	20797572	-	UDP-glucose pyrophosphorylase 3	*
Chr3:20837901..20838000	Chr3	20837901	20838000	gene	AT3G56160	20837444	20841541	-	Sodium Bile acid symporter family	*
Chr3:20853501..20853900	Chr3	20853501	20853900	gene	AT3G56210	20852385	20855610	-	ARM repeat superfamily protein	*
Chr3:20916501..20916600	Chr3	20916501	20916600	gene	AT3G56408	20915497	20921340	+	no description	*
Chr3:20916501..20916600	Chr3	20916501	20916600	gene	AT3G56410	20916172	20921338	-	Protein of unknown function (DUF3133)	*
Chr3:20936801..20936900	Chr3	20936801	20936900	gene	AT3G56480	20936098	20939631	-	myosin heavy chain-related	*
Chr3:20953701..20954000	Chr3	20953701	20954000	gene	AT3G56550	20952292	20954641	-	Pentatricopeptide repeat (PPR) superfamily protein	*
Chr3:20970501..20970600	Chr3	20970501	20970600	gene	AT3G56600	20968444	20970913	+	Protein kinase superfamily protein	*
Chr3:20996601..20996700	Chr3	20996601	20996700	gene	AT3G56690	20993693	20998695	-	Cam interacting protein 111	*
Chr3:21075701..21075800	Chr3	21075701	21075800	gene	AT3G56930	21073421	21076314	+	DHHC-type zinc finger family protein	*
Chr3:21093401..21093500	Chr3	21093401	21093500	gene	AT3G57000	21092268	21094297	+	nucleolar essential protein-related	*
Chr3:21144101..21144200	Chr3	21144101	21144200	NO_DATA
Chr3:21171201..21171300	Chr3	21171201	21171300	gene	AT3G57200	21169265	21172316	+	no description	*
Chr3:21196901..21197000	Chr3	21196901	21197000	gene	AT3G57290	21196550	21199183	-	eukaryotic translation initiation factor 3E	*
Chr3:21206001..21206100	Chr3	21206001	21206100	gene	AT3G57300	21199488	21207885	+	INO80 ortholog	*
Chr3:21254301..21254400	Chr3	21254301	21254400	gene	AT3G57420	21252419	21255276	-	Protein of unknown function (DUF288)	*
Chr3:21308101..21308200	Chr3	21308101	21308200	gene	AT3G57550	21306723	21309464	+	guanylate kinase	*
Chr3:21341801..21341900	Chr3	21341801	21341900	gene	AT3G57630	21339302	21343796	-	exostosin family protein	*
Chr3:21355501..21355600	Chr3	21355501	21355600	gene	AT3G57660	21353746	21362814	+	nuclear RNA polymerase A1	*
Chr3:21382701..21382800	Chr3	21382701	21382800	gene	AT3G57680	21381054	21383629	+	Peptidase S41 family protein	*
Chr3:21396601..21396700	Chr3	21396601	21396700	gene	AT3G57760	21395593	21397244	+	Protein kinase superfamily protein	*
Chr3:21429001..21429100	Chr3	21429001	21429100	gene	AT3G57870	21428496	21430200	-	sumo conjugation enzyme 1	*
Chr3:21447301..21447400	Chr3	21447301	21447400	gene	AT3G57930	21447107	21448690	-	no description	*
Chr3:21486701..21486800	Chr3	21486701	21486800	gene	AT3G58030	21484156	21487054	+	RING/U-box superfamily protein	*
Chr3:21496701..21496800	Chr3	21496701	21496800	gene	AT3G58050	21492539	21497157	+	no description	*
Chr3:21530901..21531000	Chr3	21530901	21531000	gene	AT3G58140	21529731	21532572	-	phenylalanyl-tRNA synthetase class IIc family protein	*
Chr3:21634101..21634200	Chr3	21634101	21634200	gene	AT3G58490	21632812	21635106	+	Phosphatidic acid phosphatase (PAP2) family protein	*
Chr3:21651301..21651400	Chr3	21651301	21651400	gene	AT3G58560	21650596	21654200	-	DNAse I-like superfamily protein	*
Chr3:21813401..21813500	Chr3	21813401	21813500	gene	AT3G59020	21810260	21817555	-	ARM repeat superfamily protein	*
Chr3:21822001..21822100	Chr3	21822001	21822100	gene	AT3G59040	21821349	21824348	-	Tetratricopeptide repeat (TPR)-like superfamily protein	*
Chr3:21822701..21822800	Chr3	21822701	21822800	gene	AT3G59040	21821349	21824348	-	Tetratricopeptide repeat (TPR)-like superfamily protein	*
Chr3:21842001..21842100	Chr3	21842001	21842100	gene	AT3G59090	21839197	21842755	+	no description	*
Chr3:21844301..21844400	Chr3	21844301	21844400	gene	AT3G59100	21843407	21853860	+	glucan synthase-like 11	*
Chr3:21865101..21865200	Chr3	21865101	21865200	gene	AT3G59140	21863420	21868701	-	multidrug resistance-associated protein 14	*
Chr3:21926501..21926600	Chr3	21926501	21926600	gene	AT3G59320	21924517	21926886	-	Eukaryotic protein of unknown function (DUF914)	*
Chr3:21935901..21936000	Chr3	21935901	21936000	gene	AT3G59360	21935279	21940250	-	UDP-galactose transporter 6	*
Chr3:21957901..21958000	Chr3	21957901	21958000	gene	AT3G59410	21950188	21959266	+	protein kinase family protein	*
Chr3:21959901..21960000	Chr3	21959901	21960000	gene	AT3G59420	21959647	21963041	-	crinkly4	*
Chr3:22059301..22059400	Chr3	22059301	22059400	QTE	QTE_CT00000902_ATCOPIA78	22059535	22064329	+	AT3TE89830	135
Chr3:22076701..22076800	Chr3	22076701	22076800	QTE	QTE_CT00031430_ATCOPIA41	22076601	22076627	-	AT3TE89885	74
Chr3:22076701..22076800	Chr3	22076701	22076800	gene	AT3G59765	22076461	22078339	-	no description	*
Chr3:22076701..22076800	Chr3	22076701	22076800	QTE	QTE_CT00016624_ATCOPIA41	22076420	22076835	-	AT3TE89880	*
Chr3:22082601..22082700	Chr3	22082601	22082700	gene	AT3G59770	22079033	22086149	-	sacI homology domain-containing protein / WW domain-containing protein	*
Chr3:22093801..22093900	Chr3	22093801	22093900	gene	AT3G59790	22092448	22094240	+	MAP kinase 10	*
Chr3:22099701..22099800	Chr3	22099701	22099800	gene	AT3G59820	22098028	22102164	-	LETM1-like protein	*
Chr3:22100301..22100400	Chr3	22100301	22100400	gene	AT3G59820	22098028	22102164	-	LETM1-like protein	*
Chr3:22124601..22124700	Chr3	22124601	22124700	gene	AT3G59890	22124198	22126630	-	Dihydrodipicolinate reductase, bacterial/plant	*
Chr3:22131901..22132000	Chr3	22131901	22132000	gene	AT3G59910	22130483	22133583	-	Ankyrin repeat family protein	*
Chr3:22145301..22145400	Chr3	22145301	22145400	gene	AT3G59950	22144280	22147691	-	Peptidase family C54 protein	*
Chr3:22180701..22180800	Chr3	22180701	22180800	gene	AT3G60050	22180025	22181776	-	Pentatricopeptide repeat (PPR) superfamily protein	*
Chr3:22184301..22184400	Chr3	22184301	22184400	gene	AT3G60070	22183243	22186329	-	Major facilitator superfamily protein	*
Chr3:22242901..22243000	Chr3	22242901	22243000	gene	AT3G60180	22242504	22244061	-	P-loop containing nucleoside triphosphate hydrolases superfamily protein	*
Chr3:22266901..22267000	Chr3	22266901	22267000	gene	AT3G60240	22261650	22268455	+	eukaryotic translation initiation factor 4G	*
Chr3:22290401..22290500	Chr3	22290401	22290500	gene	AT3G60310	22287682	22291308	+	no description	*
Chr3:22307001..22307300	Chr3	22307001	22307300	gene	AT3G60350	22306488	22311186	-	ARABIDILLO-2	*
Chr3:22318201..22318300	Chr3	22318201	22318300	gene	AT3G60380	22316913	22319266	-	no description	*
Chr3:22475201..22475300	Chr3	22475201	22475300	gene	AT3G60830	22474074	22476445	+	actin-related protein 7	*
Chr3:22489901..22490000	Chr3	22489901	22490000	gene	AT3G60860	22484804	22491722	+	SEC7-like guanine nucleotide exchange family protein	*
Chr3:22495701..22495800	Chr3	22495701	22495800	gene	AT3G60880	22494852	22496697	+	dihydrodipicolinate synthase 1	*
Chr3:22544801..22544900	Chr3	22544801	22544900	QTE	QTE_CT00023213_ATLINEIII	22545027	22545207	-	AT3TE91855	127
Chr3:22544801..22544900	Chr3	22544801	22544900	gene	AT3G60961	22541319	22552529	+	P-loop containing nucleoside triphosphate hydrolases superfamily protein	*
Chr3:22544801..22544900	Chr3	22544801	22544900	QTE	QTE_CT00005119_ATLINEIII	22543791	22545026	-	AT3TE91850	*
Chr3:22556901..22557100	Chr3	22556901	22557100	NO_DATA
Chr3:22558501..22558600	Chr3	22558501	22558600	gene	AT3G60970	22557535	22561716	+	multidrug resistance-associated protein 15	*
Chr3:22576401..22576500	Chr3	22576401	22576500	NO_DATA
Chr3:22639401..22639500	Chr3	22639401	22639500	gene	AT3G61170	22638691	22641237	-	Tetratricopeptide repeat (TPR)-like superfamily protein	*
Chr3:22707801..22707900	Chr3	22707801	22707900	gene	AT3G61370	22706312	22708509	+	Protein of unknown function (DUF3245)	*
Chr3:22747601..22747700	Chr3	22747601	22747700	QTE	QTE_CT00015539_ATREP3	22747219	22747905	-	AT3TE92720	*
Chr3:22747601..22747700	Chr3	22747601	22747700	QTE	QTE_CT00020131_ATHPOGON1	22747604	22747867	-	AT3TE92725	96
Chr3:22875701..22875800	Chr3	22875701	22875800	gene	AT3G61800	22874555	22876846	-	no description	*
Chr3:22900901..22901000	Chr3	22900901	22901000	gene	AT3G61860	22900068	22902395	-	RNA-binding (RRM/RBD/RNP motifs) family protein	*
Chr3:22988301..22988400	Chr3	22988301	22988400	gene	AT3G62090	22988547	22990709	-	phytochrome interacting factor 3-like 2	147
Chr3:22988301..22988400	Chr3	22988301	22988400	gene	AT3G62080	22986174	22988777	+	SNF7 family protein	*
Chr3:23002001..23002100	Chr3	23002001	23002100	gene	AT3G62120	23001030	23004321	-	Class II aaRS and biotin synthetases superfamily protein	*
Chr3:23002301..23002400	Chr3	23002301	23002400	gene	AT3G62120	23001030	23004321	-	Class II aaRS and biotin synthetases superfamily protein	*
Chr3:23006201..23006300	Chr3	23006201	23006300	gene	AT3G62130	23004931	23007006	+	Pyridoxal phosphate (PLP)-dependent transferases superfamily protein	*
Chr3:23008401..23008500	Chr3	23008401	23008500	gene	AT3G62140	23007083	23008749	+	no description	*
Chr3:23052801..23052900	Chr3	23052801	23052900	gene	AT3G62290	23051544	23053817	+	ADP-ribosylation factor A1E	*
Chr3:23055901..23056000	Chr3	23055901	23056000	gene	AT3G62300	23054004	23057188	+	DOMAIN OF UNKNOWN FUNCTION 724 7	*
Chr3:23074401..23074500	Chr3	23074401	23074500	gene	AT3G62360	23072786	23080563	-	Carbohydrate-binding-like fold	*
Chr3:23075501..23075600	Chr3	23075501	23075600	gene	AT3G62360	23072786	23080563	-	Carbohydrate-binding-like fold	*
Chr3:23087501..23087600	Chr3	23087501	23087600	gene	AT3G62390	23087017	23089206	-	TRICHOME BIREFRINGENCE-LIKE 6	*
Chr3:23118301..23118400	Chr3	23118301	23118400	QTE	QTE_CT00004882_HELITRONY1E	23118547	23119829	+	AT3TE94235	147
Chr3:23118301..23118400	Chr3	23118301	23118400	QTE	QTE_CT00013434_HELITRONY1B	23118448	23118546	-	AT3TE94230	48
Chr3:23125801..23125900	Chr3	23125801	23125900	QTE	QTE_CT00002734_ATHAT3	23125187	23127239	+	AT3TE94260	*
Chr3:23306701..23306800	Chr3	23306701	23306800	gene	AT3G63070	23302365	23309658	+	Tudor/PWWP/MBT domain-containing protein	*
Chr3:23307201..23307300	Chr3	23307201	23307300	gene	AT3G63070	23302365	23309658	+	Tudor/PWWP/MBT domain-containing protein	*
Chr3:23386901..23387000	Chr3	23386901	23387000	gene	AT3G63300	23384988	23387842	+	FORKED 1	*
Chr3:23393901..23394000	Chr3	23393901	23394000	gene	AT3G63340	23391628	23398377	-	Protein phosphatase 2C family protein	*
Chr3:23394401..23394500	Chr3	23394401	23394500	gene	AT3G63340	23391628	23398377	-	Protein phosphatase 2C family protein	*
Chr3:23397001..23397100	Chr3	23397001	23397100	gene	AT3G63340	23391628	23398377	-	Protein phosphatase 2C family protein	*
Chr3:23448001..23448100	Chr3	23448001	23448100	gene	AT3G63500	23446230	23450198	-	Protein of unknown function (DUF1423)	*
Chr4:1001..1800	Chr4	1001	1800	gene	AT4G00005	1180	1536	-	PRA1 (Prenylated rab acceptor) family protein	*
Chr4:2901..3100	Chr4	2901	3100	gene	AT4G00020	2895	10455	-	BREAST CANCER 2 like 2A	*
Chr4:8701..8800	Chr4	8701	8800	gene	AT4G00020	2895	10455	-	BREAST CANCER 2 like 2A	*
Chr4:15401..15500	Chr4	15401	15500	gene	AT4G00040	14627	16079	+	Chalcone and stilbene synthase family protein	*
[truncated: 1,088 more rows]

## Sheet: CG hypo
DOMAIN	CHROMOSOME	START_DOMAIN	STOP_DOMAIN	EL_TYPE	ELT_NAME	ELT_stop	ELT_start	ELT_strand	ANNOTATION	DISTANCE
Chr1:47901..48000	Chr1	47901	48000	gene	AT1G01090	47485	49286	-	pyruvate dehydrogenase E1 alpha	*
Chr1:54301..54400	Chr1	54301	54400	gene	AT1G01110	52239	54692	+	IQ-domain 18	*
Chr1:89801..89900	Chr1	89801	89900	gene	AT1G01210	88898	89745	+	DNA-directed RNA polymerase, subunit M, archaeal	56
Chr1:94101..94200	Chr1	94101	94200	gene	AT1G01220	91376	95651	+	L-fucokinase/GDP-L-fucose pyrophosphorylase	*
Chr1:164701..164800	Chr1	164701	164800	gene	AT1G01448	163419	166239	+	no description	*
Chr1:164701..164800	Chr1	164701	164800	gene	AT1G01450	164105	165517	-	Protein kinase superfamily protein	*
Chr1:308101..308200	Chr1	308101	308200	gene	AT1G01880	306480	309109	-	5'-3' exonuclease family protein	*
Chr1:327001..327100	Chr1	327001	327100	gene	AT1G01950	325379	330619	+	armadillo repeat kinesin 2	*
Chr1:329601..329700	Chr1	329601	329700	gene	AT1G01950	325379	330619	+	armadillo repeat kinesin 2	*
Chr1:332401..332500	Chr1	332401	332500	gene	AT1G01960	330588	337582	-	SEC7-like guanine nucleotide exchange family protein	*
Chr1:359501..359600	Chr1	359501	359600	gene	AT1G02050	359117	360518	-	Chalcone and stilbene synthase family protein	*
Chr1:376301..376400	Chr1	376301	376400	gene	AT1G02080	373335	386847	+	transcription regulators	*
Chr1:376901..377000	Chr1	376901	377000	gene	AT1G02080	373335	386847	+	transcription regulators	*
Chr1:378801..378900	Chr1	378801	378900	gene	AT1G02080	373335	386847	+	transcription regulators	*
Chr1:379701..379800	Chr1	379701	379800	gene	AT1G02080	373335	386847	+	transcription regulators	*
Chr1:381601..381700	Chr1	381601	381700	gene	AT1G02080	373335	386847	+	transcription regulators	*
Chr1:441801..441900	Chr1	441801	441900	gene	AT1G02260	440441	442877	-	Divalent ion symporter	*
Chr1:533701..533800	Chr1	533701	533800	gene	AT1G02530	529795	534677	+	P-glycoprotein 12	*
Chr1:544201..544300	Chr1	544201	544300	gene	AT1G02575	543110	544007	+	no description	194
Chr1:544201..544300	Chr1	544201	544300	QTE	QTE_CT00010638_ATREP1	543981	544642	+	AT1TE01760	*
Chr1:561601..561700	Chr1	561601	561700	gene	AT1G02630	560610	562424	-	Nucleoside transporter family protein	*
Chr1:572701..572800	Chr1	572701	572800	gene	AT1G02660	571955	574981	-	alpha/beta-Hydrolases superfamily protein	*
Chr1:579101..579200	Chr1	579101	579200	gene	AT1G02670	576046	580299	+	P-loop containing nucleoside triphosphate hydrolases superfamily protein	*
Chr1:628101..628200	Chr1	628101	628200	gene	AT1G02840	626741	629819	+	RNA-binding (RRM/RBD/RNP motifs) family protein	*
Chr1:649401..649500	Chr1	649401	649500	gene	AT1G02890	645092	651907	-	AAA-type ATPase family protein	*
Chr1:683401..683500	Chr1	683401	683500	gene	AT1G02990	681396	687315	-	no description	*
Chr1:690201..690300	Chr1	690201	690300	gene	AT1G03000	687890	692560	-	peroxin 6	*
Chr1:714601..714700	Chr1	714601	714700	gene	AT1G03060	712473	726891	-	Beige/BEACH domain	*
Chr1:723501..723600	Chr1	723501	723600	gene	AT1G03060	712473	726891	-	Beige/BEACH domain	*
Chr1:765001..765100	Chr1	765001	765100	gene	AT1G03160	761282	766158	+	FZO-like	*
Chr1:793801..793900	Chr1	793801	793900	gene	AT1G03250	793353	795376	-	no description	*
Chr1:796501..796600	Chr1	796501	796600	gene	AT1G03260	795532	798463	-	SNARE associated Golgi protein family	*
Chr1:797501..797600	Chr1	797501	797600	gene	AT1G03260	795532	798463	-	SNARE associated Golgi protein family	*
Chr1:869501..869600	Chr1	869501	869600	gene	AT1G03475	869051	871211	-	Coproporphyrinogen III oxidase	*
Chr1:876401..876500	Chr1	876401	876500	gene	AT1G03510	876258	877547	-	Tetratricopeptide repeat (TPR)-like superfamily protein	*
Chr1:884801..884900	Chr1	884801	884900	gene	AT1G03540	883782	885611	+	Pentatricopeptide repeat (PPR-like) superfamily protein	*
Chr1:919501..919600	Chr1	919501	919600	gene	AT1G03687	918299	920507	+	DTW domain-containing protein	*
Chr1:935401..935500	Chr1	935401	935500	QTE	QTE_CT00014474_ATMU6N1	934884	935351	-	AT1TE03050	50
Chr1:935401..935500	Chr1	935401	935500	gene	AT1G03740	933512	937043	+	Protein kinase superfamily protein	*
Chr1:965101..965200	Chr1	965101	965200	gene	AT1G03830	962016	966757	-	guanylate-binding family protein	*
Chr1:1019901..1020000	Chr1	1019901	1020000	gene	AT1G03980	1018570	1022108	-	phytochelatin synthase 2	*
Chr1:1032201..1032400	Chr1	1032201	1032400	gene	AT1G04010	1031200	1036237	-	phospholipid sterol acyl transferase 1	*
Chr1:1034101..1034200	Chr1	1034101	1034200	gene	AT1G04010	1031200	1036237	-	phospholipid sterol acyl transferase 1	*
Chr1:1047001..1047100	Chr1	1047001	1047100	gene	AT1G04050	1045598	1049297	-	homolog of SU(var)3-9 1	*
Chr1:1056001..1056100	Chr1	1056001	1056100	gene	AT1G04080	1051312	1056827	+	Tetratricopeptide repeat (TPR)-like superfamily protein	*
Chr1:1066101..1066200	Chr1	1066101	1066200	gene	AT1G04120	1064450	1071047	-	multidrug resistance-associated protein 5	*
Chr1:1076101..1076200	Chr1	1076101	1076200	gene	AT1G04140	1075543	1080630	-	Transducin family protein / WD-40 repeat family protein	*
Chr1:1116901..1117000	Chr1	1116901	1117000	gene	AT1G04210	1114405	1119739	+	Leucine-rich repeat protein kinase family protein	*
Chr1:1127001..1127100	Chr1	1127001	1127100	gene	AT1G04230	1125518	1128168	+	Protein of unknown function (DUF2361)	*
Chr1:1150001..1150100	Chr1	1150001	1150100	gene	AT1G04300	1148597	1154652	-	TRAF-like superfamily protein	*
Chr1:1150801..1150900	Chr1	1150801	1150900	gene	AT1G04300	1148597	1154652	-	TRAF-like superfamily protein	*
Chr1:1195101..1195300	Chr1	1195101	1195300	gene	AT1G04425	1194187	1196889	+	no description	*
Chr1:1195101..1195300	Chr1	1195101	1195300	QTE	QTE_CT00008489_ATREP10D	1194345	1195166	+	AT1TE03900	65
Chr1:1263201..1263300	Chr1	1263201	1263300	gene	AT1G04600	1262123	1272376	+	myosin XI A	*
Chr1:1347101..1347200	Chr1	1347101	1347200	gene	AT1G04790	1345036	1348451	+	RING/U-box superfamily protein	*
Chr1:1367901..1368000	Chr1	1367901	1368000	gene	AT1G04850	1365118	1368844	-	ubiquitin-associated (UBA)/TS-N domain-containing protein	*
Chr1:1369601..1369700	Chr1	1369601	1369700	gene	AT1G04860	1369054	1373101	-	ubiquitin-specific protease 2	*
Chr1:1386901..1387000	Chr1	1386901	1387000	gene	AT1G04900	1383841	1387895	+	Protein of unknown function (DUF185)	*
Chr1:1396701..1396800	Chr1	1396701	1396800	gene	AT1G04930	1396291	1399053	-	hydroxyproline-rich glycoprotein family protein	*
Chr1:1409401..1409500	Chr1	1409401	1409500	gene	AT1G04960	1407801	1410868	-	Protein of unknown function (DUF1664)	*
Chr1:1451801..1451900	Chr1	1451801	1451900	gene	AT1G05060	1451030	1452872	-	no description	*
Chr1:1464001..1464100	Chr1	1464001	1464100	gene	AT1G05090	1463202	1465622	+	dentin sialophosphoprotein-related	*
Chr1:1473501..1473600	Chr1	1473501	1473600	gene	AT1G05120	1471406	1476078	-	Helicase protein with RING/U-box domain	*
Chr1:1484901..1485000	Chr1	1484901	1485000	gene	AT1G05150	1484067	1486960	-	Calcium-binding tetratricopeptide family protein	*
Chr1:1489101..1489400	Chr1	1489101	1489400	gene	AT1G05160	1487378	1490947	-	cytochrome P450, family 88, subfamily A, polypeptide 3	*
Chr1:1506501..1506600	Chr1	1506501	1506600	gene	AT1G05200	1504960	1509152	+	glutamate receptor 3.4	*
Chr1:1506801..1506900	Chr1	1506801	1506900	gene	AT1G05200	1504960	1509152	+	glutamate receptor 3.4	*
Chr1:1507401..1507500	Chr1	1507401	1507500	gene	AT1G05200	1504960	1509152	+	glutamate receptor 3.4	*
Chr1:1563001..1563100	Chr1	1563001	1563100	gene	AT1G05350	1560678	1564123	-	NAD(P)-binding Rossmann-fold superfamily protein	*
Chr1:1580001..1580100	Chr1	1580001	1580100	gene	AT1G05380	1576863	1582614	+	Acyl-CoA N-acyltransferase with RING/FYVE/PHD-type zinc finger protein	*
Chr1:1593201..1593300	Chr1	1593201	1593300	QTE	QTE_CT00006099_HELITRONY3	1592656	1593745	+	AT1TE05225	*
Chr1:1648501..1648600	Chr1	1648501	1648600	gene	AT1G05570	1647706	1659437	-	callose synthase 1	*
Chr1:1651101..1651200	Chr1	1651101	1651200	gene	AT1G05570	1647706	1659437	-	callose synthase 1	*
Chr1:1651901..1652000	Chr1	1651901	1652000	gene	AT1G05570	1647706	1659437	-	callose synthase 1	*
Chr1:1670401..1670500	Chr1	1670401	1670500	gene	AT1G05590	1669350	1671876	+	beta-hexosaminidase 2	*
Chr1:1722301..1722400	Chr1	1722301	1722400	gene	AT1G05750	1721509	1724734	+	Tetratricopeptide repeat (TPR)-like superfamily protein	*
Chr1:1736501..1736600	Chr1	1736501	1736600	gene	AT1G05790	1732871	1737489	+	lipase class 3 family protein	*
Chr1:1737201..1737300	Chr1	1737201	1737300	gene	AT1G05790	1732871	1737489	+	lipase class 3 family protein	*
Chr1:1782401..1782500	Chr1	1782401	1782500	gene	AT1G05890	1779256	1784529	+	RING/U-box superfamily protein	*
Chr1:1792301..1792400	Chr1	1792301	1792400	gene	AT1G05910	1790224	1796647	+	cell division cycle protein 48-related / CDC48-related	*
Chr1:1898701..1898900	Chr1	1898701	1898900	gene	AT1G06210	1897203	1899208	+	ENTH/VHS/GAT family protein	*
Chr1:1957701..1957900	Chr1	1957701	1957900	gene	AT1G06410	1954850	1958756	+	trehalose-phosphatase/synthase 7	*
Chr1:1990301..1990400	Chr1	1990301	1990400	gene	AT1G06500	1989479	1990730	+	no description	*
Chr1:2011701..2011800	Chr1	2011701	2011800	gene	AT1G06570	2011885	2013545	-	phytoene desaturation 1	85
Chr1:2011701..2011800	Chr1	2011701	2011800	gene	AT1G06560	2007615	2012006	+	NOL1/NOP2/sun family protein	*
Chr1:2028801..2028900	Chr1	2028801	2028900	gene	AT1G06630	2027739	2031388	+	F-box/RNI-like superfamily protein	*
Chr1:2043201..2043300	Chr1	2043201	2043300	gene	AT1G06670	2040433	2047612	+	nuclear DEIH-boxhelicase	*
Chr1:2043701..2043800	Chr1	2043701	2043800	gene	AT1G06670	2040433	2047612	+	nuclear DEIH-boxhelicase	*
Chr1:2045501..2045600	Chr1	2045501	2045600	gene	AT1G06670	2040433	2047612	+	nuclear DEIH-boxhelicase	*
Chr1:2119401..2119500	Chr1	2119401	2119500	gene	AT1G06900	2114927	2120745	-	Insulinase (Peptidase family M16) family protein	*
Chr1:2186001..2186300	Chr1	2186001	2186300	gene	AT1G07119	2184347	2186539	+	no description	*
Chr1:2186001..2186300	Chr1	2186001	2186300	gene	AT1G07120	2184759	2186580	-	no description	*
Chr1:2189301..2189500	Chr1	2189301	2189500	QTE	QTE_CT00016909_BRODYAGA1A	2188895	2189266	-	AT1TE07150	35
Chr1:2217701..2217800	Chr1	2217701	2217800	gene	AT1G07220	2216925	2219474	-	Arabidopsis thaliana protein of unknown function (DUF821)	*
Chr1:2273501..2273600	Chr1	2273501	2273600	gene	AT1G07390	2269893	2274820	+	receptor like protein 1	*
Chr1:2288501..2288600	Chr1	2288501	2288600	gene	AT1G07450	2287926	2289336	-	NAD(P)-binding Rossmann-fold superfamily protein	*
Chr1:2297401..2297500	Chr1	2297401	2297500	gene	AT1G07480	2296023	2299470	-	Transcription factor IIA, alpha/beta subunit	*
Chr1:2331601..2331700	Chr1	2331601	2331700	gene	AT1G07570	2331170	2333738	-	Protein kinase superfamily protein	*
Chr1:2335101..2335200	Chr1	2335101	2335200	QTE	QTE_CT00021198_ATTIRTA1	2335262	2335495	-	AT1TE07625	62
Chr1:2335101..2335200	Chr1	2335101	2335200	QTE	QTE_CT00015114_ATREP3	2335043	2335717	-	AT1TE07620	*
Chr1:2383401..2383500	Chr1	2383401	2383500	QTE	QTE_CT00024282_ATTIRX1D	2383162	2383320	-	AT1TE07780	81
Chr1:2383401..2383500	Chr1	2383401	2383500	gene	AT1G07705	2381615	2386092	+	NOT2 / NOT3 / NOT5 family	*
Chr1:2387401..2387500	Chr1	2387401	2387500	gene	AT1G07710	2386275	2387986	-	Ankyrin repeat family protein	*
Chr1:2415101..2415400	Chr1	2415101	2415400	gene	AT1G07795	2414286	2414967	+	no description	134
Chr1:2415101..2415400	Chr1	2415101	2415400	QTE	QTE_CT00006609_ATLINE1_1	2415020	2416036	+	AT1TE07880	*
Chr1:2430201..2430300	Chr1	2430201	2430300	gene	AT1G07870	2428773	2432057	-	Protein kinase superfamily protein	*
Chr1:2448201..2448300	Chr1	2448201	2448300	gene	AT1G07910	2445470	2454645	+	RNAligase	*
Chr1:2449701..2449800	Chr1	2449701	2449800	gene	AT1G07910	2445470	2454645	+	RNAligase	*
Chr1:2469601..2469700	Chr1	2469601	2469700	gene	AT1G07970	2469286	2472628	-	no description	*
Chr1:2470201..2470300	Chr1	2470201	2470300	gene	AT1G07970	2469286	2472628	-	no description	*
Chr1:2489901..2490000	Chr1	2489901	2490000	gene	AT1G08030	2489501	2493250	-	tyrosylprotein sulfotransferase	*
Chr1:2501901..2502000	Chr1	2501901	2502000	gene	AT1G08060	2501742	2511084	-	ATP-dependent helicase family protein	*
Chr1:2540201..2540300	Chr1	2540201	2540300	gene	AT1G08125	2539614	2542334	-	S-adenosyl-L-methionine-dependent methyltransferases superfamily protein	*
Chr1:2568301..2568400	Chr1	2568301	2568400	gene	AT1G08190	2567475	2573393	+	vacuolar protein sorting 41	*
Chr1:2569301..2569400	Chr1	2569301	2569400	gene	AT1G08190	2567475	2573393	+	vacuolar protein sorting 41	*
Chr1:2593001..2593100	Chr1	2593001	2593100	gene	AT1G08260	2590944	2606892	+	DNA polymerase epsilon catalytic subunit	*
Chr1:2600101..2600200	Chr1	2600101	2600200	gene	AT1G08260	2590944	2606892	+	DNA polymerase epsilon catalytic subunit	*
Chr1:2640101..2640200	Chr1	2640101	2640200	gene	AT1G08370	2638181	2640554	+	decapping 1	*
Chr1:2648801..2648900	Chr1	2648801	2648900	gene	AT1G08410	2646189	2649379	+	P-loop containing nucleoside triphosphate hydrolases superfamily protein	*
Chr1:2651701..2651800	Chr1	2651701	2651800	gene	AT1G08420	2649537	2657120	+	BRI1 suppressor 1 (BSU1)-like 2	*
Chr1:2686201..2686300	Chr1	2686201	2686300	gene	AT1G08490	2685659	2688595	-	chloroplastic NIFS-like cysteine desulfurase	*
Chr1:2698401..2698500	Chr1	2698401	2698500	gene	AT1G08520	2696412	2700959	+	ALBINA 1	*
Chr1:2719401..2719500	Chr1	2719401	2719500	gene	AT1G08590	2718778	2722221	+	Leucine-rich receptor-like protein kinase family protein	*
Chr1:2719401..2719500	Chr1	2719401	2719500	gene	AT1G08592	2718875	2721676	-	no description	*
Chr1:2719801..2719900	Chr1	2719801	2719900	gene	AT1G08590	2718778	2722221	+	Leucine-rich receptor-like protein kinase family protein	*
Chr1:2719801..2719900	Chr1	2719801	2719900	gene	AT1G08592	2718875	2721676	-	no description	*
Chr1:2724801..2724900	Chr1	2724801	2724900	gene	AT1G08600	2723824	2733613	+	P-loop containing nucleoside triphosphate hydrolases superfamily protein	*
Chr1:2727501..2727600	Chr1	2727501	2727600	gene	AT1G08600	2723824	2733613	+	P-loop containing nucleoside triphosphate hydrolases superfamily protein	*
Chr1:2732701..2732800	Chr1	2732701	2732800	gene	AT1G08600	2723824	2733613	+	P-loop containing nucleoside triphosphate hydrolases superfamily protein	*
Chr1:2738001..2738100	Chr1	2738001	2738100	gene	AT1G08620	2736774	2743758	+	Transcription factor jumonji (jmj) family protein / zinc finger (C5HC2 type) family protein	*
Chr1:2741501..2741600	Chr1	2741501	2741600	gene	AT1G08620	2736774	2743758	+	Transcription factor jumonji (jmj) family protein / zinc finger (C5HC2 type) family protein	*
Chr1:2776601..2776700	Chr1	2776601	2776700	gene	AT1G08720	2774030	2779297	+	Protein kinase superfamily protein	*
Chr1:2781401..2781500	Chr1	2781401	2781500	gene	AT1G08730	2779963	2788447	+	Myosin family protein with Dil domain	*
Chr1:2833801..2833900	Chr1	2833801	2833900	gene	AT1G08840	2829105	2838469	-	DNA replication helicase, putative	*
Chr1:2859601..2859700	Chr1	2859601	2859700	gene	AT1G08910	2856227	2861170	+	zinc ion binding	*
Chr1:2936101..2936200	Chr1	2936101	2936200	gene	AT1G09090	2932739	2936586	+	respiratory burst oxidase homolog B	*
Chr1:2937301..2937400	Chr1	2937301	2937400	gene	AT1G09100	2936528	2939326	-	26S proteasome AAA-ATPase subunit RPT5B	*
Chr1:2978001..2978100	Chr1	2978001	2978100	gene	AT1G09220	2977792	2979466	-	Pentatricopeptide repeat (PPR) superfamily protein	*
Chr1:3134201..3134300	Chr1	3134201	3134300	gene	AT1G09680	3134107	3135930	-	Pentatricopeptide repeat (PPR) superfamily protein	*
Chr1:3148701..3148800	Chr1	3148701	3148800	gene	AT1G09730	3147667	3154380	-	Cysteine proteinases superfamily protein	*
Chr1:3149001..3149100	Chr1	3149001	3149100	gene	AT1G09730	3147667	3154380	-	Cysteine proteinases superfamily protein	*
Chr1:3199101..3199200	Chr1	3199101	3199200	gene	AT1G09840	3195824	3200291	-	shaggy-like protein kinase 41	*
Chr1:3204601..3204700	Chr1	3204601	3204700	gene	AT1G09860	3204016	3205309	-	purine permease 16	*
Chr1:3254801..3254900	Chr1	3254801	3254900	gene	AT1G09970	3252240	3255693	+	Leucine-rich receptor-like protein kinase family protein	*
Chr1:3275201..3275300	Chr1	3275201	3275300	gene	AT1G10030	3273825	3275837	+	homolog of yeast ergosterol28	*
Chr1:3312701..3312800	Chr1	3312701	3312800	gene	AT1G10130	3310930	3322213	+	endoplasmic reticulum-type calcium-transporting ATPase 3	*
Chr1:3335501..3335600	Chr1	3335501	3335600	gene	AT1G10170	3333595	3337491	-	NF-X-like 1	*
Chr1:3369601..3369700	Chr1	3369601	3369700	NO_DATA
Chr1:3382301..3382400	Chr1	3382301	3382400	gene	AT1G10310	3381601	3383914	-	NAD(P)-binding Rossmann-fold superfamily protein	*
Chr1:3387701..3387800	Chr1	3387701	3387800	gene	AT1G10320	3384164	3388373	-	Zinc finger C-x8-C-x5-C-x3-H type family protein	*
Chr1:3408001..3408100	Chr1	3408001	3408100	gene	AT1G10390	3407024	3412843	-	Nucleoporin autopeptidase	*
Chr1:3429301..3429400	Chr1	3429301	3429400	gene	AT1G10430	3428478	3430633	-	protein phosphatase 2A-2	*
Chr1:3468501..3468600	Chr1	3468501	3468600	gene	AT1G10520	3465964	3469248	+	DNA polymerase lambda (POLL)	*
Chr1:3488501..3488600	Chr1	3488501	3488600	gene	AT1G10570	3487584	3491277	+	Cysteine proteinases superfamily protein	*
Chr1:3556101..3556200	Chr1	3556101	3556200	gene	AT1G10700	3554104	3556503	+	phosphoribosyl pyrophosphate (PRPP) synthase 3	*
Chr1:3573101..3573200	Chr1	3573101	3573200	gene	AT1G10745	3572710	3573066	+	Maternally expressed gene (MEG) family protein	35
Chr1:3573101..3573200	Chr1	3573101	3573200	QTE	QTE_CT00013361_ATREP10B	3573163	3573682	-	AT1TE11630	37
Chr1:3584101..3584400	Chr1	3584101	3584400	gene	AT1G10760	3581034	3590928	-	Pyruvate phosphate dikinase, PEP/pyruvate binding domain	*
Chr1:3589201..3589300	Chr1	3589201	3589300	gene	AT1G10760	3581034	3590928	-	Pyruvate phosphate dikinase, PEP/pyruvate binding domain	*
Chr1:3597701..3597800	Chr1	3597701	3597800	gene	AT1G10790	3596360	3597847	+	no description	*
Chr1:3643901..3644000	Chr1	3643901	3644000	gene	AT1G10910	3639878	3644162	+	Pentatricopeptide repeat (PPR) superfamily protein	*
Chr1:3659701..3659800	Chr1	3659701	3659800	gene	AT1G10950	3659209	3663984	+	transmembrane nine 1	*
Chr1:3683101..3683200	Chr1	3683101	3683200	gene	AT1G11050	3681888	3684169	+	Protein kinase superfamily protein	*
Chr1:3686601..3686700	Chr1	3686601	3686700	gene	AT1G11060	3684568	3689847	+	WAPL (Wings apart-like protein regulation of heterochromatin) protein	*
Chr1:3708101..3708200	Chr1	3708101	3708200	gene	AT1G11100	3703672	3709302	-	SNF2 domain-containing protein / helicase domain-containing protein / zinc finger protein-related	*
Chr1:3737401..3737500	Chr1	3737401	3737500	gene	AT1G11160	3733139	3739842	+	Transducin/WD40 repeat-like superfamily protein	*
Chr1:3766801..3766900	Chr1	3766801	3766900	gene	AT1G11240	3766754	3768294	-	no description	*
Chr1:3767301..3767400	Chr1	3767301	3767400	gene	AT1G11240	3766754	3768294	-	no description	*
Chr1:3791801..3791900	Chr1	3791801	3791900	gene	AT1G11290	3791454	3793883	-	Pentatricopeptide repeat (PPR) superfamily protein	*
Chr1:3818301..3818400	Chr1	3818301	3818400	gene	AT1G11350	3817591	3820805	-	S-domain-1 13	*
Chr1:3958501..3958600	Chr1	3958501	3958600	gene	AT1G11730	3957473	3960113	+	Galactosyltransferase family protein	*
Chr1:3978201..3978300	Chr1	3978201	3978300	gene	AT1G11780	3976839	3979195	-	oxidoreductase, 2OG-Fe(II) oxygenase family protein	*
Chr1:3985501..3985600	Chr1	3985501	3985600	gene	AT1G11800	3985225	3987290	-	endonuclease/exonuclease/phosphatase family protein	*
Chr1:3991501..3991600	Chr1	3991501	3991600	gene	AT1G11820	3991027	3993598	-	O-Glycosyl hydrolases family 17 protein	*
Chr1:3996301..3996400	Chr1	3996301	3996400	gene	AT1G11840	3995169	3997907	+	glyoxalase I homolog	*
Chr1:4035201..4035300	Chr1	4035201	4035300	gene	AT1G11950	4034587	4038758	-	Transcription factor jumonji (jmjC) domain-containing protein	*
Chr1:4041801..4041900	Chr1	4041801	4041900	gene	AT1G11960	4039711	4043880	-	ERD (early-responsive to dehydration stress) family protein	*
Chr1:4116201..4116300	Chr1	4116201	4116300	gene	AT1G12120	4114771	4117594	-	Plant protein of unknown function (DUF863)	*
Chr1:4124101..4124200	Chr1	4124101	4124200	gene	AT1G12140	4121369	4124595	+	flavin-monooxygenase glucosinolate S-oxygenase 5	*
Chr1:4124101..4124200	Chr1	4124101	4124200	gene	AT1G12150	4123530	4125648	-	Plant protein of unknown function (DUF827)	*
Chr1:4150101..4150200	Chr1	4150101	4150200	gene	AT1G12230	4147962	4151056	+	Aldolase superfamily protein	*
Chr1:4203701..4203800	Chr1	4203701	4203800	gene	AT1G12360	4200876	4206404	+	Sec1/munc18-like (SM) proteins superfamily	*
Chr1:4205901..4206000	Chr1	4205901	4206000	gene	AT1G12360	4200876	4206404	+	Sec1/munc18-like (SM) proteins superfamily	*
Chr1:4207301..4207400	Chr1	4207301	4207400	gene	AT1G12370	4206374	4208951	-	photolyase 1	*
Chr1:4239501..4239600	Chr1	4239501	4239600	NO_DATA
Chr1:4251701..4251800	Chr1	4251701	4251800	gene	AT1G12470	4251032	4257392	+	zinc ion binding	*
Chr1:4257901..4258000	Chr1	4257901	4258000	gene	AT1G12480	4257268	4259300	-	C4-dicarboxylate transporter/malic acid transport protein	*
Chr1:4284801..4284900	Chr1	4284801	4284900	gene	AT1G12580	4282899	4285829	+	phosphoenolpyruvate carboxylase-related kinase 1	*
Chr1:4313201..4313300	Chr1	4313201	4313300	NO_DATA
Chr1:4347301..4347400	Chr1	4347301	4347400	gene	AT1G12750	4344985	4348328	-	RHOMBOID-like protein 6	*
Chr1:4350101..4350200	Chr1	4350101	4350200	gene	AT1G12760	4348498	4350867	+	Zinc finger, C3HC4 type (RING finger) family protein	*
Chr1:4352101..4352200	Chr1	4352101	4352200	gene	AT1G12770	4351064	4353685	+	P-loop containing nucleoside triphosphate hydrolases superfamily protein	*
Chr1:4352801..4352900	Chr1	4352801	4352900	gene	AT1G12770	4351064	4353685	+	P-loop containing nucleoside triphosphate hydrolases superfamily protein	*
Chr1:4363301..4363400	Chr1	4363301	4363400	gene	AT1G12800	4361551	4365331	-	Nucleic acid-binding, OB-fold-like protein	*
Chr1:4369101..4369200	Chr1	4369101	4369200	gene	AT1G12820	4368760	4371293	-	auxin signaling F-box 3	*
Chr1:4379901..4380200	Chr1	4379901	4380200	gene	AT1G12850	4379707	4381612	-	Phosphoglycerate mutase family protein	*
Chr1:4403601..4403700	Chr1	4403601	4403700	gene	AT1G12930	4398375	4405605	-	ARM repeat superfamily protein	*
Chr1:4404201..4404300	Chr1	4404201	4404300	gene	AT1G12930	4398375	4405605	-	ARM repeat superfamily protein	*
Chr1:4435601..4435700	Chr1	4435601	4435700	gene	AT1G12990	4433640	4436075	+	beta-1,4-N-acetylglucosaminyltransferase family protein	*
Chr1:4453001..4453100	Chr1	4453001	4453100	gene	AT1G13060	4452212	4454876	+	20S proteasome beta subunit E1	*
Chr1:4469601..4469700	Chr1	4469601	4469700	gene	AT1G13120	4469181	4473213	-	embryo defective 1745	*
Chr1:4501901..4502000	Chr1	4501901	4502000	gene	AT1G13195	4501581	4503591	-	RING/U-box superfamily protein	*
Chr1:4510201..4510300	Chr1	4510201	4510300	gene	AT1G13210	4508963	4513938	-	autoinhibited Ca2+/ATPase II	*
Chr1:4511401..4511500	Chr1	4511401	4511500	gene	AT1G13210	4508963	4513938	-	autoinhibited Ca2+/ATPase II	*
Chr1:4564601..4564700	Chr1	4564601	4564700	gene	AT1G13320	4563471	4567807	-	protein phosphatase 2A subunit A3	*
Chr1:4574001..4574100	Chr1	4574001	4574100	gene	AT1G13350	4572419	4576632	-	Protein kinase superfamily protein	*
Chr1:4639101..4639200	Chr1	4639101	4639200	gene	AT1G13560	4638514	4642104	-	aminoalcoholphosphotransferase 1	*
Chr1:4645001..4645100	Chr1	4645001	4645100	gene	AT1G13580	4644521	4647007	-	LAG1 longevity assurance homolog 3	*
Chr1:4670001..4670100	Chr1	4670001	4670100	gene	AT1G13630	4669784	4672957	-	Tetratricopeptide repeat (TPR)-like superfamily protein	*
Chr1:4677801..4677900	Chr1	4677801	4677900	gene	AT1G13640	4677027	4679812	-	Phosphatidylinositol 3- and 4-kinase family protein	*
Chr1:4694001..4694100	Chr1	4694001	4694100	gene	AT1G13690	4693289	4694410	+	ATPase E1	*
Chr1:4727901..4728000	Chr1	4727901	4728000	gene	AT1G13790	4727438	4730425	+	XH/XS domain-containing protein	*
Chr1:4731501..4731600	Chr1	4731501	4731600	gene	AT1G13800	4731056	4733707	-	Tetratricopeptide repeat (TPR)-like superfamily protein	*
Chr1:4734801..4735100	Chr1	4734801	4735100	gene	AT1G13810	4734036	4735389	+	Restriction endonuclease, type II-like superfamily protein	*
Chr1:4750301..4750400	Chr1	4750301	4750400	gene	AT1G13880	4748873	4751212	+	ELM2 domain-containing protein	*
Chr1:4754001..4754100	Chr1	4754001	4754100	gene	AT1G13900	4753145	4755580	-	Purple acid phosphatases superfamily protein	*
Chr1:4754301..4754400	Chr1	4754301	4754400	gene	AT1G13900	4753145	4755580	-	Purple acid phosphatases superfamily protein	*
Chr1:4798601..4798800	Chr1	4798601	4798800	gene	AT1G14000	4797358	4800283	+	VH1-interacting kinase	*
Chr1:4826001..4826100	Chr1	4826001	4826100	NO_DATA
Chr1:4870401..4870500	Chr1	4870401	4870500	gene	AT1G14250	4868452	4871488	+	GDA1/CD39 nucleoside phosphatase family protein	*
Chr1:4874301..4874400	Chr1	4874301	4874400	gene	AT1G14260	4872856	4874907	+	RING/FYVE/PHD zinc finger superfamily protein	*
Chr1:4960801..4960900	Chr1	4960801	4960900	gene	AT1G14500	4960375	4961780	+	Ankyrin repeat family protein	*
Chr1:4961201..4961300	Chr1	4961201	4961300	gene	AT1G14500	4960375	4961780	+	Ankyrin repeat family protein	*
Chr1:4962901..4963000	Chr1	4962901	4963000	gene	AT1G14510	4961886	4964428	-	alfin-like 7	*
Chr1:5015401..5015500	Chr1	5015401	5015500	gene	AT1G14620	5014753	5016604	-	decoy	*
Chr1:5025301..5025400	Chr1	5025301	5025400	gene	AT1G14640	5023656	5025955	+	SWAP (Suppressor-of-White-APricot)/surp domain-containing protein	*
Chr1:5028801..5028900	Chr1	5028801	5028900	gene	AT1G14650	5027662	5031779	+	SWAP (Suppressor-of-White-APricot)/surp domain-containing protein / ubiquitin family protein	*
Chr1:5029101..5029200	Chr1	5029101	5029200	gene	AT1G14650	5027662	5031779	+	SWAP (Suppressor-of-White-APricot)/surp domain-containing protein / ubiquitin family protein	*
Chr1:5113101..5113200	Chr1	5113101	5113200	gene	AT1G14840	5111955	5115497	-	microtubule-associated proteins 70-4	*
Chr1:5118401..5118500	Chr1	5118401	5118500	gene	AT1G14850	5116696	5123259	-	nucleoporin 155	*
Chr1:5206301..5206400	Chr1	5206301	5206400	gene	AT1G15130	5206002	5209915	-	Endosomal targeting BRO1-like domain-containing protein	*
Chr1:5221501..5221600	Chr1	5221501	5221600	gene	AT1G15170	5220641	5222973	+	MATE efflux family protein	*
Chr1:5233301..5233400	Chr1	5233301	5233400	gene	AT1G15210	5231348	5236573	-	pleiotropic drug resistance 7	*
Chr1:5244401..5244500	Chr1	5244401	5244500	gene	AT1G15240	5243450	5248604	+	Phox-associated domain	*
Chr1:5255201..5255300	Chr1	5255201	5255300	gene	AT1G15280	5252315	5256753	+	CASC3/Barentsz eIF4AIII binding	*
Chr1:5308501..5308600	Chr1	5308501	5308600	gene	AT1G15440	5306061	5309514	-	periodic tryptophan protein 2	*
Chr1:5354901..5355100	Chr1	5354901	5355100	NO_DATA
Chr1:5382101..5382200	Chr1	5382101	5382200	gene	AT1G15660	5381170	5385254	+	centromere protein C	*
Chr1:5384001..5384100	Chr1	5384001	5384100	gene	AT1G15660	5381170	5385254	+	centromere protein C	*
Chr1:5415101..5415200	Chr1	5415101	5415200	gene	AT1G15740	5410908	5414919	+	Leucine-rich repeat family protein	182
Chr1:5415101..5415200	Chr1	5415101	5415200	gene	AT1G15750	5414817	5421033	-	Transducin family protein / WD-40 repeat family protein	*
Chr1:5419101..5419200	Chr1	5419101	5419200	gene	AT1G15750	5414817	5421033	-	Transducin family protein / WD-40 repeat family protein	*
Chr1:5434901..5435000	Chr1	5434901	5435000	gene	AT1G15780	5430183	5436412	-	no description	*
Chr1:5467901..5468000	Chr1	5467901	5468000	gene	AT1G15910	5465336	5469125	+	XH/XS domain-containing protein	*
Chr1:5487201..5487300	Chr1	5487201	5487300	gene	AT1G15970	5486319	5488868	-	DNA glycosylase superfamily protein	*
Chr1:5496401..5496500	Chr1	5496401	5496500	gene	AT1G16010	5495373	5497723	-	magnesium transporter 2	*
Chr1:5520501..5520600	Chr1	5520501	5520600	gene	AT1G16110	5518373	5520891	+	wall associated kinase-like 6	*
Chr1:5533001..5533100	Chr1	5533001	5533100	gene	AT1G16150	5532415	5534877	+	wall associated kinase-like 4	*
Chr1:5533401..5533500	Chr1	5533401	5533500	gene	AT1G16150	5532415	5534877	+	wall associated kinase-like 4	*
Chr1:5560201..5560300	Chr1	5560201	5560300	gene	AT1G16260	5559579	5562113	-	Wall-associated kinase family protein	*
Chr1:5569401..5569500	Chr1	5569401	5569500	gene	AT1G16280	5568482	5570487	-	RNA helicase 36	*
Chr1:5572501..5572600	Chr1	5572501	5572600	gene	AT1G16290	5570753	5573538	-	no description	*
Chr1:5664301..5664400	Chr1	5664301	5664400	gene	AT1G16540	5659415	5665449	+	molybdenum cofactor sulfurase (LOS5) (ABA3)	*
Chr1:5716401..5716500	Chr1	5716401	5716500	gene	AT1G16710	5714219	5722614	+	histone acetyltransferase of the CBP family 12	*
Chr1:5720101..5720200	Chr1	5720101	5720200	gene	AT1G16710	5714219	5722614	+	histone acetyltransferase of the CBP family 12	*
Chr1:5752501..5752600	Chr1	5752501	5752600	gene	AT1G16800	5745523	5755263	-	P-loop containing nucleoside triphosphate hydrolases superfamily protein	*
Chr1:5771301..5771400	Chr1	5771301	5771400	gene	AT1G16870	5770732	5773251	-	mitochondrial 28S ribosomal protein S29-related	*
Chr1:5815101..5815200	Chr1	5815101	5815200	gene	AT1G17000	5812728	5816662	+	trehalose-phosphatase/synthase 3	*
Chr1:5826701..5826800	Chr1	5826701	5826800	gene	AT1G17040	5824848	5828233	+	SH2 domain protein A	*
Chr1:5848901..5849000	Chr1	5848901	5849000	gene	AT1G17110	5845660	5850934	-	ubiquitin-specific protease 15	*
Chr1:5866601..5866800	Chr1	5866601	5866800	gene	AT1G17150	5865707	5867495	+	Pectin lyase-like superfamily protein	*
Chr1:5936401..5936500	Chr1	5936401	5936500	gene	AT1G17340	5933870	5938761	+	Phosphoinositide phosphatase family protein	*
Chr1:5937001..5937100	Chr1	5937001	5937100	gene	AT1G17340	5933870	5938761	+	Phosphoinositide phosphatase family protein	*
Chr1:5961001..5961100	Chr1	5961001	5961100	gene	AT1G17400	5960481	5962481	-	no description	*
Chr1:5961401..5961500	Chr1	5961401	5961500	gene	AT1G17400	5960481	5962481	-	no description	*
Chr1:5971401..5971500	Chr1	5971401	5971500	NO_DATA
Chr1:5989001..5989100	Chr1	5989001	5989100	gene	AT1G17450	5988280	5996785	-	B-block binding subunit of TFIIIC	*
Chr1:6004801..6004900	Chr1	6004801	6004900	gene	AT1G17470	6002912	6006405	+	developmentally regulated G-protein 1	*
Chr1:6036401..6036500	Chr1	6036401	6036500	gene	AT1G17550	6034362	6037289	+	homology to ABI2	*
Chr1:6048601..6048700	Chr1	6048601	6048700	gene	AT1G17580	6039303	6049556	+	myosin 1	*
Chr1:6060001..6060100	Chr1	6060001	6060100	gene	AT1G17615	6059441	6060667	+	Disease resistance protein (TIR-NBS class)	*
Chr1:6069801..6069900	Chr1	6069801	6069900	gene	AT1G17650	6069477	6072012	-	glyoxylate reductase 2	*
Chr1:6081601..6081700	Chr1	6081601	6081700	gene	AT1G17680	6076077	6082337	+	tetratricopeptide repeat (TPR)-containing protein	*
Chr1:6084301..6084400	Chr1	6084301	6084400	gene	AT1G17690	6082755	6088340	-	no description	*
Chr1:6085501..6085600	Chr1	6085501	6085600	gene	AT1G17690	6082755	6088340	-	no description	*
Chr1:6113001..6113100	Chr1	6113001	6113100	gene	AT1G17760	6110107	6116617	-	Tetratricopeptide repeat (TPR)-like superfamily protein	*
Chr1:6127801..6128000	Chr1	6127801	6128000	QTE	QTE_CT00031534_ATLINE1_3A	6127655	6127679	-	AT1TE19810	122
Chr1:6127801..6128000	Chr1	6127801	6128000	QTE	QTE_CT00012093_ATLINEIII	6127680	6128262	-	AT1TE19815	*
Chr1:6206101..6206200	Chr1	6206101	6206200	gene	AT1G18030	6204343	6206988	+	Protein phosphatase 2C family protein	*
Chr1:6214701..6214800	Chr1	6214701	6214800	gene	AT1G18070	6213725	6218340	-	Translation elongation factor EF1A/initiation factor IF2gamma family protein	*
Chr1:6216401..6216500	Chr1	6216401	6216500	gene	AT1G18070	6213725	6218340	-	Translation elongation factor EF1A/initiation factor IF2gamma family protein	*
Chr1:6252401..6252500	Chr1	6252401	6252500	gene	AT1G18160	6248793	6254039	+	Protein kinase superfamily protein	*
Chr1:6259601..6259700	Chr1	6259601	6259700	gene	AT1G18190	6257851	6261457	-	golgin candidate 2	*
Chr1:6280201..6280300	Chr1	6280201	6280300	gene	AT1G18260	6278848	6282103	-	HCP-like superfamily protein	*
Chr1:6292701..6292800	Chr1	6292701	6292800	gene	AT1G18270	6283412	6293871	-	ketose-bisphosphate aldolase class-II family protein	*
Chr1:6317401..6317500	Chr1	6317401	6317500	gene	AT1G18360	6316695	6319427	-	alpha/beta-Hydrolases superfamily protein	*
Chr1:6354801..6354900	Chr1	6354801	6354900	gene	AT1G18460	6352470	6356113	+	alpha/beta-Hydrolases superfamily protein	*
Chr1:6368001..6368100	Chr1	6368001	6368100	gene	AT1G18490	6366520	6368849	+	Protein of unknown function (DUF1637)	*
Chr1:6371401..6371500	Chr1	6371401	6371500	gene	AT1G18500	6369347	6373025	+	methylthioalkylmalate synthase-like 4	*
Chr1:6386701..6386800	Chr1	6386701	6386800	gene	AT1G18560	6385449	6388080	+	BED zinc finger	*
Chr1:6396901..6397100	Chr1	6396901	6397100	gene	AT1G18580	6395864	6398239	+	galacturonosyltransferase 11	*
Chr1:6397501..6397600	Chr1	6397501	6397600	gene	AT1G18580	6395864	6398239	+	galacturonosyltransferase 11	*
Chr1:6407201..6407300	Chr1	6407201	6407300	gene	AT1G18610	6405645	6409297	+	Galactose oxidase/kelch repeat superfamily protein	*
Chr1:6505201..6505300	Chr1	6505201	6505300	gene	AT1G18850	6504806	6506424	-	no description	*
Chr1:6569801..6569900	Chr1	6569801	6569900	gene	AT1G19025	6568853	6570939	+	DNA repair metallo-beta-lactamase family protein	*
Chr1:6596801..6596900	Chr1	6596801	6596900	gene	AT1G19100	6594930	6601355	+	Histidine kinase-, DNA gyrase B-, and HSP90-like ATPase family protein	*
Chr1:6598401..6598500	Chr1	6598401	6598500	gene	AT1G19100	6594930	6601355	+	Histidine kinase-, DNA gyrase B-, and HSP90-like ATPase family protein	*
Chr1:6721501..6721600	Chr1	6721501	6721600	NO_DATA
Chr1:6761501..6761600	Chr1	6761501	6761600	gene	AT1G19520	6759965	6762778	+	pentatricopeptide (PPR) repeat-containing protein	*
Chr1:6762001..6762100	Chr1	6762001	6762100	gene	AT1G19520	6759965	6762778	+	pentatricopeptide (PPR) repeat-containing protein	*
Chr1:6778001..6778200	Chr1	6778001	6778200	NO_DATA
Chr1:6810701..6810800	Chr1	6810701	6810800	gene	AT1G19700	6809724	6812663	-	BEL1-like homeodomain 10	*
Chr1:6819701..6819800	Chr1	6819701	6819800	gene	AT1G19715	6816702	6819542	-	Mannose-binding lectin superfamily protein	159
Chr1:6819701..6819800	Chr1	6819701	6819800	gene	AT1G19720	6819564	6822711	-	Pentatricopeptide repeat (PPR-like) superfamily protein	*
Chr1:6821201..6821300	Chr1	6821201	6821300	gene	AT1G19720	6819564	6822711	-	Pentatricopeptide repeat (PPR-like) superfamily protein	*
Chr1:6847301..6847400	Chr1	6847301	6847400	gene	AT1G19800	6846369	6848103	+	trigalactosyldiacylglycerol 1	*
Chr1:6976601..6976700	Chr1	6976601	6976700	gene	AT1G20120	6975388	6977264	+	GDSL-like Lipase/Acylhydrolase superfamily protein	*
Chr1:6992301..6992400	Chr1	6992301	6992400	gene	AT1G20160	6990784	6993972	-	Subtilisin-like serine endopeptidase family protein	*
Chr1:7019601..7019700	Chr1	7019601	7019700	gene	AT1G20260	7016693	7020590	+	ATPase, V1 complex, subunit B protein	*
Chr1:7124201..7124300	Chr1	7124201	7124300	gene	AT1G20570	7122018	7126559	-	Spc97 / Spc98 family of spindle pole body (SBP) component	*
Chr1:7135901..7136000	Chr1	7135901	7136000	gene	AT1G20610	7134790	7137781	-	Cyclin B2	*
Chr1:7149401..7149500	Chr1	7149401	7149500	gene	AT1G20630	7146636	7149977	+	catalase 1	*
Chr1:7165501..7165600	Chr1	7165501	7165600	gene	AT1G20670	7164190	7168021	-	DNA-binding bromodomain-containing protein	*
Chr1:7190001..7190100	Chr1	7190001	7190100	gene	AT1G20720	7185658	7192794	-	RAD3-like DNA-binding helicase protein	*
Chr1:7206601..7206700	Chr1	7206601	7206700	gene	AT1G20750	7203302	7208998	-	RAD3-like DNA-binding helicase protein	*
Chr1:7207001..7207100	Chr1	7207001	7207100	gene	AT1G20750	7203302	7208998	-	RAD3-like DNA-binding helicase protein	*
Chr1:7207601..7207700	Chr1	7207601	7207700	gene	AT1G20750	7203302	7208998	-	RAD3-like DNA-binding helicase protein	*
Chr1:7213301..7213400	Chr1	7213301	7213400	gene	AT1G20760	7209369	7214993	+	Calcium-binding EF hand family protein	*
Chr1:7219801..7219900	Chr1	7219801	7219900	gene	AT1G20780	7217128	7220784	+	senescence-associated E3 ubiquitin ligase 1	*
Chr1:7246201..7246300	Chr1	7246201	7246300	gene	AT1G20840	7244939	7248143	-	tonoplast monosaccharide transporter1	*
Chr1:7259501..7259600	Chr1	7259501	7259600	gene	AT1G20870	7259102	7260775	-	HSP20-like chaperones superfamily protein	*
Chr1:7277901..7278000	Chr1	7277901	7278000	gene	AT1G20910	7276943	7281138	-	ARID/BRIGHT DNA-binding domain-containing protein	*
Chr1:7406701..7406800	Chr1	7406701	7406800	gene	AT1G21150	7406296	7407764	-	Mitochondrial transcription termination factor family protein	*
Chr1:7418701..7418800	Chr1	7418701	7418800	gene	AT1G21170	7413050	7419643	+	Exocyst complex component SEC5	*
Chr1:7475301..7475400	Chr1	7475301	7475400	QTE	QTE_CT00009896_ATLINEIII	7474986	7475697	+	AT1TE24060	*
Chr1:7486201..7486300	Chr1	7486201	7486300	gene	AT1G21380	7485636	7488713	-	Target of Myb protein 1	*
Chr1:7544301..7544400	Chr1	7544301	7544400	gene	AT1G21529	7543924	7544678	-	no description	*
Chr1:7559201..7559300	Chr1	7559201	7559300	gene	AT1G21580	7557262	7565803	-	Zinc finger C-x8-C-x5-C-x3-H type family protein	*
Chr1:7559601..7559700	Chr1	7559601	7559700	gene	AT1G21580	7557262	7565803	-	Zinc finger C-x8-C-x5-C-x3-H type family protein	*
Chr1:7597301..7597400	Chr1	7597301	7597400	gene	AT1G21650	7592664	7604229	-	Preprotein translocase SecA family protein	*
Chr1:7598101..7598200	Chr1	7598101	7598200	gene	AT1G21650	7592664	7604229	-	Preprotein translocase SecA family protein	*
Chr1:7643601..7643700	Chr1	7643601	7643700	gene	AT1G21740	7641580	7645078	+	Protein of unknown function (DUF630 and DUF632)	*
Chr1:7646901..7647000	Chr1	7646901	7647000	gene	AT1G21750	7645700	7648841	+	PDI-like 1-1	*
Chr1:7712301..7712400	Chr1	7712301	7712400	gene	AT1G21928	7712211	7712513	-	Plant thionin family protein	*
Chr1:7769001..7769100	Chr1	7769001	7769100	gene	AT1G22040	7767924	7770055	+	Galactose oxidase/kelch repeat superfamily protein	*
Chr1:7818401..7818500	Chr1	7818401	7818500	gene	AT1G22150	7818361	7821344	+	sulfate transporter 1	*
Chr1:7820701..7820800	Chr1	7820701	7820800	gene	AT1G22150	7818361	7821344	+	sulfate transporter 1	*
Chr1:7876701..7876800	Chr1	7876701	7876800	gene	AT1G22290	7876640	7877962	-	14-3-3 family protein	*
Chr1:7877701..7877800	Chr1	7877701	7877800	gene	AT1G22290	7876640	7877962	-	14-3-3 family protein	*
Chr1:7959601..7959800	Chr1	7959601	7959800	QTE	QTE_CT00011739_ATDNA2T9C	7959315	7959915	-	AT1TE25610	*
Chr1:8000701..8000800	Chr1	8000701	8000800	gene	AT1G22620	7997676	8002944	-	Phosphoinositide phosphatase family protein	*
Chr1:8035601..8035800	Chr1	8035601	8035800	QTE	QTE_CT00026473_ATLINE1_3A	8035732	8035847	+	AT1TE25860	68
Chr1:8119101..8119200	Chr1	8119101	8119200	gene	AT1G22930	8117339	8122127	+	T-complex protein 11	*
Chr1:8124401..8124500	Chr1	8124401	8124500	gene	AT1G22940	8122339	8125068	+	thiamin biosynthesis protein, putative	*
Chr1:8129201..8129300	Chr1	8129201	8129300	gene	AT1G22960	8128086	8130242	-	Pentatricopeptide repeat (PPR) superfamily protein	*
Chr1:8131501..8131600	Chr1	8131501	8131600	gene	AT1G22970	8130716	8132208	-	no description	*
Chr1:8159601..8159700	Chr1	8159601	8159700	NO_DATA
Chr1:8174201..8174400	Chr1	8174201	8174400	gene	AT1G23070	8173823	8175819	-	Protein of unknown function (DUF300)	*
Chr1:8218501..8218600	Chr1	8218501	8218600	gene	AT1G23180	8215721	8219584	+	ARM repeat superfamily protein	*
Chr1:8276201..8276400	Chr1	8276201	8276400	QTE	QTE_CT00006769_HELITRONY3	8276495	8277489	-	AT1TE26665	95
Chr1:8276201..8276400	Chr1	8276201	8276400	QTE	QTE_CT00024817_HELITRONY3	8276347	8276494	-	AT1TE26660	53
Chr1:8331401..8331500	Chr1	8331401	8331500	NO_DATA
Chr1:8422001..8422100	Chr1	8422001	8422100	gene	AT1G23820	8420265	8422985	+	spermidine synthase 1	*
Chr1:8470401..8470500	Chr1	8470401	8470500	gene	AT1G23950	8469534	8471417	-	Protein of unknown function (DUF626)	*
Chr1:8504001..8504100	Chr1	8504001	8504100	gene	AT1G24030	8503234	8505460	+	Protein kinase superfamily protein	*
Chr1:8504001..8504100	Chr1	8504001	8504100	gene	AT1G24040	8503777	8506803	-	Acyl-CoA N-acyltransferases (NAT) superfamily protein	*
Chr1:8505101..8505200	Chr1	8505101	8505200	gene	AT1G24030	8503234	8505460	+	Protein kinase superfamily protein	*
Chr1:8505101..8505200	Chr1	8505101	8505200	gene	AT1G24040	8503777	8506803	-	Acyl-CoA N-acyltransferases (NAT) superfamily protein	*
Chr1:8612901..8613000	Chr1	8612901	8613000	gene	AT1G24290	8612505	8614277	-	AAA-type ATPase family protein	*
Chr1:8619701..8620000	Chr1	8619701	8620000	gene	AT1G24300	8614365	8620420	-	GYF domain-containing protein	*
Chr1:8639001..8639100	Chr1	8639001	8639100	gene	AT1G24340	8635209	8638986	+	FAD/NAD(P)-binding oxidoreductase family protein	15
Chr1:8639001..8639100	Chr1	8639001	8639100	gene	AT1G24350	8638520	8640825	-	Acid phosphatase/vanadium-dependent haloperoxidase-related protein	*
Chr1:8639701..8639800	Chr1	8639701	8639800	gene	AT1G24350	8638520	8640825	-	Acid phosphatase/vanadium-dependent haloperoxidase-related protein	*
Chr1:8707601..8707800	Chr1	8707601	8707800	gene	AT1G24570	8707197	8709589	+	Protein of unknown function (DUF707)	*
Chr1:8745901..8746000	Chr1	8745901	8746000	gene	AT1G24706	8741940	8755558	+	THO2	*
Chr1:8753601..8753700	Chr1	8753601	8753700	gene	AT1G24706	8741940	8755558	+	THO2	*
Chr1:8764801..8764900	Chr1	8764801	8764900	NO_DATA
Chr1:8798201..8798300	Chr1	8798201	8798300	gene	AT1G25054	8798483	8806360	+	UDP-3-O-acyl N-acetylglycosamine deacetylase family protein	183
Chr1:8798201..8798300	Chr1	8798201	8798300	QTE	QTE_CT00021127_VANDAL5A	8797989	8798224	-	AT1TE28390	23
Chr1:8854501..8854600	Chr1	8854501	8854600	gene	AT1G25260	8853959	8855872	-	Ribosomal protein L10 family protein	*
Chr1:8901501..8901600	Chr1	8901501	8901600	gene	AT1G25375	8900153	8903257	-	Metallo-hydrolase/oxidoreductase superfamily protein	*
Chr1:8904501..8904600	Chr1	8904501	8904600	gene	AT1G25380	8903470	8906002	+	NAD+ transporter 2	*
Chr1:8956401..8956500	Chr1	8956401	8956500	gene	AT1G25500	8955249	8957978	-	Plasma-membrane choline transporter family protein	*
Chr1:8992101..8992200	Chr1	8992101	8992200	gene	AT1G25570	8991826	8995496	-	Di-glucose binding protein with Leucine-rich repeat domain	*
Chr1:9018501..9018600	Chr1	9018501	9018600	QTE	QTE_CT00006562_ATREP10B	9018551	9019574	+	AT1TE29070	49
Chr1:9018501..9018600	Chr1	9018501	9018600	QTE	QTE_CT00027471_ATREP3	9018456	9018550	-	AT1TE29065	49
Chr1:9024801..9024900	Chr1	9024801	9024900	gene	AT1G26110	9024345	9027786	-	decapping 5	*
Chr1:9026201..9026300	Chr1	9026201	9026300	gene	AT1G26110	9024345	9027786	-	decapping 5	*
Chr1:9048501..9048600	Chr1	9048501	9048600	gene	AT1G26170	9047433	9054589	-	ARM repeat superfamily protein	*
Chr1:9052901..9053000	Chr1	9052901	9053000	gene	AT1G26170	9047433	9054589	-	ARM repeat superfamily protein	*
Chr1:9078001..9078100	Chr1	9078001	9078100	gene	AT1G26240	9078140	9079576	-	Proline-rich extensin-like family protein	40
Chr1:9114701..9114800	Chr1	9114701	9114800	gene	AT1G26340	9113900	9114977	+	cytochrome B5 isoform A	*
Chr1:9122101..9122200	Chr1	9122101	9122200	gene	AT1G26370	9121492	9125557	-	RNA helicase family protein	*
Chr1:9127101..9127400	Chr1	9127101	9127400	QTE	QTE_CT00005855_HELITRONY3	9125777	9126902	-	AT1TE29390	199
Chr1:9127101..9127400	Chr1	9127101	9127400	gene	AT1G26380	9126737	9128528	-	FAD-binding Berberine family protein	*
Chr1:9152901..9153000	Chr1	9152901	9153000	gene	AT1G26460	9151732	9154740	+	Tetratricopeptide repeat (TPR)-like superfamily protein	*
Chr1:9197801..9197900	Chr1	9197801	9197900	gene	AT1G26620	9195838	9199669	-	Plant protein of unknown function (DUF863)	*
Chr1:9209001..9209100	Chr1	9209001	9209100	gene	AT1G26640	9207388	9209902	-	Amino acid kinase family protein	*
Chr1:9217701..9217800	Chr1	9217701	9217800	gene	AT1G26670	9215901	9218010	+	Vesicle transport v-SNARE family protein	*
Chr1:9218801..9218900	Chr1	9218801	9218900	QTE	QTE_CT00014207_ATREP3	9218631	9219110	-	AT1TE29710	*
Chr1:9220501..9220600	Chr1	9220501	9220600	gene	AT1G26680	9219463	9223649	+	transcriptional factor B3 family protein	*
Chr1:9234301..9234400	Chr1	9234301	9234400	gene	AT1G26720	9234303	9234812	-	no description	97
Chr1:9234601..9235000	Chr1	9234601	9235000	gene	AT1G26720	9234303	9234812	-	no description	211
Chr1:9311401..9311500	Chr1	9311401	9311500	NO_DATA
Chr1:9343701..9343800	Chr1	9343701	9343800	gene	AT1G26940	9343126	9345145	+	Cyclophilin-like peptidyl-prolyl cis-trans isomerase family protein	*
Chr1:9432401..9432500	Chr1	9432401	9432500	gene	AT1G27150	9429047	9432274	+	Tetratricopeptide repeat (TPR)-like superfamily protein	127
Chr1:9432401..9432500	Chr1	9432401	9432500	gene	AT1G27160	9432418	9433190	+	valyl-tRNA synthetase / valine--tRNA ligase-related	82
Chr1:9432401..9432500	Chr1	9432401	9432500	QTE	QTE_CT00021043_ATTIRX1B	9432183	9432422	+	AT1TE30410	21
Chr1:9541901..9542000	Chr1	9541901	9542000	gene	AT1G27470	9540113	9544292	-	transducin family protein / WD-40 repeat family protein	*
Chr1:9551701..9551800	Chr1	9551701	9551800	gene	AT1G27500	9551451	9554139	-	Tetratricopeptide repeat (TPR)-like superfamily protein	*
Chr1:9552201..9552500	Chr1	9552201	9552500	gene	AT1G27500	9551451	9554139	-	Tetratricopeptide repeat (TPR)-like superfamily protein	*
Chr1:9559801..9559900	Chr1	9559801	9559900	gene	AT1G27520	9558635	9562381	+	Glycosyl hydrolase family 47 protein	*
Chr1:9574101..9574300	Chr1	9574101	9574300	QTE	QTE_CT00006650_HELITRON1	9574362	9575371	-	AT1TE30845	62
Chr1:9574101..9574300	Chr1	9574101	9574300	QTE	QTE_CT00004386_ATREP15	9572801	9574191	-	AT1TE30840	90
Chr1:9637701..9637800	Chr1	9637701	9637800	gene	AT1G27690	9636594	9638577	+	Protein of unknown function (DUF620)	*
Chr1:9658501..9658700	Chr1	9658501	9658700	gene	AT1G27750	9657385	9661958	+	nucleic acid binding	*
Chr1:9702201..9702300	Chr1	9702201	9702300	gene	AT1G27850	9698417	9703941	+	no description	*
Chr1:9717201..9717300	Chr1	9717201	9717300	gene	AT1G27900	9715453	9720568	-	RNA helicase family protein	*
Chr1:9719701..9719800	Chr1	9719701	9719800	gene	AT1G27900	9715453	9720568	-	RNA helicase family protein	*
Chr1:9736301..9736400	Chr1	9736301	9736400	gene	AT1G27940	9733597	9738129	-	P-glycoprotein 13	*
Chr1:9736701..9736800	Chr1	9736701	9736800	gene	AT1G27940	9733597	9738129	-	P-glycoprotein 13	*
Chr1:9742901..9743000	Chr1	9742901	9743000	gene	AT1G27960	9742188	9745787	-	evolutionarily conserved C-terminal region 9	*
Chr1:9760001..9760200	Chr1	9760001	9760200	NO_DATA
Chr1:9769301..9769400	Chr1	9769301	9769400	gene	AT1G28020	9768395	9771157	-	Tetratricopeptide repeat (TPR)-like superfamily protein	*
Chr1:9802001..9802300	Chr1	9802001	9802300	gene	AT1G28100	9801082	9804394	+	no description	*
Chr1:9851201..9851300	Chr1	9851201	9851300	gene	AT1G28200	9850147	9852366	-	FH interacting protein 1	*
Chr1:9855901..9856000	Chr1	9855901	9856000	gene	AT1G28210	9854546	9860158	+	DNAJ heat shock family protein	*
Chr1:9901001..9901100	Chr1	9901001	9901100	QTE	QTE_CT00007692_HELITRONY3	9900282	9901174	+	AT1TE31905	*
Chr1:9907301..9907400	Chr1	9907301	9907400	gene	AT1G28306	9907202	9907615	-	Plant self-incompatibility protein S1 family	*
Chr1:9922301..9922400	Chr1	9922301	9922400	gene	AT1G28320	9920507	9924488	-	protease-related	*
Chr1:9926901..9927000	Chr1	9926901	9927000	QTE	QTE_CT00023677_ATLINE1_1	9926836	9927006	-	AT1TE32000	*
Chr1:9948801..9948900	Chr1	9948801	9948900	gene	AT1G28350	9944036	9949800	+	Nucleotidylyl transferase superfamily protein	*
Chr1:10025801..10025900	Chr1	10025801	10025900	gene	AT1G28510	10023876	10026295	+	Optic atrophy 3 protein (OPA3)	*
Chr1:10025801..10025900	Chr1	10025801	10025900	QTE	QTE_CT00026167_LIMPET1	10025735	10025856	+	AT1TE32340	55
Chr1:10047201..10047300	Chr1	10047201	10047300	gene	AT1G28590	10047276	10049300	-	GDSL-like Lipase/Acylhydrolase superfamily protein	24
Chr1:10088901..10089000	Chr1	10088901	10089000	gene	AT1G28710	10086600	10089772	-	Nucleotide-diphospho-sugar transferase family protein	*
Chr1:10092901..10093000	Chr1	10092901	10093000	gene	AT1G28780	10092801	10092872	+	no description	29
Chr1:10108401..10108500	Chr1	10108401	10108500	gene	AT1G28980	10108389	10108460	+	no description	59
Chr1:10124801..10124900	Chr1	10124801	10124900	gene	AT1G29025	10124348	10127068	-	Calcium-binding EF-hand family protein	*
Chr1:10131401..10131500	Chr1	10131401	10131500	gene	AT1G29030	10129035	10133961	-	Apoptosis inhibitory protein 5 (API5)	*
Chr1:10191401..10191500	Chr1	10191401	10191500	gene	AT1G29170	10190214	10194900	-	SCAR family protein	*
Chr1:10196501..10196600	Chr1	10196501	10196600	QTE	QTE_CT00010046_HELITRONY1D	10195904	10196603	+	AT1TE32905	*
Chr1:10200801..10200900	Chr1	10200801	10200900	gene	AT1G29180	10199628	10200962	+	Cysteine/Histidine-rich C1 domain family protein	*
Chr1:10209501..10209600	Chr1	10209501	10209600	gene	AT1G29200	10207822	10210622	+	O-fucosyltransferase family protein	*
Chr1:10290501..10290600	Chr1	10290501	10290600	gene	AT1G29400	10290040	10294630	-	MEI2-like protein 5	*
Chr1:10292201..10292300	Chr1	10292201	10292300	gene	AT1G29400	10290040	10294630	-	MEI2-like protein 5	*
Chr1:10318601..10318700	Chr1	10318601	10318700	gene	AT1G29480	10317936	10318711	+	no description	*
Chr1:10334801..10334900	Chr1	10334801	10334900	gene	AT1G29560	10332371	10335694	+	Zinc finger C-x8-C-x5-C-x3-H type family protein	*
Chr1:10363101..10363200	Chr1	10363101	10363200	QTE	QTE_CT00000548_TA11	10357357	10363358	+	AT1TE33490	*
Chr1:10388801..10388900	Chr1	10388801	10388900	gene	AT1G29710	10387673	10389100	+	Tetratricopeptide repeat (TPR)-like superfamily protein	*
Chr1:10411301..10411400	Chr1	10411301	10411400	gene	AT1G29740	10407379	10412997	-	Leucine-rich repeat transmembrane protein kinase	*
Chr1:10445601..10445700	Chr1	10445601	10445700	gene	AT1G29840	10445625	10447553	-	alpha/beta-Hydrolases superfamily protein	75
Chr1:10445601..10445700	Chr1	10445601	10445700	gene	AT1G29830	10441053	10445657	+	Magnesium transporter CorA-like family protein	56
Chr1:10446001..10446100	Chr1	10446001	10446100	gene	AT1G29840	10445625	10447553	-	alpha/beta-Hydrolases superfamily protein	*
Chr1:10464701..10464800	Chr1	10464701	10464800	gene	AT1G29890	10463403	10467170	+	O-acetyltransferase family protein	*
Chr1:10479701..10479800	Chr1	10479701	10479800	gene	AT1G29940	10479121	10486819	-	nuclear RNA polymerase A2	*
Chr1:10560001..10560100	Chr1	10560001	10560100	gene	AT1G30090	10559561	10561423	-	Galactose oxidase/kelch repeat superfamily protein	*
Chr1:10582901..10583000	Chr1	10582901	10583000	gene	AT1G30110	10581735	10584080	+	nudix hydrolase homolog 25	*
Chr1:10641901..10642000	Chr1	10641901	10642000	gene	AT1G30240	10641099	10645935	-	no description	*
Chr1:10670601..10670700	Chr1	10670601	10670700	gene	AT1G30290	10670320	10672740	-	Tetratricopeptide repeat (TPR)-like superfamily protein	*
Chr1:10671401..10671500	Chr1	10671401	10671500	gene	AT1G30290	10670320	10672740	-	Tetratricopeptide repeat (TPR)-like superfamily protein	*
Chr1:10682001..10682100	Chr1	10682001	10682100	gene	AT1G30320	10680246	10682954	+	Remorin family protein	*
Chr1:10682301..10682400	Chr1	10682301	10682400	gene	AT1G30320	10680246	10682954	+	Remorin family protein	*
Chr1:10742501..10742600	Chr1	10742501	10742600	gene	AT1G30410	10738805	10747323	+	multidrug resistance-associated protein 13	*
Chr1:10743501..10743600	Chr1	10743501	10743600	gene	AT1G30410	10738805	10747323	+	multidrug resistance-associated protein 13	*
Chr1:10761901..10762000	Chr1	10761901	10762000	gene	AT1G30440	10759475	10762394	+	Phototropic-responsive NPH3 family protein	*
Chr1:10781401..10781500	Chr1	10781401	10781500	gene	AT1G30470	10779171	10786697	+	SIT4 phosphatase-associated family protein	*
Chr1:10811901..10812100	Chr1	10811901	10812100	gene	AT1G30520	10810984	10813700	+	acyl-activating enzyme 14	*
Chr1:10825401..10825500	Chr1	10825401	10825500	gene	AT1G30560	10824761	10826293	+	Major facilitator superfamily protein	*
Chr1:10829801..10829900	Chr1	10829801	10829900	gene	AT1G30570	10828933	10831482	+	hercules receptor kinase 2	*
Chr1:10830201..10830300	Chr1	10830201	10830300	gene	AT1G30570	10828933	10831482	+	hercules receptor kinase 2	*
Chr1:10839101..10839200	Chr1	10839101	10839200	gene	AT1G30590	10835794	10840005	-	RNA polymerase I specific transcription initiation factor RRN3 protein	*
Chr1:10842801..10842900	Chr1	10842801	10842900	gene	AT1G30600	10841142	10845050	-	Subtilase family protein	*
Chr1:10919901..10920000	Chr1	10919901	10920000	gene	AT1G30760	10918278	10920677	+	FAD-binding Berberine family protein	*
Chr1:10992601..10992700	Chr1	10992601	10992700	gene	AT1G30870	10991485	10993023	+	Peroxidase superfamily protein	*
Chr1:10998201..10998300	Chr1	10998201	10998300	gene	AT1G30900	10997275	11000543	+	VACUOLAR SORTING RECEPTOR 6	*
Chr1:11006301..11006400	Chr1	11006301	11006400	QTE	QTE_CT00024948_RathE3_cons	11006532	11006659	-	AT1TE35540	132
Chr1:11006301..11006400	Chr1	11006301	11006400	QTE	QTE_CT00012513_ATTIR16T3A	11005736	11006300	+	AT1TE35530	1
Chr1:11006301..11006400	Chr1	11006301	11006400	QTE	QTE_CT00021396_HELITRONY3	11006302	11006531	+	AT1TE35535	98
Chr1:11032501..11032600	Chr1	11032501	11032600	QTE	QTE_CT00026255_ATREP12	11032190	11032309	+	AT1TE35635	192
Chr1:11045001..11045100	Chr1	11045001	11045100	gene	AT1G30972	11044631	11045466	+	Plant thionin family protein	*
Chr1:11045001..11045100	Chr1	11045001	11045100	QTE	QTE_CT00009497_ATREP11	11044865	11045603	+	AT1TE35670	*
Chr1:11045301..11045400	Chr1	11045301	11045400	gene	AT1G30972	11044631	11045466	+	Plant thionin family protein	*
Chr1:11045301..11045400	Chr1	11045301	11045400	QTE	QTE_CT00009497_ATREP11	11044865	11045603	+	AT1TE35670	*
Chr1:11045701..11045800	Chr1	11045701	11045800	QTE	QTE_CT00009497_ATREP11	11044865	11045603	+	AT1TE35670	98
Chr1:11055301..11055400	Chr1	11055301	11055400	gene	AT1G31010	11054731	11056921	-	organellar single-stranded DNA binding protein 4	*
Chr1:11066901..11067000	Chr1	11066901	11067000	QTE	QTE_CT00013366_ATREP15	11067140	11067658	-	AT1TE35725	140
Chr1:11066901..11067000	Chr1	11066901	11067000	QTE	QTE_CT00001951_ATLINEIII	11064456	11067139	-	AT1TE35720	*
Chr1:11127501..11127600	Chr1	11127501	11127600	NO_DATA
Chr1:11127801..11127900	Chr1	11127801	11127900	NO_DATA
Chr1:11141801..11141900	Chr1	11141801	11141900	gene	AT1G31175	11140549	11142630	+	no description	*
Chr1:11155001..11155600	Chr1	11155001	11155600	QTE	QTE_CT00001554_HELITRONY1C	11153317	11156607	-	AT1TE36060	*
Chr1:11161901..11162000	Chr1	11161901	11162000	gene	AT1G31230	11158618	11163274	-	aspartate kinase-homoserine dehydrogenase i	*
Chr1:11182601..11182700	Chr1	11182601	11182700	gene	AT1G31280	11181711	11185344	+	Argonaute family protein	*
Chr1:11183501..11183600	Chr1	11183501	11183600	gene	AT1G31280	11181711	11185344	+	Argonaute family protein	*
Chr1:11196201..11196300	Chr1	11196201	11196300	gene	AT1G31300	11193635	11196312	+	TRAM, LAG1 and CLN8 (TLC) lipid-sensing domain containing protein	*
Chr1:11235101..11235200	Chr1	11235101	11235200	gene	AT1G31360	11232333	11237530	+	RECQ helicase L2	*
Chr1:11248201..11248300	Chr1	11248201	11248300	gene	AT1G31410	11246914	11249359	-	putrescine-binding periplasmic protein-related	*
Chr1:11271901..11272000	Chr1	11271901	11272000	gene	AT1G31485	11271744	11273075	+	no description	*
Chr1:11271901..11272000	Chr1	11271901	11272000	gene	AT1G31490	11271228	11273294	-	HXXXD-type acyl-transferase family protein	*
Chr1:11272701..11272800	Chr1	11272701	11272800	gene	AT1G31485	11271744	11273075	+	no description	*
Chr1:11272701..11272800	Chr1	11272701	11272800	gene	AT1G31490	11271228	11273294	-	HXXXD-type acyl-transferase family protein	*
Chr1:11276901..11277000	Chr1	11276901	11277000	NO_DATA
Chr1:11331601..11331700	Chr1	11331601	11331700	gene	AT1G31660	11330956	11333540	-	no description	*
Chr1:11361001..11361100	Chr1	11361001	11361100	gene	AT1G31730	11359642	11364288	+	Adaptin family protein	*
Chr1:11361401..11361500	Chr1	11361401	11361500	gene	AT1G31730	11359642	11364288	+	Adaptin family protein	*
Chr1:11363601..11363800	Chr1	11363601	11363800	gene	AT1G31730	11359642	11364288	+	Adaptin family protein	*
Chr1:11370801..11371000	Chr1	11370801	11371000	gene	AT1G31750	11370659	11372077	-	proline-rich family protein	*
Chr1:11371401..11371500	Chr1	11371401	11371500	gene	AT1G31750	11370659	11372077	-	proline-rich family protein	*
Chr1:11394001..11394100	Chr1	11394001	11394100	gene	AT1G31780	11391227	11394748	+	no description	*
Chr1:11417901..11418000	Chr1	11417901	11418000	gene	AT1G31820	11416451	11418279	-	Amino acid permease family protein	*
Chr1:11426501..11426600	Chr1	11426501	11426600	gene	AT1G31840	11423906	11426714	+	Tetratricopeptide repeat (TPR)-like superfamily protein	*
Chr1:11432001..11432100	Chr1	11432001	11432100	gene	AT1G31850	11430222	11433699	+	S-adenosyl-L-methionine-dependent methyltransferases superfamily protein	*
Chr1:11434401..11434500	Chr1	11434401	11434500	gene	AT1G31860	11434108	11436607	-	histidine biosynthesis bifunctional protein (HISIE)	*
Chr1:11542201..11542300	Chr1	11542201	11542300	gene	AT1G32090	11540025	11544131	-	early-responsive to dehydration stress protein (ERD4)	*
Chr1:11567301..11567400	Chr1	11567301	11567400	gene	AT1G32150	11565518	11568531	+	basic region/leucine zipper transcription factor 68	*
Chr1:11637701..11637800	Chr1	11637701	11637800	NO_DATA
Chr1:11675801..11675900	Chr1	11675801	11675900	gene	AT1G32361	11675531	11676748	+	RING/U-box superfamily protein	*
Chr1:11678101..11678200	Chr1	11678101	11678200	gene	AT1G32370	11676961	11678449	+	tobamovirus multiplication 2B	*
Chr1:11746701..11746800	Chr1	11746701	11746800	gene	AT1G32490	11742054	11749788	-	RNA helicase family protein	*
Chr1:11761701..11761900	Chr1	11761701	11761900	gene	AT1G32530	11759459	11762607	-	RING/U-box superfamily protein	*
Chr1:11852301..11852400	Chr1	11852301	11852400	gene	AT1G32750	11846247	11856765	-	HAC13 protein (HAC13)	*
Chr1:11875901..11876000	Chr1	11875901	11876000	gene	AT1G32790	11874704	11877387	-	CTC-interacting domain 11	*
Chr1:11922201..11922300	Chr1	11922201	11922300	gene	AT1G32900	11920390	11923766	-	UDP-Glycosyltransferase superfamily protein	*
Chr1:11935301..11935400	Chr1	11935301	11935400	NO_DATA
Chr1:12060501..12060600	Chr1	12060501	12060600	NO_DATA
Chr1:12063401..12063500	Chr1	12063401	12063500	QTE	QTE_CT00004298_ATREP3	12062736	12064146	-	AT1TE39105	*
Chr1:12075901..12076000	Chr1	12075901	12076000	gene	AT1G33290	12074099	12076104	+	P-loop containing nucleoside triphosphate hydrolases superfamily protein	*
Chr1:12077001..12077100	Chr1	12077001	12077100	QTE	QTE_CT00025841_ATGP9B	12076730	12076856	-	AT1TE39140	145
Chr1:12087801..12088400	Chr1	12087801	12088400	gene	AT1G33340	12087580	12088958	+	ENTH/ANTH/VHS superfamily protein	*
Chr1:12088801..12088900	Chr1	12088801	12088900	gene	AT1G33340	12087580	12088958	+	ENTH/ANTH/VHS superfamily protein	*
Chr1:12115301..12115400	Chr1	12115301	12115400	gene	AT1G33410	12109590	12118850	-	SUPPRESSOR OF AUXIN RESISTANCE1	*
Chr1:12125901..12126000	Chr1	12125901	12126000	gene	AT1G33415	12118992	12126593	+	no description	*
Chr1:12125901..12126000	Chr1	12125901	12126000	gene	AT1G33430	12124237	12126481	-	Galactosyltransferase family protein	*
Chr1:12162901..12163000	Chr1	12162901	12163000	gene	AT1G33540	12162349	12164700	-	serine carboxypeptidase-like 18	*
Chr1:12186301..12186400	Chr1	12186301	12186400	QTE	QTE_CT00011546_HELITRONY1D	12186310	12186336	-	AT1TE39555	*
Chr1:12186301..12186400	Chr1	12186301	12186400	QTE	QTE_CT00015019_ATREP6	12186337	12186783	+	AT1TE39560	63
Chr1:12186301..12186400	Chr1	12186301	12186400	QTE	QTE_CT00006539_HELITRONY1D	12185282	12186309	+	AT1TE39550	8
Chr1:12205001..12205100	Chr1	12205001	12205100	gene	AT1G33680	12203945	12208698	+	KH domain-containing protein	*
Chr1:12211101..12211200	Chr1	12211101	12211200	gene	AT1G33700	12208308	12214182	-	Beta-glucosidase, GBA2 type family protein	*
Chr1:12240401..12240500	Chr1	12240401	12240500	QTE	QTE_CT00031194_ATREP2	12240436	12240469	+	AT1TE39750	*
Chr1:12240401..12240500	Chr1	12240401	12240500	QTE	QTE_CT00008593_ATREP2	12240470	12241280	+	AT1TE39755	30
Chr1:12244301..12244400	Chr1	12244301	12244400	gene	AT1G33780	12244585	12246188	-	Protein of unknown function (DUF179)	185
Chr1:12244301..12244400	Chr1	12244301	12244400	gene	AT1G33770	12242126	12244462	+	Protein kinase superfamily protein	*
Chr1:12372801..12372900	Chr1	12372801	12372900	QTE	QTE_CT00013091_ARNOLDY1	12372766	12373301	+	AT1TE40260	*
Chr1:12463801..12464100	Chr1	12463801	12464100	gene	AT1G34220	12462849	12466089	-	Regulator of Vps4 activity in the MVB pathway protein	*
Chr1:12483401..12483600	Chr1	12483401	12483600	QTE	QTE_CT00004727_ATREP10D	12483560	12484873	-	AT1TE40645	40
Chr1:12483401..12483600	Chr1	12483401	12483600	QTE	QTE_CT00014050_ATLINE2	12483087	12483559	-	AT1TE40640	158
Chr1:12521801..12521900	Chr1	12521801	12521900	gene	AT1G34320	12520179	12524370	+	Protein of unknown function (DUF668)	*
Chr1:12524101..12524200	Chr1	12524101	12524200	gene	AT1G34320	12520179	12524370	+	Protein of unknown function (DUF668)	*
Chr1:12540201..12540300	Chr1	12540201	12540300	gene	AT1G34355	12536497	12541891	+	forkhead-associated (FHA) domain-containing protein	*
Chr1:12588601..12588700	Chr1	12588601	12588700	gene	AT1G34430	12587752	12590192	-	2-oxoacid dehydrogenases acyltransferase family protein	*
Chr1:12606501..12606600	Chr1	12606501	12606600	gene	AT1G34470	12604300	12607033	+	Protein of unknown function (DUF803)	*
Chr1:12643101..12643200	Chr1	12643101	12643200	NO_DATA
Chr1:12643901..12644000	Chr1	12643901	12644000	NO_DATA
Chr1:12686801..12686900	Chr1	12686801	12686900	gene	AT1G34630	12685200	12687641	+	no description	*
Chr1:12696801..12696900	Chr1	12696801	12696900	gene	AT1G34650	12692995	12697834	+	homeodomain GLABROUS 10	*
Chr1:12738601..12738700	Chr1	12738601	12738700	QTE	QTE_CT00003778_BRODYAGA1A	12738313	12740004	-	AT1TE41525	*
Chr1:12744401..12744500	Chr1	12744401	12744500	gene	AT1G34760	12743821	12745648	-	general regulatory factor 11	*
Chr1:12756801..12756900	Chr1	12756801	12756900	QTE	QTE_CT00000667_ATCOPIA93	12755060	12760395	+	AT1TE41580	*
Chr1:12758201..12758300	Chr1	12758201	12758300	QTE	QTE_CT00000667_ATCOPIA93	12755060	12760395	+	AT1TE41580	*
Chr1:12842601..12843100	Chr1	12842601	12843100	QTE	QTE_CT00001407_ATCOPIA36	12842158	12845721	+	AT1TE41800	*
Chr1:12847101..12847200	Chr1	12847101	12847200	NO_DATA
Chr1:12851001..12851100	Chr1	12851001	12851100	QTE	QTE_CT00025107_ATHATN6	12851056	12851196	-	AT1TE41825	44
Chr1:12908301..12908400	Chr1	12908301	12908400	NO_DATA
Chr1:12977301..12977400	Chr1	12977301	12977400	NO_DATA
Chr1:12981401..12981500	Chr1	12981401	12981500	gene	AT1G35350	12981251	12984583	-	EXS (ERD1/XPR1/SYG1) family protein	*
Chr1:13034901..13035000	Chr1	13034901	13035000	NO_DATA
Chr1:13094401..13094500	Chr1	13094401	13094500	gene	AT1G35530	13089869	13097078	+	DEAD/DEAH box RNA helicase family protein	*
Chr1:13096401..13096500	Chr1	13096401	13096500	gene	AT1G35530	13089869	13097078	+	DEAD/DEAH box RNA helicase family protein	*
Chr1:13114301..13114400	Chr1	13114301	13114400	QTE	QTE_CT00012146_BOMZH1	13114227	13114833	-	AT1TE42835	*
Chr1:13201601..13201700	Chr1	13201601	13201700	NO_DATA
Chr1:13209901..13210000	Chr1	13209901	13210000	gene	AT1G35680	13208736	13210418	+	Ribosomal protein L21	*
Chr1:13290501..13290600	Chr1	13290501	13290600	NO_DATA
Chr1:13291801..13291900	Chr1	13291801	13291900	QTE	QTE_CT00018788_ROMANIAT5	13291505	13291813	+	AT1TE43400	12
Chr1:13448601..13448700	Chr1	13448601	13448700	QTE	QTE_CT00000232_ATCOPIA43	13439444	13448530	+	AT1TE43975	71
Chr1:13449001..13449100	Chr1	13449001	13449100	QTE	QTE_CT00013866_SIMPLEGUY1	13449264	13450021	-	AT1TE43985	164
Chr1:13449001..13449100	Chr1	13449001	13449100	QTE	QTE_CT00021418_ATREP10A	13449166	13449263	+	AT1TE43980	66
Chr1:13453701..13453900	Chr1	13453701	13453900	gene	AT1G36050	13450204	13453683	+	Endoplasmic reticulum vesicle transporter protein	18
Chr1:13453701..13453900	Chr1	13453701	13453900	QTE	QTE_CT00024808_ATHATN3A	13453497	13453646	+	AT1TE44000	55
Chr1:13453701..13453900	Chr1	13453701	13453900	QTE	QTE_CT00021492_ATHATN3	13453741	13453968	+	AT1TE44005	159
Chr1:13457001..13457100	Chr1	13457001	13457100	QTE	QTE_CT00011717_ATREP1	13456377	13456980	+	AT1TE44010	21
Chr1:13457001..13457100	Chr1	13457001	13457100	QTE	QTE_CT00031342_ATREP4	13456981	13457011	+	AT1TE44015	10
Chr1:13467901..13468000	Chr1	13467901	13468000	gene	AT1G36070	13466911	13470936	-	Transducin/WD40 repeat-like superfamily protein	*
Chr1:13469401..13469500	Chr1	13469401	13469500	gene	AT1G36070	13466911	13470936	-	Transducin/WD40 repeat-like superfamily protein	*
Chr1:13477601..13477800	Chr1	13477601	13477800	QTE	QTE_CT00003762_HELITRONY1D	13476002	13477572	-	AT1TE44100	29
Chr1:13539401..13539500	Chr1	13539401	13539500	gene	AT1G36160	13533411	13544009	+	acetyl-CoA carboxylase 1	*
Chr1:13547101..13547200	Chr1	13547101	13547200	gene	AT1G36180	13545965	13558492	+	acetyl-CoA carboxylase 2	*
Chr1:13555601..13555700	Chr1	13555601	13555700	gene	AT1G36180	13545965	13558492	+	acetyl-CoA carboxylase 2	*
Chr1:13641401..13641500	Chr1	13641401	13641500	gene	AT1G36280	13640508	13643126	+	L-Aspartase-like family protein	*
Chr1:13672901..13673000	Chr1	13672901	13673000	gene	AT1G36320	13671814	13674098	+	no description	*
Chr1:13699201..13699800	Chr1	13699201	13699800	QTE	QTE_CT00024334_ATREP4	13699519	13699678	+	AT1TE44850	*
Chr1:13699201..13699800	Chr1	13699201	13699800	QTE	QTE_CT00007386_ARNOLDY2	13699680	13700601	-	AT1TE44855	120
Chr1:13748801..13748900	Chr1	13748801	13748900	QTE	QTE_CT00004964_HELITRONY1E	13749078	13750339	-	AT1TE45060	178
Chr1:13748801..13748900	Chr1	13748801	13748900	QTE	QTE_CT00019824_ATREP3	13749033	13749077	+	AT1TE45055	133
Chr1:13749301..13749400	Chr1	13749301	13749400	QTE	QTE_CT00004964_HELITRONY1E	13749078	13750339	-	AT1TE45060	*
Chr1:13896401..13896500	Chr1	13896401	13896500	QTE	QTE_CT00023756_RathE3_cons	13896255	13896396	+	AT1TE45585	5
Chr1:13896401..13896500	Chr1	13896401	13896500	QTE	QTE_CT00008007_ATREP3	13896397	13897259	-	AT1TE45590	*
Chr1:13964601..13964700	Chr1	13964601	13964700	QTE	QTE_CT00026116_TNAT1A	13964706	13964828	+	AT1TE45835	6
Chr1:14158001..14158100	Chr1	14158001	14158100	QTE	QTE_CT00006673_ATREP10D	14157395	14158404	+	AT1TE46500	*
Chr1:14340701..14340800	Chr1	14340701	14340800	QTE	QTE_CT00000505_ATHILA2	14334336	14340693	+	AT1TE47105	8
Chr1:14340701..14340800	Chr1	14340701	14340800	QTE	QTE_CT00005813_ATHILA2	14340694	14341290	+	AT1TE47110	*
Chr1:15603301..15603400	Chr1	15603301	15603400	NO_DATA
Chr1:15698501..15698600	Chr1	15698501	15698600	QTE	QTE_CT00001972_ATHILA4A	15697906	15698423	+	AT1TE51695	78
Chr1:15698501..15698600	Chr1	15698501	15698600	QTE	QTE_CT00003637_ATGP1	15698426	15701729	+	AT1TE51700	*
Chr1:15752301..15752400	Chr1	15752301	15752400	QTE	QTE_CT00000638_ATHILA4A	15750264	15755704	+	AT1TE51850	*
Chr1:15892101..15892200	Chr1	15892101	15892200	gene	AT1G42430	15891371	15894444	+	no description	*
Chr1:15896201..15896300	Chr1	15896201	15896300	gene	AT1G42440	15895285	15900055	-	no description	*
Chr1:15975601..15975700	Chr1	15975601	15975700	gene	AT1G42540	15973054	15976703	+	glutamate receptor 3.3	*
Chr1:16176401..16176500	Chr1	16176401	16176500	NO_DATA
Chr1:16226701..16226800	Chr1	16226701	16226800	NO_DATA
Chr1:16227801..16227900	Chr1	16227801	16227900	NO_DATA
Chr1:16229101..16229200	Chr1	16229101	16229200	gene	AT1G43130	16228208	16231233	-	like COV 2	*
Chr1:16275701..16275800	Chr1	16275701	16275800	gene	AT1G43190	16275108	16278624	-	polypyrimidine tract-binding protein 3	*
Chr1:16295101..16295200	Chr1	16295101	16295200	NO_DATA
Chr1:16309401..16309500	Chr1	16309401	16309500	gene	AT1G43245	16308882	16310930	-	SET domain-containing protein	*
Chr1:16398101..16398200	Chr1	16398101	16398200	gene	AT1G43560	16398099	16399878	-	thioredoxin Y2	*
Chr1:16474301..16474400	Chr1	16474301	16474400	NO_DATA
Chr1:16485701..16485800	Chr1	16485701	16485800	gene	AT1G43700	16484231	16486241	+	VIRE2-interacting protein 1	*
Chr1:16487301..16487400	Chr1	16487301	16487400	gene	AT1G43710	16486320	16488384	-	Pyridoxal phosphate (PLP)-dependent transferases superfamily protein	*
Chr1:16492001..16492100	Chr1	16492001	16492100	NO_DATA
Chr1:16548201..16548400	Chr1	16548201	16548400	gene	AT1G43770	16548441	16551909	+	RING/FYVE/PHD zinc finger superfamily protein	41
Chr1:16548201..16548400	Chr1	16548201	16548400	QTE	QTE_CT00006149_ATREP10D	16546947	16548026	-	AT1TE54560	175
Chr1:16548201..16548400	Chr1	16548201	16548400	QTE	QTE_CT00023964_ATREP15	16548027	16548070	-	AT1TE54565	131
Chr1:16548201..16548400	Chr1	16548201	16548400	QTE	QTE_CT00023897_ATMU7	16548186	16548352	-	AT1TE54570	151
Chr1:16562501..16562600	Chr1	16562501	16562600	NO_DATA
Chr1:16566901..16567000	Chr1	16566901	16567000	gene	AT1G43780	16563811	16567399	+	serine carboxypeptidase-like 44	*
Chr1:16658301..16658400	Chr1	16658301	16658400	QTE	QTE_CT00020701_ATLINE1_3A	16658269	16658518	+	AT1TE54915	*
Chr1:16670701..16670800	Chr1	16670701	16670800	NO_DATA
Chr1:16718401..16718500	Chr1	16718401	16718500	gene	AT1G44020	16716112	16718656	-	Cysteine/Histidine-rich C1 domain family protein	*
Chr1:16758801..16758900	Chr1	16758801	16758900	QTE	QTE_CT00023582_HELITRONY1D	16758780	16758954	+	AT1TE55375	*
Chr1:16779501..16779600	Chr1	16779501	16779600	QTE	QTE_CT00004106_ATREP15	16777875	16779338	-	AT1TE55450	163
Chr1:16779501..16779600	Chr1	16779501	16779600	QTE	QTE_CT00010777_BRODYAGA2	16779339	16779430	-	AT1TE55455	71
Chr1:16779501..16779600	Chr1	16779501	16779600	QTE	QTE_CT00023898_ATREP3	16779431	16779507	+	AT1TE55460	6
Chr1:16780701..16780800	Chr1	16780701	16780800	gene	AT1G44120	16780610	16787414	+	Armadillo/beta-catenin-like repeat	*
Chr1:16780701..16780800	Chr1	16780701	16780800	gene	AT1G44125	16780606	16786764	-	no description	*
Chr1:16796401..16796500	Chr1	16796401	16796500	gene	AT1G44170	16796400	16800321	-	aldehyde dehydrogenase 3H1	*
Chr1:16796401..16796500	Chr1	16796401	16796500	gene	AT1G44160	16794829	16796450	+	HSP40/DnaJ peptide-binding protein	49
Chr1:16910901..16911000	Chr1	16910901	16911000	gene	AT1G44780	16909708	16912270	+	no description	*
Chr1:16928001..16928100	Chr1	16928001	16928100	gene	AT1G44820	16926324	16928704	+	Peptidase M20/M25/M40 family protein	*
Chr1:16939401..16939600	Chr1	16939401	16939600	gene	AT1G44835	16939797	16942524	+	YbaK/aminoacyl-tRNA synthetase-associated domain	197
Chr1:16939401..16939600	Chr1	16939401	16939600	QTE	QTE_CT00027337_ATREP15	16939143	16939241	+	AT1TE56115	160
Chr1:16939401..16939600	Chr1	16939401	16939600	QTE	QTE_CT00022365_RathE1_cons	16939242	16939447	+	AT1TE56120	46
Chr1:16969001..16969300	Chr1	16969001	16969300	QTE	QTE_CT00017224_ATMUNX1	16969364	16969724	-	AT1TE56185	64
Chr1:16976601..16976700	Chr1	16976601	16976700	gene	AT1G44910	16975604	16982965	+	pre-mRNA-processing protein 40A	*
Chr1:16982101..16982200	Chr1	16982101	16982200	gene	AT1G44910	16975604	16982965	+	pre-mRNA-processing protein 40A	*
Chr1:16994701..16994800	Chr1	16994701	16994800	gene	AT1G44940	16994155	16995044	+	no description	*
Chr1:17054501..17054600	Chr1	17054501	17054600	gene	AT1G45110	17052534	17054792	+	Tetrapyrrole (Corrin/Porphyrin) Methylases	*
Chr1:17060601..17060700	Chr1	17060601	17060700	QTE	QTE_CT00006994_ATREP10D	17060057	17061024	-	AT1TE56450	*
Chr1:17087401..17087500	Chr1	17087401	17087500	gene	AT1G45160	17083546	17090545	-	Protein kinase superfamily protein	*
Chr1:17146501..17146600	Chr1	17146501	17146600	QTE	QTE_CT00010728_ATREP3	17146109	17146765	+	AT1TE56825	*
Chr1:17148901..17149000	Chr1	17148901	17149000	gene	AT1G45231	17147837	17151194	-	S-adenosyl-L-methionine-dependent methyltransferases superfamily protein	*
Chr1:17154101..17154200	Chr1	17154101	17154200	gene	AT1G45233	17152934	17154843	+	THO complex, subunit 5	*
Chr1:17158501..17158600	Chr1	17158501	17158600	gene	AT1G45229	17154921	17159397	-	no description	*
Chr1:17158501..17158600	Chr1	17158501	17158600	gene	AT1G45238	17158531	17158602	+	no description	69
Chr1:17159001..17159100	Chr1	17159001	17159100	gene	AT1G45229	17154921	17159397	-	no description	*
Chr1:17159001..17159100	Chr1	17159001	17159100	gene	AT1G45240	17158979	17159050	+	no description	49
Chr1:17166201..17166300	Chr1	17166201	17166300	gene	AT1G45249	17165127	17167907	-	abscisic acid responsive elements-binding factor 2	*
Chr1:17169801..17169900	Chr1	17169801	17169900	gene	AT1G45230	17169537	17171472	-	Protein of unknown function (DUF3223)	*
Chr1:17274401..17274500	Chr1	17274401	17274500	NO_DATA
Chr1:17322401..17322500	Chr1	17322401	17322500	gene	AT1G47260	17321173	17323484	-	gamma carbonic anhydrase 2	*
Chr1:17327901..17328000	Chr1	17327901	17328000	gene	AT1G47270	17326556	17328728	+	tubby like protein 6	*
Chr1:17353201..17353500	Chr1	17353201	17353500	gene	AT1G47330	17351050	17353875	+	CBS domain-containing protein with a domain of unknown function (DUF21)	*
Chr1:17386801..17387100	Chr1	17386801	17387100	QTE	QTE_CT00019834_ATENSPM5	17386594	17386866	-	AT1TE57575	65
Chr1:17391201..17391300	Chr1	17391201	17391300	NO_DATA
Chr1:17461901..17462100	Chr1	17461901	17462100	gene	AT1G47550	17457122	17464386	+	exocyst complex component sec3A	*
Chr1:17463401..17463500	Chr1	17463401	17463500	gene	AT1G47550	17457122	17464386	+	exocyst complex component sec3A	*
Chr1:17467901..17468000	Chr1	17467901	17468000	gene	AT1G47560	17466751	17473294	+	exocyst complex component sec3B	*
Chr1:17470101..17470200	Chr1	17470101	17470200	gene	AT1G47560	17466751	17473294	+	exocyst complex component sec3B	*
Chr1:17482601..17482700	Chr1	17482601	17482700	gene	AT1G47570	17478655	17483502	+	RING/U-box superfamily protein	*
Chr1:17560901..17561000	Chr1	17560901	17561000	NO_DATA
Chr1:17591001..17591100	Chr1	17591001	17591100	gene	AT1G47770	17590266	17591261	+	Beta-galactosidase related protein	*
Chr1:17616901..17617000	Chr1	17616901	17617000	gene	AT1G47840	17616107	17618894	-	hexokinase 3	*
Chr1:17616901..17617000	Chr1	17616901	17617000	QTE	QTE_CT00021640_ATHATN6	17616851	17617075	+	AT1TE58465	*
Chr1:17619701..17619800	Chr1	17619701	17619800	QTE	QTE_CT00009409_ATREP3	17619879	17620625	+	AT1TE58480	79
Chr1:17619701..17619800	Chr1	17619701	17619800	QTE	QTE_CT00009430_ATREP15	17619322	17619878	+	AT1TE58475	*
Chr1:17620001..17620100	Chr1	17620001	17620100	QTE	QTE_CT00009430_ATREP15	17619322	17619878	+	AT1TE58475	123
Chr1:17620001..17620100	Chr1	17620001	17620100	QTE	QTE_CT00009409_ATREP3	17619879	17620625	+	AT1TE58480	*
Chr1:17633901..17634000	Chr1	17633901	17634000	NO_DATA
Chr1:17646601..17646700	Chr1	17646601	17646700	gene	AT1G47890	17643976	17647035	+	receptor like protein 7	*
Chr1:17686501..17686600	Chr1	17686501	17686600	QTE	QTE_CT00031582_ATREP10D	17686630	17686656	+	AT1TE58730	30
Chr1:17686501..17686600	Chr1	17686501	17686600	QTE	QTE_CT00004409_ATREP6	17685244	17686629	-	AT1TE58725	*
Chr1:17717701..17717800	Chr1	17717701	17717800	gene	AT1G48030	17717133	17719141	-	mitochondrial lipoamide dehydrogenase 1	*
Chr1:17724201..17724300	Chr1	17724201	17724300	gene	AT1G48050	17723452	17727043	+	Ku80 family protein	*
Chr1:17725801..17725900	Chr1	17725801	17725900	gene	AT1G48050	17723452	17727043	+	Ku80 family protein	*
Chr1:17733501..17733600	Chr1	17733501	17733600	gene	AT1G48090	17732010	17758444	-	calcium-dependent lipid-binding family protein	*
Chr1:17753001..17753100	Chr1	17753001	17753100	gene	AT1G48090	17732010	17758444	-	calcium-dependent lipid-binding family protein	*
Chr1:17754301..17754400	Chr1	17754301	17754400	gene	AT1G48090	17732010	17758444	-	calcium-dependent lipid-binding family protein	*
Chr1:17772001..17772100	Chr1	17772001	17772100	gene	AT1G48110	17769938	17773493	-	evolutionarily conserved C-terminal region 7	*
Chr1:17772301..17772600	Chr1	17772301	17772600	gene	AT1G48110	17769938	17773493	-	evolutionarily conserved C-terminal region 7	*
Chr1:17809201..17809300	Chr1	17809201	17809300	gene	AT1G48240	17809007	17811895	-	novel plant snare 12	*
Chr1:17819601..17819800	Chr1	17819601	17819800	QTE	QTE_CT00004257_ATDNA2T9B	17819845	17821266	-	AT1TE59155	45
Chr1:17819601..17819800	Chr1	17819601	17819800	QTE	QTE_CT00010249_ATREP10D	17819159	17819844	+	AT1TE59150	*
Chr1:17828701..17828800	Chr1	17828701	17828800	gene	AT1G48270	17827953	17830420	-	G-protein-coupled receptor 1	*
Chr1:17870501..17870600	Chr1	17870501	17870600	gene	AT1G48360	17868650	17873032	+	zinc ion binding	*
Chr1:17876601..17876700	Chr1	17876601	17876700	gene	AT1G48370	17874512	17877397	+	YELLOW STRIPE like 8	*
Chr1:17887201..17887300	Chr1	17887201	17887300	gene	AT1G48410	17885633	17892596	-	Stabilizer of iron transporter SufD / Polynucleotidyl transferase	*
Chr1:17887501..17887600	Chr1	17887501	17887600	gene	AT1G48410	17885633	17892596	-	Stabilizer of iron transporter SufD / Polynucleotidyl transferase	*
Chr1:17888201..17888300	Chr1	17888201	17888300	gene	AT1G48410	17885633	17892596	-	Stabilizer of iron transporter SufD / Polynucleotidyl transferase	*
Chr1:17954501..17954600	Chr1	17954501	17954600	gene	AT1G48560	17952859	17955336	+	no description	*
Chr1:17992901..17993000	Chr1	17992901	17993000	gene	AT1G48650	17989398	17995326	-	DEA(D/H)-box RNA helicase family protein	*
Chr1:18037301..18037400	Chr1	18037301	18037400	gene	AT1G48760	18035967	18039405	-	delta-adaptin	*
Chr1:18045701..18045800	Chr1	18045701	18045800	gene	AT1G48790	18043672	18047659	-	associated molecule with the SH3 domain of STAM 1	*
Chr1:18065201..18065300	Chr1	18065201	18065300	gene	AT1G48840	18061521	18065031	+	Plant protein of unknown function (DUF639)	170
Chr1:18065201..18065300	Chr1	18065201	18065300	gene	AT1G48850	18064905	18068090	-	chorismate synthase, putative / 5-enolpyruvylshikimate-3-phosphate phospholyase, putative	*
Chr1:18066401..18066500	Chr1	18066401	18066500	gene	AT1G48850	18064905	18068090	-	chorismate synthase, putative / 5-enolpyruvylshikimate-3-phosphate phospholyase, putative	*
Chr1:18085901..18086000	Chr1	18085901	18086000	gene	AT1G48900	18084782	18087879	-	Signal recognition particle, SRP54 subunit protein	*
Chr1:18108401..18108500	Chr1	18108401	18108500	gene	AT1G48950	18106897	18110237	+	C3HC zinc finger-like	*
Chr1:18146801..18146900	Chr1	18146801	18146900	gene	AT1G49040	18139234	18148981	-	stomatal cytokinesis defective / SCD1 protein (SCD1)	*
Chr1:18258101..18258200	Chr1	18258101	18258200	gene	AT1G49340	18252355	18264462	+	Phosphatidylinositol 3- and 4-kinase family protein	*
Chr1:18258601..18258700	Chr1	18258601	18258700	gene	AT1G49340	18252355	18264462	+	Phosphatidylinositol 3- and 4-kinase family protein	*
Chr1:18259701..18259900	Chr1	18259701	18259900	gene	AT1G49340	18252355	18264462	+	Phosphatidylinositol 3- and 4-kinase family protein	*
Chr1:18332601..18332700	Chr1	18332601	18332700	gene	AT1G49530	18332429	18333689	+	geranylgeranyl pyrophosphate synthase 6	*
Chr1:18334201..18334300	Chr1	18334201	18334300	gene	AT1G49540	18333623	18337520	-	elongator protein 2	*
Chr1:18354101..18354200	Chr1	18354101	18354200	gene	AT1G49580	18351458	18354619	+	Calcium-dependent protein kinase (CDPK) family protein	*
Chr1:18372401..18372500	Chr1	18372401	18372500	gene	AT1G49630	18367593	18375381	-	presequence protease 2	*
Chr1:18374501..18374600	Chr1	18374501	18374600	gene	AT1G49630	18367593	18375381	-	presequence protease 2	*
Chr1:18396401..18396500	Chr1	18396401	18396500	QTE	QTE_CT00007176_ATREP3	18396535	18397484	+	AT1TE60955	35
Chr1:18396401..18396500	Chr1	18396401	18396500	QTE	QTE_CT00007096_ATMUN1	18395578	18396534	-	AT1TE60950	*
Chr1:18402801..18402900	Chr1	18402801	18402900	gene	AT1G49720	18400092	18402628	+	abscisic acid responsive element-binding factor 1	173
Chr1:18402801..18402900	Chr1	18402801	18402900	gene	AT1G49730	18402506	18405681	-	Protein kinase superfamily protein	*
Chr1:18409201..18409300	Chr1	18409201	18409300	gene	AT1G49740	18407518	18410022	+	PLC-like phosphodiesterases superfamily protein	*
Chr1:18419401..18419500	Chr1	18419401	18419500	gene	AT1G49760	18416474	18420083	+	poly(A) binding protein 8	*
Chr1:18465301..18465400	Chr1	18465301	18465400	gene	AT1G49880	18464017	18466077	+	Erv1/Alr family protein	*
Chr1:18472001..18472100	Chr1	18472001	18472100	gene	AT1G49890	18470075	18473823	+	Family of unknown function (DUF566)	*
Chr1:18488901..18489000	Chr1	18488901	18489000	gene	AT1G49940	18488360	18491179	-	no description	*
Chr1:18489501..18489600	Chr1	18489501	18489600	gene	AT1G49940	18488360	18491179	-	no description	*
Chr1:18496001..18496100	Chr1	18496001	18496100	gene	AT1G49950	18494103	18497239	-	telomere repeat binding factor 1	*
Chr1:18515301..18515400	Chr1	18515301	18515400	gene	AT1G50000	18515059	18517249	-	methyltransferases	*
Chr1:18519501..18519600	Chr1	18519501	18519600	gene	AT1G50010	18517586	18520000	+	tubulin alpha-2 chain	*
Chr1:18523301..18523400	Chr1	18523301	18523400	gene	AT1G50030	18522441	18539995	-	target of rapamycin	*
Chr1:18527901..18528000	Chr1	18527901	18528000	gene	AT1G50030	18522441	18539995	-	target of rapamycin	*
Chr1:18530601..18530700	Chr1	18530601	18530700	gene	AT1G50030	18522441	18539995	-	target of rapamycin	*
Chr1:18534701..18534800	Chr1	18534701	18534800	gene	AT1G50030	18522441	18539995	-	target of rapamycin	*
Chr1:18552701..18552800	Chr1	18552701	18552800	gene	AT1G50070	18552999	18553078	+	no description	199
Chr1:18552701..18552800	Chr1	18552701	18552800	gene	AT1G50060	18551186	18552578	+	CAP (Cysteine-rich secretory proteins, Antigen 5, and Pathogenesis-related 1 protein) superfamily protein	123
Chr1:18570101..18570300	Chr1	18570101	18570300	gene	AT1G50140	18569735	18578702	-	P-loop containing nucleoside triphosphate hydrolases superfamily protein	*
Chr1:18571601..18571700	Chr1	18571601	18571700	gene	AT1G50140	18569735	18578702	-	P-loop containing nucleoside triphosphate hydrolases superfamily protein	*
Chr1:18579401..18579500	Chr1	18579401	18579500	QTE	QTE_CT00015247_TAG1	18579417	18579496	-	AT1TE61560	*
Chr1:18579401..18579500	Chr1	18579401	18579500	QTE	QTE_CT00010006_ATHPOGON3	18579497	18580199	+	AT1TE61565	3
Chr1:18586901..18587000	Chr1	18586901	18587000	gene	AT1G50180	18584235	18587136	+	NB-ARC domain-containing disease resistance protein	*
Chr1:18592001..18592100	Chr1	18592001	18592100	gene	AT1G50200	18591194	18598481	-	Alanyl-tRNA synthetase	*
Chr1:18595701..18595800	Chr1	18595701	18595800	gene	AT1G50200	18591194	18598481	-	Alanyl-tRNA synthetase	*
Chr1:18599101..18599200	Chr1	18599101	18599200	QTE	QTE_CT00024816_HELITRONY3	18599360	18599462	+	AT1TE61635	160
Chr1:18599101..18599200	Chr1	18599101	18599200	QTE	QTE_CT00016590_ATMUN2	18598976	18599359	+	AT1TE61630	*
Chr1:18607701..18608200	Chr1	18607701	18608200	gene	AT1G50240	18607047	18614162	+	Protein kinase family protein with ARM repeat domain	*
Chr1:18610301..18610400	Chr1	18610301	18610400	gene	AT1G50240	18607047	18614162	+	Protein kinase family protein with ARM repeat domain	*
Chr1:18613501..18613600	Chr1	18613501	18613600	gene	AT1G50240	18607047	18614162	+	Protein kinase family protein with ARM repeat domain	*
Chr1:18620001..18620100	Chr1	18620001	18620100	gene	AT1G50260	18617593	18621739	-	N-terminal-transmembrane-C2 domain type 5.1	*
Chr1:18623701..18623800	Chr1	18623701	18623800	gene	AT1G50270	18622026	18624250	+	Pentatricopeptide repeat (PPR) superfamily protein	*
Chr1:18623701..18623800	Chr1	18623701	18623800	gene	AT1G50280	18623698	18626395	-	Phototropic-responsive NPH3 family protein	*
Chr1:18630101..18630200	Chr1	18630101	18630200	gene	AT1G50300	18628555	18631946	-	TBP-associated factor 15	*
Chr1:18642301..18642400	Chr1	18642301	18642400	QTE	QTE_CT00011757_ATREP5	18642459	18643058	-	AT1TE61790	59
Chr1:18643801..18643900	Chr1	18643801	18643900	QTE	QTE_CT00013335_ATCOPIA82	18643654	18644174	-	AT1TE61795	*
Chr1:18649001..18649100	Chr1	18649001	18649100	gene	AT1G50350	18648756	18649227	+	no description	*
Chr1:18652901..18653000	Chr1	18652901	18653000	gene	AT1G50360	18649747	18657376	+	P-loop containing nucleoside triphosphate hydrolases superfamily protein	*
Chr1:18653801..18653900	Chr1	18653801	18653900	gene	AT1G50360	18649747	18657376	+	P-loop containing nucleoside triphosphate hydrolases superfamily protein	*
Chr1:18661301..18661400	Chr1	18661301	18661400	gene	AT1G50370	18658647	18661974	+	Calcineurin-like metallo-phosphoesterase superfamily protein	*
Chr1:18664401..18664500	Chr1	18664401	18664500	gene	AT1G50380	18662309	18666478	+	Prolyl oligopeptidase family protein	*
Chr1:18695701..18695800	Chr1	18695701	18695800	gene	AT1G50460	18693684	18697659	+	hexokinase-like 1	*
Chr1:18703101..18703200	Chr1	18703101	18703200	gene	AT1G50480	18701951	18704938	+	10-formyltetrahydrofolate synthetase	*
Chr1:18708701..18708800	Chr1	18708701	18708800	gene	AT1G50500	18707987	18715977	-	Membrane trafficking VPS53 family protein	*
Chr1:18712301..18712400	Chr1	18712301	18712400	gene	AT1G50500	18707987	18715977	-	Membrane trafficking VPS53 family protein	*
Chr1:18729201..18729300	Chr1	18729201	18729300	gene	AT1G50575	18728719	18730409	-	Putative lysine decarboxylase family protein	*
Chr1:18737901..18738000	Chr1	18737901	18738000	gene	AT1G50600	18737132	18739547	-	scarecrow-like 5	*
Chr1:18742801..18742900	Chr1	18742801	18742900	gene	AT1G50610	18742135	18744725	+	Leucine-rich repeat protein kinase family protein	*
Chr1:18750001..18750100	Chr1	18750001	18750100	gene	AT1G50620	18748537	18751338	+	RING/FYVE/PHD zinc finger superfamily protein	*
Chr1:18783201..18783300	Chr1	18783201	18783300	gene	AT1G50700	18781914	18784582	+	calcium-dependent protein kinase 33	*
Chr1:18811301..18811400	Chr1	18811301	18811400	gene	AT1G50750	18809184	18812290	-	Plant mobile domain protein family	*
Chr1:18843901..18844200	Chr1	18843901	18844200	gene	AT1G50840	18839107	18844559	+	polymerase gamma 2	*
Chr1:18855601..18855700	Chr1	18855601	18855700	gene	AT1G50870	18855147	18856337	+	F-box and associated interaction domains-containing protein	*
Chr1:18863301..18863400	Chr1	18863301	18863400	gene	AT1G50890	18862171	18866039	-	ARM repeat superfamily protein	*
Chr1:18863601..18863700	Chr1	18863601	18863700	gene	AT1G50890	18862171	18866039	-	ARM repeat superfamily protein	*
Chr1:18867101..18867200	Chr1	18867101	18867200	gene	AT1G50900	18866197	18867204	+	Ankyrin repeat family protein	*
Chr1:18867101..18867200	Chr1	18867101	18867200	gene	AT1G50910	18866753	18869933	-	no description	*
Chr1:18871501..18871600	Chr1	18871501	18871600	gene	AT1G50920	18870139	18872930	+	Nucleolar GTP-binding protein	*
Chr1:18878001..18878100	Chr1	18878001	18878100	gene	AT1G50930	18876837	18877844	+	no description	157
Chr1:18878001..18878100	Chr1	18878001	18878100	gene	AT1G50940	18877812	18880010	-	electron transfer flavoprotein alpha	*
Chr1:18925801..18925900	Chr1	18925801	18925900	gene	AT1G51055	18925286	18926315	-	FBD-like domain family protein	*
Chr1:18948501..18948600	Chr1	18948501	18948600	gene	AT1G51150	18948370	18949290	-	DegP protease 6	*
Chr1:19009901..19010000	Chr1	19009901	19010000	gene	AT1G51270	19007510	19011272	+	structural molecules	*
Chr1:19023301..19023400	Chr1	19023301	19023400	NO_DATA
Chr1:19034401..19034500	Chr1	19034401	19034500	gene	AT1G51340	19031997	19034979	+	MATE efflux family protein	*
Chr1:19046001..19046100	Chr1	19046001	19046100	gene	AT1G51370	19045059	19047518	+	F-box/RNI-like/FBD-like domains-containing protein	*
Chr1:19122801..19122900	Chr1	19122801	19122900	gene	AT1G51570	19122170	19124688	-	Calcium-dependent lipid-binding (CaLB domain) plant phosphoribosyltransferase family protein	*
Chr1:19168101..19168200	Chr1	19168101	19168200	gene	AT1G51690	19164063	19170449	+	protein phosphatase 2A 55 kDa regulatory subunit B alpha isoform	*
Chr1:19169801..19169900	Chr1	19169801	19169900	gene	AT1G51690	19164063	19170449	+	protein phosphatase 2A 55 kDa regulatory subunit B alpha isoform	*
Chr1:19184101..19184200	Chr1	19184101	19184200	gene	AT1G51720	19180772	19186532	+	Amino acid dehydrogenase family protein	*
Chr1:19194501..19194600	Chr1	19194501	19194600	gene	AT1G51745	19191523	19194787	+	Tudor/PWWP/MBT superfamily protein	*
Chr1:19201001..19201100	Chr1	19201001	19201100	gene	AT1G51760	19199419	19201642	+	peptidase M20/M25/M40 family protein	*
Chr1:19207101..19207200	Chr1	19207101	19207200	gene	AT1G51790	19206711	19211417	-	Leucine-rich repeat protein kinase family protein	*
Chr1:19251801..19251900	Chr1	19251801	19251900	QTE	QTE_CT00013252_ATDNA12T3_2	19251884	19252408	-	AT1TE63810	16
Chr1:19251801..19251900	Chr1	19251801	19251900	QTE	QTE_CT00019713_DT1	19251573	19251851	+	AT1TE63805	50
Chr1:19296501..19296600	Chr1	19296501	19296600	gene	AT1G51940	19295904	19299118	-	protein kinase family protein / peptidoglycan-binding LysM domain-containing protein	*
Chr1:19324001..19324100	Chr1	19324001	19324100	gene	AT1G51980	19323382	19326916	-	Insulinase (Peptidase family M16) protein	*
Chr1:19361201..19361300	Chr1	19361201	19361300	NO_DATA
Chr1:19371601..19371700	Chr1	19371601	19371700	gene	AT1G52080	19369131	19372065	+	actin binding protein family	*
Chr1:19372901..19373200	Chr1	19372901	19373200	NO_DATA
Chr1:19410601..19410700	Chr1	19410601	19410700	gene	AT1G52150	19409711	19414678	-	Homeobox-leucine zipper family protein / lipid-binding START domain-containing protein	*
Chr1:19486401..19486500	Chr1	19486401	19486500	gene	AT1G52320	19484355	19487997	+	no description	*
Chr1:19510801..19510900	Chr1	19510801	19510900	gene	AT1G52380	19508983	19511539	+	NUP50 (Nucleoporin 50 kDa) protein	*
Chr1:19542201..19542300	Chr1	19542201	19542300	gene	AT1G52450	19541684	19546266	-	Ubiquitin carboxyl-terminal hydrolase-related protein	*
Chr1:19566301..19566400	Chr1	19566301	19566400	gene	AT1G52520	19565769	19568384	+	FAR1-related sequence 6	*
Chr1:19589201..19589300	Chr1	19589201	19589300	gene	AT1G52580	19587637	19589052	+	RHOMBOID-like protein 5	149
Chr1:19589201..19589300	Chr1	19589201	19589300	gene	AT1G52590	19589009	19590273	-	Putative thiol-disulphide oxidoreductase DCC	*
Chr1:19660701..19660800	Chr1	19660701	19660800	gene	AT1G52780	19658643	19662181	+	Protein of unknown function (DUF2921)	*
Chr1:19661301..19661400	Chr1	19661301	19661400	gene	AT1G52780	19658643	19662181	+	Protein of unknown function (DUF2921)	*
Chr1:19669501..19669600	Chr1	19669501	19669600	gene	AT1G52820	19669183	19670427	+	2-oxoglutarate (2OG) and Fe(II)-dependent oxygenase superfamily protein	*
Chr1:19700401..19700500	Chr1	19700401	19700500	QTE	QTE_CT00013614_HELITRONY1B	19699857	19700363	-	AT1TE65100	38
Chr1:19713001..19713100	Chr1	19713001	19713100	gene	AT1G52930	19711237	19713230	+	Ribosomal RNA processing Brix domain protein	*
Chr1:19749901..19750000	Chr1	19749901	19750000	QTE	QTE_CT00011945_ATREP5	19749260	19749851	+	AT1TE65280	50
Chr1:19765701..19765800	Chr1	19765701	19765800	gene	AT1G53040	19764310	19767348	-	Protein of unknown function (DUF616)	*
Chr1:19785301..19785400	Chr1	19785301	19785400	gene	AT1G53090	19783352	19786902	+	SPA1-related 4	*
Chr1:19786601..19786700	Chr1	19786601	19786700	gene	AT1G53090	19783352	19786902	+	SPA1-related 4	*
Chr1:19802101..19802200	Chr1	19802101	19802200	gene	AT1G53140	19799238	19802598	+	Dynamin related protein 5A	*
Chr1:19839701..19839800	Chr1	19839701	19839800	gene	AT1G53190	19837110	19840227	+	RING/U-box superfamily protein	*
Chr1:19847401..19847500	Chr1	19847401	19847500	gene	AT1G53210	19844632	19847836	+	sodium/calcium exchanger family protein / calcium-binding EF hand family protein	*
Chr1:19855201..19855300	Chr1	19855201	19855300	gene	AT1G53240	19854615	19856937	-	Lactate/malate dehydrogenase family protein	*
Chr1:19881801..19881900	Chr1	19881801	19881900	gene	AT1G53300	19879422	19882375	+	tetratricopetide-repeat thioredoxin-like 1	*
Chr1:19891301..19891400	Chr1	19891301	19891400	gene	AT1G53320	19891014	19893504	-	tubby like protein 7	*
Chr1:19905201..19905300	Chr1	19905201	19905300	gene	AT1G53350	19903899	19907515	+	Disease resistance protein (CC-NBS-LRR class) family	*
Chr1:19937801..19937900	Chr1	19937801	19937900	gene	AT1G53430	19935163	19941088	+	Leucine-rich repeat transmembrane protein kinase	*
Chr1:19954701..19954800	Chr1	19954701	19954800	gene	AT1G53460	19954490	19956632	-	no description	*
Chr1:19963101..19964100	Chr1	19963101	19964100	gene	AT1G53480	19963047	19964712	-	mto 1 responding down 1	*
Chr1:19963101..19964100	Chr1	19963101	19964100	gene	AT1G53490	19963267	19966952	+	RING/U-box superfamily protein	833
Chr1:19972601..19972700	Chr1	19972601	19972700	gene	AT1G53510	19970664	19974393	-	mitogen-activated protein kinase 18	*
Chr1:19999201..19999300	Chr1	19999201	19999300	gene	AT1G53590	19996315	20000265	+	Calcium-dependent lipid-binding (CaLB domain) family protein	*
Chr1:20002301..20002400	Chr1	20002301	20002400	gene	AT1G53600	20001263	20003416	+	Tetratricopeptide repeat (TPR)-like superfamily protein	*
Chr1:20033301..20033400	Chr1	20033301	20033400	NO_DATA
Chr1:20037301..20037400	Chr1	20037301	20037400	gene	AT1G53670	20036641	20038219	+	methionine sulfoxide reductase B 1	*
Chr1:20038501..20038600	Chr1	20038501	20038600	gene	AT1G53680	20038358	20039117	+	glutathione S-transferase TAU 28	*
Chr1:20069601..20069700	Chr1	20069601	20069700	gene	AT1G53760	20068968	20071096	-	no description	*
Chr1:20074301..20074400	Chr1	20074301	20074400	gene	AT1G53780	20073996	20078228	-	peptidyl-prolyl cis-trans isomerases	*
Chr1:20075501..20075600	Chr1	20075501	20075600	gene	AT1G53780	20073996	20078228	-	peptidyl-prolyl cis-trans isomerases	*
Chr1:20191401..20191500	Chr1	20191401	20191500	gene	AT1G54090	20189567	20191900	+	exocyst subunit exo70 family protein D2	*
Chr1:20196101..20196200	Chr1	20196101	20196200	gene	AT1G54100	20195264	20199130	-	aldehyde dehydrogenase 7B4	*
Chr1:20197901..20198000	Chr1	20197901	20198000	gene	AT1G54100	20195264	20199130	-	aldehyde dehydrogenase 7B4	*
Chr1:20213501..20213600	Chr1	20213501	20213600	gene	AT1G54130	20210873	20213942	+	RELA/SPOT homolog 3	*
Chr1:20214201..20214300	Chr1	20214201	20214300	gene	AT1G54140	20213967	20215223	-	TATA binding protein associated factor 21kDa subunit	*
Chr1:20217201..20217300	Chr1	20217201	20217300	gene	AT1G54160	20217336	20219452	-	nuclear factor Y, subunit A5	36
Chr1:20217201..20217300	Chr1	20217201	20217300	gene	AT1G54150	20215432	20217489	+	E3 Ubiquitin ligase family protein	*
Chr1:20221801..20221900	Chr1	20221801	20221900	gene	AT1G54170	20221060	20225948	-	CTC-interacting domain 3	*
Chr1:20228901..20229200	Chr1	20228901	20229200	gene	AT1G54180	20227277	20230237	+	BREVIS RADIX-like 3	*
Chr1:20247801..20247900	Chr1	20247801	20247900	gene	AT1G54220	20246037	20250310	-	Dihydrolipoamide acetyltransferase, long form protein	*
Chr1:20258301..20258400	Chr1	20258301	20258400	gene	AT1G54260	20256936	20259417	+	winged-helix DNA-binding transcription factor family protein	*
Chr1:20275201..20275300	Chr1	20275201	20275300	gene	AT1G54310	20273567	20275574	+	S-adenosyl-L-methionine-dependent methyltransferases superfamily protein	*
Chr1:20355401..20355500	Chr1	20355401	20355500	gene	AT1G54490	20350191	20356916	+	exoribonuclease 4	*
Chr1:20356001..20356100	Chr1	20356001	20356100	gene	AT1G54490	20350191	20356916	+	exoribonuclease 4	*
Chr1:20360201..20360300	Chr1	20360201	20360300	gene	AT1G54510	20358319	20362593	-	NIMA-related serine/threonine kinase 1	*
Chr1:20378901..20379000	Chr1	20378901	20379000	gene	AT1G54560	20371649	20379745	-	Myosin family protein with Dil domain	*
Chr1:20393401..20393500	Chr1	20393401	20393500	gene	AT1G54590	20391560	20393503	-	no description	*
Chr1:20396101..20396200	Chr1	20396101	20396200	gene	AT1G54610	20393762	20397195	-	Protein kinase superfamily protein	*
Chr1:20396101..20396200	Chr1	20396101	20396200	QTE	QTE_CT00014120_ATMU6N1	20395864	20396349	+	AT1TE67360	*
Chr1:20399801..20399900	Chr1	20399801	20399900	QTE	QTE_CT00017790_BRODYAGA1A	20399839	20400179	-	AT1TE67375	61
Chr1:20419801..20419900	Chr1	20419801	20419900	gene	AT1G54710	20416770	20421035	-	homolog of yeast autophagy 18 (ATG18) H	*
Chr1:20435701..20435800	Chr1	20435701	20435800	gene	AT1G54770	20434639	20436008	+	Fcf2 pre-rRNA processing protein	*
Chr1:20453101..20453200	Chr1	20453101	20453200	gene	AT1G54840	20452593	20454249	-	HSP20-like chaperones superfamily protein	*
Chr1:20470001..20470100	Chr1	20470001	20470100	QTE	QTE_CT00003634_ATREP5	20468319	20469929	-	AT1TE67620	72
Chr1:20470001..20470100	Chr1	20470001	20470100	QTE	QTE_CT00021867_ATCOPIA21	20470029	20470247	+	AT1TE67625	71
Chr1:20472101..20472200	Chr1	20472101	20472200	gene	AT1G54920	20470678	20475180	+	no description	*
Chr1:20492901..20493000	Chr1	20492901	20493000	QTE	QTE_CT00016249_ATHATN4	20492480	20492875	-	AT1TE67695	26
Chr1:20494701..20494800	Chr1	20494701	20494800	QTE	QTE_CT00009570_ATLINEIII	20494116	20494849	+	AT1TE67700	*
Chr1:20502301..20502400	Chr1	20502301	20502400	gene	AT1G54960	20499950	20503841	+	NPK1-related protein kinase 2	*
Chr1:20509701..20509900	Chr1	20509701	20509900	QTE	QTE_CT00016963_ATDNA12T3_2	20510044	20510413	-	AT1TE67765	144
Chr1:20528201..20528300	Chr1	20528201	20528300	gene	AT1G55020	20525708	20530273	+	lipoxygenase 1	*
Chr1:20590901..20591000	Chr1	20590901	20591000	gene	AT1G55200	20589129	20592063	-	Protein kinase protein with adenine nucleotide alpha hydrolases-like domain	*
Chr1:20628401..20628500	Chr1	20628401	20628500	gene	AT1G55300	20628023	20629692	-	TBP-associated factor 7	*
Chr1:20631201..20631300	Chr1	20631201	20631300	gene	AT1G55310	20630065	20632973	+	SC35-like splicing factor 33	*
Chr1:20632101..20632200	Chr1	20632101	20632200	gene	AT1G55310	20630065	20632973	+	SC35-like splicing factor 33	*
Chr1:20632501..20632600	Chr1	20632501	20632600	gene	AT1G55310	20630065	20632973	+	SC35-like splicing factor 33	*
Chr1:20640901..20641000	Chr1	20640901	20641000	gene	AT1G55325	20637380	20648434	+	RNA polymerase II transcription mediators	*
Chr1:20653101..20653200	Chr1	20653101	20653200	gene	AT1G55340	20651831	20653648	+	Protein of unknown function (DUF1639)	*
Chr1:20654101..20654200	Chr1	20654101	20654200	gene	AT1G55350	20653820	20665095	-	calpain-type cysteine protease family	*
Chr1:20658401..20658500	Chr1	20658401	20658500	gene	AT1G55350	20653820	20665095	-	calpain-type cysteine protease family	*
Chr1:20658901..20659000	Chr1	20658901	20659000	gene	AT1G55350	20653820	20665095	-	calpain-type cysteine protease family	*
Chr1:20660201..20660400	Chr1	20660201	20660400	gene	AT1G55350	20653820	20665095	-	calpain-type cysteine protease family	*
Chr1:20686001..20686100	Chr1	20686001	20686100	NO_DATA
Chr1:20715501..20715600	Chr1	20715501	20715600	gene	AT1G55490	20715563	20719196	-	chaperonin 60 beta	37
Chr1:20715501..20715600	Chr1	20715501	20715600	gene	AT1G55480	20713684	20715547	+	protein containing PDZ domain, a K-box domain, and a TPR region	46
Chr1:20716201..20716300	Chr1	20716201	20716300	gene	AT1G55490	20715563	20719196	-	chaperonin 60 beta	*
Chr1:20718001..20718100	Chr1	20718001	20718100	gene	AT1G55490	20715563	20719196	-	chaperonin 60 beta	*
Chr1:20724701..20724800	Chr1	20724701	20724800	gene	AT1G55510	20723302	20725668	+	branched-chain alpha-keto acid decarboxylase E1 beta subunit	*
Chr1:20735001..20735100	Chr1	20735001	20735100	gene	AT1G55540	20734608	20743174	-	Nuclear pore complex protein	*
Chr1:20806101..20806200	Chr1	20806101	20806200	gene	AT1G55680	20804592	20807940	-	Transducin/WD40 repeat-like superfamily protein	*
Chr1:20833601..20833700	Chr1	20833601	20833700	gene	AT1G55730	20831052	20834519	-	cation exchanger 5	*
Chr1:20840401..20840500	Chr1	20840401	20840500	gene	AT1G55750	20840195	20845182	-	BSD domain (BTF2-like transcription factors, Synapse-associated proteins and DOS2-like proteins)	*
Chr1:20842001..20842100	Chr1	20842001	20842100	gene	AT1G55750	20840195	20845182	-	BSD domain (BTF2-like transcription factors, Synapse-associated proteins and DOS2-like proteins)	*
Chr1:20862601..20862700	Chr1	20862601	20862700	gene	AT1G55810	20860609	20864266	+	uridine kinase-like 3	*
Chr1:20863001..20863100	Chr1	20863001	20863100	gene	AT1G55810	20860609	20864266	+	uridine kinase-like 3	*
Chr1:20863601..20863700	Chr1	20863601	20863700	gene	AT1G55810	20860609	20864266	+	uridine kinase-like 3	*
Chr1:20866601..20866700	Chr1	20866601	20866700	gene	AT1G55820	20864339	20867611	+	Kinase-related protein of unknown function (DUF1296)	*
Chr1:20884401..20884500	Chr1	20884401	20884500	gene	AT1G55860	20879466	20895393	-	ubiquitin-protein ligase 1	*
Chr1:20887801..20887900	Chr1	20887801	20887900	gene	AT1G55860	20879466	20895393	-	ubiquitin-protein ligase 1	*
Chr1:20891601..20891700	Chr1	20891601	20891700	gene	AT1G55860	20879466	20895393	-	ubiquitin-protein ligase 1	*
Chr1:20904801..20904900	Chr1	20904801	20904900	gene	AT1G55900	20903053	20905728	+	Haloacid dehalogenase-like hydrolase (HAD) superfamily protein	*
Chr1:20919801..20919900	Chr1	20919801	20919900	gene	AT1G55930	20918717	20922232	+	CBS domain-containing protein / transporter associated domain-containing protein	*
Chr1:20921601..20921700	Chr1	20921601	20921700	gene	AT1G55930	20918717	20922232	+	CBS domain-containing protein / transporter associated domain-containing protein	*
Chr1:20922201..20922300	Chr1	20922201	20922300	gene	AT1G55940	20922459	20925619	-	cytochrome P450, family 708, subfamily A, polypeptide 1	159
Chr1:20922201..20922300	Chr1	20922201	20922300	gene	AT1G55930	20918717	20922232	+	CBS domain-containing protein / transporter associated domain-containing protein	31
Chr1:20928501..20928600	Chr1	20928501	20928600	gene	AT1G55960	20927643	20930017	-	Polyketide cyclase/dehydrase and lipid transport superfamily protein	*
Chr1:20947001..20947100	Chr1	20947001	20947100	gene	AT1G56010	20946571	20949281	-	NAC domain containing protein 1	*
Chr1:20947601..20947700	Chr1	20947601	20947700	gene	AT1G56010	20946571	20949281	-	NAC domain containing protein 1	*
Chr1:20983701..20983800	Chr1	20983701	20983800	gene	AT1G56100	20980369	20984058	-	Plant invertase/pectin methylesterase inhibitor superfamily protein	*
Chr1:20989301..20989400	Chr1	20989301	20989400	gene	AT1G56120	20987288	20993072	-	Leucine-rich repeat transmembrane protein kinase	*
Chr1:20991701..20991800	Chr1	20991701	20991800	gene	AT1G56120	20987288	20993072	-	Leucine-rich repeat transmembrane protein kinase	*
Chr1:21026501..21026600	Chr1	21026501	21026600	gene	AT1G56180	21025904	21028064	-	no description	*
Chr1:21046301..21046400	Chr1	21046301	21046400	gene	AT1G56230	21046009	21049194	-	Protein of unknown function (DUF1399)	*
Chr1:21046801..21046900	Chr1	21046801	21046900	gene	AT1G56230	21046009	21049194	-	Protein of unknown function (DUF1399)	*
Chr1:21067601..21067700	Chr1	21067601	21067700	QTE	QTE_CT00010336_HELITRONY3	21066910	21067588	+	AT1TE69565	13
Chr1:21067601..21067700	Chr1	21067601	21067700	QTE	QTE_CT00018530_ATREP11	21067589	21067896	-	AT1TE69570	*
Chr1:21074101..21074200	Chr1	21074101	21074200	gene	AT1G56280	21072855	21074877	-	drought-induced 19	*
Chr1:21077101..21077200	Chr1	21077101	21077200	gene	AT1G56290	21075286	21078778	+	CwfJ-like family protein	*
Chr1:21078201..21078300	Chr1	21078201	21078300	gene	AT1G56290	21075286	21078778	+	CwfJ-like family protein	*
Chr1:21087301..21087400	Chr1	21087301	21087400	gene	AT1G56330	21086555	21088549	-	secretion-associated RAS 1B	*
Chr1:21095801..21096100	Chr1	21095801	21096100	gene	AT1G56350	21094778	21097988	+	Peptide chain release factor 2	*
Chr1:21096301..21096600	Chr1	21096301	21096600	gene	AT1G56350	21094778	21097988	+	Peptide chain release factor 2	*
Chr1:21123301..21123400	Chr1	21123301	21123400	gene	AT1G56420	21122551	21124234	-	no description	*
Chr1:21127301..21127600	Chr1	21127301	21127600	QTE	QTE_CT00004297_HELITRONY3	21126579	21127989	-	AT1TE69830	*
Chr1:21143801..21143900	Chr1	21143801	21143900	gene	AT1G56450	21141883	21144400	+	20S proteasome beta subunit G1	*
Chr1:21149001..21149100	Chr1	21149001	21149100	gene	AT1G56460	21146239	21149805	+	HIT zinc finger	*
Chr1:21164001..21164100	Chr1	21164001	21164100	gene	AT1G56500	21159744	21167321	+	haloacid dehalogenase-like hydrolase family protein	*
Chr1:21213001..21213100	Chr1	21213001	21213100	gene	AT1G56610	21211719	21214562	+	Protein with RNI-like/FBD-like domains	*
Chr1:21213801..21213900	Chr1	21213801	21213900	gene	AT1G56610	21211719	21214562	+	Protein with RNI-like/FBD-like domains	*
Chr1:21243101..21243200	Chr1	21243101	21243200	gene	AT1G56670	21241673	21244047	+	GDSL-like Lipase/Acylhydrolase superfamily protein	*
Chr1:21308801..21308900	Chr1	21308801	21308900	NO_DATA
Chr1:21332501..21332600	Chr1	21332501	21332600	gene	AT1G57600	21330512	21334727	-	MBOAT (membrane bound O-acyl transferase) family protein	*
Chr1:21342201..21342300	Chr1	21342201	21342300	QTE	QTE_CT00006500_ATMUN2	21341500	21342530	-	AT1TE70480	*
Chr1:21362801..21362900	Chr1	21362801	21362900	gene	AT1G57680	21362488	21364728	-	no description	*
Chr1:21372301..21372400	Chr1	21372301	21372400	QTE	QTE_CT00014637_ATMU6N1	21371690	21372150	-	AT1TE70550	151
Chr1:21372301..21372400	Chr1	21372301	21372400	gene	AT1G57700	21370683	21374080	+	Protein kinase superfamily protein	*
Chr1:21438101..21438200	Chr1	21438101	21438200	gene	AT1G57943	21437602	21438889	-	purine permease 17	*
Chr1:21460701..21460800	Chr1	21460701	21460800	gene	AT1G58025	21457667	21462243	-	DNA-binding bromodomain-containing protein	*
Chr1:21476001..21476100	Chr1	21476001	21476100	QTE	QTE_CT00007017_ATCOPIA39	21476036	21477001	+	AT1TE70875	64
Chr1:21494101..21494200	Chr1	21494101	21494200	gene	AT1G58060	21489285	21501811	-	RNA helicase family protein	*
Chr1:21503701..21503800	Chr1	21503701	21503800	gene	AT1G58070	21502905	21504075	+	no description	*
Chr1:21504301..21504400	Chr1	21504301	21504400	gene	AT1G58080	21504314	21507540	-	ATP phosphoribosyl transferase 1	86
Chr1:21521701..21521800	Chr1	21521701	21521800	gene	AT1G58120	21520401	21522457	+	no description	*
Chr1:21521701..21521800	Chr1	21521701	21521800	gene	AT1G58122	21520401	21522457	+	conserved peptide upstream open reading frame 45	*
Chr1:21555501..21555600	Chr1	21555501	21555600	gene	AT1G58210	21553621	21558056	+	kinase interacting family protein	*
Chr1:21569201..21569300	Chr1	21569201	21569300	gene	AT1G58230	21566148	21579123	+	binding	*
Chr1:21569701..21569800	Chr1	21569701	21569800	gene	AT1G58230	21566148	21579123	+	binding	*
Chr1:21577801..21577900	Chr1	21577801	21577900	gene	AT1G58230	21566148	21579123	+	binding	*
Chr1:21585401..21585500	Chr1	21585401	21585500	NO_DATA
Chr1:21621301..21621400	Chr1	21621301	21621400	gene	AT1G58280	21620331	21622611	-	Phosphoglycerate mutase family protein	*
Chr1:21621901..21622000	Chr1	21621901	21622000	gene	AT1G58280	21620331	21622611	-	Phosphoglycerate mutase family protein	*
Chr1:21672701..21672800	Chr1	21672701	21672800	NO_DATA
Chr1:21697601..21697700	Chr1	21697601	21697700	gene	AT1G58400	21696165	21699118	-	Disease resistance protein (CC-NBS-LRR class) family	*
Chr1:21701601..21701700	Chr1	21701601	21701700	gene	AT1G58410	21701185	21704255	-	Disease resistance protein (CC-NBS-LRR class) family	*
Chr1:21712101..21712200	Chr1	21712101	21712200	gene	AT1G58430	21711565	21713103	-	GDSL-like Lipase/Acylhydrolase family protein	*
Chr1:21765101..21765200	Chr1	21765101	21765200	gene	AT1G58602	21746354	21765705	+	LRR and NB-ARC domains-containing disease resistance protein	*
Chr1:21850001..21850100	Chr1	21850001	21850100	gene	AT1G59453	21846902	21853384	-	B-block binding subunit of TFIIIC	*
Chr1:21860501..21860600	Chr1	21860501	21860600	gene	AT1G59510	21859595	21861076	+	Carbohydrate-binding protein	*
Chr1:21874601..21874700	Chr1	21874601	21874700	gene	AT1G59540	21874012	21879539	+	P-loop containing nucleoside triphosphate hydrolases superfamily protein	*
Chr1:21882801..21882900	Chr1	21882801	21882900	gene	AT1G59560	21881599	21883792	+	E3 Ubiquitin ligase family protein	*
Chr1:21890201..21890300	Chr1	21890201	21890300	gene	AT1G59600	21889695	21891962	-	ZCW7	*
Chr1:21895501..21895600	Chr1	21895501	21895600	gene	AT1G59610	21893221	21901086	+	dynamin-like 3	*
Chr1:21900001..21900100	Chr1	21900001	21900100	gene	AT1G59610	21893221	21901086	+	dynamin-like 3	*
Chr1:21900701..21900800	Chr1	21900701	21900800	gene	AT1G59610	21893221	21901086	+	dynamin-like 3	*
Chr1:21903401..21903500	Chr1	21903401	21903500	gene	AT1G59620	21902284	21905685	+	Disease resistance protein (CC-NBS-LRR class) family	*
Chr1:21903901..21904000	Chr1	21903901	21904000	gene	AT1G59620	21902284	21905685	+	Disease resistance protein (CC-NBS-LRR class) family	*
Chr1:21921501..21921600	Chr1	21921501	21921600	gene	AT1G59650	21919745	21922923	+	Protein of unknown function (DUF1336)	*
Chr1:21963101..21963500	Chr1	21963101	21963500	NO_DATA
Chr1:21980801..21980900	Chr1	21980801	21980900	gene	AT1G59750	21979289	21984433	+	auxin response factor 1	*
Chr1:22017201..22017300	Chr1	22017201	22017300	gene	AT1G59820	22011328	22020294	+	aminophospholipid ATPase 3	*
Chr1:22045901..22046000	Chr1	22045901	22046000	gene	AT1G59890	22043829	22051086	+	SIN3-like 5	*
Chr1:22052901..22053000	Chr1	22052901	22053000	gene	AT1G59900	22051295	22053885	+	pyruvate dehydrogenase complex E1 alpha subunit	*
Chr1:22100601..22100700	Chr1	22100601	22100700	QTE	QTE_CT00000960_ATCOPIA5	22100644	22105329	-	AT1TE72970	56
Chr1:22114901..22115000	Chr1	22114901	22115000	gene	AT1G60030	22113841	22116845	-	nucleobase-ascorbate transporter 7	*
Chr1:22117301..22117600	Chr1	22117301	22117600	NO_DATA
Chr1:22144401..22144500	Chr1	22144401	22144500	gene	AT1G60070	22142604	22149527	-	Adaptor protein complex AP-1, gamma subunit	*
Chr1:22175801..22175900	Chr1	22175801	22175900	gene	AT1G60130	22174179	22176321	+	Mannose-binding lectin superfamily protein	*
Chr1:22211301..22211400	Chr1	22211301	22211400	gene	AT1G60220	22208332	22212171	+	UB-like protease 1D	*
Chr1:22243601..22243700	Chr1	22243601	22243700	gene	AT1G60360	22242748	22243731	-	RING/U-box superfamily protein	*
Chr1:22261501..22261600	Chr1	22261501	22261600	NO_DATA
Chr1:22283201..22283300	Chr1	22283201	22283300	QTE	QTE_CT00009233_ATREP15	22282556	22283316	+	AT1TE73570	*
Chr1:22286601..22286700	Chr1	22286601	22286700	gene	AT1G60490	22285572	22290315	-	vacuolar protein sorting 34	*
Chr1:22294801..22294900	Chr1	22294801	22294900	gene	AT1G60505	22294384	22297220	-	no description	*
Chr1:22299901..22300000	Chr1	22299901	22300000	gene	AT1G60525	22299526	22301343	-	no description	*
Chr1:22299901..22300000	Chr1	22299901	22300000	gene	AT1G60530	22299797	22301167	+	Dynamin related protein 4A	*
Chr1:22342201..22342300	Chr1	22342201	22342300	gene	AT1G60660	22342414	22343014	-	cytochrome B5-like protein	114
Chr1:22342201..22342300	Chr1	22342201	22342300	gene	AT1G60650	22339809	22342337	+	RNA-binding (RRM/RBD/RNP motifs) family protein with retrovirus zinc finger-like domain	*
Chr1:22353401..22353500	Chr1	22353401	22353500	gene	AT1G60700	22351832	22354472	-	SMAD/FHA domain-containing protein	*
Chr1:22367701..22367800	Chr1	22367701	22367800	gene	AT1G60770	22366701	22368714	-	Tetratricopeptide repeat (TPR)-like superfamily protein	*
Chr1:22399101..22399200	Chr1	22399101	22399200	gene	AT1G60850	22397916	22400362	-	DNA-directed RNA polymerase family protein	*
Chr1:22401901..22402000	Chr1	22401901	22402000	gene	AT1G60860	22400927	22407777	-	ARF-GAP domain 2	*
Chr1:22405901..22406000	Chr1	22405901	22406000	gene	AT1G60860	22400927	22407777	-	ARF-GAP domain 2	*
Chr1:22412901..22413000	Chr1	22412901	22413000	gene	AT1G60890	22412246	22417244	-	Phosphatidylinositol-4-phosphate 5-kinase family protein	*
Chr1:22413201..22413300	Chr1	22413201	22413300	gene	AT1G60890	22412246	22417244	-	Phosphatidylinositol-4-phosphate 5-kinase family protein	*
Chr1:22413601..22413700	Chr1	22413601	22413700	gene	AT1G60890	22412246	22417244	-	Phosphatidylinositol-4-phosphate 5-kinase family protein	*
Chr1:22418001..22418100	Chr1	22418001	22418100	QTE	QTE_CT00004497_HELITRONY3	22417390	22418756	+	AT1TE73995	*
Chr1:22432701..22432800	Chr1	22432701	22432800	gene	AT1G60930	22430847	22438877	-	RECQ helicase L4B	*
Chr1:22448401..22448500	Chr1	22448401	22448500	gene	AT1G60970	22447848	22449526	-	SNARE-like superfamily protein	*
Chr1:22462901..22463000	Chr1	22462901	22463000	gene	AT1G60989	22462160	22462721	+	SCR-like 7	180
Chr1:22462901..22463000	Chr1	22462901	22463000	gene	AT1G60990	22462026	22465424	-	Glycine cleavage T-protein family	*
Chr1:22466001..22466100	Chr1	22466001	22466100	gene	AT1G60995	22465640	22470716	-	no description	*
Chr1:22467101..22467200	Chr1	22467101	22467200	gene	AT1G60995	22465640	22470716	-	no description	*
Chr1:22469401..22469500	Chr1	22469401	22469500	gene	AT1G60995	22465640	22470716	-	no description	*
Chr1:22469701..22469800	Chr1	22469701	22469800	gene	AT1G60995	22465640	22470716	-	no description	*
Chr1:22473001..22473100	Chr1	22473001	22473100	gene	AT1G61000	22470924	22474105	-	no description	*
Chr1:22509101..22509200	Chr1	22509101	22509200	gene	AT1G61100	22508538	22512333	-	disease resistance protein (TIR class), putative	*
Chr1:22516801..22516900	Chr1	22516801	22516900	gene	AT1G61110	22516602	22518287	+	NAC domain containing protein 25	*
Chr1:22554701..22554800	Chr1	22554701	22554800	gene	AT1G61180	22551332	22554649	+	LRR and NB-ARC domains-containing disease resistance protein	52
Chr1:22567301..22567400	Chr1	22567301	22567400	gene	AT1G61210	22564495	22571907	+	Transducin/WD40 repeat-like superfamily protein	*
Chr1:22570201..22570300	Chr1	22570201	22570300	gene	AT1G61210	22564495	22571907	+	Transducin/WD40 repeat-like superfamily protein	*
Chr1:22587901..22588000	Chr1	22587901	22588000	gene	AT1G61250	22585838	22588969	+	secretory carrier 3	*
Chr1:22653101..22653200	Chr1	22653101	22653200	gene	AT1G61390	22650338	22654395	-	S-locus lectin protein kinase family protein	*
Chr1:22661101..22661200	Chr1	22661101	22661200	gene	AT1G61415	22659631	22660967	+	no description	134
Chr1:22661101..22661200	Chr1	22661101	22661200	gene	AT1G61420	22660460	22663963	-	S-locus lectin protein kinase family protein	*
Chr1:22662101..22662200	Chr1	22662101	22662200	gene	AT1G61420	22660460	22663963	-	S-locus lectin protein kinase family protein	*
Chr1:22674301..22674400	Chr1	22674301	22674400	gene	AT1G61460	22674198	22677713	-	S-locus protein kinase, putative	*
Chr1:22675101..22675200	Chr1	22675101	22675200	gene	AT1G61460	22674198	22677713	-	S-locus protein kinase, putative	*
Chr1:22675801..22675900	Chr1	22675801	22675900	gene	AT1G61460	22674198	22677713	-	S-locus protein kinase, putative	*
Chr1:22685601..22685700	Chr1	22685601	22685700	gene	AT1G61490	22685154	22688267	-	S-locus lectin protein kinase family protein	*
Chr1:22694201..22694300	Chr1	22694201	22694300	QTE	QTE_CT00000648_HARBINGER	22693955	22699336	-	AT1TE74860	*
Chr1:22711401..22711500	Chr1	22711401	22711500	gene	AT1G61560	22708604	22712210	-	Seven transmembrane MLO family protein	*
Chr1:22721201..22721300	Chr1	22721201	22721300	gene	AT1G61580	22720692	22723152	-	R-protein L3 B	*
Chr1:22746801..22746900	Chr1	22746801	22746900	gene	AT1G61640	22746372	22749184	-	Protein kinase superfamily protein	*
Chr1:22748501..22748600	Chr1	22748501	22748600	gene	AT1G61640	22746372	22749184	-	Protein kinase superfamily protein	*
Chr1:22771701..22771800	Chr1	22771701	22771800	gene	AT1G61670	22770029	22772426	+	Lung seven transmembrane receptor family protein	*
Chr1:22777701..22777800	Chr1	22777701	22777800	QTE	QTE_CT00017149_ATDNA12T3_2	22777307	22777670	-	AT1TE75075	31
Chr1:22777701..22777800	Chr1	22777701	22777800	QTE	QTE_CT00031417_BRODYAGA1A	22777713	22777741	+	AT1TE75080	*
Chr1:22777701..22777800	Chr1	22777701	22777800	QTE	QTE_CT00014978_BRODYAGA1A	22777742	22778187	-	AT1TE75085	58
Chr1:22782801..22782900	Chr1	22782801	22782900	gene	AT1G61690	22782607	22786859	-	phosphoinositide binding	*
Chr1:22857001..22857100	Chr1	22857001	22857100	gene	AT1G61850	22856188	22862359	+	phospholipases	*
Chr1:22857301..22857400	Chr1	22857301	22857400	gene	AT1G61850	22856188	22862359	+	phospholipases	*
Chr1:22898601..22898700	Chr1	22898601	22898700	gene	AT1G61940	22897399	22898575	-	tubby like protein 4	26
Chr1:22905501..22905600	Chr1	22905501	22905600	gene	AT1G61970	22904486	22907630	+	Mitochondrial transcription termination factor family protein	*
Chr1:22906501..22906800	Chr1	22906501	22906800	gene	AT1G61970	22904486	22907630	+	Mitochondrial transcription termination factor family protein	*
Chr1:22940601..22940700	Chr1	22940601	22940700	NO_DATA
Chr1:22964801..22964900	Chr1	22964801	22964900	gene	AT1G62130	22962340	22968920	-	AAA-type ATPase family protein	*
Chr1:22968101..22968200	Chr1	22968101	22968200	gene	AT1G62130	22962340	22968920	-	AAA-type ATPase family protein	*
Chr1:22996001..22996100	Chr1	22996001	22996100	gene	AT1G62250	22995437	22997613	-	no description	*
Chr1:22998501..22998600	Chr1	22998501	22998600	gene	AT1G62260	22997826	22999796	-	mitochondrial editing factor 9	*
Chr1:23008501..23008600	Chr1	23008501	23008600	gene	AT1G62280	23007147	23008585	-	SLAC1 homologue 1	84
Chr1:23027001..23027100	Chr1	23027001	23027100	gene	AT1G62305	23026776	23029339	-	Core-2/I-branching beta-1,6-N-acetylglucosaminyltransferase family protein	*
Chr1:23027701..23027800	Chr1	23027701	23027800	gene	AT1G62305	23026776	23029339	-	Core-2/I-branching beta-1,6-N-acetylglucosaminyltransferase family protein	*
Chr1:23033901..23034100	Chr1	23033901	23034100	NO_DATA
Chr1:23037601..23037700	Chr1	23037601	23037700	gene	AT1G62310	23036039	23039609	-	transcription factor jumonji (jmjC) domain-containing protein	*
Chr1:23048401..23048700	Chr1	23048401	23048700	gene	AT1G62330	23046893	23050193	+	O-fucosyltransferase family protein	*
Chr1:23084601..23084700	Chr1	23084601	23084700	gene	AT1G62390	23084293	23087127	-	Octicosapeptide/Phox/Bem1p (PB1) domain-containing protein / tetratricopeptide repeat (TPR)-containing protein	*
Chr1:23091001..23091100	Chr1	23091001	23091100	gene	AT1G62400	23090243	23091589	+	Protein kinase superfamily protein	*
Chr1:23094501..23094600	Chr1	23094501	23094600	QTE	QTE_CT00018277_HELITRONY2	23094708	23095031	-	AT1TE76115	108
Chr1:23141101..23141200	Chr1	23141101	23141200	QTE	QTE_CT00011067_VANDAL17	23141285	23141922	+	AT1TE76285	85
Chr1:23157101..23157200	Chr1	23157101	23157200	QTE	QTE_CT00014763_ATLINEIII	23156937	23157393	+	AT1TE76335	*
Chr1:23165101..23165200	Chr1	23165101	23165200	NO_DATA
Chr1:23193901..23194000	Chr1	23193901	23194000	gene	AT1G62640	23192228	23195103	+	3-ketoacyl-acyl carrier protein synthase III	*
Chr1:23194701..23194800	Chr1	23194701	23194800	gene	AT1G62640	23192228	23195103	+	3-ketoacyl-acyl carrier protein synthase III	*
Chr1:23224501..23224600	Chr1	23224501	23224600	gene	AT1G62710	23223874	23226916	-	beta vacuolar processing enzyme	*
Chr1:23266001..23266100	Chr1	23266001	23266100	gene	AT1G62830	23264490	23267202	-	LSD1-like 1	*
Chr1:23272801..23272900	Chr1	23272801	23272900	gene	AT1G62850	23271703	23274302	-	Class I peptide chain release factor	*
Chr1:23273301..23273400	Chr1	23273301	23273400	gene	AT1G62850	23271703	23274302	-	Class I peptide chain release factor	*
Chr1:23303701..23303800	Chr1	23303701	23303800	NO_DATA
Chr1:23317101..23317200	Chr1	23317101	23317200	gene	AT1G62950	23315294	23318234	+	leucine-rich repeat transmembrane protein kinase family protein	*
Chr1:23318601..23318700	Chr1	23318601	23318700	gene	AT1G62960	23318187	23320316	-	ACC synthase 10	*
Chr1:23324801..23324900	Chr1	23324801	23324900	gene	AT1G62970	23323317	23326053	+	Chaperone DnaJ-domain superfamily protein	*
Chr1:23350801..23350900	Chr1	23350801	23350900	gene	AT1G63010	23347561	23352697	-	Major Facilitator Superfamily with SPX (SYG1/Pho81/XPR1) domain-containing protein	*
Chr1:23355901..23356100	Chr1	23355901	23356100	gene	AT1G63020	23354685	23362564	-	nuclear RNA polymerase D1A	*
Chr1:23356601..23356700	Chr1	23356601	23356700	gene	AT1G63020	23354685	23362564	-	nuclear RNA polymerase D1A	*
Chr1:23357101..23357200	Chr1	23357101	23357200	gene	AT1G63020	23354685	23362564	-	nuclear RNA polymerase D1A	*
Chr1:23357801..23357900	Chr1	23357801	23357900	gene	AT1G63020	23354685	23362564	-	nuclear RNA polymerase D1A	*
Chr1:23359301..23359400	Chr1	23359301	23359400	gene	AT1G63020	23354685	23362564	-	nuclear RNA polymerase D1A	*
Chr1:23360401..23360500	Chr1	23360401	23360500	gene	AT1G63020	23354685	23362564	-	nuclear RNA polymerase D1A	*
Chr1:23360901..23361000	Chr1	23360901	23361000	gene	AT1G63020	23354685	23362564	-	nuclear RNA polymerase D1A	*
Chr1:23368701..23368800	Chr1	23368701	23368800	QTE	QTE_CT00015857_ATREP19	23368848	23369258	-	AT1TE76985	48
Chr1:23409701..23409800	Chr1	23409701	23409800	gene	AT1G63120	23408876	23410815	-	RHOMBOID-like 2	*
Chr1:23414001..23414100	Chr1	23414001	23414100	gene	AT1G63130	23412730	23415149	+	Tetratricopeptide repeat (TPR)-like superfamily protein	*
Chr1:23420301..23420400	Chr1	23420301	23420400	gene	AT1G63150	23419396	23421579	+	Tetratricopeptide repeat (TPR)-like superfamily protein	*
Chr1:23422901..23423000	Chr1	23422901	23423000	gene	AT1G63160	23421864	23423828	-	replication factor C 2	*
Chr1:23464701..23464800	Chr1	23464701	23464800	gene	AT1G63250	23463069	23466451	-	DEA(D/H)-box RNA helicase family protein	*
Chr1:23466901..23467000	Chr1	23466901	23467000	gene	AT1G63260	23466746	23469204	-	tetraspanin10	*
Chr1:23485501..23485600	Chr1	23485501	23485600	gene	AT1G63300	23482193	23486220	+	Myosin heavy chain-related protein	*
Chr1:23488501..23488600	Chr1	23488501	23488600	NO_DATA
Chr1:23508401..23508500	Chr1	23508401	23508500	gene	AT1G63400	23507320	23509053	+	Pentatricopeptide repeat (PPR) superfamily protein	*
Chr1:23509201..23509300	Chr1	23509201	23509300	gene	AT1G63400	23507320	23509053	+	Pentatricopeptide repeat (PPR) superfamily protein	148
Chr1:23524801..23524900	Chr1	23524801	23524900	gene	AT1G63430	23522497	23526832	+	Leucine-rich repeat protein kinase family protein	*
Chr1:23526201..23526300	Chr1	23526201	23526300	gene	AT1G63430	23522497	23526832	+	Leucine-rich repeat protein kinase family protein	*
Chr1:23536801..23536900	Chr1	23536801	23536900	gene	AT1G63470	23536519	23539220	-	AT hook motif DNA-binding family protein	*
Chr1:23558601..23558700	Chr1	23558601	23558700	gene	AT1G63500	23555686	23558899	+	Protein kinase protein with tetratricopeptide repeat domain	*
Chr1:23584001..23584100	Chr1	23584001	23584100	gene	AT1G63610	23583521	23585727	-	no description	*
Chr1:23584401..23584500	Chr1	23584401	23584500	gene	AT1G63610	23583521	23585727	-	no description	*
Chr1:23586501..23586600	Chr1	23586501	23586600	QTE	QTE_CT00030060_VANDALNX2	23586309	23586363	+	AT1TE77670	138
Chr1:23590101..23590200	Chr1	23590101	23590200	gene	AT1G63640	23589043	23595821	-	P-loop nucleoside triphosphate hydrolases superfamily protein with CH (Calponin Homology) domain	*
Chr1:23594101..23594200	Chr1	23594101	23594200	gene	AT1G63640	23589043	23595821	-	P-loop nucleoside triphosphate hydrolases superfamily protein with CH (Calponin Homology) domain	*
Chr1:23616501..23616600	Chr1	23616501	23616600	gene	AT1G63680	23614437	23617767	+	acid-amino acid ligases	*
Chr1:23621701..23621800	Chr1	23621701	23621800	gene	AT1G63690	23618378	23622396	+	SIGNAL PEPTIDE PEPTIDASE-LIKE 2	*
Chr1:23644201..23644300	Chr1	23644201	23644300	gene	AT1G63730	23641770	23645132	+	Disease resistance protein (TIR-NBS-LRR class) family	*
Chr1:23648601..23648800	Chr1	23648601	23648800	gene	AT1G63740	23645429	23648973	+	Disease resistance protein (TIR-NBS-LRR class) family	*
Chr1:23662401..23662500	Chr1	23662401	23662500	gene	AT1G63770	23657506	23664677	-	Peptidase M1 family protein	*
Chr1:23698301..23698400	Chr1	23698301	23698400	gene	AT1G63850	23696962	23698708	+	BTB/POZ domain-containing protein	*
Chr1:23698701..23698800	Chr1	23698701	23698800	gene	AT1G63850	23696962	23698708	+	BTB/POZ domain-containing protein	7
Chr1:23704501..23704600	Chr1	23704501	23704600	gene	AT1G63860	23701484	23706005	-	Disease resistance protein (TIR-NBS-LRR class) family	*
Chr1:23732601..23732700	Chr1	23732601	23732700	gene	AT1G63940	23729979	23733892	+	monodehydroascorbate reductase 6	*
Chr1:23799801..23799900	Chr1	23799801	23799900	gene	AT1G64110	23796719	23801725	-	P-loop containing nucleoside triphosphate hydrolases superfamily protein	*
Chr1:23806001..23806100	Chr1	23806001	23806100	gene	AT1G64140	23803793	23807159	-	no description	*
Chr1:23806001..23806100	Chr1	23806001	23806100	gene	AT1G64142	23803793	23807159	-	conserved peptide upstream open reading frame 23	*
Chr1:23851601..23851700	Chr1	23851601	23851700	NO_DATA
Chr1:23862401..23862500	Chr1	23862401	23862500	QTE	QTE_CT00014070_ATLINE1_4	23861854	23862339	-	AT1TE78515	62
Chr1:23872901..23873000	Chr1	23872901	23873000	gene	AT1G64330	23870905	23874198	+	myosin heavy chain-related	*
Chr1:23889401..23889500	Chr1	23889401	23889500	gene	AT1G64370	23888920	23889661	+	no description	*
Chr1:23901701..23901800	Chr1	23901701	23901800	gene	AT1G64385	23900035	23902281	+	no description	*
Chr1:23935901..23936000	Chr1	23935901	23936000	gene	AT1G64430	23933380	23936867	+	Pentatricopeptide repeat (PPR) superfamily protein	*
Chr1:23973201..23973300	Chr1	23973201	23973300	gene	AT1G64550	23968779	23973614	+	general control non-repressible 3	*
Chr1:23997701..23997800	Chr1	23997701	23997800	gene	AT1G64600	23995971	23998720	+	methyltransferases	*
Chr1:24014401..24014500	Chr1	24014401	24014500	QTE	QTE_CT00014011_ATREP4	24014334	24014821	-	AT1TE78995	*
Chr1:24018401..24018500	Chr1	24018401	24018500	gene	AT1G64625	24016643	24019271	+	Serine/threonine-protein kinase WNK (With No Lysine)-related	*
Chr1:24054801..24054900	Chr1	24054801	24054900	gene	AT1G64760	24054143	24056414	-	O-Glycosyl hydrolases family 17 protein	*
Chr1:24065701..24065800	Chr1	24065701	24065800	gene	AT1G64790	24064937	24083428	-	ILITYHIA	*
Chr1:24066501..24066600	Chr1	24066501	24066600	gene	AT1G64790	24064937	24083428	-	ILITYHIA	*
Chr1:24079301..24079400	Chr1	24079301	24079400	gene	AT1G64790	24064937	24083428	-	ILITYHIA	*
Chr1:24080001..24080100	Chr1	24080001	24080100	gene	AT1G64790	24064937	24083428	-	ILITYHIA	*
Chr1:24089501..24089600	Chr1	24089501	24089600	gene	AT1G64820	24088605	24090558	+	MATE efflux family protein	*
Chr1:24089901..24090000	Chr1	24089901	24090000	gene	AT1G64820	24088605	24090558	+	MATE efflux family protein	*
Chr1:24094201..24094300	Chr1	24094201	24094300	gene	AT1G64840	24093558	24095399	+	Protein of unknown function (DUF295)	*
Chr1:24100001..24100100	Chr1	24100001	24100100	gene	AT1G64860	24097913	24100952	+	sigma factor A	*
Chr1:24134601..24134800	Chr1	24134601	24134800	gene	AT1G64970	24134085	24136109	-	gamma-tocopherol methyltransferase	*
Chr1:24140101..24140200	Chr1	24140101	24140200	gene	AT1G64990	24139907	24146189	-	GPCR-type G protein 1	*
Chr1:24146401..24146500	Chr1	24146401	24146500	NO_DATA
Chr1:24153401..24153500	Chr1	24153401	24153500	gene	AT1G65010	24149543	24154274	+	Plant protein of unknown function (DUF827)	*
Chr1:24161101..24161200	Chr1	24161101	24161200	gene	AT1G65040	24159834	24163628	-	RING/U-box superfamily protein	*
Chr1:24173101..24173200	Chr1	24173101	24173200	gene	AT1G65070	24172899	24176310	-	DNA mismatch repair protein MutS, type 2	*
Chr1:24174201..24174300	Chr1	24174201	24174300	gene	AT1G65070	24172899	24176310	-	DNA mismatch repair protein MutS, type 2	*
Chr1:24177901..24178000	Chr1	24177901	24178000	gene	AT1G65080	24176582	24180871	+	Membrane insertion protein, OxaA/YidC with tetratricopeptide repeat domain	*
Chr1:24179701..24179800	Chr1	24179701	24179800	gene	AT1G65080	24176582	24180871	+	Membrane insertion protein, OxaA/YidC with tetratricopeptide repeat domain	*
Chr1:24199601..24199700	Chr1	24199601	24199700	gene	AT1G65130	24196472	24201022	-	Ubiquitin carboxyl-terminal hydrolase-related protein	*
Chr1:24202601..24202700	Chr1	24202601	24202700	gene	AT1G65140	24201617	24203226	+	Ubiquitin carboxyl-terminal hydrolase family protein	*
Chr1:24231201..24231300	Chr1	24231201	24231300	gene	AT1G65240	24230867	24233349	-	Eukaryotic aspartyl protease family protein	*
Chr1:24248401..24248500	Chr1	24248401	24248500	gene	AT1G65280	24245296	24248762	+	DNAJ heat shock N-terminal domain-containing protein	*
Chr1:24309001..24309100	Chr1	24309001	24309100	gene	AT1G65440	24306611	24314620	-	global transcription factor group B1	*
Chr1:24330801..24330900	Chr1	24330801	24330900	QTE	QTE_CT00009184_ATREP11A	24330367	24331130	-	AT1TE79980	*
Chr1:24365101..24365200	Chr1	24365101	24365200	gene	AT1G65540	24362382	24366011	-	LETM1-like protein	*
Chr1:24374801..24374900	Chr1	24374801	24374900	gene	AT1G65570	24374098	24375846	-	Pectin lyase-like superfamily protein	*
Chr1:24395701..24395800	Chr1	24395701	24395800	NO_DATA
Chr1:24420301..24420400	Chr1	24420301	24420400	gene	AT1G65660	24418107	24421292	-	Pre-mRNA splicing Prp18-interacting factor	*
Chr1:24422501..24422600	Chr1	24422501	24422600	gene	AT1G65670	24421993	24423953	-	cytochrome P450, family 702, subfamily A, polypeptide 1	*
Chr1:24435001..24435100	Chr1	24435001	24435100	gene	AT1G65700	24434203	24436294	-	Small nuclear ribonucleoprotein family protein	*
Chr1:24476101..24476300	Chr1	24476101	24476300	gene	AT1G65800	24473121	24476715	+	receptor kinase 2	*
Chr1:24479101..24479200	Chr1	24479101	24479200	gene	AT1G65810	24477043	24480728	-	P-loop containing nucleoside triphosphate hydrolases superfamily protein	*
Chr1:24483101..24483200	Chr1	24483101	24483200	QTE	QTE_CT00019263_ATIS112A	24483166	24483456	-	AT1TE80400	34
Chr1:24499001..24499100	Chr1	24499001	24499100	gene	AT1G65860	24499066	24502745	-	flavin-monooxygenase glucosinolate S-oxygenase 1	34
Chr1:24499001..24499100	Chr1	24499001	24499100	QTE	QTE_CT00023644_BRODYAGA1A	24498845	24499015	-	AT1TE80460	14
Chr1:24522501..24522600	Chr1	24522501	24522600	gene	AT1G65910	24520791	24524164	-	NAC domain containing protein 28	*
Chr1:24527201..24527400	Chr1	24527201	24527400	gene	AT1G65920	24525102	24529294	-	Regulator of chromosome condensation (RCC1) family with FYVE zinc finger domain	*
Chr1:24548201..24548300	Chr1	24548201	24548300	gene	AT1G65950	24546704	24551144	-	Protein kinase superfamily protein	*
Chr1:24557001..24557100	Chr1	24557001	24557100	gene	AT1G65960	24552003	24557730	+	glutamate decarboxylase 2	*
Chr1:24567701..24567800	Chr1	24567701	24567800	gene	AT1G65985	24562553	24568530	-	Plant protein of unknown function (DUF247)	*
Chr1:24592501..24592600	Chr1	24592501	24592600	gene	AT1G66050	24589487	24592747	+	Zinc finger (C3HC4-type RING finger) family protein	*
Chr1:24622401..24622500	Chr1	24622401	24622500	QTE	QTE_CT00029023_RathE2_cons	24622554	24622623	+	AT1TE80880	54
Chr1:24625001..24625100	Chr1	24625001	24625100	QTE	QTE_CT00012385_ATREP10D	24624737	24625304	-	AT1TE80885	*
Chr1:24694801..24694900	Chr1	24694801	24694900	gene	AT1G66250	24692894	24695515	+	O-Glycosyl hydrolases family 17 protein	*
Chr1:24724101..24724200	Chr1	24724101	24724200	gene	AT1G66310	24722971	24724475	-	F-box/RNI-like/FBD-like domains-containing protein	*
Chr1:24730401..24730700	Chr1	24730401	24730700	gene	AT1G66330	24729629	24732491	-	senescence-associated family protein	*
Chr1:24733401..24733500	Chr1	24733401	24733500	QTE	QTE_CT00009152_ATHPOGON1	24732952	24733719	+	AT1TE81245	*
Chr1:24739101..24739200	Chr1	24739101	24739200	gene	AT1G66345	24737719	24739353	+	Pentatricopeptide repeat (PPR) superfamily protein	*
Chr1:24819601..24819700	Chr1	24819601	24819700	gene	AT1G66530	24818911	24822342	-	Arginyl-tRNA synthetase, class Ic	*
Chr1:24864201..24864300	Chr1	24864201	24864300	gene	AT1G66670	24863785	24865702	-	CLP protease proteolytic subunit 3	*
Chr1:24888001..24888100	Chr1	24888001	24888100	gene	AT1G66730	24884681	24892046	+	DNA LIGASE 6	*
Chr1:24893201..24893300	Chr1	24893201	24893300	gene	AT1G66740	24892340	24893766	+	ASF1 like histone chaperone	*
Chr1:24901401..24901500	Chr1	24901401	24901500	QTE	QTE_CT00003611_ATREP15	24899713	24901331	-	AT1TE81810	70
Chr1:24901401..24901500	Chr1	24901401	24901500	QTE	QTE_CT00026958_TSCL	24901332	24901435	-	AT1TE81815	34
Chr1:24909901..24910000	Chr1	24909901	24910000	gene	AT1G66780	24909213	24911485	+	MATE efflux family protein	*
Chr1:24954201..24954300	Chr1	24954201	24954300	gene	AT1G66880	24946928	24955611	+	Protein kinase superfamily protein	*
Chr1:24966301..24966400	Chr1	24966301	24966400	gene	AT1G66920	24965304	24967522	-	Protein kinase superfamily protein	*
Chr1:25019101..25019200	Chr1	25019101	25019200	gene	AT1G67035	25018077	25019057	+	no description	44
Chr1:25019101..25019200	Chr1	25019101	25019200	gene	AT1G67040	25019105	25022542	-	no description	95
Chr1:25071201..25071300	Chr1	25071201	25071300	gene	AT1G67120	25069562	25095526	-	ATPases	*
Chr1:25079601..25079700	Chr1	25079601	25079700	gene	AT1G67120	25069562	25095526	-	ATPases	*
Chr1:25082501..25082600	Chr1	25082501	25082600	gene	AT1G67120	25069562	25095526	-	ATPases	*
Chr1:25086401..25086500	Chr1	25086401	25086500	gene	AT1G67120	25069562	25095526	-	ATPases	*
Chr1:25106801..25106900	Chr1	25106801	25106900	gene	AT1G67140	25100862	25117423	-	HEAT repeat-containing protein	*
Chr1:25109901..25110000	Chr1	25109901	25110000	gene	AT1G67140	25100862	25117423	-	HEAT repeat-containing protein	*
Chr1:25114601..25114900	Chr1	25114601	25114900	gene	AT1G67140	25100862	25117423	-	HEAT repeat-containing protein	*
Chr1:25133901..25134000	Chr1	25133901	25134000	gene	AT1G67190	25132498	25134431	+	F-box/RNI-like superfamily protein	*
Chr1:25143201..25143300	Chr1	25143201	25143300	gene	AT1G67210	25140815	25144043	+	Proline-rich spliceosome-associated (PSP) family protein / zinc knuckle (CCHC-type) family protein	*
Chr1:25149601..25149700	Chr1	25149601	25149700	gene	AT1G67220	25145587	25150558	+	histone acetyltransferase of the CBP family 2	*
Chr1:25150301..25150400	Chr1	25150301	25150400	gene	AT1G67220	25145587	25150558	+	histone acetyltransferase of the CBP family 2	*
Chr1:25151601..25151700	Chr1	25151601	25151700	gene	AT1G67230	25151270	25156323	-	little nuclei1	*
Chr1:25189601..25189700	Chr1	25189601	25189700	gene	AT1G67280	25188274	25190694	-	Glyoxalase/Bleomycin resistance protein/Dioxygenase superfamily protein	*
Chr1:25197401..25197500	Chr1	25197401	25197500	QTE	QTE_CT00016289_ATENSPM4	25197226	25197247	+	AT1TE82690	154
Chr1:25197401..25197500	Chr1	25197401	25197500	QTE	QTE_CT00026913_ATREP15	25197141	25197225	+	AT1TE82685	176
Chr1:25197401..25197500	Chr1	25197401	25197500	QTE	QTE_CT00008009_ATREP3	25197248	25198112	+	AT1TE82695	*
Chr1:25199201..25199300	Chr1	25199201	25199300	gene	AT1G67310	25198182	25203126	-	Calmodulin-binding transcription activator protein with CG-1 and Ankyrin domains	*
Chr1:25210301..25210400	Chr1	25210301	25210400	gene	AT1G67325	25209394	25213253	-	Ran BP2/NZF zinc finger-like superfamily protein	*
Chr1:25216001..25216100	Chr1	25216001	25216100	NO_DATA
Chr1:25241101..25241200	Chr1	25241101	25241200	gene	AT1G67370	25239117	25243837	-	DNA-binding HORMA family protein	*
Chr1:25258501..25258600	Chr1	25258501	25258600	gene	AT1G67420	25255232	25260430	+	Zn-dependent exopeptidases superfamily protein	*
Chr1:25260101..25260200	Chr1	25260101	25260200	gene	AT1G67420	25255232	25260430	+	Zn-dependent exopeptidases superfamily protein	*
Chr1:25261101..25261200	Chr1	25261101	25261200	NO_DATA
Chr1:25279101..25279200	Chr1	25279101	25279200	gene	AT1G67481	25278944	25279207	-	no description	*
Chr1:25282001..25282100	Chr1	25282001	25282100	gene	AT1G67490	25280451	25286611	-	glucosidase 1	*
Chr1:25292901..25293000	Chr1	25292901	25293000	gene	AT1G67500	25287707	25296937	-	recovery protein 3	*
Chr1:25295401..25295500	Chr1	25295401	25295500	gene	AT1G67500	25287707	25296937	-	recovery protein 3	*
Chr1:25309001..25309100	Chr1	25309001	25309100	gene	AT1G67530	25307658	25311308	+	ARM repeat superfamily protein	*
Chr1:25311401..25311500	Chr1	25311401	25311500	gene	AT1G67530	25307658	25311308	+	ARM repeat superfamily protein	93
Chr1:25311401..25311500	Chr1	25311401	25311500	gene	AT1G67540	25311242	25312482	-	no description	*
Chr1:25315601..25315700	Chr1	25315601	25315700	gene	AT1G67550	25312740	25317395	+	urease	*
Chr1:25329801..25329900	Chr1	25329801	25329900	gene	AT1G67580	25327284	25331379	-	Protein kinase superfamily protein	*
Chr1:25344301..25344400	Chr1	25344301	25344400	gene	AT1G67630	25344440	25348406	-	DNA polymerase alpha 2	40
Chr1:25344301..25344400	Chr1	25344301	25344400	QTE	QTE_CT00022813_ATENSPM6	25343970	25344163	+	AT1TE83180	138
Chr1:25344301..25344400	Chr1	25344301	25344400	QTE	QTE_CT00025152_ATHATN2	25344309	25344450	+	AT1TE83185	91
Chr1:25365101..25365200	Chr1	25365101	25365200	gene	AT1G67660	25363535	25365229	+	Restriction endonuclease, type II-like superfamily protein	*
Chr1:25377701..25377800	Chr1	25377701	25377800	gene	AT1G67710	25376751	25379144	-	response regulator 11	*
Chr1:25389701..25389800	Chr1	25389701	25389800	gene	AT1G67720	25386341	25391073	+	Leucine-rich repeat protein kinase family protein	*
Chr1:25390301..25390400	Chr1	25390301	25390400	gene	AT1G67720	25386341	25391073	+	Leucine-rich repeat protein kinase family protein	*
Chr1:25416101..25416200	Chr1	25416101	25416200	gene	AT1G67785	25416069	25416984	-	no description	*
Chr1:25422201..25422500	Chr1	25422201	25422500	gene	AT1G67800	25420780	25423731	-	Copine (Calcium-dependent phospholipid-binding protein) family	*
Chr1:25439701..25439800	Chr1	25439701	25439800	gene	AT1G67850	25437900	25442142	+	Protein of unknown function (DUF707)	*
Chr1:25440301..25440400	Chr1	25440301	25440400	gene	AT1G67850	25437900	25442142	+	Protein of unknown function (DUF707)	*
Chr1:25440601..25440700	Chr1	25440601	25440700	gene	AT1G67850	25437900	25442142	+	Protein of unknown function (DUF707)	*
Chr1:25451801..25451900	Chr1	25451801	25451900	NO_DATA
Chr1:25454101..25454200	Chr1	25454101	25454200	gene	AT1G67880	25453921	25455735	-	beta-1,4-N-acetylglucosaminyltransferase family protein	*
Chr1:25469001..25469100	Chr1	25469001	25469100	gene	AT1G67900	25464726	25470017	+	Phototropic-responsive NPH3 family protein	*
Chr1:25490601..25490700	Chr1	25490601	25490700	gene	AT1G67990	25489455	25490867	+	S-adenosyl-L-methionine-dependent methyltransferases superfamily protein	*
Chr1:25523201..25523300	Chr1	25523201	25523300	gene	AT1G68100	25521204	25524175	+	ZIP metal ion transporter family	*
Chr1:25540301..25540400	Chr1	25540301	25540400	gene	AT1G68140	25538945	25541741	-	Protein of unknown function (DUF1644)	*
Chr1:25545301..25545400	Chr1	25545301	25545400	gene	AT1G68150	25543969	25545717	+	WRKY DNA-binding protein 9	*
Chr1:25546001..25546100	Chr1	25546001	25546100	gene	AT1G68160	25545808	25548894	-	Protein of unknown function (DUF3755)	*
Chr1:25572201..25572300	Chr1	25572201	25572300	gene	AT1G68230	25572185	25572921	+	Reticulon family protein	*
Chr1:25572801..25572900	Chr1	25572801	25572900	gene	AT1G68230	25572185	25572921	+	Reticulon family protein	*
Chr1:25575201..25575300	Chr1	25575201	25575300	gene	AT1G68240	25574864	25576129	-	basic helix-loop-helix (bHLH) DNA-binding superfamily protein	*
Chr1:25601101..25601200	Chr1	25601101	25601200	gene	AT1G68310	25599491	25601463	+	Protein of unknown function (DUF59)	*
Chr1:25631901..25632100	Chr1	25631901	25632100	gene	AT1G68370	25631745	25634738	-	Chaperone DnaJ-domain superfamily protein	*
Chr1:25723701..25723800	Chr1	25723701	25723800	QTE	QTE_CT00006726_SIMPLEGUY1	25722566	25723569	+	AT1TE84335	132
Chr1:25723701..25723800	Chr1	25723701	25723800	QTE	QTE_CT00015192_ATCOPIA11	25723790	25724229	+	AT1TE84340	10
Chr1:25778201..25778300	Chr1	25778201	25778300	gene	AT1G68660	25777851	25779161	-	Ribosomal protein L12/ ATP-dependent Clp protease adaptor protein ClpS family protein	*
Chr1:25794401..25794500	Chr1	25794401	25794500	gene	AT1G68710	25793207	25798257	-	ATPase E1-E2 type family protein / haloacid dehalogenase-like hydrolase family protein	*
Chr1:25794701..25794800	Chr1	25794701	25794800	gene	AT1G68710	25793207	25798257	-	ATPase E1-E2 type family protein / haloacid dehalogenase-like hydrolase family protein	*
Chr1:25805701..25805800	Chr1	25805701	25805800	gene	AT1G68720	25804418	25808982	+	tRNA arginine adenosine deaminase	*
Chr1:25825701..25825800	Chr1	25825701	25825800	gene	AT1G68750	25822942	25828107	-	phosphoenolpyruvate carboxylase 4	*
Chr1:25901301..25901400	Chr1	25901301	25901400	gene	AT1G68890	25896945	25906714	+	magnesium ion binding	*
Chr1:25909601..25909700	Chr1	25909601	25909700	gene	AT1G68910	25908131	25911108	-	WPP domain-interacting protein 2	*
Chr1:25923101..25923200	Chr1	25923101	25923200	gene	AT1G68935	25921525	25923094	+	no description	7
Chr1:25923101..25923200	Chr1	25923101	25923200	gene	AT1G68940	25921453	25925845	-	Armadillo/beta-catenin-like repeat family protein	*
Chr1:25969801..25969900	Chr1	25969801	25969900	QTE	QTE_CT00019339_VANDAL17	25969468	25969758	+	AT1TE85090	43
Chr1:25969801..25969900	Chr1	25969801	25969900	gene	AT1G69070	25967312	25971389	-	no description	*
Chr1:26018201..26018300	Chr1	26018201	26018300	gene	AT1G69210	26018438	26020058	-	Uncharacterised protein family UPF0090	138
Chr1:26018201..26018300	Chr1	26018201	26018300	gene	AT1G69200	26015877	26018493	+	fructokinase-like 2	*
Chr1:26022901..26023000	Chr1	26022901	26023000	gene	AT1G69220	26020089	26026171	-	Protein kinase superfamily protein	*
Chr1:26034201..26034300	Chr1	26034201	26034300	gene	AT1G69250	26032827	26035504	+	Nuclear transport factor 2 (NTF2) family protein with RNA binding (RRM-RBD-RNP motifs) domain	*
Chr1:26034201..26034300	Chr1	26034201	26034300	QTE	QTE_CT00004159_ATREP10D	26030839	26036307	-	AT1TE85290	*
Chr1:26035201..26035300	Chr1	26035201	26035300	gene	AT1G69250	26032827	26035504	+	Nuclear transport factor 2 (NTF2) family protein with RNA binding (RRM-RBD-RNP motifs) domain	*
Chr1:26035201..26035300	Chr1	26035201	26035300	QTE	QTE_CT00004159_ATREP10D	26030839	26036307	-	AT1TE85290	*
Chr1:26066801..26066900	Chr1	26066801	26066900	gene	AT1G69340	26065724	26069821	+	appr-1-p processing enzyme family protein	*
Chr1:26075001..26075100	Chr1	26075001	26075100	gene	AT1G69360	26072284	26076254	-	Plant protein of unknown function (DUF863)	*
Chr1:26127401..26127500	Chr1	26127401	26127500	gene	AT1G69510	26126350	26127961	+	cAMP-regulated phosphoprotein 19-related protein	*
Chr1:26188701..26188800	Chr1	26188701	26188800	gene	AT1G69610	26186954	26189489	+	Protein of unknown function (DUF1666)	*
Chr1:26225101..26225200	Chr1	26225101	26225200	gene	AT1G69710	26222072	26226652	+	Regulator of chromosome condensation (RCC1) family with FYVE zinc finger domain	*
Chr1:26225401..26225600	Chr1	26225401	26225600	gene	AT1G69710	26222072	26226652	+	Regulator of chromosome condensation (RCC1) family with FYVE zinc finger domain	*
Chr1:26297101..26297200	Chr1	26297101	26297200	gene	AT1G69850	26296676	26300472	-	nitrate transporter 1:2	*
Chr1:26343501..26343800	Chr1	26343501	26343800	gene	AT1G69940	26343369	26345058	-	Pectin lyase-like superfamily protein	*
Chr1:26344401..26344500	Chr1	26344401	26344500	gene	AT1G69940	26343369	26345058	-	Pectin lyase-like superfamily protein	*
Chr1:26348401..26348500	Chr1	26348401	26348500	NO_DATA
Chr1:26384301..26384400	Chr1	26384301	26384400	gene	AT1G70060	26383244	26389916	+	SIN3-like 4	*
Chr1:26385301..26385400	Chr1	26385301	26385400	gene	AT1G70060	26383244	26389916	+	SIN3-like 4	*
Chr1:26385801..26385900	Chr1	26385801	26385900	gene	AT1G70060	26383244	26389916	+	SIN3-like 4	*
Chr1:26392201..26392300	Chr1	26392201	26392300	gene	AT1G70070	26390016	26394196	-	DEAD/DEAH box helicase, putative	*
Chr1:26455401..26455500	Chr1	26455401	26455500	gene	AT1G70250	26452965	26456088	+	receptor serine/threonine kinase, putative	*
Chr1:26466601..26466700	Chr1	26466601	26466700	gene	AT1G70280	26465893	26468706	-	NHL domain-containing protein	*
Chr1:26467001..26467100	Chr1	26467001	26467100	gene	AT1G70280	26465893	26468706	-	NHL domain-containing protein	*
Chr1:26472901..26473000	Chr1	26472901	26473000	gene	AT1G70290	26471078	26474786	-	trehalose-6-phosphatase synthase S8	*
Chr1:26495901..26496000	Chr1	26495901	26496000	gene	AT1G70320	26488522	26501281	-	ubiquitin-protein ligase 2	*
Chr1:26547401..26547500	Chr1	26547401	26547500	gene	AT1G70430	26545414	26549216	+	Protein kinase superfamily protein	*
Chr1:26713701..26714000	Chr1	26713701	26714000	gene	AT1G70840	26712982	26714066	-	MLP-like protein 31	*
Chr1:26722501..26722700	Chr1	26722501	26722700	gene	AT1G70880	26722881	26723778	-	Polyketide cyclase/dehydrase and lipid transport superfamily protein	181
Chr1:26812901..26813100	Chr1	26812901	26813100	gene	AT1G71090	26812212	26814130	+	Auxin efflux carrier family protein	*
Chr1:26813701..26813800	Chr1	26813701	26813800	gene	AT1G71090	26812212	26814130	+	Auxin efflux carrier family protein	*
Chr1:26820101..26820400	Chr1	26820101	26820400	gene	AT1G71110	26818083	26821004	+	no description	*
Chr1:26821201..26821300	Chr1	26821201	26821300	gene	AT1G71110	26818083	26821004	+	no description	197
Chr1:26821201..26821300	Chr1	26821201	26821300	gene	AT1G71120	26821072	26822420	-	GDSL-motif lipase/hydrolase 6	*
Chr1:26867501..26867600	Chr1	26867501	26867600	gene	AT1G71270	26863587	26870015	+	Vps52 / Sac2 family	*
Chr1:26874801..26874900	Chr1	26874801	26874900	gene	AT1G71300	26874064	26878340	+	Vps52 / Sac2 family	*
Chr1:26914201..26914300	Chr1	26914201	26914300	gene	AT1G71410	26912726	26917712	-	ARM repeat superfamily protein	*
Chr1:26915501..26915600	Chr1	26915501	26915600	gene	AT1G71410	26912726	26917712	-	ARM repeat superfamily protein	*
Chr1:26916301..26916400	Chr1	26916301	26916400	gene	AT1G71410	26912726	26917712	-	ARM repeat superfamily protein	*
Chr1:26919001..26919100	Chr1	26919001	26919100	gene	AT1G71420	26917822	26920099	-	Tetratricopeptide repeat (TPR)-like superfamily protein	*
Chr1:26974401..26974700	Chr1	26974401	26974700	gene	AT1G71710	26973567	26981029	-	DNAse I-like superfamily protein	*
Chr1:26988001..26988100	Chr1	26988001	26988100	gene	AT1G71750	26987775	26989199	-	Hypoxanthine-guanine phosphoribosyltransferase	*
Chr1:26990501..26990600	Chr1	26990501	26990600	gene	AT1G71760	26989350	26990617	+	no description	*
Chr1:26990501..26990600	Chr1	26990501	26990600	gene	AT1G71770	26990525	26994259	-	poly(A)-binding protein 5	75
Chr1:26991401..26991500	Chr1	26991401	26991500	gene	AT1G71770	26990525	26994259	-	poly(A)-binding protein 5	*
Chr1:26995301..26995400	Chr1	26995301	26995400	gene	AT1G71780	26995086	26996650	-	no description	*
Chr1:27000501..27000600	Chr1	27000501	27000600	gene	AT1G71800	26999452	27002342	+	cleavage stimulating factor 64	*
Chr1:27015301..27015400	Chr1	27015301	27015400	gene	AT1G71820	27009564	27017108	+	SEC6	*
Chr1:27016001..27016100	Chr1	27016001	27016100	gene	AT1G71820	27009564	27017108	+	SEC6	*
Chr1:27016501..27016600	Chr1	27016501	27016600	gene	AT1G71820	27009564	27017108	+	SEC6	*
Chr1:27024901..27025000	Chr1	27024901	27025000	gene	AT1G71850	27024732	27026363	-	Ubiquitin carboxyl-terminal hydrolase family protein	*
Chr1:27028001..27028100	Chr1	27028001	27028100	gene	AT1G71860	27026711	27029092	+	protein tyrosine phosphatase 1	*
Chr1:27194701..27194800	Chr1	27194701	27194800	gene	AT1G72250	27192845	27198314	+	Di-glucose binding protein with Kinesin motor domain	*
Chr1:27196101..27196200	Chr1	27196101	27196200	gene	AT1G72250	27192845	27198314	+	Di-glucose binding protein with Kinesin motor domain	*
Chr1:27198001..27198100	Chr1	27198001	27198100	gene	AT1G72250	27192845	27198314	+	Di-glucose binding protein with Kinesin motor domain	*
Chr1:27203001..27203100	Chr1	27203001	27203100	gene	AT1G72270	27199733	27211161	-	no description	*
Chr1:27208501..27208600	Chr1	27208501	27208600	gene	AT1G72270	27199733	27211161	-	no description	*
Chr1:27219401..27219500	Chr1	27219401	27219500	gene	AT1G72300	27217477	27221123	-	Leucine-rich receptor-like protein kinase family protein	*
Chr1:27253701..27253800	Chr1	27253701	27253800	gene	AT1G72410	27251426	27257081	-	COP1-interacting protein-related	*
Chr1:27262001..27262100	Chr1	27262001	27262100	gene	AT1G72420	27261194	27263669	-	NADH:ubiquinone oxidoreductase intermediate-associated protein 30	*
Chr1:27269201..27269400	Chr1	27269201	27269400	gene	AT1G72440	27268165	27273596	-	CCAAT-binding factor	*
Chr1:27269701..27269800	Chr1	27269701	27269800	gene	AT1G72440	27268165	27273596	-	CCAAT-binding factor	*
Chr1:27287501..27287600	Chr1	27287501	27287600	gene	AT1G72480	27286058	27288368	-	Lung seven transmembrane receptor family protein	*
Chr1:27325401..27325500	Chr1	27325401	27325500	gene	AT1G72560	27324389	27330031	-	ARM repeat superfamily protein	*
Chr1:27325801..27325900	Chr1	27325801	27325900	gene	AT1G72560	27324389	27330031	-	ARM repeat superfamily protein	*
Chr1:27328801..27328900	Chr1	27328801	27328900	gene	AT1G72560	27324389	27330031	-	ARM repeat superfamily protein	*
Chr1:27353001..27353100	Chr1	27353001	27353100	gene	AT1G72650	27349467	27353742	+	TRF-like 6	*
Chr1:27371401..27371500	Chr1	27371401	27371500	gene	AT1G72700	27365896	27371733	+	ATPase E1-E2 type family protein / haloacid dehalogenase-like hydrolase family protein	*
Chr1:27375501..27375600	Chr1	27375501	27375600	gene	AT1G72710	27372271	27376584	+	casein kinase 1-like protein 2	*
Chr1:27378101..27378200	Chr1	27378101	27378200	gene	AT1G72730	27377798	27380182	-	DEA(D/H)-box RNA helicase family protein	*
Chr1:27386201..27386300	Chr1	27386201	27386300	gene	AT1G72760	27385421	27388274	-	Protein kinase superfamily protein	*
Chr1:27448301..27448400	Chr1	27448301	27448400	gene	AT1G72960	27446236	27450862	+	Root hair defective 3 GTP-binding protein (RHD3)	*
Chr1:27471701..27471800	Chr1	27471701	27471800	gene	AT1G73020	27469534	27473554	-	no description	*
Chr1:27481801..27481900	Chr1	27481801	27481900	gene	AT1G73066	27481785	27483715	+	Leucine-rich repeat family protein	*
Chr1:27485301..27485400	Chr1	27485301	27485400	gene	AT1G73080	27484513	27488201	+	PEP1 receptor 1	*
Chr1:27501701..27501800	Chr1	27501701	27501800	gene	AT1G73130	27499035	27502055	+	no description	*
Chr1:27515001..27515200	Chr1	27515001	27515200	QTE	QTE_CT00003448_ATLINE1_2	27514959	27514981	+	AT1TE90030	20
Chr1:27564101..27564200	Chr1	27564101	27564200	gene	AT1G73310	27562815	27565177	-	serine carboxypeptidase-like 4	*
Chr1:27579701..27579800	Chr1	27579701	27579800	gene	AT1G73360	27578696	27582521	-	homeodomain GLABROUS 11	*
Chr1:27606001..27606100	Chr1	27606001	27606100	gene	AT1G73430	27603655	27611068	+	sec34-like family protein	*
Chr1:27606701..27606800	Chr1	27606701	27606800	gene	AT1G73430	27603655	27611068	+	sec34-like family protein	*
Chr1:27607201..27607300	Chr1	27607201	27607300	gene	AT1G73430	27603655	27611068	+	sec34-like family protein	*
Chr1:27617901..27618000	Chr1	27617901	27618000	gene	AT1G73450	27613856	27618897	+	Protein kinase superfamily protein	*
Chr1:27622201..27622300	Chr1	27622201	27622300	gene	AT1G73460	27620122	27625092	+	Protein kinase superfamily protein	*
Chr1:27626701..27626800	Chr1	27626701	27626800	gene	AT1G73470	27625149	27627714	+	no description	*
Chr1:27702201..27702300	Chr1	27702201	27702300	gene	AT1G73670	27700050	27703440	+	MAP kinase 15	*
Chr1:27724101..27724200	Chr1	27724101	27724200	gene	AT1G73710	27721190	27724165	+	Pentatricopeptide repeat (PPR) superfamily protein	64
Chr1:27793501..27793600	Chr1	27793501	27793600	gene	AT1G73920	27790875	27794914	+	alpha/beta-Hydrolases superfamily protein	*
Chr1:27794301..27794400	Chr1	27794301	27794400	gene	AT1G73920	27790875	27794914	+	alpha/beta-Hydrolases superfamily protein	*
Chr1:27796801..27796900	Chr1	27796801	27796900	gene	AT1G73930	27795120	27797981	-	no description	*
Chr1:27827001..27827100	Chr1	27827001	27827100	gene	AT1G73990	27824433	27828926	+	signal peptide peptidase	*
Chr1:27827301..27827400	Chr1	27827301	27827400	gene	AT1G73990	27824433	27828926	+	signal peptide peptidase	*
Chr1:27863801..27863900	Chr1	27863801	27863900	gene	AT1G74090	27862909	27864193	+	desulfo-glucosinolate sulfotransferase 18	*
Chr1:27906001..27906100	Chr1	27906001	27906100	gene	AT1G74190	27902590	27906158	-	receptor like protein 15	*
Chr1:27919401..27919500	Chr1	27919401	27919500	gene	AT1G74240	27917396	27920139	+	Mitochondrial substrate carrier family protein	*
Chr1:27923501..27923600	Chr1	27923501	27923600	gene	AT1G74260	27922833	27927904	-	purine biosynthesis 4	*
Chr1:27925801..27925900	Chr1	27925801	27925900	gene	AT1G74260	27922833	27927904	-	purine biosynthesis 4	*
Chr1:27926601..27926700	Chr1	27926601	27926700	gene	AT1G74260	27922833	27927904	-	purine biosynthesis 4	*
Chr1:27942601..27942700	Chr1	27942601	27942700	gene	AT1G74320	27940673	27943204	+	Protein kinase superfamily protein	*
Chr1:27957401..27957500	Chr1	27957401	27957500	gene	AT1G74360	27954231	27958114	+	Leucine-rich repeat protein kinase family protein	*
Chr1:27961801..27961900	Chr1	27961801	27961900	gene	AT1G74390	27961537	27963847	-	Polynucleotidyl transferase, ribonuclease H-like superfamily protein	*
Chr1:28013601..28013700	Chr1	28013601	28013700	gene	AT1G74540	28013309	28015049	+	cytochrome P450, family 98, subfamily A, polypeptide 8	*
Chr1:28077701..28077800	Chr1	28077701	28077800	gene	AT1G74720	28075074	28078830	+	C2 calcium/lipid-binding plant phosphoribosyltransferase family protein	*
Chr1:28091901..28092000	Chr1	28091901	28092000	gene	AT1G74770	28089571	28094834	-	zinc ion binding	*
Chr1:28097501..28097600	Chr1	28097501	28097600	gene	AT1G74780	28095815	28098185	+	Nodulin-like / Major Facilitator Superfamily protein	*
Chr1:28125101..28125200	Chr1	28125101	28125200	gene	AT1G74860	28123319	28125882	+	no description	*
Chr1:28153501..28153600	Chr1	28153501	28153600	gene	AT1G74960	28151924	28156259	-	fatty acid biosynthesis 1	*
Chr1:28153801..28153900	Chr1	28153801	28153900	gene	AT1G74960	28151924	28156259	-	fatty acid biosynthesis 1	*
Chr1:28154701..28154800	Chr1	28154701	28154800	gene	AT1G74960	28151924	28156259	-	fatty acid biosynthesis 1	*
Chr1:28172301..28172400	Chr1	28172301	28172400	gene	AT1G75020	28171018	28173436	+	lysophosphatidyl acyltransferase 4	*
Chr1:28192401..28192500	Chr1	28192401	28192500	gene	AT1G75100	28190816	28193800	-	J-domain protein required for chloroplast accumulation response 1	*
Chr1:28230801..28230900	Chr1	28230801	28230900	gene	AT1G75220	28229157	28232831	-	Major facilitator superfamily protein	*
Chr1:28262201..28262300	Chr1	28262201	28262300	gene	AT1G75310	28261004	28266124	+	auxin-like 1 protein	*
Chr1:28266901..28267000	Chr1	28266901	28267000	gene	AT1G75330	28266259	28268412	-	ornithine carbamoyltransferase	*
Chr1:28410401..28410500	Chr1	28410401	28410500	gene	AT1G75660	28408147	28415117	+	5'-3' exoribonuclease 3	*
Chr1:28411701..28411800	Chr1	28411701	28411800	gene	AT1G75660	28408147	28415117	+	5'-3' exoribonuclease 3	*
Chr1:28413101..28413200	Chr1	28413101	28413200	gene	AT1G75660	28408147	28415117	+	5'-3' exoribonuclease 3	*
Chr1:28478501..28478600	Chr1	28478501	28478600	gene	AT1G75850	28477768	28483928	-	VPS35 homolog B	*
Chr1:28479801..28479900	Chr1	28479801	28479900	gene	AT1G75850	28477768	28483928	-	VPS35 homolog B	*
Chr1:28480301..28480400	Chr1	28480301	28480400	gene	AT1G75850	28477768	28483928	-	VPS35 homolog B	*
Chr1:28515001..28515600	Chr1	28515001	28515600	QTE	QTE_CT00020084_ATHAT2	28515035	28515061	-	AT1TE93270	*
Chr1:28515001..28515600	Chr1	28515001	28515600	QTE	QTE_CT00010558_HELITRON1	28515062	28516118	+	AT1TE93275	538
Chr1:28515801..28516200	Chr1	28515801	28516200	QTE	QTE_CT00010558_HELITRON1	28515062	28516118	+	AT1TE93275	317
Chr1:28525601..28525700	Chr1	28525601	28525700	gene	AT1G75990	28524493	28526776	-	PAM domain (PCI/PINT associated module) protein	*
Chr1:28562001..28562100	Chr1	28562001	28562100	gene	AT1G76130	28561281	28564076	+	alpha-amylase-like 2	*
Chr1:28612701..28612800	Chr1	28612701	28612800	gene	AT1G76260	28610265	28613263	+	DWD (DDB1-binding WD40 protein) hypersensitive to ABA 2	*
Chr1:28620501..28620600	Chr1	28620501	28620600	gene	AT1G76280	28617639	28622731	-	Tetratricopeptide repeat (TPR)-like superfamily protein	*
Chr1:28633201..28633300	Chr1	28633201	28633300	gene	AT1G76320	28631239	28634124	+	FAR1-related sequence 4	*
Chr1:28658401..28658500	Chr1	28658401	28658500	gene	AT1G76400	28658554	28661710	-	Ribophorin I	54
Chr1:28658401..28658500	Chr1	28658401	28658500	gene	AT1G76390	28655390	28658711	+	ARM repeat superfamily protein	*
Chr1:28658701..28658800	Chr1	28658701	28658800	gene	AT1G76400	28658554	28661710	-	Ribophorin I	*
Chr1:28658701..28658800	Chr1	28658701	28658800	gene	AT1G76390	28655390	28658711	+	ARM repeat superfamily protein	10
Chr1:28660701..28660800	Chr1	28660701	28660800	gene	AT1G76400	28658554	28661710	-	Ribophorin I	*
Chr1:28687301..28687400	Chr1	28687301	28687400	gene	AT1G76460	28686181	28689121	-	RNA-binding (RRM/RBD/RNP motifs) family protein	*
Chr1:28790701..28791000	Chr1	28790701	28791000	gene	AT1G76710	28789729	28792676	-	SET domain group 26	*
Chr1:28822001..28822100	Chr1	28822001	28822100	gene	AT1G76790	28822186	28823673	-	O-methyltransferase family protein	86
Chr1:28822001..28822100	Chr1	28822001	28822100	gene	AT1G76780	28816641	28822256	+	HSP20-like chaperones superfamily protein	*
Chr1:28822001..28822100	Chr1	28822001	28822100	QTE	QTE_CT00018174_ATENSPM5	28821833	28822159	-	AT1TE94290	*
Chr1:28851601..28851700	Chr1	28851601	28851700	gene	AT1G76850	28847951	28854499	+	exocyst complex component sec5	*
Chr1:28852301..28852400	Chr1	28852301	28852400	gene	AT1G76850	28847951	28854499	+	exocyst complex component sec5	*
Chr1:28884001..28884400	Chr1	28884001	28884400	gene	AT1G76900	28881814	28884566	+	tubby like protein 1	*
Chr1:28934201..28934300	Chr1	28934201	28934300	gene	AT1G76990	28932162	28935550	+	ACT domain repeat 3	*
Chr1:28949901..28950000	Chr1	28949901	28950000	gene	AT1G77030	28947743	28951599	-	hydrolases, acting on acid anhydrides, in phosphorus-containing anhydrides	*
Chr1:28979201..28979300	Chr1	28979201	28979300	gene	AT1G77130	28978894	28981345	-	plant glycogenin-like starch initiation protein 2	*
Chr1:29014201..29014300	Chr1	29014201	29014300	gene	AT1G77220	29012717	29015803	+	Protein of unknown function (DUF300)	*
Chr1:29030701..29030800	Chr1	29030701	29030800	gene	AT1G77270	29027778	29031285	+	no description	*
Chr1:29031401..29031500	Chr1	29031401	29031500	gene	AT1G77270	29027778	29031285	+	no description	116
Chr1:29031401..29031500	Chr1	29031401	29031500	gene	AT1G77280	29031468	29035882	-	Protein kinase protein with adenine nucleotide alpha hydrolases-like domain	32
Chr1:29032801..29032900	Chr1	29032801	29032900	gene	AT1G77280	29031468	29035882	-	Protein kinase protein with adenine nucleotide alpha hydrolases-like domain	*
Chr1:29040201..29040300	Chr1	29040201	29040300	gene	AT1G77300	29039922	29049302	-	histone methyltransferases(H3-K4 specific)	*
Chr1:29043101..29043200	Chr1	29043101	29043200	gene	AT1G77300	29039922	29049302	-	histone methyltransferases(H3-K4 specific)	*
Chr1:29048201..29048300	Chr1	29048201	29048300	gene	AT1G77300	29039922	29049302	-	histone methyltransferases(H3-K4 specific)	*
Chr1:29052101..29052200	Chr1	29052101	29052200	gene	AT1G77310	29051505	29056339	+	no description	*
Chr1:29055601..29055700	Chr1	29055601	29055700	gene	AT1G77310	29051505	29056339	+	no description	*
Chr1:29108001..29108300	Chr1	29108001	29108300	gene	AT1G77460	29103633	29111921	+	Armadillo/beta-catenin-like repeat	*
Chr1:29108601..29108800	Chr1	29108601	29108800	gene	AT1G77460	29103633	29111921	+	Armadillo/beta-catenin-like repeat	*
Chr1:29109101..29109200	Chr1	29109101	29109200	gene	AT1G77460	29103633	29111921	+	Armadillo/beta-catenin-like repeat	*
Chr1:29124701..29124800	Chr1	29124701	29124800	gene	AT1G77500	29121489	29125191	+	Protein of unknown function (DUF630 and DUF632)	*
Chr1:29145201..29145300	Chr1	29145201	29145300	gene	AT1G77580	29144025	29147584	-	Plant protein of unknown function (DUF869)	*
Chr1:29150601..29150700	Chr1	29150601	29150700	gene	AT1G77590	29148256	29152315	-	long chain acyl-CoA synthetase 9	*
Chr1:29153601..29153700	Chr1	29153601	29153700	gene	AT1G77600	29152748	29162448	-	ARM repeat superfamily protein	*
Chr1:29158501..29158600	Chr1	29158501	29158600	gene	AT1G77600	29152748	29162448	-	ARM repeat superfamily protein	*
Chr1:29168901..29169000	Chr1	29168901	29169000	gene	AT1G77620	29167764	29172867	-	P-loop containing nucleoside triphosphate hydrolases superfamily protein	*
Chr1:29269201..29269300	Chr1	29269201	29269300	gene	AT1G77840	29268487	29270586	+	Translation initiation factor IF2/IF5	*
Chr1:29270101..29270200	Chr1	29270101	29270200	gene	AT1G77840	29268487	29270586	+	Translation initiation factor IF2/IF5	*
Chr1:29300201..29300300	Chr1	29300201	29300300	gene	AT1G77920	29298243	29300863	+	bZIP transcription factor family protein	*
Chr1:29406101..29406200	Chr1	29406101	29406200	gene	AT1G78150	29404648	29406752	+	no description	*
Chr1:29408901..29409000	Chr1	29408901	29409000	gene	AT1G78160	29407900	29410184	+	pumilio 7	*
Chr1:29418201..29418300	Chr1	29418201	29418300	gene	AT1G78180	29416913	29418640	+	Mitochondrial substrate carrier family protein	*
Chr1:29536501..29536600	Chr1	29536501	29536600	gene	AT1G78510	29535285	29537417	-	solanesyl diphosphate synthase 1	*
Chr1:29542101..29542200	Chr1	29542101	29542200	gene	AT1G78540	29541011	29544777	-	SH2 domain protein B	*
Chr1:29568101..29568200	Chr1	29568101	29568200	gene	AT1G78600	29567106	29568859	+	light-regulated zinc finger protein 1	*
Chr1:29607401..29607500	Chr1	29607401	29607500	gene	AT1G78730	29607689	29609441	-	FBD, F-box, Skp2-like and Leucine Rich Repeat domains containing protein	189
Chr1:29607401..29607500	Chr1	29607401	29607500	gene	AT1G78720	29605629	29607510	+	SecY protein transport family protein	*
Chr1:29623501..29623600	Chr1	29623501	29623600	gene	AT1G78790	29623529	29625078	-	no description	71
Chr1:29627001..29627100	Chr1	29627001	29627100	gene	AT1G78800	29625659	29627989	-	UDP-Glycosyltransferase superfamily protein	*
Chr1:29661501..29661600	Chr1	29661501	29661600	gene	AT1G78900	29660184	29664951	+	vacuolar ATP synthase subunit A	*
Chr1:29674401..29674500	Chr1	29674401	29674500	gene	AT1G78920	29671493	29677537	+	vacuolar H+-pyrophosphatase 2	*
Chr1:29700101..29700200	Chr1	29700101	29700200	gene	AT1G78960	29696470	29701263	+	lupeol synthase 2	*
Chr1:29705801..29705900	Chr1	29705801	29705900	gene	AT1G78970	29703062	29707844	+	lupeol synthase 1	*
Chr1:29717101..29717200	Chr1	29717101	29717200	gene	AT1G79000	29716350	29724621	-	histone acetyltransferase of the CBP family 1	*
Chr1:29720501..29720600	Chr1	29720501	29720600	gene	AT1G79000	29716350	29724621	-	histone acetyltransferase of the CBP family 1	*
Chr1:29727701..29727800	Chr1	29727701	29727800	gene	AT1G79020	29727123	29730431	-	Enhancer of polycomb-like transcription factor protein	*
Chr1:29728601..29728800	Chr1	29728601	29728800	gene	AT1G79020	29727123	29730431	-	Enhancer of polycomb-like transcription factor protein	*
Chr1:29729301..29729400	Chr1	29729301	29729400	gene	AT1G79020	29727123	29730431	-	Enhancer of polycomb-like transcription factor protein	*
Chr1:29749701..29749800	Chr1	29749701	29749800	gene	AT1G79090	29749112	29753307	-	no description	*
Chr1:29773501..29773600	Chr1	29773501	29773600	gene	AT1G79150	29772588	29777989	-	binding	*
Chr1:29775201..29775300	Chr1	29775201	29775300	QTE	QTE_CT00007522_ATREP1	29774232	29775138	-	AT1TE97390	63
Chr1:29775201..29775300	Chr1	29775201	29775300	QTE	QTE_CT00031592_ATENSPM8	29775140	29775165	+	AT1TE97395	36
Chr1:29775201..29775300	Chr1	29775201	29775300	gene	AT1G79150	29772588	29777989	-	binding	*
Chr1:29789501..29789600	Chr1	29789501	29789600	gene	AT1G79190	29788639	29794175	+	ARM repeat superfamily protein	*
Chr1:29790601..29790700	Chr1	29790601	29790700	gene	AT1G79190	29788639	29794175	+	ARM repeat superfamily protein	*
Chr1:29792201..29792300	Chr1	29792201	29792300	gene	AT1G79190	29788639	29794175	+	ARM repeat superfamily protein	*
Chr1:29803001..29803200	Chr1	29803001	29803200	gene	AT1G79230	29800693	29803939	+	mercaptopyruvate sulfurtransferase 1	*
Chr1:29827301..29827400	Chr1	29827301	29827400	gene	AT1G79280	29819142	29833016	-	nuclear pore anchor	*
Chr1:29831801..29831900	Chr1	29831801	29831900	gene	AT1G79280	29819142	29833016	-	nuclear pore anchor	*
Chr1:29845501..29845600	Chr1	29845501	29845600	gene	AT1G79350	29844633	29853414	-	RING/FYVE/PHD zinc finger superfamily protein	*
Chr1:29884001..29884100	Chr1	29884001	29884100	gene	AT1G79440	29882210	29887412	-	aldehyde dehydrogenase 5F1	*
Chr1:29885701..29885800	Chr1	29885701	29885800	gene	AT1G79440	29882210	29887412	-	aldehyde dehydrogenase 5F1	*
Chr1:29886301..29886400	Chr1	29886301	29886400	gene	AT1G79440	29882210	29887412	-	aldehyde dehydrogenase 5F1	*
Chr1:29902501..29902600	Chr1	29902501	29902600	gene	AT1G79490	29900456	29903189	+	Pentatricopeptide repeat (PPR) superfamily protein	*
Chr1:29916301..29916400	Chr1	29916301	29916400	gene	AT1G79529	29915662	29916410	+	no description	*
Chr1:29916301..29916400	Chr1	29916301	29916400	gene	AT1G79530	29915902	29919234	-	glyceraldehyde-3-phosphate dehydrogenase of plastid 1	*
Chr1:29929301..29929400	Chr1	29929301	29929400	gene	AT1G79560	29926794	29932585	+	FTSH protease 12	*
Chr1:29931801..29931900	Chr1	29931801	29931900	gene	AT1G79560	29926794	29932585	+	FTSH protease 12	*
Chr1:29950601..29950700	Chr1	29950601	29950700	gene	AT1G79600	29949925	29952690	-	Protein kinase superfamily protein	*
Chr1:29954901..29955000	Chr1	29954901	29955000	gene	AT1G79610	29952873	29957189	-	Na+/H+ antiporter 6	*
Chr1:29984401..29984600	Chr1	29984401	29984600	QTE	QTE_CT00022044_ATREP11	29984080	29984291	-	AT1TE98065	110
Chr1:29984401..29984600	Chr1	29984401	29984600	QTE	QTE_CT00023336_VANDAL22	29984292	29984380	-	AT1TE98070	21
Chr1:29984401..29984600	Chr1	29984401	29984600	QTE	QTE_CT00021472_RP1_AT	29984485	29984711	-	AT1TE98075	115
Chr1:29987801..29987900	Chr1	29987801	29987900	gene	AT1G79690	29985176	29990388	+	nudix hydrolase homolog 3	*
Chr1:29996901..29997000	Chr1	29996901	29997000	gene	AT1G79720	29997127	29999045	-	Eukaryotic aspartyl protease family protein	127
Chr1:29996901..29997000	Chr1	29996901	29997000	gene	AT1G79710	29995116	29998058	+	Major facilitator superfamily protein	*
Chr1:30009601..30009700	Chr1	30009601	30009700	gene	AT1G79750	30007326	30011393	-	NADP-malic enzyme 4	*
Chr1:30021001..30021100	Chr1	30021001	30021100	gene	AT1G79810	30019744	30022486	+	Pex2/Pex12 N-terminal domain-containing protein / zinc finger (C3HC4-type RING finger) family protein	*
Chr1:30029401..30029500	Chr1	30029401	30029500	gene	AT1G79830	30027670	30033901	-	golgin candidate 5	*
Chr1:30031101..30031200	Chr1	30031101	30031200	gene	AT1G79830	30027670	30033901	-	golgin candidate 5	*
Chr1:30061501..30061600	Chr1	30061501	30061600	gene	AT1G79920	30058632	30062744	-	Heat shock protein 70 (Hsp 70) family protein	*
Chr1:30066101..30066200	Chr1	30066101	30066200	gene	AT1G79930	30063476	30067547	-	heat shock protein 91	*
Chr1:30087401..30087500	Chr1	30087401	30087500	gene	AT1G79990	30084114	30092238	+	structural molecules	*
Chr1:30099201..30099300	Chr1	30099201	30099300	gene	AT1G80010	30097401	30099846	+	FAR1-related sequence 8	*
Chr1:30103101..30103200	Chr1	30103101	30103200	NO_DATA
Chr1:30106001..30106100	Chr1	30106001	30106100	gene	AT1G80030	30104830	30109032	-	Molecular chaperone Hsp40/DnaJ family protein	*
Chr1:30109701..30109800	Chr1	30109701	30109800	gene	AT1G80040	30109147	30111280	-	no description	*
Chr1:30116401..30116500	Chr1	30116401	30116500	gene	AT1G80060	30116209	30117588	-	Ubiquitin-like superfamily protein	*
Chr1:30123901..30124000	Chr1	30123901	30124000	gene	AT1G80070	30118052	30127811	+	Pre-mRNA-processing-splicing factor	*
Chr1:30205801..30205900	Chr1	30205801	30205900	gene	AT1G80350	30205315	30208226	-	P-loop containing nucleoside triphosphate hydrolases superfamily protein	*
Chr1:30274401..30274500	Chr1	30274401	30274500	gene	AT1G80510	30272849	30274793	+	Transmembrane amino acid transporter family protein	*
Chr1:30279201..30279300	Chr1	30279201	30279300	gene	AT1G80530	30277952	30280324	-	Major facilitator superfamily protein	*
Chr1:30288801..30288900	Chr1	30288801	30288900	gene	AT1G80560	30287763	30290298	+	isopropylmalate dehydrogenase 2	*
Chr1:30298901..30299000	Chr1	30298901	30299000	gene	AT1G80600	30298499	30300553	-	HOPW1-1-interacting 1	*
Chr1:30333701..30333800	Chr1	30333701	30333800	gene	AT1G80710	30333423	30335871	-	DROUGHT SENSITIVE 1	*
Chr1:30361701..30361800	Chr1	30361701	30361800	gene	AT1G80790	30359723	30363307	+	XH/XS domain-containing protein	*
Chr1:30362001..30362100	Chr1	30362001	30362100	gene	AT1G80790	30359723	30363307	+	XH/XS domain-containing protein	*
Chr1:30366901..30367000	Chr1	30366901	30367000	gene	AT1G80810	30365287	30368898	+	Tudor/PWWP/MBT superfamily protein	*
Chr1:30403001..30403100	Chr1	30403001	30403100	gene	AT1G80910	30400734	30403676	+	Protein of unknown function (DUF1712)	*
Chr2:2201..2300	Chr2	2201	2300	gene	AT2G01008	1025	2810	+	no description	*
Chr2:36101..36200	Chr2	36101	36200	QTE	QTE_CT00000600_ATLANTYS3	31445	42029	+	AT2TE00030	*
Chr2:36101..36200	Chr2	36101	36200	QTE	QTE_CT00002730_ATGP2N	34380	36436	+	AT2TE00045	*
Chr2:87401..87500	Chr2	87401	87500	gene	AT2G01120	85401	88186	+	origin recognition complex subunit 4	*
Chr2:114401..114600	Chr2	114401	114600	QTE	QTE_CT00010787_HELITRONY1B	114792	114911	+	AT2TE00360	192
Chr2:114401..114600	Chr2	114401	114600	QTE	QTE_CT00004707_ATREP10D	113475	114791	-	AT2TE00355	*
Chr2:119101..119200	Chr2	119101	119200	gene	AT2G01200	118017	119342	+	indole-3-acetic acid inducible 32	*
Chr2:147001..147100	Chr2	147001	147100	gene	AT2G01280	145676	149394	+	Cyclin/Brf1-like TBP-binding protein	*
Chr2:147901..148000	Chr2	147901	148000	gene	AT2G01280	145676	149394	+	Cyclin/Brf1-like TBP-binding protein	*
Chr2:157301..157400	Chr2	157301	157400	gene	AT2G01320	154131	158182	-	ABC-2 type transporter family protein	*
Chr2:158601..158700	Chr2	158601	158700	gene	AT2G01330	158277	160901	-	nucleotide binding	*
Chr2:204701..204800	Chr2	204701	204800	QTE	QTE_CT00024781_RathE1_cons	204539	204686	-	AT2TE00795	15
Chr2:210901..211000	Chr2	210901	211000	gene	AT2G01460	206136	211919	+	P-loop containing nucleoside triphosphate hydrolases superfamily protein	*
Chr2:249101..249300	Chr2	249101	249300	QTE	QTE_CT00000641_ATLINEIII	243804	249211	-	AT2TE01000	110
Chr2:250401..250500	Chr2	250401	250500	gene	AT2G01560	250245	251806	-	Plant protein 1589 of unknown function	*
Chr2:271501..271600	Chr2	271501	271600	gene	AT2G01600	268818	272610	+	ENTH/ANTH/VHS superfamily protein	*
Chr2:279801..279900	Chr2	279801	279900	gene	AT2G01630	279282	282123	-	O-Glycosyl hydrolases family 17 protein	*
Chr2:317801..317900	Chr2	317801	317900	gene	AT2G01720	317030	320264	-	Ribophorin I	*
Chr2:334101..334200	Chr2	334101	334200	gene	AT2G01760	332967	334696	+	response regulator 14	*
Chr2:365001..365100	Chr2	365001	365100	gene	AT2G01830	362983	369707	-	CHASE domain containing histidine kinase protein	*
Chr2:371901..372000	Chr2	371901	372000	QTE	QTE_CT00007261_ATREP11	371226	372163	-	AT2TE01540	*
Chr2:419101..419200	Chr2	419101	419200	gene	AT2G01910	416911	420588	+	Microtubule associated protein (MAP65/ASE1) family protein	*
Chr2:441601..441700	Chr2	441601	441700	gene	AT2G01950	440636	444276	-	BRI1-like 2	*
Chr2:450201..450300	Chr2	450201	450300	gene	AT2G01960	450379	451910	+	tetraspanin14	79
Chr2:461901..462000	Chr2	461901	462000	gene	AT2G01980	457010	463326	+	sodium proton exchanger, putative (NHX7) (SOS1)	*
Chr2:462401..462500	Chr2	462401	462500	gene	AT2G01980	457010	463326	+	sodium proton exchanger, putative (NHX7) (SOS1)	*
Chr2:465201..465300	Chr2	465201	465300	gene	AT2G01990	465001	466724	-	no description	*
Chr2:473601..473700	Chr2	473601	473700	NO_DATA
Chr2:600501..600600	Chr2	600501	600600	QTE	QTE_CT00013913_HELITRONY1D	600771	601263	-	AT2TE02545	171
Chr2:600501..600600	Chr2	600501	600600	QTE	QTE_CT00030234_META1	600704	600756	+	AT2TE02540	104
Chr2:600501..600600	Chr2	600501	600600	gene	AT2G02280	600491	601439	-	phloem protein 2-B4	*
Chr2:602801..602900	Chr2	602801	602900	NO_DATA
Chr2:609201..609300	Chr2	609201	609300	gene	AT2G02310	608759	610130	-	phloem protein 2-B6	*
Chr2:699101..699200	Chr2	699101	699200	gene	AT2G02570	697951	700917	-	nucleic acid binding	*
[truncated: 3,746 more rows]

## Sheet: CHG hyper
DOMAIN	CHROMOSOME	START_DOMAIN	STOP_DOMAIN	EL_TYPE	ELT_NAME	ELT_stop	ELT_start	ELT_strand	ANNOTATION	DISTANCE
[truncated: 345 more rows]

[truncated: 3 more sheets: CHG hypo, CHH hyper, CHH hypo]
