# Supplementary material for: DNA methylation dynamics during early plant life
Source: Genome Biol. 2017 Sep 25;18:179. doi: 10.1186/s13059-017-1313-0 (PMC5611644; doi:10.1186/s13059-017-1313-0)
Supplement: Supplementary file 6 — DMRs detected between endosperm and four-day-old seedlings. DNA hyper- and hypomethylated regions in the comparison between WT endosperm (raw data taken from [11]) and mature embryos for genes and TEs and each context are given, indicating Start and Stop of the region and its association with an annotation unit (TAIR10). (XLSX 1562 kb) [file 13059_2017_1313_MOESM6_ESM.xlsx]

## Sheet: CG-hyper Genes
DOMAIN ELT_NAME ANNOTATION DISTANCE POSITION	ELT_NAME	ANNOTATION	DISTANCE
Chr1:10038701..10038800	AT1G28560	snRNA activating complex family protein	*
Chr1:10092601..10092700	AT1G28780	no description	101
Chr1:10132001..10132100	AT1G29030	Apoptosis inhibitory protein 5 (API5)	*
Chr1:1016301..1016600	AT1G03960	Calcium-binding EF hand family protein	*
Chr1:10181801..10181900	AT1G29150	non-ATPase subunit 9	*
Chr1:1019901..1020000	AT1G03980	phytochelatin synthase 2	*
Chr1:10209501..10209600	AT1G29200	O-fucosyltransferase family protein	*
Chr1:10257701..10257800	AT1G29320	Transducin/WD40 repeat-like superfamily protein	*
Chr1:10279701..10279800	AT1G29370	Kinase-related protein of unknown function (DUF1296)	*
Chr1:10284101..10284500	AT1G29380	Carbohydrate-binding X8 domain superfamily protein	379
Chr1:10290501..10290600	AT1G29400	MEI2-like protein 5	*
Chr1:10311701..10311800	AT1G29470	S-adenosyl-L-methionine-dependent methyltransferases superfamily protein	*
Chr1:10318601..10318700	AT1G29480	no description	*
Chr1:10350501..10350600	AT1G29630	5'-3' exonuclease family protein	*
Chr1:10388801..10388900	AT1G29710	Tetratricopeptide repeat (TPR)-like superfamily protein	*
Chr1:10433701..10433800	AT1G29800	RING/FYVE/PHD-type zinc finger family protein	*
Chr1:10460201..10460500	AT1G29880	glycyl-tRNA synthetase / glycine--tRNA ligase	*
Chr1:10472601..10472700	AT1G29910	chlorophyll A/B binding protein 3	*
Chr1:10492901..10493000	AT1G29950	basic helix-loop-helix (bHLH) DN3binding superfamily protein	*
Chr1:10492901..10493000	AT1G29951	conserved peptide upstream open reading frame 35	*
Chr1:10492901..10493000	AT1G29952	conserved peptide upstream open reading frame 34	*
Chr1:1053601..1053700	AT1G04080	Tetratricopeptide repeat (TPR)-like superfamily protein	*
Chr1:10560001..10560100	AT1G30090	Galactose oxidase/kelch repeat superfamily protein	*
Chr1:10598401..10599000	AT1G30140	no description	373
Chr1:10641501..10641600	AT1G30240	no description	*
Chr1:1065601..1065700	AT1G04120	multidrug resistance-associated protein 5	*
Chr1:10719701..10719800	AT1G30370	alpha/beta-Hydrolases superfamily protein	*
Chr1:10732401..10732500	AT1G30400	multidrug resistance-associated protein 1	*
Chr1:10744401..10744500	AT1G30410	multidrug resistance-associated protein 13	*
Chr1:1075901..1076000	AT1G04140	Transducin family protein / WD-40 repeat family protein	*
Chr1:10761901..10762100	AT1G30440	Phototropic-responsive NPH3 family protein	*
Chr1:10781401..10781500	AT1G30470	SIT4 phosphatase-associated family protein	*
Chr1:10788401..10788500	AT1G30473	Heavy metal transport/detoxification superfamily protein	*
Chr1:10788401..10788500	AT1G30475	no description	*
Chr1:10829801..10829900	AT1G30570	hercules receptor kinase 2	*
Chr1:10832101..10832200	AT1G30580	GTP binding	*
Chr1:10837201..10837300	AT1G30590	RNA polymerase I specific transcription initiation factor RRN3 protein	*
Chr1:10842601..10842700	AT1G30600	Subtilase family protein	*
Chr1:10849101..10849200	AT1G30610	pentatricopeptide (PPR) repeat-containing protein	*
Chr1:10856001..10856100	AT1G30620	NAD(P)-binding Rossmann-fold superfamily protein	*
Chr1:10861501..10861600	AT1G30640	Protein kinase family protein	*
Chr1:10877701..10877800	AT1G30660	nucleic acid binding	*
Chr1:10882801..10882900	AT1G30680	toprim domain-containing protein	*
Chr1:1091501..1091600	AT1G04160	myosin XI B	*
Chr1:10946701..10946800	AT1G30820	CTP synthase family protein	*
Chr1:1098601..1098700	AT1G04170	eukaryotic translation initiation factor 2 gamma subunit	*
Chr1:11143701..11143800	AT1G31180	isopropylmalate dehydrogenase 3	*
Chr1:1116601..1116700	AT1G04210	Leucine-rich repeat protein kinase family protein	*
Chr1:11184701..11184800	AT1G31280	Argonaute family protein	*
Chr1:11248201..11248300	AT1G31410	putrescine-binding periplasmic protein-related	*
Chr1:11253101..11253200	AT1G31420	Leucine-rich repeat protein kinase family protein	*
Chr1:11254301..11254400	AT1G31430	Pentatricopeptide repeat (PPR-like) superfamily protein	*
Chr1:11256301..11256400	AT1G31440	SH3 domain-containing protein	*
Chr1:11267901..11268000	AT1G31480	shoot gravitropism 2 (SGR2)	*
Chr1:11361001..11361100	AT1G31730	Adaptin family protein	*
Chr1:11370701..11370900	AT1G31750	proline-rich family protein	*
Chr1:11376401..11376500	AT1G31770	ATP-binding cassette 14	*
Chr1:11399401..11399500	AT1G31800	cytochrome P450, family 97, subfamily A, polypeptide 3	*
Chr1:11399401..11399500	AT1G31810	Formin Homology 14	107
Chr1:11415101..11415200	AT1G31817	Ribosomal L18p/L5e family protein	*
Chr1:11420001..11420100	AT1G31830	Amino acid permease family protein	*
Chr1:11426501..11426600	AT1G31840	Tetratricopeptide repeat (TPR)-like superfamily protein	*
Chr1:11431701..11431800	AT1G31850	S-adenosyl-L-methionine-dependent methyltransferases superfamily protein	*
Chr1:11456801..11457000	AT1G31910	GHMP kinase family protein	126
Chr1:11462601..11462700	AT1G31920	Tetratricopeptide repeat (TPR)-like superfamily protein	*
Chr1:1150801..1150900	AT1G04300	TRAF-like superfamily protein	*
Chr1:11512601..11512700	AT1G32020	F-box family protein	*
Chr1:11530001..11530100	AT1G32050	SCAMP family protein	*
Chr1:11554601..11554700	AT1G32120	no description	*
Chr1:11560101..11560200	AT1G32130	Transcription elongation factor (TFIIS) family protein	*
Chr1:11569101..11569200	AT1G32160	Protein of unknown function (DUF760)	*
Chr1:11602701..11602800	AT1G32200	phospholipid/glycerol acyltransferase family protein	*
Chr1:11614701..11614800	AT1G32230	WWE protein-protein interaction domain protein family	*
Chr1:11744301..11744400	AT1G32490	RNA helicase family protein	*
Chr1:11761201..11761300	AT1G32530	RING/U-box superfamily protein	*
Chr1:11776801..11776900	AT1G32570	no description	*
Chr1:11847801..11847900	AT1G32750	HAC13 protein (HAC13)	*
Chr1:11885001..11885100	AT1G32810	RING/FYVE/PHD zinc finger superfamily protein	*
Chr1:11921901..11922000	AT1G32900	UDP-Glycosyltransferase superfamily protein	*
Chr1:11985801..11985900	AT1G33080	MATE efflux family protein	*
Chr1:12003001..12003300	AT1G33102	no description	124
Chr1:12087601..12088400	AT1G33340	ENTH/ANTH/VHS superfamily protein	*
Chr1:12090701..12090800	AT1G33350	Pentatricopeptide repeat (PPR) superfamily protein	*
Chr1:12094201..12094300	AT1G33360	ATP-dependent Clp protease	*
Chr1:12105301..12105400	AT1G33400	Tetratricopeptide repeat (TPR)-like superfamily protein	*
Chr1:12113401..12113500	AT1G33410	SUPPRESSOR OF AUXIN RESISTANCE1	*
Chr1:12170301..12170400	AT1G33560	Disease resistance protein (CC-NBS-LRR class) family	*
Chr1:12204701..12204800	AT1G33680	KH domain-containing protein	*
Chr1:12211101..12211200	AT1G33700	Beta-glucosidase, GBA2 type family protein	*
Chr1:12219701..12220000	AT1G33710	RN3directed DNA polymerase (reverse transcriptase)-related family protein	*
Chr1:12266201..12266300	AT1G33810	no description	*
Chr1:12278601..12278700	AT1G33820	no description	*
Chr1:12287801..12288400	AT1G33850	Ribosomal protein S19 family protein	*
Chr1:123301..123400	AT1G01320	Tetratricopeptide repeat (TPR)-like superfamily protein	*
Chr1:12339001..12339200	AT1G33950	Avirulence induced gene (AIG1) family protein	181
Chr1:12397201..12397300	AT1G34060	Pyridoxal phosphate (PLP)-dependent transferases superfamily protein	*
Chr1:12432201..12432300	AT1G34130	staurosporin and temperature sensitive 3-like b	*
Chr1:12438001..12438100	AT1G34150	Pseudouridine synthase family protein	*
Chr1:12443701..12443800	AT1G34170	AUXIN RESPONSE FACTOR 13	*
Chr1:12452301..12452400	AT1G34190	NAC domain containing protein 17	*
Chr1:12462301..12462400	AT1G34210	somatic embryogenesis receptor-like kinase 2	*
Chr1:12489401..12489500	AT1G34260	FORMS APLOID AND BINUCLEATE CELLS 1A	*
Chr1:12538201..12538300	AT1G34355	forkhead-associated (FHA) domain-containing protein	*
Chr1:12586101..12586200	AT1G34420	leucine-rich repeat transmembrane protein kinase family protein	*
Chr1:12891301..12891600	AT1G35190	2-oxoglutarate (2OG) and Fe(II)-dependent oxygenase superfamily protein	*
Chr1:12910301..12910400	AT1G35220	no description	*
Chr1:13096101..13096200	AT1G35530	DEAD/DEAH box RNA helicase family protein	*
Chr1:13144701..13145000	AT1G35610	Cysteine/Histidine-rich C1 domain family protein	287
Chr1:13157101..13157300	AT1G35620	PDI-like 5-2	*
Chr1:13196101..13196200	AT1G35660	no description	*
Chr1:13207401..13207500	AT1G35670	calcium-dependent protein kinase 2	*
Chr1:13222501..13222600	AT1G35710	Protein kinase family protein with leucine-rich repeat domain	*
Chr1:13451901..13452000	AT1G36050	Endoplasmic reticulum vesicle transporter protein	*
Chr1:13469401..13469500	AT1G36070	Transducin/WD40 repeat-like superfamily protein	*
Chr1:1353301..1353400	AT1G04810	26S proteasome regulatory complex, non-ATPase subcomplex, Rpn2/Psmd1 subunit	*
Chr1:13540801..13540900	AT1G36160	acetyl-CoA carboxylase 1	*
Chr1:13547101..13547200	AT1G36180	acetyl-CoA carboxylase 2	*
Chr1:1366001..1366100	AT1G04850	ubiquitin-associated (UBA)/TS-N domain-containing protein	*
Chr1:1369601..1369700	AT1G04860	ubiquitin-specific protease 2	*
Chr1:13696201..13696300	AT1G36370	serine hydroxymethyltransferase 7	*
Chr1:1384801..1384900	AT1G04900	Protein of unknown function (DUF185)	*
Chr1:1394401..1394500	AT1G04920	sucrose phosphate synthase 3F	*
Chr1:1402101..1402200	AT1G04945	HIT-type Zinc finger family protein	*
Chr1:14028501..14028600	AT1G36990	no description	*
Chr1:1412501..1412600	AT1G04970	lipid-binding serum glycoprotein family protein	*
Chr1:1438501..1438600	AT1G05030	Major facilitator superfamily protein	*
Chr1:1473901..1474000	AT1G05120	Helicase protein with RING/U-box domain	*
Chr1:1581501..1581600	AT1G05380	Acyl-CoA N-acyltransferase with RING/FYVE/PHD-type zinc finger protein	*
Chr1:1587001..1587100	AT1G05410	Protein of unknown function (DUF1423)	*
Chr1:15893201..15893300	AT1G42430	no description	*
Chr1:15927801..15927900	AT1G42470	Patched family protein	*
Chr1:15975301..15975500	AT1G42540	glutamate receptor 3.3	*
Chr1:15978201..15978300	AT1G42550	plastid movement impaired1	*
Chr1:1609101..1609300	AT1G05470	DNAse I-like superfamily protein	*
Chr1:16154601..16154700	AT1G43010	Pentatricopeptide repeat (PPR) superfamily protein	133
Chr1:1626601..1626700	AT1G05500	Calcium-dependent lipid-binding (CaLB domain) family protein	*
Chr1:16275701..16275800	AT1G43190	polypyrimidine tract-binding protein 3	*
Chr1:1631401..1631500	AT1G05520	Sec23/Sec24 protein transport family protein	*
Chr1:16399301..16399400	AT1G43560	thioredoxin Y2	*
Chr1:16427301..16427400	AT1G43620	UDP-Glycosyltransferase superfamily protein	*
Chr1:164701..164800	AT1G01448	no description	*
Chr1:164701..164800	AT1G01450	Protein kinase superfamily protein	*
Chr1:16485701..16485800	AT1G43700	VIRE2-interacting protein 1	*
Chr1:1648601..1648700	AT1G05570	callose synthase 1	*
Chr1:16486601..16486700	AT1G43710	Pyridoxal phosphate (PLP)-dependent transferases superfamily protein	*
Chr1:16620901..16621000	AT1G43850	SEUSS transcriptional co-regulator	*
Chr1:16654901..16655000	AT1G43900	Protein phosphatase 2C family protein	*
Chr1:1670401..1670500	AT1G05590	beta-hexosaminidase 2	*
Chr1:16766901..16767000	AT1G44100	amino acid permease 5	*
Chr1:16777301..16777400	AT1G44110	Cyclin A1	54
Chr1:16788301..16788400	AT1G44130	Eukaryotic aspartyl protease family protein	*
Chr1:16798801..16798900	AT1G44170	aldehyde dehydrogenase 3H1	*
Chr1:1686201..1686300	AT1G05630	Endonuclease/exonuclease/phosphatase family protein	*
Chr1:16894801..16894900	AT1G44750	purine permease 11	*
Chr1:16942001..16942100	AT1G44835	YbaK/aminoacyl-tRNA synthetase-associated domain	*
Chr1:16977201..16977300	AT1G44910	pre-mRN3processing protein 40A	*
Chr1:1699001..1699100	AT1G05670	Pentatricopeptide repeat (PPR-like) superfamily protein	*
Chr1:16994701..16994800	AT1G44940	no description	*
Chr1:17084501..17084600	AT1G45160	Protein kinase superfamily protein	*
Chr1:17096301..17096400	AT1G45170	no description	*
Chr1:17131601..17131800	AT1G45207	Remorin family protein	*
Chr1:17158501..17158600	AT1G45229	no description	*
Chr1:17158501..17158600	AT1G45238	no description	69
Chr1:17159001..17159100	AT1G45240	no description	49
Chr1:17166201..17166300	AT1G45249	abscisic acid responsive elements-binding factor 2	*
Chr1:17169701..17169900	AT1G45230	Protein of unknown function (DUF3223)	*
Chr1:17174101..17174200	AT1G45332	Translation elongation factor EFG/EF2 protein	*
Chr1:17276801..17276900	AT1G47056	VIER F-box proteine 1	*
Chr1:1731701..1731800	AT1G05785	Got1/Sft2-like vescicle transport protein family	*
Chr1:17353401..17353500	AT1G47330	CBS domain-containing protein with a domain of unknown function (DUF21)	*
Chr1:17365701..17365800	AT1G47370	Toll-Interleukin-Resistance (TIR) domain family protein	98
Chr1:17374201..17374300	AT1G47380	Protein phosphatase 2C family protein	*
Chr1:17459901..17460000	AT1G47550	exocyst complex component sec3A	*
Chr1:17507701..17508000	AT1G47620	cytochrome P450, family 96, subfamily A, polypeptide 8	58
Chr1:17519001..17519100	AT1G47640	no description	*
Chr1:1760101..1760200	AT1G05830	trithorax-like protein 2	*
Chr1:17617401..17617500	AT1G47840	hexokinase 3	*
Chr1:1767101..1767200	AT1G05850	Chitinase family protein	*
Chr1:17724201..17724300	AT1G48050	Ku80 family protein	*
Chr1:17733501..17733600	AT1G48090	calcium-dependent lipid-binding family protein	*
Chr1:17761701..17761800	AT1G48095	no description	*
Chr1:17772001..17772100	AT1G48110	evolutionarily conserved C-terminal region 7	*
Chr1:17775001..17775100	AT1G48120	hydrolases	*
Chr1:1781601..1781700	AT1G05890	RING/U-box superfamily protein	*
Chr1:17828301..17828400	AT1G48270	G-protein-coupled receptor 1	*
Chr1:17836201..17836300	AT1G48280	hydroxyproline-rich glycoprotein family protein	*
Chr1:17849001..17849100	AT1G48310	chromatin remodeling factor18	*
Chr1:1788101..1788400	AT1G05900	endonuclease III 2	*
Chr1:17887201..17887300	AT1G48410	Stabilizer of iron transporter SufD / Polynucleotidyl transferase	*
Chr1:17897101..17897200	AT1G48420	D-cysteine desulfhydrase	*
Chr1:1790901..1791000	AT1G05910	cell division cycle protein 48-related / CDC48-related	*
Chr1:17915201..17915300	AT1G48470	glutamine synthetase 1	*
Chr1:17922701..17922800	AT1G48490	Protein kinase superfamily protein	*
Chr1:17947101..17947200	AT1G48540	Outer arm dynein light chain 1 protein	*
Chr1:17958601..17958700	AT1G48580	no description	*
Chr1:17990401..17990500	AT1G48650	DEA(D/H)-box RNA helicase family protein	*
Chr1:18055201..18055300	AT1G48820	Terpenoid cyclases/Protein prenyltransferases superfamily protein	71
Chr1:18064601..18064700	AT1G48840	Plant protein of unknown function (DUF639)	*
Chr1:18101001..18101100	AT1G48920	nucleolin like 1	*
Chr1:1810701..1810800	AT1G05960	ARM repeat superfamily protein	*
Chr1:18107701..18107800	AT1G48950	C3HC zinc finger-like	*
Chr1:18138101..18138200	AT1G49032	no description	68
Chr1:18140101..18140200	AT1G49040	stomatal cytokinesis defective / SCD1 protein (SCD1)	*
Chr1:18185001..18185100	AT1G49180	protein kinase family protein	*
Chr1:18209401..18209500	AT1G49230	RING/U-box superfamily protein	*
Chr1:18222301..18222400	AT1G49250	ATP-dependent DNA ligase	*
Chr1:18226001..18226100	AT1G49260	no description	*
Chr1:18228301..18228400	AT1G49270	Protein kinase superfamily protein	*
Chr1:18254601..18254700	AT1G49340	Phosphatidylinositol 3- and 4-kinase family protein	*
Chr1:18332601..18332700	AT1G49530	geranylgeranyl pyrophosphate synthase 6	*
Chr1:18374601..18374700	AT1G49630	presequence protease 2	*
Chr1:18392201..18392300	AT1G49710	fucosyltransferase 12	*
Chr1:18404201..18404300	AT1G49730	Protein kinase superfamily protein	*
Chr1:18408801..18408900	AT1G49740	PLC-like phosphodiesterases superfamily protein	*
Chr1:18465101..18465200	AT1G49880	Erv1/Alr family protein	*
Chr1:18489501..18489600	AT1G49940	no description	*
Chr1:18496401..18496500	AT1G49950	telomere repeat binding factor 1	*
Chr1:18511001..18511100	AT1G49980	DNA/RNA polymerases superfamily protein	*
Chr1:18524901..18525000	AT1G50030	target of rapamycin	*
Chr1:1853401..1853500	AT1G06110	SKP1/ASK-interacting protein 16	*
Chr1:18558601..18558700	AT1G50110	D-aminoacid aminotransferase-like PLP-dependent enzymes superfamily protein	*
Chr1:18570101..18570200	AT1G50140	P-loop containing nucleoside triphosphate hydrolases superfamily protein	*
Chr1:18581501..18581600	AT1G50160	no description	*
Chr1:18585901..18586000	AT1G50180	N5ARC domain-containing disease resistance protein	*
Chr1:18597201..18597300	AT1G50200	Alanyl-tRNA synthetase	*
Chr1:18610601..18610700	AT1G50240	Protein kinase family protein with ARM repeat domain	*
Chr1:18614901..18615000	AT1G50250	FTSH protease 1	*
Chr1:18623001..18623100	AT1G50270	Pentatricopeptide repeat (PPR) superfamily protein	*
Chr1:18623901..18624000	AT1G50280	Phototropic-responsive NPH3 family protein	*
Chr1:18637301..18637400	AT1G50310	sugar transporter 9	*
Chr1:18649001..18649100	AT1G50350	no description	*
Chr1:18652901..18653000	AT1G50360	P-loop containing nucleoside triphosphate hydrolases superfamily protein	*
Chr1:18661301..18661400	AT1G50370	Calcineurin-like metallo-phosphoesterase superfamily protein	*
Chr1:18709001..18709100	AT1G50500	Membrane trafficking VPS53 family protein	*
Chr1:18726701..18726800	AT1G50570	Calcium-dependent lipid-binding (CaLB domain) family protein	*
Chr1:18729201..18729300	AT1G50575	Putative lysine decarboxylase family protein	*
Chr1:18733001..18733100	AT1G50590	RmlC-like cupins superfamily protein	*
Chr1:18750001..18750100	AT1G50620	RING/FYVE/PHD zinc finger superfamily protein	*
Chr1:18799201..18799300	AT1G50730	no description	*
Chr1:18811301..18811400	AT1G50750	Plant mobile domain protein family	*
Chr1:1883901..1884000	AT1G06160	octadecanoid-responsive Arabidopsis AP2/ERF 59	33
Chr1:18843101..18843200	AT1G50840	polymerase gamma 2	*
Chr1:18863601..18863900	AT1G50890	ARM repeat superfamily protein	*
Chr1:18881801..18881900	AT1G50950	Thioredoxin protein with domain of unknown function (DUF1692)	*
Chr1:18917901..18918000	AT1G51035	no description	127
Chr1:18940201..18940300	AT1G51130	Nse4, component of Smc5/6 DNA repair complex	*
Chr1:1902701..1902800	AT1G06220	Ribosomal protein S5/Elongation factor G/III/V family protein	*
Chr1:19034401..19034500	AT1G51340	MATE efflux family protein	*
Chr1:19037301..19037400	AT1G51350	ARM repeat superfamily protein	*
Chr1:19051201..19051400	AT1G51390	NFU domain protein 5	*
Chr1:19059301..19059400	AT1G51405	myosin-related	*
Chr1:19077401..19077500	AT1G51460	ABC-2 type transporter family protein	*
Chr1:19092101..19092200	AT1G51480	Disease resistance protein (CC-NBS-LRR class) family	*
Chr1:1909601..1909800	AT1G06230	global transcription factor group E4	*
Chr1:19116501..19116600	AT1G51540	Galactose oxidase/kelch repeat superfamily protein	*
Chr1:19117301..19117400	AT1G51550	Kelch repeat-containing F-box family protein	*
Chr1:19122801..19122900	AT1G51570	Calcium-dependent lipid-binding (CaLB domain) plant phosphoribosyltransferase family protein	*
Chr1:19142301..19142500	AT1G51630	O-fucosyltransferase family protein	*
Chr1:19169601..19169900	AT1G51690	protein phosphatase 2A 55 kDa regulatory subunit B alpha isoform	*
Chr1:1917401..1917600	AT1G06260	Cysteine proteinases superfamily protein	184
Chr1:1917401..1917600	AT1G06265	no description	*
Chr1:19186101..19186200	AT1G51720	Amino acid dehydrogenase family protein	*
Chr1:19223001..19223100	AT1G51805	Leucine-rich repeat protein kinase family protein	*
Chr1:19296501..19296600	AT1G51940	protein kinase family protein / peptidoglycan-binding LysM domain-containing protein	*
Chr1:19331901..19332000	AT1G51990	O-methyltransferase family protein	*
Chr1:19370401..19370500	AT1G52080	actin binding protein family	*
Chr1:19421501..19421600	AT1G52160	tRNAse Z3	*
Chr1:19440701..19440800	AT1G52191	Thioesterase superfamily protein	*
Chr1:19456501..19456600	AT1G52240	RHO guanyl-nucleotide exchange factor 11	*
Chr1:19501501..19501600	AT1G52360	Coatomer, beta' subunit	*
Chr1:19560901..19561000	AT1G52500	MUTM homolog-1	*
Chr1:1957701..1957800	AT1G06410	trehalose-phosphatase/synthase 7	*
Chr1:19589201..19589300	AT1G52580	RHOMBOID-like protein 5	149
Chr1:19589201..19589300	AT1G52590	Putative thiol-disulphide oxidoreductase DCC	*
Chr1:19605801..19605900	AT1G52620	Pentatricopeptide repeat (PPR) superfamily protein	*
Chr1:19606901..19607000	AT1G52630	O-fucosyltransferase family protein	*
Chr1:19647501..19647600	AT1G52750	alpha/beta-Hydrolases superfamily protein	*
Chr1:19662301..19662400	AT1G52780	Protein of unknown function (DUF2921)	120
Chr1:19662301..19662400	AT1G52790	2-oxoglutarate (2OG) and Fe(II)-dependent oxygenase superfamily protein	*
Chr1:19705801..19706000	AT1G52905	no description	85
Chr1:19721801..19721900	AT1G52940	purple acid phosphatase 5	*
Chr1:19738801..19738900	AT1G52980	GTP-binding family protein	*
Chr1:19746401..19746500	AT1G53000	Nucleotide-diphospho-sugar transferases superfamily protein	*
Chr1:19774501..19774600	AT1G53050	Protein kinase superfamily protein	*
Chr1:19785101..19785200	AT1G53090	SPA1-related 4	*
Chr1:19815601..19815700	AT1G53165	Protein kinase superfamily protein	*
Chr1:19839701..19839800	AT1G53190	RING/U-box superfamily protein	*
Chr1:19841501..19841600	AT1G53200	no description	*
Chr1:19855201..19855300	AT1G53240	Lactate/malate dehydrogenase family protein	*
Chr1:19881801..19881900	AT1G53300	tetratricopetide-repeat thioredoxin-like 1	*
Chr1:19891301..19891600	AT1G53320	tubby like protein 7	*
Chr1:19905201..19905300	AT1G53350	Disease resistance protein (CC-NBS-LRR class) family	*
Chr1:19921701..19921800	AT1G53390	P-loop containing nucleoside triphosphate hydrolases superfamily protein	*
Chr1:19938301..19938400	AT1G53430	Leucine-rich repeat transmembrane protein kinase	*
Chr1:19951201..19951300	AT1G53440	Leucine-rich repeat transmembrane protein kinase	*
Chr1:19951201..19951300	AT1G53450	no description	*
Chr1:19954701..19954800	AT1G53460	no description	*
Chr1:19963101..19964100	AT1G53480	mto 1 responding down 1	*
Chr1:19963101..19964100	AT1G53490	RING/U-box superfamily protein	833
Chr1:19967301..19967400	AT1G53500	NAD-dependent epimerase/dehydratase family protein	*
Chr1:19971601..19971700	AT1G53510	mitogen-activated protein kinase 18	*
Chr1:19979201..19979300	AT1G53530	Peptidase S24/S26A/S26B/S26C family protein	*
Chr1:19989701..19989800	AT1G53570	mitogen-activated protein kinase kinase kinase 3	*
Chr1:19997901..19998000	AT1G53590	Calcium-dependent lipid-binding (CaLB domain) family protein	*
Chr1:20002301..20002400	AT1G53600	Tetratricopeptide repeat (TPR)-like superfamily protein	*
Chr1:20029601..20029700	AT1G53650	CTC-interacting domain 8	*
Chr1:20038501..20038600	AT1G53680	glutathione S-transferase TAU 28	*
Chr1:20058901..20059000	AT1G53720	cyclophilin 59	*
Chr1:20066701..20066800	AT1G53750	regulatory particle triple-A 1A	*
Chr1:20072701..20072900	AT1G53770	O-fucosyltransferase family protein	*
Chr1:20076901..20077000	AT1G53780	peptidyl-prolyl cis-trans isomerases	*
Chr1:20083601..20083700	AT1G53800	no description	*
Chr1:20083601..20083700	AT1G53801	no description	*
Chr1:20136201..20136300	AT1G53910	related to AP2 12	*
Chr1:2017601..2017700	AT1G06590	no description	*
Chr1:20196101..20196200	AT1G54100	aldehyde dehydrogenase 7B4	*
Chr1:20217201..20217300	AT1G54150	E3 Ubiquitin ligase family protein	*
Chr1:20217201..20217300	AT1G54160	nuclear factor Y, subunit A5	36
Chr1:20221601..20221700	AT1G54170	CTC-interacting domain 3	*
Chr1:20229101..20229200	AT1G54180	BREVIS RADIX-like 3	*
Chr1:20257801..20257900	AT1G54260	winged-helix DN3binding transcription factor family protein	*
Chr1:20285701..20285900	AT1G54340	isocitrate dehydrogenase	*
Chr1:20305701..20305800	AT1G54390	PHD finger protein-related	*
Chr1:20336701..20336800	AT1G54450	Calcium-binding EF-hand family protein	*
Chr1:20350901..20351000	AT1G54490	exoribonuclease 4	*
Chr1:20383701..20383800	AT1G54570	Esterase/lipase/thioesterase family protein	*
Chr1:20407001..20407100	AT1G54650	Methyltransferase family protein	*
Chr1:20427501..20427600	AT1G54730	Major facilitator superfamily protein	*
Chr1:2043001..2043100	AT1G06670	nuclear DEIH-boxhelicase	*
Chr1:20538501..20538600	AT1G55040	zinc finger (Ran-binding) family protein	*
Chr1:20608201..20608300	AT1G55250	histone mono-ubiquitination 2	*
Chr1:20640901..20641000	AT1G55325	RNA polymerase II transcription mediators	*
Chr1:2064301..2064400	AT1G06720	P-loop containing nucleoside triphosphate hydrolases superfamily protein	*
Chr1:20656901..20657000	AT1G55350	calpain-type cysteine protease family	*
Chr1:20717101..20717200	AT1G55490	chaperonin 60 beta	*
Chr1:20721201..20721300	AT1G55500	evolutionarily conserved C-terminal region 4	*
Chr1:20724701..20724800	AT1G55510	branched-chain alpha-keto acid decarboxylase E1 beta subunit	*
Chr1:20732201..20732300	AT1G55535	no description	*
Chr1:20738401..20738500	AT1G55540	Nuclear pore complex protein	*
Chr1:2075201..2075300	AT1G06750	P-loop containing nucleoside triphosphate hydrolases superfamily protein	*
Chr1:20806301..20806400	AT1G55680	Transducin/WD40 repeat-like superfamily protein	*
Chr1:2081001..2081100	AT1G06770	DREB23interacting protein 1	*
Chr1:20832401..20832500	AT1G55730	cation exchanger 5	*
Chr1:2085501..2085600	AT1G06780	galacturonosyltransferase 6	*
Chr1:20863601..20863700	AT1G55810	uridine kinase-like 3	*
Chr1:20866601..20866700	AT1G55820	Kinase-related protein of unknown function (DUF1296)	*
Chr1:20884401..20884500	AT1G55860	ubiquitin-protein ligase 1	*
Chr1:20900301..20900400	AT1G55880	Pyridoxal-5'-phosphate-dependent enzyme family protein	*
Chr1:20904101..20904200	AT1G55900	Haloacid dehalogenase-like hydrolase (HAD) superfamily protein	*
Chr1:20909101..20909200	AT1G55915	zinc ion binding	*
Chr1:20921601..20921700	AT1G55930	CBS domain-containing protein / transporter associated domain-containing protein	*
Chr1:20927601..20927700	AT1G55960	Polyketide cyclase/dehydrase and lipid transport superfamily protein	57
Chr1:20933601..20933700	AT1G55970	histone acetyltransferase of the CBP family 4	*
Chr1:20939001..20939200	AT1G55980	FAD/NAD(P)-binding oxidoreductase family protein	*
Chr1:20946601..20946700	AT1G56000	FAD/NAD(P)-binding oxidoreductase family protein	*
Chr1:20946601..20946700	AT1G56010	NAC domain containing protein 1	*
Chr1:2094901..2095000	AT1G06820	carotenoid isomerase	*
Chr1:21001801..21001900	AT1G56140	Leucine-rich repeat transmembrane protein kinase	*
Chr1:21031701..21031800	AT1G56200	embryo defective 1303	*
Chr1:21083701..21083800	AT1G56310	Polynucleotidyl transferase, ribonuclease H-like superfamily protein	*
Chr1:21095801..21096100	AT1G56350	Peptide chain release factor 2	*
Chr1:21101501..21101600	AT1G56380	Mitochondrial transcription termination factor family protein	*
Chr1:2112501..2112600	AT1G06890	nodulin MtN21 /Eam3like transporter family protein	*
Chr1:21139901..21140000	AT1G56440	Tetratricopeptide repeat (TPR)-like superfamily protein	*
Chr1:21149201..21149300	AT1G56460	HIT zinc finger	*
Chr1:2116801..2116900	AT1G06900	Insulinase (Peptidase family M16) family protein	*
Chr1:21243301..21243400	AT1G56670	GDSL-like Lipase/Acylhydrolase superfamily protein	*
Chr1:21331701..21331800	AT1G57600	MBOAT (membrane bound O-acyl transferase) family protein	*
Chr1:21372401..21372500	AT1G57700	Protein kinase superfamily protein	*
Chr1:21396101..21396200	AT1G57770	FAD/NAD(P)-binding oxidoreductase family protein	*
Chr1:21416401..21416500	AT1G57820	Zinc finger (C3HC4-type RING finger) family protein	*
Chr1:21427001..21427100	AT1G57850	Toll-Interleukin-Resistance (TIR) domain family protein	*
Chr1:21432801..21432900	AT1G57870	shaggy-like kinase 42	*
Chr1:21494101..21494200	AT1G58060	RNA helicase family protein	*
Chr1:21503701..21503800	AT1G58070	no description	*
Chr1:21506201..21506300	AT1G58080	ATP phosphoribosyl transferase 1	*
Chr1:21515701..21515800	AT1G58110	Basic-leucine zipper (bZIP) transcription factor family protein	*
Chr1:21521701..21521800	AT1G58120	no description	*
Chr1:21521701..21521800	AT1G58122	conserved peptide upstream open reading frame 45	*
Chr1:21543101..21543200	AT1G58190	receptor like protein 9	*
Chr1:21558601..21558700	AT1G58220	Homeodomain-like superfamily protein	*
Chr1:21567701..21567900	AT1G58230	binding	*
Chr1:21590901..21591000	AT1G58250	Golgi-body localisation protein domain	*
Chr1:2162201..2162300	AT1G07040	no description	*
Chr1:21698101..21698200	AT1G58400	Disease resistance protein (CC-NBS-LRR class) family	*
Chr1:21712201..21712300	AT1G58430	GDSL-like Lipase/Acylhydrolase family protein	*
Chr1:21737501..21737600	AT1G58520	lipases	*
Chr1:2182501..2182600	AT1G07110	fructose-2,6-bisphosphatase	*
Chr1:21849301..21849600	AT1G59453	5block binding subunit of TFIIIC	*
Chr1:21863001..21863100	AT1G59520	CW7	*
Chr1:21874901..21875000	AT1G59540	P-loop containing nucleoside triphosphate hydrolases superfamily protein	*
Chr1:21882801..21882900	AT1G59560	E3 Ubiquitin ligase family protein	*
Chr1:21890501..21890600	AT1G59600	ZCW7	*
Chr1:21895501..21895600	AT1G59610	dynamin-like 3	*
Chr1:21928001..21928100	AT1G59660	Nucleoporin autopeptidase	*
Chr1:21981401..21981500	AT1G59750	auxin response factor 1	*
Chr1:21986301..21986400	AT1G59760	RNA helicase, ATP-dependent, SK12/DOB1 protein	*
Chr1:22013201..22013300	AT1G59820	aminophospholipid ATPase 3	*
Chr1:22029101..22029200	AT1G59840	cofactor assembly of complex C	*
Chr1:22029101..22029200	AT1G59850	ARM repeat superfamily protein	*
Chr1:22038601..22038700	AT1G59870	ABC-2 and Plant PDR ABC-type transporter family protein	*
Chr1:22049901..22050000	AT1G59890	SIN3-like 5	*
Chr1:22053201..22053300	AT1G59900	pyruvate dehydrogenase complex E1 alpha subunit	*
Chr1:2209801..2209900	AT1G07200	Double Clp-N motif-containing P-loop nucleoside triphosphate hydrolases superfamily protein	*
Chr1:22121701..22121800	AT1G60050	Nodulin MtN21 /Eam3like transporter family protein	*
Chr1:22145101..22145200	AT1G60070	Adaptor protein complex AP-1, gamma subunit	*
Chr1:22152601..22152700	AT1G60080	3'-5'-exoribonuclease family protein	*
Chr1:22177201..22177300	AT1G60140	trehalose phosphate synthase	*
Chr1:22189201..22189300	AT1G60160	Potassium transporter family protein	*
Chr1:22201901..22202000	AT1G60200	splicing factor PWI domain-containing protein / RNA recognition motif (RRM)-containing protein	*
Chr1:22262501..22262600	AT1G60420	DC1 domain-containing protein	*
Chr1:22286601..22286700	AT1G60490	vacuolar protein sorting 34	*
Chr1:22299901..22300000	AT1G60525	no description	*
Chr1:22299901..22300000	AT1G60530	Dynamin related protein 4A	*
Chr1:22309301..22309400	AT1G60560	SWIM zinc finger family protein	*
Chr1:22338101..22338200	AT1G60640	no description	*
Chr1:22367701..22368000	AT1G60770	Tetratricopeptide repeat (TPR)-like superfamily protein	*
Chr1:22412901..22413000	AT1G60890	Phosphatidylinositol-4-phosphate 5-kinase family protein	*
Chr1:22425801..22425900	AT1G60900	U2 snRNP auxilliary factor, large subunit, splicing factor	*
Chr1:22432701..22432800	AT1G60930	RECQ helicase L4B	*
Chr1:22448301..22448400	AT1G60970	SNARE-like superfamily protein	*
Chr1:22463801..22463900	AT1G60990	Glycine cleavage T-protein family	*
Chr1:22466601..22466700	AT1G60995	no description	*
Chr1:22479901..22480000	AT1G61030	WAPL (Wings apart-like protein regulation of heterochromatin) protein	*
Chr1:22509101..22509200	AT1G61100	disease resistance protein (TIR class), putative	*
Chr1:22540001..22540100	AT1G61140	SNF2 domain-containing protein / helicase domain-containing protein / zinc finger protein-related	*
Chr1:22544401..22544600	AT1G61150	LisH and RanBPM domains containing protein	*
Chr1:22568501..22568600	AT1G61210	Transducin/WD40 repeat-like superfamily protein	*
Chr1:2261901..2262000	AT1G07360	CCCH-type zinc fingerfamily protein with RN3binding domain	*
Chr1:22640701..22640800	AT1G61360	S-locus lectin protein kinase family protein	*
Chr1:22654601..22654800	AT1G61400	S-locus lectin protein kinase family protein	*
Chr1:22661101..22661200	AT1G61415	no description	134
Chr1:22661101..22661200	AT1G61420	S-locus lectin protein kinase family protein	*
Chr1:22675101..22675500	AT1G61460	S-locus protein kinase, putative	*
Chr1:22679701..22680100	AT1G61475	ATP binding	330
Chr1:22706201..22706300	AT1G61550	S-locus lectin protein kinase family protein	*
Chr1:22711401..22711500	AT1G61560	Seven transmembrane MLO family protein	*
Chr1:2273801..2273900	AT1G07390	receptor like protein 1	*
Chr1:22837201..22837300	AT1G61820	beta glucosidase 46	*
Chr1:22883101..22883200	AT1G61900	no description	*
Chr1:22906701..22907000	AT1G61970	Mitochondrial transcription termination factor family protein	*
Chr1:22909501..22909600	AT1G61980	Mitochondrial transcription termination factor family protein	87
Chr1:2294101..2294200	AT1G07470	Transcription factor IIA, alpha/beta subunit	*
Chr1:22957701..22957800	AT1G62110	Mitochondrial transcription termination factor family protein	76
Chr1:2297401..2297500	AT1G07480	Transcription factor IIA, alpha/beta subunit	*
Chr1:23038801..23038900	AT1G62310	transcription factor jumonji (jmjC) domain-containing protein	*
Chr1:23048401..23048500	AT1G62330	O-fucosyltransferase family protein	*
Chr1:23059201..23059300	AT1G62360	KNOX/ELK homeobox transcription factor	*
Chr1:2314701..2314800	AT1G07530	SCARECROW-like 14	*
Chr1:23176201..23176600	AT1G62580	Flavin-binding monooxygenase family protein	*
Chr1:23177801..23177900	AT1G62590	pentatricopeptide (PPR) repeat-containing protein	*
Chr1:23194001..23194100	AT1G62640	3-ketoacyl-acyl carrier protein synthase III	*
Chr1:23205401..23205500	AT1G62670	rna processing factor 2	*
Chr1:23224501..23224700	AT1G62710	beta vacuolar processing enzyme	*
Chr1:23230101..23230200	AT1G62730	Terpenoid synthases superfamily protein	*
Chr1:23237601..23237700	AT1G62760	Plant invertase/pectin methylesterase inhibitor superfamily protein	*
Chr1:23265801..23265900	AT1G62830	LSD1-like 1	*
Chr1:23273401..23273500	AT1G62850	Class I peptide chain release factor	*
Chr1:23284501..23284600	AT1G62870	no description	*
Chr1:23300001..23300100	AT1G62910	Pentatricopeptide repeat (PPR) superfamily protein	*
Chr1:23307701..23307800	AT1G62930	Tetratricopeptide repeat (TPR)-like superfamily protein	*
Chr1:23318601..23318700	AT1G62960	ACC synthase 10	*
Chr1:23324801..23324900	AT1G62970	Chaperone DnaJ-domain superfamily protein	*
Chr1:23355601..23355700	AT1G63020	nuclear RNA polymerase D1A	*
Chr1:23420501..23420600	AT1G63150	Tetratricopeptide repeat (TPR)-like superfamily protein	*
Chr1:23428501..23428600	AT1G63180	UDP-D-glucose/UDP-D-galactose 4-epimerase 3	*
Chr1:23457601..23457700	AT1G63240	no description	*
Chr1:23464701..23464800	AT1G63250	DEA(D/H)-box RNA helicase family protein	*
Chr1:23484101..23484200	AT1G63300	Myosin heavy chain-related protein	*
Chr1:23489301..23489400	AT1G63320	Pentatricopeptide repeat (PPR) superfamily protein	*
Chr1:23490601..23491000	AT1G63330	Pentatricopeptide repeat (PPR) superfamily protein	*
Chr1:23491901..23492100	AT1G63340	Flavin-containing monooxygenase family protein	*
Chr1:23508001..23508100	AT1G63400	Pentatricopeptide repeat (PPR) superfamily protein	*
Chr1:23523501..23523700	AT1G63430	Leucine-rich repeat protein kinase family protein	*
Chr1:23536801..23536900	AT1G63470	AT hook motif DN3binding family protein	*
Chr1:23540001..23540100	AT1G63480	AT hook motif DN3binding family protein	*
Chr1:23569601..23569700	AT1G63540	hydroxyproline-rich glycoprotein family protein	106
Chr1:23569601..23569700	AT1G63550	Receptor-like protein kinase-related family protein	*
Chr1:23584701..23584800	AT1G63610	no description	*
Chr1:23605501..23605600	AT1G63660	GMP synthase (glutamine-hydrolyzing), putative / glutamine amidotransferase, putative	*
Chr1:23616501..23616600	AT1G63680	acid-amino acid ligases	*
Chr1:23626401..23626500	AT1G63700	Protein kinase superfamily protein	*
Chr1:23660401..23660500	AT1G63770	Peptidase M1 family protein	*
Chr1:23698701..23698800	AT1G63850	BTB/POZ domain-containing protein	7
Chr1:2372601..2372700	AT1G07670	endomembrane-type C3ATPase 4	*
Chr1:23731401..23731500	AT1G63940	monodehydroascorbate reductase 6	*
Chr1:23763801..23763900	AT1G64050	no description	*
Chr1:23799801..23799900	AT1G64110	P-loop containing nucleoside triphosphate hydrolases superfamily protein	*
Chr1:23805701..23805800	AT1G64140	no description	*
Chr1:23805701..23805800	AT1G64142	conserved peptide upstream open reading frame 23	*
Chr1:23811501..23811600	AT1G64150	Uncharacterized protein family (UPF0016)	*
Chr1:23866801..23866900	AT1G64310	Tetratricopeptide repeat (TPR)-like superfamily protein	*
Chr1:23924201..23924500	AT1G64405	no description	135
Chr1:23939101..23939200	AT1G64440	NAD(P)-binding Rossmann-fold superfamily protein	*
Chr1:23997801..23997900	AT1G64600	methyltransferases	*
Chr1:23999301..23999400	AT1G64610	Transducin/WD40 repeat-like superfamily protein	*
Chr1:24021001..24021100	AT1G64628	conserved peptide upstream open reading frame 57	*
Chr1:24021001..24021100	AT1G64630	with no lysine (K) kinase 10	*
Chr1:24066501..24066600	AT1G64790	ILITYHIA	*
Chr1:24099601..24099700	AT1G64860	sigma factor A	*
Chr1:24134501..24134800	AT1G64970	gamma-tocopherol methyltransferase	*
Chr1:2415101..2415400	AT1G07795	no description	134
Chr1:24167801..24167900	AT1G65060	4-coumarate:CoA ligase 3	*
Chr1:24175201..24175300	AT1G65070	DNA mismatch repair protein MutS, type 2	*
Chr1:24178001..24178100	AT1G65080	Membrane insertion protein, OxaA/YidC with tetratricopeptide repeat domain	*
Chr1:24186501..24186600	AT1G65110	Ubiquitin carboxyl-terminal hydrolase-related protein	*
Chr1:24192601..24192700	AT1G65120	Ubiquitin carboxyl-terminal hydrolase-related protein	*
Chr1:24246301..24246400	AT1G65280	DNAJ heat shock N-terminal domain-containing protein	*
Chr1:24302501..24302600	AT1G65430	IBR domain-containing protein	*
Chr1:24308201..24308300	AT1G65440	global transcription factor group B1	*
Chr1:24320701..24320800	AT1G65470	chromatin assembly factor-1 (FASCIATA1) (FAS1)	*
Chr1:24360001..24360100	AT1G65510	no description	80
Chr1:24365101..24365400	AT1G65540	LETM1-like protein	*
Chr1:24381201..24381300	AT1G65580	Endonuclease/exonuclease/phosphatase family protein	*
Chr1:24419701..24419800	AT1G65660	Pre-mRNA splicing Prp18-interacting factor	*
Chr1:24438101..24438200	AT1G65710	no description	*
Chr1:244501..244600	AT1G01670	RING/U-box superfamily protein	*
Chr1:24476201..24476300	AT1G65800	receptor kinase 2	*
Chr1:24478101..24478200	AT1G65810	P-loop containing nucleoside triphosphate hydrolases superfamily protein	*
Chr1:24549701..24549800	AT1G65950	Protein kinase superfamily protein	*
Chr1:24594301..24594400	AT1G66060	Family of unknown function (DUF577)	*
Chr1:2469601..2469700	AT1G07970	no description	*
Chr1:24696501..24696600	AT1G66260	RN3binding (RRM/RBD/RNP motifs) family protein	*
Chr1:24730001..24730100	AT1G66330	senescence-associated family protein	*
Chr1:24735201..24735300	AT1G66340	Signal transduction histidine kinase, hybrid-type, ethylene sensor	*
Chr1:247401..247500	AT1G01680	plant U-box 54	*
Chr1:24774401..24774500	AT1G66410	calmodulin 4	*
Chr1:24819901..24820000	AT1G66530	Arginyl-tRNA synthetase, class Ic	*
Chr1:24837401..24837500	AT1G66570	sucrose-proton symporter 7	79
Chr1:24885001..24885400	AT1G66730	DNA LIGASE 6	*
Chr1:24909901..24910000	AT1G66780	MATE efflux family protein	*
Chr1:24943301..24943400	AT1G66860	Class I glutamine amidotransferase-like superfamily protein	*
Chr1:24954201..24954300	AT1G66880	Protein kinase superfamily protein	*
Chr1:24961701..24961800	AT1G66900	alpha/beta-Hydrolases superfamily protein	85
Chr1:24961701..24961800	AT1G66910	Protein kinase superfamily protein	*
Chr1:2497101..2497200	AT1G08040	Protein of unknown function (DUF707)	*
Chr1:24983901..24984000	AT1G66950	pleiotropic drug resistance 11	*
Chr1:24997201..24997300	AT1G66980	suppressor of npr1-1 constitutive 4	9
Chr1:25038401..25038500	AT1G67060	no description	*
Chr1:25057401..25057600	AT1G67105	no description	121
Chr1:2506001..2506100	AT1G08060	ATP-dependent helicase family protein	*
Chr1:25071201..25071300	AT1G67120	ATPases	*
Chr1:25105101..25105300	AT1G67140	HEAT repeat-containing protein	*
Chr1:25133901..25134000	AT1G67190	F-box/RNI-like superfamily protein	*
Chr1:251501..251600	AT1G01690	putative recombination initiation defects 3	*
Chr1:25151801..25151900	AT1G67230	little nuclei1	*
Chr1:25189001..25189100	AT1G67280	Glyoxalase/Bleomycin resistance protein/Dioxygenase superfamily protein	*
Chr1:25199201..25199300	AT1G67310	Calmodulin-binding transcription activator protein with CG-1 and Ankyrin domains	*
Chr1:25246001..25246100	AT1G67390	F-box family protein	*
Chr1:25257801..25257900	AT1G67420	Zn-dependent exopeptidases superfamily protein	*
Chr1:25264601..25264700	AT1G67440	Minichromosome maintenance (MCM2/3/5) family protein	*
Chr1:25279101..25279200	AT1G67481	no description	*
Chr1:25282001..25282100	AT1G67490	glucosidase 1	*
Chr1:25293101..25293200	AT1G67500	recovery protein 3	*
Chr1:25303701..25303800	AT1G67520	lectin protein kinase family protein	*
Chr1:25309001..25309100	AT1G67530	ARM repeat superfamily protein	*
Chr1:25326701..25326800	AT1G67570	Protein of unknown function (DUF3537)	*
Chr1:25328501..25328600	AT1G67580	Protein kinase superfamily protein	*
Chr1:25364701..25364800	AT1G67660	Restriction endonuclease, type II-like superfamily protein	*
Chr1:25370501..25370600	AT1G67690	Zincin-like metalloproteases family protein	*
Chr1:25387801..25387900	AT1G67720	Leucine-rich repeat protein kinase family protein	*
Chr1:25393201..25393300	AT1G67730	beta-ketoacyl reductase 1	*
Chr1:2540201..2540300	AT1G08125	S-adenosyl-L-methionine-dependent methyltransferases superfamily protein	*
Chr1:25422201..25422500	AT1G67800	Copine (Calcium-dependent phospholipid-binding protein) family	*
Chr1:2543501..2543600	AT1G08130	DNA ligase 1	*
Chr1:25450301..25450400	AT1G67870	glycine-rich protein	*
Chr1:25452601..25452700	AT1G67875	no description	1
Chr1:25482901..25483200	AT1G67960	no description	*
Chr1:25490701..25490800	AT1G67990	S-adenosyl-L-methionine-dependent methyltransferases superfamily protein	*
Chr1:25511601..25511700	AT1G68060	microtubule-associated proteins 70-1	*
Chr1:25523201..25523300	AT1G68100	ZIP metal ion transporter family	*
Chr1:25560401..25560500	AT1G68190	5box zinc finger family protein	*
Chr1:25600801..25600900	AT1G68310	Protein of unknown function (DUF59)	*
Chr1:25631901..25632100	AT1G68370	Chaperone DnaJ-domain superfamily protein	*
Chr1:2571401..2571500	AT1G08190	vacuolar protein sorting 41	*
Chr1:25755501..25755600	AT1G68580	agenet domain-containing protein / bromo-adjacent homology (BAH) domain-containing protein	*
Chr1:25761101..25761200	AT1G68600	Aluminium activated malate transporter family protein	*
Chr1:25790601..25790700	AT1G68690	Protein kinase superfamily protein	*
Chr1:25794401..25794500	AT1G68710	ATPase E1-E2 type family protein / haloacid dehalogenase-like hydrolase family protein	*
Chr1:25890601..25890700	AT1G68872	no description	*
Chr1:25899201..25899300	AT1G68890	magnesium ion binding	*
Chr1:2592401..2592500	AT1G08260	DNA polymerase epsilon catalytic subunit	*
Chr1:25945301..25945400	AT1G69020	Prolyl oligopeptidase family protein	*
Chr1:25966701..25966800	AT1G69060	Chaperone DnaJ-domain superfamily protein	*
Chr1:25969801..25969900	AT1G69070	no description	*
Chr1:26023601..26023700	AT1G69220	Protein kinase superfamily protein	*
Chr1:26047501..26047600	AT1G69280	no description	*
Chr1:26047501..26047600	AT1G69290	Pentatricopeptide repeat (PPR) superfamily protein	*
Chr1:26072901..26073000	AT1G69360	Plant protein of unknown function (DUF863)	*
Chr1:26223001..26223200	AT1G69710	Regulator of chromosome condensation (RCC1) family with FYVE zinc finger domain	*
Chr1:26233101..26233200	AT1G69740	Aldolase superfamily protein	*
Chr1:26251901..26252200	AT1G69770	chromomethylase 3	*
Chr1:26289201..26289300	AT1G69830	alpha-amylase-like 3	*
Chr1:2632601..2632700	AT1G08340	Rho GTPase activating protein with PAK-box/P21-Rho-binding domain	*
Chr1:2632601..2632700	AT1G08350	Endomembrane protein 70 protein family	110
Chr1:26343501..26343800	AT1G69940	Pectin lyase-like superfamily protein	*
Chr1:26381501..26381700	AT1G70040	Protein of unknown function (DUF1163)	*
Chr1:2639201..2639300	AT1G08370	decapping 1	*
Chr1:26404501..26404600	AT1G70100	no description	*
Chr1:26455401..26455500	AT1G70250	receptor serine/threonine kinase, putative	*
Chr1:2647401..2647500	AT1G08410	P-loop containing nucleoside triphosphate hydrolases superfamily protein	*
Chr1:26490901..26491000	AT1G70320	ubiquitin-protein ligase 2	*
Chr1:2654001..2654100	AT1G08420	BRI1 suppressor 1 (BSU1)-like 2	*
Chr1:26547401..26547500	AT1G70430	Protein kinase superfamily protein	*
Chr1:26584401..26584500	AT1G70518	no description	*
Chr1:26611401..26611500	AT1G70570	anthranilate phosphoribosyltransferase, putative	*
Chr1:26620001..26620100	AT1G70590	F-box family protein	*
Chr1:26630001..26630100	AT1G70620	cyclin-related	*
Chr1:26639201..26639400	AT1G70650	Ran BP2/NZF zinc finger-like superfamily protein	*
Chr1:26689301..26689400	AT1G70770	Protein of unknown function DUF2359, transmembrane	*
Chr1:26710801..26710900	AT1G70830	MLP-like protein 28	*
Chr1:26713701..26714000	AT1G70840	MLP-like protein 31	*
Chr1:26716601..26716700	AT1G70850	MLP-like protein 34	*
Chr1:2673401..2673500	AT1G08460	histone deacetylase 8	*
Chr1:26786901..26787000	AT1G71010	FORMS APLOID AND BINUCLEATE CELLS 1C	*
Chr1:26813701..26813800	AT1G71090	Auxin efflux carrier family protein	*
Chr1:26820101..26820200	AT1G71110	no description	*
Chr1:26843201..26843300	AT1G71220	UDP-glucose:glycoprotein glucosyltransferases	*
Chr1:26858601..26858900	AT1G71240	Plant protein of unknown function (DUF639)	*
Chr1:2685901..2686000	AT1G08490	chloroplastic NIFS-like cysteine desulfurase	*
Chr1:26864801..26864900	AT1G71270	Vps52 / Sac2 family	*
Chr1:26877501..26877600	AT1G71300	Vps52 / Sac2 family	*
Chr1:26877501..26877600	AT1G71310	cobalt ion binding	145
Chr1:26890001..26890100	AT1G71350	eukaryotic translation initiation factor SUI1 family protein	*
Chr1:26893301..26893400	AT1G71360	Galactose-binding protein	*
Chr1:26914201..26914300	AT1G71410	ARM repeat superfamily protein	*
Chr1:2691701..2691900	AT1G08510	fatty acyl-ACP thioesterases B	*
Chr1:26928801..26928900	AT1G71460	Pentatricopeptide repeat (PPR-like) superfamily protein	*
Chr1:26941101..26941200	AT1G71528	no description	*
Chr1:26941101..26941200	AT1G71530	Protein kinase superfamily protein	*
Chr1:2698201..2698300	AT1G08520	ALBINA 1	*
Chr1:27001901..27002000	AT1G71800	cleavage stimulating factor 64	*
Chr1:27010201..27010300	AT1G71820	SEC6	*
Chr1:27033901..27034000	AT1G71870	MATE efflux family protein	*
Chr1:2704401..2704500	AT1G08540	RNApolymerase sigma subunit 2	*
Chr1:2708701..2708800	AT1G08550	non-photochemical quenching 1	*
Chr1:27125701..27126000	AT1G72090	Methylthiotransferase	*
Chr1:27167901..27168000	AT1G72190	D-isomer specific 2-hydroxyacid dehydrogenase family protein	*
Chr1:27193901..27194000	AT1G72250	Di-glucose binding protein with Kinesin motor domain	*
Chr1:2719701..2719800	AT1G08590	Leucine-rich receptor-like protein kinase family protein	*
Chr1:2719701..2719800	AT1G08592	no description	*
Chr1:272101..272200	AT1G01730	no description	40
Chr1:272101..272200	AT1G01740	Protein kinase protein with tetratricopeptide repeat domain	89
Chr1:27219001..27219100	AT1G72300	Leucine-rich receptor-like protein kinase family protein	*
Chr1:27231501..27231600	AT1G72320	pumilio 23	*
Chr1:27235301..27235400	AT1G72330	alanine aminotransferase 2	*
Chr1:27247501..27247600	AT1G72390	no description	*
Chr1:27253701..27253800	AT1G72410	COP1-interacting protein-related	*
Chr1:27262001..27262100	AT1G72420	NADH:ubiquinone oxidoreductase intermediate-associated protein 30	*
Chr1:27271801..27271900	AT1G72440	CCAAT-binding factor	*
Chr1:27325401..27325500	AT1G72560	ARM repeat superfamily protein	*
Chr1:27350601..27350700	AT1G72650	TRF-like 6	*
Chr1:27375501..27375600	AT1G72710	casein kinase 1-like protein 2	*
Chr1:27378101..27378200	AT1G72730	DEA(D/H)-box RNA helicase family protein	*
Chr1:27412501..27412600	AT1G72840	Disease resistance protein (TIR-NBS-LRR class)	*
Chr1:2741501..2741600	AT1G08620	Transcription factor jumonji (jmj) family protein / zinc finger (C5HC2 type) family protein	*
Chr1:27448101..27448400	AT1G72960	Root hair defective 3 GTP-binding protein (RHD3)	*
Chr1:27459901..27460000	AT1G72990	beta-galactosidase 17	*
Chr1:27471701..27471800	AT1G73020	no description	*
Chr1:27474701..27474800	AT1G73030	SNF7 family protein	*
Chr1:27505101..27505200	AT1G73150	global transcription factor group E3	*
Chr1:27580701..27580800	AT1G73360	homeodomain GLABROUS 11	*
Chr1:27592601..27592700	AT1G73390	Endosomal targeting BRO1-like domain-containing protein	*
Chr1:27599801..27599900	AT1G73400	Pentatricopeptide repeat (PPR) superfamily protein	11
Chr1:27607201..27607300	AT1G73430	sec34-like family protein	*
Chr1:27614301..27614400	AT1G73450	Protein kinase superfamily protein	*
Chr1:27626701..27626800	AT1G73470	no description	*
Chr1:2763501..2763600	AT1G08680	ARF GAP-like zinc finger-containing protein ZIGA4	*
Chr1:27695101..27695200	AT1G73660	protein tyrosine kinase family protein	*
Chr1:27729001..27729100	AT1G73720	transducin family protein / WD-40 repeat family protein	*
Chr1:27794001..27794100	AT1G73920	alpha/beta-Hydrolases superfamily protein	*
Chr1:27827301..27827400	AT1G73990	signal peptide peptidase	*
Chr1:27862501..27862600	AT1G74088	no description	*
Chr1:27863801..27863900	AT1G74090	desulfo-glucosinolate sulfotransferase 18	*
Chr1:27864601..27864700	AT1G74100	sulfotransferase 16	*
Chr1:27889101..27889200	AT1G74160	no description	*
Chr1:27911401..27911500	AT1G74210	PLC-like phosphodiesterases superfamily protein	*
Chr1:27922401..27922500	AT1G74250	DNAJ heat shock N-terminal domain-containing protein	13
Chr1:27926301..27926400	AT1G74260	purine biosynthesis 4	*
Chr1:27930301..27930600	AT1G74280	alpha/beta-Hydrolases superfamily protein	*
Chr1:27957801..27957900	AT1G74360	Leucine-rich repeat protein kinase family protein	*
Chr1:27961801..27961900	AT1G74390	Polynucleotidyl transferase, ribonuclease H-like superfamily protein	*
Chr1:28022301..28022400	AT1G74580	Pentatricopeptide repeat (PPR) superfamily protein	*
Chr1:28062901..28063000	AT1G74690	IQ-domain 31	*
Chr1:2807101..2807200	AT1G08760	Plant protein of unknown function (DUF936)	*
Chr1:28073201..28073300	AT1G74710	ADC synthase superfamily protein	*
Chr1:28088201..28088300	AT1G74750	Pentatricopeptide repeat (PPR) superfamily protein	*
Chr1:28097401..28097500	AT1G74780	Nodulin-like / Major Facilitator Superfamily protein	*
Chr1:28121001..28121100	AT1G74850	plastid transcriptionally active 2	*
Chr1:28136001..28136100	AT1G74910	ADP-glucose pyrophosphorylase family protein	*
Chr1:28153501..28153600	AT1G74960	fatty acid biosynthesis 1	*
Chr1:28167801..28167900	AT1G75010	GTP binding	*
Chr1:28228001..28228100	AT1G75210	HAD-superfamily hydrolase, subfamily IG, 5'-nucleotidase	*
Chr1:28256101..28256200	AT1G75295	no description	*
Chr1:28256101..28256200	AT1G75300	Nmr3like negative transcriptional regulator family protein	*
Chr1:28262201..28262300	AT1G75310	auxin-like 1 protein	*
Chr1:28278401..28278500	AT1G75370	Sec14p-like phosphatidylinositol transfer family protein	*
Chr1:28300301..28300400	AT1G75410	BEL1-like homeodomain 3	*
Chr1:28410001..28410100	AT1G75660	5'-3' exoribonuclease 3	*
Chr1:2845701..2845900	AT1G08860	Calcium-dependent phospholipid-binding Copine family protein	*
Chr1:28476901..28477000	AT1G75840	RAC-like GTP binding protein 5	*
Chr1:28479801..28479900	AT1G75850	VPS35 homolog B	*
Chr1:28525401..28525500	AT1G75990	PAM domain (PCI/PINT associated module) protein	*
Chr1:28535201..28535300	AT1G76030	ATPase, V1 complex, subunit B protein	*
Chr1:28562001..28562100	AT1G76130	alpha-amylase-like 2	*
Chr1:285801..285900	AT1G01790	K+ efflux antiporter 1	*
Chr1:28612701..28612800	AT1G76260	DWD (DDB1-binding WD40 protein) hypersensitive to ABA 2	*
Chr1:28614801..28614900	AT1G76270	O-fucosyltransferase family protein	*
Chr1:28618101..28618200	AT1G76280	Tetratricopeptide repeat (TPR)-like superfamily protein	*
Chr1:28633201..28633300	AT1G76320	FAR1-related sequence 4	*
Chr1:28656901..28657000	AT1G76390	ARM repeat superfamily protein	*
Chr1:28720201..28720300	AT1G76530	Auxin efflux carrier family protein	*
Chr1:28720201..28720300	AT1G76540	cyclin-dependent kinase B2	28
Chr1:28738101..28738200	AT1G76580	Squamosa promoter-binding protein-like (SBP domain) transcription factor family protein	*
Chr1:28762101..28762200	AT1G76630	Tetratricopeptide repeat (TPR)-like superfamily protein	*
Chr1:28817801..28817900	AT1G76780	HSP20-like chaperones superfamily protein	*
Chr1:28834301..28834400	AT1G76810	eukaryotic translation initiation factor 2 (eIF-2) family protein	*
Chr1:28850801..28850900	AT1G76850	exocyst complex component sec5	*
Chr1:28884001..28884100	AT1G76900	tubby like protein 1	*
Chr1:2891801..2892000	AT1G09000	NPK1-related protein kinase 1	*
Chr1:28950401..28950600	AT1G77030	hydrolases, acting on acid anhydrides, in phosphorus-containing anhydrides	*
Chr1:28985501..28985600	AT1G77140	vacuolar protein sorting 45	*
Chr1:2901701..2901800	AT1G09020	homolog of yeast sucrose nonfermenting 4	*
Chr1:29032801..29032900	AT1G77280	Protein kinase protein with adenine nucleotide alpha hydrolases-like domain	*
Chr1:29044401..29044500	AT1G77300	histone methyltransferases(H3-K4 specific)	*
Chr1:29055601..29055700	AT1G77310	no description	*
Chr1:29058501..29058700	AT1G77320	transcription coactivators	*
Chr1:29072201..29072300	AT1G77360	Tetratricopeptide repeat (TPR)-like superfamily protein	*
Chr1:29075701..29075800	AT1G77380	amino acid permease 3	*
Chr1:29108201..29108300	AT1G77460	Armadillo/beta-catenin-like repeat	*
Chr1:29115401..29115500	AT1G77480	Eukaryotic aspartyl protease family protein	*
Chr1:29119001..29119100	AT1G77490	thylakoidal ascorbate peroxidase	*
Chr1:29145201..29145300	AT1G77580	Plant protein of unknown function (DUF869)	*
Chr1:29155601..29155700	AT1G77600	ARM repeat superfamily protein	*
Chr1:29167301..29167400	AT1G77610	Eam3like transporter family protein	*
Chr1:29170601..29170700	AT1G77620	P-loop containing nucleoside triphosphate hydrolases superfamily protein	*
Chr1:29193001..29193100	AT1G77680	Ribonuclease II/R family protein	*
Chr1:29223101..29223200	AT1G77740	phosphatidylinositol-4-phosphate 5-kinase 2	*
Chr1:29230701..29230800	AT1G77750	Ribosomal protein S13/S18 family	*
Chr1:29316101..29316200	AT1G77980	AGAMOUS-like 66	*
Chr1:29348901..29349000	AT1G78050	phosphoglycerate/bisphosphoglycerate mutase	*
Chr1:2937501..2937600	AT1G09100	26S proteasome AA3ATPase subunit RPT5B	*
Chr1:29401701..29402000	AT1G78130	Major facilitator superfamily protein	201
Chr1:29401701..29402000	AT1G78140	S-adenosyl-L-methionine-dependent methyltransferases superfamily protein	241
Chr1:2940801..2941100	AT1G09130	ATP-dependent caseinolytic (Clp) protease/crotonase family protein	*
Chr1:2944901..2945000	AT1G09140	SERINE-ARGININE PROTEIN 30	*
Chr1:29455101..29455200	AT1G78280	transferases, transferring glycosyl groups	*
Chr1:2948401..2948500	AT1G09150	pseudouridine synthase and archaeosine transglycosylase (PUA) domain-containing protein	*
Chr1:29535701..29535800	AT1G78510	solanesyl diphosphate synthase 1	*
Chr1:2953701..2953800	AT1G09160	Protein phosphatase 2C family protein	*
Chr1:29570101..29570200	AT1G78610	mechanosensitive channel of small conductance-like 6	*
Chr1:29595101..29595200	AT1G78680	gamma-glutamyl hydrolase 2	*
Chr1:29654501..29654600	AT1G78880	Ubiquitin-specific protease family C19-related protein	*
Chr1:29654501..29654600	AT1G78882	conserved peptide upstream open reading frame 56	*
Chr1:29674401..29674500	AT1G78920	vacuolar H+-pyrophosphatase 2	*
Chr1:29681301..29681400	AT1G78940	Protein kinase protein with adenine nucleotide alpha hydrolases-like domain	*
Chr1:2968801..2968900	AT1G09195	no description	*
Chr1:29691001..29691100	AT1G78955	camelliol C synthase 1	*
Chr1:29718801..29718900	AT1G79000	histone acetyltransferase of the CBP family 1	*
Chr1:29728501..29728700	AT1G79020	Enhancer of polycomb-like transcription factor protein	*
Chr1:29731101..29731200	AT1G79030	Chaperone DnaJ-domain superfamily protein	*
Chr1:29773501..29773600	AT1G79150	binding	*
Chr1:2978001..2978100	AT1G09220	Pentatricopeptide repeat (PPR) superfamily protein	*
Chr1:29782301..29782700	AT1G79170	no description	321
Chr1:29790501..29790700	AT1G79190	ARM repeat superfamily protein	*
Chr1:29802001..29802100	AT1G79230	mercaptopyruvate sulfurtransferase 1	*
Chr1:29822101..29822200	AT1G79280	nuclear pore anchor	*
Chr1:29868601..29868700	AT1G79410	organic cation/carnitine transporter5	*
Chr1:29885001..29885100	AT1G79440	aldehyde dehydrogenase 5F1	*
Chr1:29892901..29893000	AT1G79460	Terpenoid cyclases/Protein prenyltransferases superfamily protein	*
Chr1:29925501..29925600	AT1G79550	phosphoglycerate kinase	*
Chr1:29927901..29928000	AT1G79560	FTSH protease 12	*
Chr1:29964101..29964200	AT1G79630	Protein phosphatase 2C family protein	*
Chr1:29972901..29973000	AT1G79650	Rad23 UV excision repair protein family	*
Chr1:2997601..2997700	AT1G09270	importin alpha isoform 4	*
Chr1:29987801..29987900	AT1G79690	nudix hydrolase homolog 3	*
Chr1:30004701..30004800	AT1G79740	hAT transposon superfamily	*
Chr1:30007901..30008000	AT1G79750	NADP-malic enzyme 4	*
Chr1:3002001..3002100	AT1G09290	no description	*
Chr1:30025401..30025500	AT1G79820	Major facilitator superfamily protein	*
Chr1:30029401..30029500	AT1G79830	golgin candidate 5	*
Chr1:30051301..30051400	AT1G79890	RAD3-like DN3binding helicase protein	*
Chr1:30059901..30060000	AT1G79920	Heat shock protein 70 (Hsp 70) family protein	*
Chr1:30072501..30072600	AT1G79940	DnaJ / Sec63 Brl domains-containing protein	*
Chr1:30076701..30076800	AT1G79950	RAD3-like DN3binding helicase protein	*
Chr1:3008001..3008100	AT1G09300	Metallopeptidase M24 family protein	*
Chr1:30094101..30094200	AT1G80000	CASC3/Barentsz eIF4AIII binding	*
Chr1:30106001..30106100	AT1G80030	Molecular chaperone Hsp40/DnaJ family protein	*
Chr1:30119401..30119500	AT1G80070	Pre-mRN3processing-splicing factor	*
Chr1:30149601..30149700	AT1G80150	Tetratricopeptide repeat (TPR)-like superfamily protein	*
Chr1:30160901..30161000	AT1G80190	partner of SLD five 1	*
Chr1:30178201..30178300	AT1G80260	Spc97 / Spc98 family of spindle pole body (SBP) component	*
Chr1:30182301..30182400	AT1G80270	PENTATRICOPEPTIDE REPEAT 596	*
Chr1:30228501..30228600	AT1G80410	tetratricopeptide repeat (TPR)-containing protein	*
Chr1:30263101..30263200	AT1G80490	TOPLESS-related 1	*
Chr1:30298901..30299000	AT1G80600	HOPW1-1-interacting 1	*
Chr1:30309001..30309100	AT1G80630	RNI-like superfamily protein	*
Chr1:30326401..30326500	AT1G80680	SUPPRESSOR OF AUXIN RESISTANCE 3	*
Chr1:30333701..30333800	AT1G80710	DROUGHT SENSITIVE 1	*
Chr1:30337201..30337300	AT1G80720	Mitochondrial glycoprotein family protein	*
Chr1:30346001..30346100	AT1G80740	chromomethylase 1	*
Chr1:3035901..3036000	AT1G09410	pentatricopeptide (PPR) repeat-containing protein	*
Chr1:30366901..30367000	AT1G80810	Tudor/PWWP/MBT superfamily protein	*
Chr1:3039401..3039500	AT1G09420	glucose-6-phosphate dehydrogenase 4	*
Chr1:3039401..3039500	AT1G09421	no description	75
Chr1:30403001..30403100	AT1G80910	Protein of unknown function (DUF1712)	*
Chr1:30407101..30407200	AT1G80930	MIF4G domain-containing protein / MA3 domain-containing protein	*
Chr1:30412601..30412700	AT1G80950	Phospholipid/glycerol acyltransferase family protein	*
Chr1:30421601..30421700	AT1G80970	XH domain-containing protein	*
Chr1:30801..30900	AT1G01040	dicer-like 1	*
Chr1:3134201..3134500	AT1G09680	Pentatricopeptide repeat (PPR) superfamily protein	*
Chr1:313801..313900	AT1G01910	P-loop containing nucleoside triphosphate hydrolases superfamily protein	*
Chr1:3148501..3148600	AT1G09730	Cysteine proteinases superfamily protein	*
Chr1:3162701..3162800	AT1G09770	cell division cycle 5	*
Chr1:3177701..3177800	AT1G09800	Pseudouridine synthase family protein	*
Chr1:31901..32000	AT1G01050	pyrophosphorylase 1	*
Chr1:3197601..3197700	AT1G09840	shaggy-like protein kinase 41	*
Chr1:3208001..3208100	AT1G09870	histidine acid phosphatase family protein	*
Chr1:3220701..3221000	AT1G09910	Rhamnogalacturonate lyase family protein	*
Chr1:324101..324200	AT1G01940	Cyclophilin-like peptidyl-prolyl cis-trans isomerase family protein	*
Chr1:3258901..3259000	AT1G09980	Putative serine esterase family protein	*
Chr1:327001..327100	AT1G01950	armadillo repeat kinesin 2	*
Chr1:3282601..3282700	AT1G10050	glycosyl hydrolase family 10 protein / carbohydrate-binding domain-containing protein	*
Chr1:3312701..3312800	AT1G10130	endoplasmic reticulum-type calcium-transporting ATPase 3	*
Chr1:332901..333000	AT1G01960	SEC7-like guanine nucleotide exchange family protein	*
Chr1:3335501..3335600	AT1G10170	NF-X-like 1	*
Chr1:3382301..3382400	AT1G10310	NAD(P)-binding Rossmann-fold superfamily protein	*
Chr1:3387701..3387800	AT1G10320	Zinc finger C-x8-C-x5-C-x3-H type family protein	*
Chr1:3407401..3407500	AT1G10390	Nucleoporin autopeptidase	*
Chr1:3429301..3429400	AT1G10430	protein phosphatase 232	*
Chr1:3437301..3437400	AT1G10450	SIN3-like 6	*
Chr1:3458501..3458600	AT1G10490	Domain of unknown function (DUF1726)	*
Chr1:3463501..3463600	AT1G10510	RNI-like superfamily protein	*
Chr1:3468701..3468800	AT1G10520	DNA polymerase lambda (POLL)	*
Chr1:3488501..3488600	AT1G10570	Cysteine proteinases superfamily protein	*
Chr1:3537401..3537700	AT1G10670	ATP-citrate lyase 31	*
Chr1:3555101..3555200	AT1G10700	phosphoribosyl pyrophosphate (PRPP) synthase 3	*
Chr1:3575201..3575300	AT1G10750	Protein of Unknown Function (DUF239)	*
Chr1:3584301..3584400	AT1G10760	Pyruvate phosphate dikinase, PEP/pyruvate binding domain	*
Chr1:359901..360000	AT1G02050	Chalcone and stilbene synthase family protein	*
Chr1:3630001..3630100	AT1G10890	no description	*
Chr1:3635901..3636000	AT1G10900	Phosphatidylinositol-4-phosphate 5-kinase family protein	*
Chr1:3643001..3643100	AT1G10910	Pentatricopeptide repeat (PPR) superfamily protein	*
Chr1:3654001..3654100	AT1G10930	DNA helicase (RECQl4A)	*
Chr1:3657001..3657100	AT1G10940	Protein kinase superfamily protein	*
Chr1:3665701..3665800	AT1G10970	zinc transporter 4 precursor	*
Chr1:3691301..3691400	AT1G11070	no description	*
Chr1:3743401..3743500	AT1G11170	Protein of unknown function (DUF707)	*
Chr1:379701..379800	AT1G02080	transcription regulators	*
Chr1:3811901..3812000	AT1G11330	S-locus lectin protein kinase family protein	*
Chr1:3835301..3835400	AT1G11390	Protein kinase superfamily protein	*
Chr1:3838701..3838800	AT1G11400	partner of Y14-MAGO	*
Chr1:3853701..3854100	AT1G11450	nodulin MtN21 /Eam3like transporter family protein	*
Chr1:3856901..3857000	AT1G11460	nodulin MtN21 /Eam3like transporter family protein	5
Chr1:3865101..3865200	AT1G11480	eukaryotic translation initiation factor-related	*
Chr1:3968501..3968600	AT1G11750	CLP protease proteolytic subunit 6	*
Chr1:3985501..3985600	AT1G11800	endonuclease/exonuclease/phosphatase family protein	*
Chr1:4006001..4006100	AT1G11870	Seryl-tRNA synthetase	*
Chr1:4035801..4035900	AT1G11950	Transcription factor jumonji (jmjC) domain-containing protein	*
Chr1:40501..40700	AT1G01070	nodulin MtN21 /Eam3like transporter family protein	*
Chr1:406401..406500	AT1G02145	homolog of asparagine-linked glycosylation 12	*
Chr1:4149301..4149400	AT1G12230	Aldolase superfamily protein	*
Chr1:4179801..4179900	AT1G12290	Disease resistance protein (CC-NBS-LRR class) family	*
Chr1:4203701..4203800	AT1G12360	Sec1/munc18-like (SM) proteins superfamily	*
Chr1:4248501..4248600	AT1G12460	Leucine-rich repeat protein kinase family protein	*
Chr1:4253101..4253200	AT1G12470	zinc ion binding	*
Chr1:4257901..4258000	AT1G12480	C4-dicarboxylate transporter/malic acid transport protein	*
Chr1:4294801..4294900	AT1G12620	Pentatricopeptide repeat (PPR) superfamily protein	*
Chr1:4304501..4304600	AT1G12640	MBOAT (membrane bound O-acyl transferase) family protein	*
Chr1:4321901..4322000	AT1G12680	phosphoenolpyruvate carboxylase-related kinase 2	*
Chr1:4350101..4350200	AT1G12760	Zinc finger, C3HC4 type (RING finger) family protein	*
Chr1:4352101..4352200	AT1G12770	P-loop containing nucleoside triphosphate hydrolases superfamily protein	*
Chr1:4379801..4380200	AT1G12850	Phosphoglycerate mutase family protein	*
Chr1:4391901..4392000	AT1G12890	Integrase-type DN3binding superfamily protein	*
Chr1:4403601..4403700	AT1G12930	ARM repeat superfamily protein	*
Chr1:4435301..4435400	AT1G12990	beta-1,4-N-acetylglucosaminyltransferase family protein	*
Chr1:4445701..4445800	AT1G13030	sphere organelles protein-related	*
Chr1:4453401..4453500	AT1G13060	20S proteasome beta subunit E1	*
Chr1:4485801..4485900	AT1G13160	ARM repeat superfamily protein	*
Chr1:4489301..4489400	AT1G13170	OSBP(oxysterol binding protein)-related protein 1D	*
Chr1:4496901..4497000	AT1G13180	Actin-like ATPase superfamily protein	*
Chr1:4499901..4500000	AT1G13190	RN3binding (RRM/RBD/RNP motifs) family protein	*
Chr1:4501901..4502000	AT1G13195	RING/U-box superfamily protein	*
Chr1:4512001..4512100	AT1G13210	autoinhibited Ca2+/ATPase II	*
Chr1:4565001..4565300	AT1G13320	protein phosphatase 2A subunit A3	*
Chr1:4574901..4575000	AT1G13350	Protein kinase superfamily protein	*
Chr1:4617901..4618000	AT1G13460	Protein phosphatase 2A regulatory B subunit family protein	*
Chr1:4671501..4671600	AT1G13630	Tetratricopeptide repeat (TPR)-like superfamily protein	*
Chr1:4678601..4678700	AT1G13640	Phosphatidylinositol 3- and 4-kinase family protein	*
Chr1:4694801..4694900	AT1G13700	6-phosphogluconolactonase 1	*
Chr1:4716501..4716600	AT1G13750	Purple acid phosphatases superfamily protein	*
Chr1:4728101..4728200	AT1G13790	XH/XS domain-containing protein	*
Chr1:4748101..4748200	AT1G13870	calmodulin binding	*
Chr1:4794101..4794200	AT1G13980	sec7 domain-containing protein	*
Chr1:4798701..4798800	AT1G14000	VH1-interacting kinase	*
Chr1:4805601..4805700	AT1G14030	Rubisco methyltransferase family protein	*
Chr1:4823001..4823100	AT1G14080	fucosyltransferase 6	*
Chr1:4836301..4836400	AT1G14130	2-oxoglutarate (2OG) and Fe(II)-dependent oxygenase superfamily protein	*
Chr1:494501..494600	AT1G02420	Pentatricopeptide repeat (PPR) superfamily protein	*
Chr1:495201..495300	AT1G02430	ADP-ribosylation factor D1B	*
Chr1:5010301..5010400	AT1G14610	valyl-tRNA synthetase / valine--tRNA ligase (VALRS)	*
Chr1:5025701..5025800	AT1G14640	SWAP (Suppressor-of-White-APricot)/surp domain-containing protein	*
Chr1:5028501..5028600	AT1G14650	SWAP (Suppressor-of-White-APricot)/surp domain-containing protein / ubiquitin family protein	*
Chr1:5035401..5035500	AT1G14660	Na+/H+ exchanger 8	*
Chr1:5050301..5050400	AT1G14688	no description	*
Chr1:5105301..5105400	AT1G14820	Sec14p-like phosphatidylinositol transfer family protein	*
Chr1:5118601..5118700	AT1G14850	nucleoporin 155	*
Chr1:5142001..5142100	AT1G14910	ENTH/ANTH/VHS superfamily protein	*
Chr1:519301..519400	AT1G02500	S-adenosylmethionine synthetase 1	*
Chr1:5221501..5221600	AT1G15170	MATE efflux family protein	*
Chr1:531201..531300	AT1G02530	P-glycoprotein 12	*
Chr1:5328201..5328300	AT1G15500	TLC ATP/ADP transporter	*
Chr1:5330201..5330300	AT1G15510	Tetratricopeptide repeat (TPR)-like superfamily protein	*
Chr1:5365601..5365700	AT1G15570	CYCLIN A2	52
Chr1:5365601..5365700	AT1G15580	indole-3-acetic acid inducible 5	35
Chr1:5384001..5384200	AT1G15660	centromere protein C	*
Chr1:539101..539200	AT1G02560	nuclear encoded CLP protease 5	*
Chr1:54301..54400	AT1G01110	IQ-domain 18	*
Chr1:5434901..5435000	AT1G15780	no description	*
Chr1:5467901..5468000	AT1G15910	XH/XS domain-containing protein	*
Chr1:5500501..5500600	AT1G16020	Protein of unknown function (DUF1712)	*
Chr1:5537801..5538000	AT1G16160	wall associated kinase-like 5	*
Chr1:5543901..5544000	AT1G16190	Rad23 UV excision repair protein family	*
Chr1:5558301..5558400	AT1G16250	Galactose oxidase/kelch repeat superfamily protein	*
Chr1:5560201..5560300	AT1G16260	Wall-associated kinase family protein	*
Chr1:5564501..5564600	AT1G16270	Protein kinase superfamily protein with octicosapeptide/Phox/Bem1p domain	*
Chr1:5586301..5586400	AT1G16330	cyclin b3	*
Chr1:5620101..5620500	AT1G16460	rhodanese homologue 2	*
Chr1:5624801..5624900	AT1G16470	proteasome subunit PAB1	*
Chr1:5664101..5664200	AT1G16540	molybdenum cofactor sulfurase (LOS5) (ABA3)	*
Chr1:5689101..5689200	AT1G16650	S-adenosyl-L-methionine-dependent methyltransferases superfamily protein	*
Chr1:5703901..5704000	AT1G16680	Chaperone DnaJ-domain superfamily protein	*
Chr1:5708101..5708200	AT1G16690	Enhancer of polycomb-like transcription factor protein	*
Chr1:5715801..5715900	AT1G16710	histone acetyltransferase of the CBP family 12	*
Chr1:5729101..5729200	AT1G16740	Ribosomal protein L20	21
Chr1:5729101..5729200	AT1G16750	Protein of unknown function, DUF547	*
Chr1:5748501..5748600	AT1G16800	P-loop containing nucleoside triphosphate hydrolases superfamily protein	*
Chr1:5780601..5780700	AT1G16900	Alg9-like mannosyltransferase family	*
Chr1:5803601..5803700	AT1G16970	KU70 homolog	*
Chr1:5846201..5846300	AT1G17110	ubiquitin-specific protease 15	*
Chr1:585001..585100	AT1G02690	importin alpha isoform 6	*
Chr1:5866601..5866700	AT1G17150	Pectin lyase-like superfamily protein	*
Chr1:5883301..5883400	AT1G17210	IAP-like protein 1	*
Chr1:5886801..5886900	AT1G17220	Translation initiation factor 2, small GTP-binding protein	*
Chr1:5894601..5894700	AT1G17230	Leucine-rich receptor-like protein kinase family protein	*
Chr1:5918301..5918400	AT1G17280	ubiquitin-conjugating enzyme 34	*
Chr1:5943701..5943800	AT1G17350	NADH:ubiquinone oxidoreductase intermediate-associated protein 30	*
Chr1:5961401..5961500	AT1G17400	no description	*
Chr1:5989001..5989100	AT1G17450	5block binding subunit of TFIIIC	*
Chr1:6004801..6004900	AT1G17470	developmentally regulated G-protein 1	*
Chr1:6078801..6078900	AT1G17680	tetratricopeptide repeat (TPR)-containing protein	*
Chr1:6085001..6085100	AT1G17690	no description	*
Chr1:6108901..6109000	AT1G17750	PEP1 receptor 2	*
Chr1:6110901..6111000	AT1G17760	Tetratricopeptide repeat (TPR)-like superfamily protein	*
Chr1:6212101..6212200	AT1G18060	no description	*
Chr1:6214901..6215000	AT1G18070	Translation elongation factor EF1A/initiation factor IF2gamma family protein	*
Chr1:628901..629000	AT1G02840	RN3binding (RRM/RBD/RNP motifs) family protein	*
Chr1:6290201..6290300	AT1G18270	ketose-bisphosphate aldolase class-II family protein	*
Chr1:6362101..6362200	AT1G18480	Calcineurin-like metallo-phosphoesterase superfamily protein	*
Chr1:6372101..6372200	AT1G18500	methylthioalkylmalate synthase-like 4	*
Chr1:6381901..6382000	AT1G18550	ATP binding microtubule motor family protein	*
Chr1:6397001..6397100	AT1G18580	galacturonosyltransferase 11	*
Chr1:6417601..6417700	AT1G18640	3-phosphoserine phosphatase	*
Chr1:6427901..6428000	AT1G18670	Protein kinase superfamily protein	*
Chr1:6436401..6436500	AT1G18690	Galactosyl transferase GMA12/MNN10 family protein	*
Chr1:6440801..6440900	AT1G18700	DNAJ heat shock N-terminal domain-containing protein	*
Chr1:6502801..6502900	AT1G18840	IQ-domain 30	*
Chr1:650801..650900	AT1G02890	AA3type ATPase family protein	*
Chr1:6550601..6550700	AT1G18950	DDT domain superfamily	*
Chr1:6569801..6569900	AT1G19025	DNA repair metallo-beta-lactamase family protein	*
Chr1:6603601..6603700	AT1G19110	inter-alpha-trypsin inhibitor heavy chain-related	*
Chr1:6665101..6665200	AT1G19270	DA1	*
Chr1:6681701..6681800	AT1G19330	no description	*
Chr1:6686601..6686700	AT1G19340	Methyltransferase MT-A70 family protein	*
Chr1:6733101..6733200	AT1G19450	Major facilitator superfamily protein	*
Chr1:6750101..6750200	AT1G19485	Transducin/WD40 repeat-like superfamily protein	*
Chr1:6761601..6761700	AT1G19520	pentatricopeptide (PPR) repeat-containing protein	*
Chr1:6767701..6767800	AT1G19550	Glutathione S-transferase family protein	*
Chr1:6775601..6775700	AT1G19580	gamma carbonic anhydrase 1	*
Chr1:6811201..6811300	AT1G19700	BEL1-like homeodomain 10	*
Chr1:6819701..6819800	AT1G19720	Pentatricopeptide repeat (PPR-like) superfamily protein	*
Chr1:6827801..6827900	AT1G19750	Transducin/WD40 repeat-like superfamily protein	*
Chr1:6858501..6858600	AT1G19835	Plant protein of unknown function (DUF869)	*
Chr1:6896501..6896600	AT1G19870	IQ-domain 32	*
Chr1:6901001..6901100	AT1G19880	Regulator of chromosome condensation (RCC1) family protein	*
Chr1:690101..690300	AT1G03000	peroxin 6	*
Chr1:6952601..6952700	AT1G20060	ATP binding microtubule motor family protein	*
Chr1:7002001..7002100	AT1G20200	PAM domain (PCI/PINT associated module) protein	*
Chr1:7011301..7011400	AT1G20230	Pentatricopeptide repeat (PPR) superfamily protein	*
Chr1:7018801..7018900	AT1G20260	ATPase, V1 complex, subunit B protein	*
Chr1:7114701..7114800	AT1G20540	Transducin/WD40 repeat-like superfamily protein	*
Chr1:7123901..7124000	AT1G20570	Spc97 / Spc98 family of spindle pole body (SBP) component	*
Chr1:7144901..7145000	AT1G20620	catalase 3	*
Chr1:7156801..7156900	AT1G20640	Plant regulator RWP-RK family protein	*
Chr1:716501..716600	AT1G03060	Beige/BEACH domain	*
Chr1:7165501..7165800	AT1G20670	DN3binding bromodomain-containing protein	*
Chr1:7213301..7213400	AT1G20760	Calcium-binding EF hand family protein	*
Chr1:7287301..7287400	AT1G20920	P-loop containing nucleoside triphosphate hydrolases superfamily protein	*
Chr1:7291901..7292000	AT1G20925	Auxin efflux carrier family protein	*
Chr1:7299401..7299500	AT1G20950	Phosphofructokinase family protein	*
Chr1:7303701..7303800	AT1G20960	U5 small nuclear ribonucleoprotein helicase, putative	*
Chr1:7316001..7316100	AT1G20970	no description	*
Chr1:736501..736600	AT1G03080	kinase interacting (KIP1-like) family protein	*
Chr1:7376301..7376400	AT1G21070	Nucleotide-sugar transporter family protein	*
Chr1:7387701..7387800	AT1G21100	O-methyltransferase family protein	*
Chr1:7417001..7417100	AT1G21170	Exocyst complex component SEC5	*
Chr1:741801..741900	AT1G03090	methylcrotonyl-CoA carboxylase alpha chain, mitochondrial / 3-methylcrotonyl-CoA carboxylase 1 (MCCA)	*
Chr1:7439601..7439700	AT1G21250	cell wall-associated kinase	*
Chr1:7486201..7486300	AT1G21380	Target of Myb protein 1	*
Chr1:750701..750800	AT1G03110	Transducin/WD40 repeat-like superfamily protein	*
Chr1:7544301..7544400	AT1G21529	no description	*
Chr1:757001..757100	AT1G03150	Acyl-CoA N-acyltransferases (NAT) superfamily protein	*
Chr1:7584201..7584300	AT1G21630	Calcium-binding EF hand family protein	*
Chr1:7589301..7589400	AT1G21640	NAD kinase 2	*
Chr1:7595201..7595300	AT1G21650	Preprotein translocase SecA family protein	*
Chr1:7634401..7634500	AT1G21730	P-loop containing nucleoside triphosphate hydrolases superfamily protein	*
Chr1:7737701..7737800	AT1G21980	phosphatidylinositol-4-phosphate 5-kinase 1	*
Chr1:7744201..7744300	AT1G22000	FBD, F-box and Leucine Rich Repeat domains containing protein	*
Chr1:7779501..7779600	AT1G22060	no description	*
Chr1:778201..778300	AT1G03190	RAD3-like DN3binding helicase protein	*
Chr1:7820701..7820800	AT1G22150	sulfate transporter 1	*
Chr1:7827601..7827700	AT1G22170	Phosphoglycerate mutase family protein	*
Chr1:800601..800700	AT1G03270	CBS domain-containing protein with a domain of unknown function (DUF21)	*
Chr1:8019601..8019700	AT1G22660	Polynucleotide adenylyltransferase family protein	*
Chr1:806401..806500	AT1G03280	Transcription factor TFIIE, alpha subunit	*
Chr1:8065701..8065800	AT1G22770	gigantea protein (GI)	*
Chr1:8071301..8071400	AT1G22790	no description	*
Chr1:8073201..8073300	AT1G22800	S-adenosyl-L-methionine-dependent methyltransferases superfamily protein	*
Chr1:8078601..8078700	AT1G22830	Tetratricopeptide repeat (TPR)-like superfamily protein	*
Chr1:8086401..8086500	AT1G22860	Vacuolar sorting protein 39	*
Chr1:8100901..8101000	AT1G22882	Galactose-binding protein	*
Chr1:8124101..8124200	AT1G22940	thiamin biosynthesis protein, putative	*
Chr1:8129101..8129300	AT1G22960	Pentatricopeptide repeat (PPR) superfamily protein	*
Chr1:8247501..8247600	AT1G23230	no description	*
Chr1:8280101..8280200	AT1G23330	alpha/beta-Hydrolases superfamily protein	*
Chr1:8283401..8283500	AT1G23340	Protein of Unknown Function (DUF239)	144
Chr1:8312601..8312700	AT1G23400	RN3binding CRS1 / YhbY (CRM) domain-containing protein	*
Chr1:837301..837400	AT1G03380	homolog of yeast autophagy 18 (ATG18) G	*
Chr1:8437801..8437900	AT1G23880	NHL domain-containing protein	*
Chr1:8467101..8467200	AT1G23940	ARM repeat superfamily protein	*
Chr1:847001..847600	AT1G03410	2-oxoglutarate (2OG) and Fe(II)-dependent oxygenase superfamily protein	*
Chr1:8505201..8505300	AT1G24030	Protein kinase superfamily protein	*
Chr1:8505201..8505300	AT1G24040	Acyl-CoA N-acyltransferases (NAT) superfamily protein	*
Chr1:8529801..8529900	AT1G24120	ARG1-like 1	*
Chr1:8567401..8567500	AT1G24190	SIN3-like 3	*
Chr1:8604501..8604600	AT1G24267	Protein of unknown function (DUF1664)	*
Chr1:8619101..8619200	AT1G24300	GYF domain-containing protein	*
Chr1:866601..866700	AT1G03470	Kinase interacting (KIP1-like) family protein	*
Chr1:8680501..8680600	AT1G24485	no description	*
Chr1:8686401..8686500	AT1G24510	TCP-1/cpn60 chaperonin family protein	*
Chr1:8743101..8743200	AT1G24706	THO2	*
Chr1:8760101..8760200	AT1G24764	microtubule-associated proteins 70-2	*
Chr1:8838401..8838500	AT1G25220	anthranilate synthase beta subunit 1	*
Chr1:884901..885200	AT1G03540	Pentatricopeptide repeat (PPR-like) superfamily protein	*
Chr1:8865201..8865300	AT1G25280	tubby like protein 10	*
Chr1:8891201..8891300	AT1G25350	glutamine-tRNA ligase, putative / glutaminyl-tRNA synthetase, putative / GlnRS, putative	*
Chr1:8902301..8902400	AT1G25375	Metallo-hydrolase/oxidoreductase superfamily protein	*
Chr1:8956401..8956500	AT1G25500	Plasma-membrane choline transporter family protein	*
Chr1:9048601..9048700	AT1G26170	ARM repeat superfamily protein	*
Chr1:9058301..9058400	AT1G26190	Phosphoribulokinase / Uridine kinase family	*
Chr1:9073401..9073500	AT1G26230	TCP-1/cpn60 chaperonin family protein	*
Chr1:9084001..9084100	AT1G26250	Proline-rich extensin-like family protein	*
Chr1:9087901..9088000	AT1G26260	cryptochrome-interacting basic-helix-loop-helix 5	*
Chr1:9091201..9091300	AT1G26270	Phosphatidylinositol 3- and 4-kinase family protein	*
Chr1:9096501..9096600	AT1G26300	BSD domain-containing protein	*
Chr1:9112301..9112400	AT1G26330	DNA binding	*
Chr1:9121901..9122000	AT1G26370	RNA helicase family protein	*
Chr1:9130401..9130500	AT1G26390	FAD-binding Berberine family protein	*
Chr1:9154101..9154200	AT1G26460	Tetratricopeptide repeat (TPR)-like superfamily protein	*
Chr1:919501..919600	AT1G03687	DTW domain-containing protein	*
Chr1:9209001..9209100	AT1G26640	Amino acid kinase family protein	*
Chr1:9213501..9213600	AT1G26660	Prefoldin chaperone subunit family protein	*
Chr1:9217701..9217800	AT1G26670	Vesicle transport v-SNARE family protein	*
Chr1:9220501..9220600	AT1G26680	transcriptional factor B3 family protein	*
Chr1:9234801..9234900	AT1G26720	no description	11
Chr1:9301401..9301500	AT1G26850	S-adenosyl-L-methionine-dependent methyltransferases superfamily protein	*
Chr1:94301..94400	AT1G01220	L-fucokinase/GDP-L-fucose pyrophosphorylase	*
Chr1:9430801..9430900	AT1G27150	Tetratricopeptide repeat (TPR)-like superfamily protein	*
Chr1:9521501..9521900	AT1G27430	GYF domain-containing protein	*
Chr1:9529301..9529400	AT1G27440	Exostosin family protein	*
Chr1:9535901..9536000	AT1G27460	no pollen germination related 1	*
Chr1:9552201..9552500	AT1G27500	Tetratricopeptide repeat (TPR)-like superfamily protein	*
Chr1:9567201..9567500	AT1G27540	Protein of unknown function (DUF295)	*
Chr1:9568701..9571000	AT1G27550	F-box family protein	*
Chr1:9590501..9591000	AT1G27580	Protein of unknown function (DUF295)	*
Chr1:9598401..9598500	AT1G27595	no description	*
Chr1:9613201..9613300	AT1G27630	cyclin T 1	*
Chr1:9639801..9639900	AT1G27695	glycine-rich protein	*
Chr1:9644401..9644500	AT1G27720	TBP-associated factor 4B	*
Chr1:965301..965400	AT1G03830	guanylate-binding family protein	*
Chr1:9658101..9658200	AT1G27750	nucleic acid binding	*
Chr1:9670401..9670500	AT1G27760	interferon-related developmental regulator family protein / IFRD protein family	*
Chr1:9674601..9674700	AT1G27770	autoinhibited Ca2+-ATPase 1	*
Chr1:9699601..9699700	AT1G27850	no description	*
Chr1:9727801..9727900	AT1G27920	microtubule-associated protein 65-8	*
Chr1:9735501..9735600	AT1G27940	P-glycoprotein 13	*
Chr1:9750901..9751000	AT1G27980	dihydrosphingosine phosphate lyase	*
Chr1:9797901..9798000	AT1G28090	Polynucleotide adenylyltransferase family protein	*
Chr1:9802201..9802300	AT1G28100	no description	*
Chr1:9844501..9844800	AT1G28180	P-loop containing nucleoside triphosphate hydrolases superfamily protein	*
Chr1:9907501..9907600	AT1G28306	Plant self-incompatibility protein S1 family	*
Chr1:9922301..9922400	AT1G28320	protease-related	*
Chr1:9948801..9948900	AT1G28350	Nucleotidylyl transferase superfamily protein	*
Chr1:997301..997400	AT1G03910	no description	*
Chr2:10014501..10014600	AT2G23520	Pyridoxal phosphate (PLP)-dependent transferases superfamily protein	*
Chr2:10103001..10103200	AT2G23740	nucleic acid binding	*
Chr2:10103001..10103200	AT2G23755	no description	*
Chr2:10186301..10186500	AT2G23945	Eukaryotic aspartyl protease family protein	*
Chr2:10202301..10202400	AT2G23980	cyclic nucleotide-gated channel 6	*
Chr2:10220801..10220900	AT2G24030	zinc ion binding	*
Chr2:10227501..10227600	AT2G24050	MIF4G domain-containing protein / MA3 domain-containing protein	*
Chr2:10233801..10233900	AT2G24070	Family of unknown function (DUF566)	*
Chr2:10246401..10246500	AT2G24100	no description	*
Chr2:10274801..10274900	AT2G24170	Endomembrane protein 70 protein family	*
Chr2:10287001..10287100	AT2G24200	Cytosol aminopeptidase family protein	*
Chr2:10339601..10339700	AT2G24290	Protein of unknown function (DUF1068)	*
Chr2:10393001..10393100	AT2G24450	FASCICLIN-like arabinogalactan protein 3 precursor	*
Chr2:10417501..10417600	AT2G24520	H(+)-ATPase 5	*
Chr2:10432401..10432600	AT2G24560	GDSL-like Lipase/Acylhydrolase family protein	*
Chr2:10472201..10472300	AT2G24630	Glycosyl transferase family 2 protein	*
Chr2:10477501..10477600	AT2G24640	ubiquitin-specific protease 19	*
Chr2:10524201..10524300	AT2G24720	glutamate receptor 2.2	*
Chr2:10547801..10547900	AT2G24755	no description	*
Chr2:10563801..10563900	AT2G24765	ADP-ribosylation factor 3	*
Chr2:10619001..10619100	AT2G24960	no description	*
Chr2:10622501..10622700	AT2G24980	Proline-rich extensin-like family protein	*
Chr2:10627501..10627600	AT2G24990	Serine/threonine-protein kinase Rio1	*
Chr2:10654201..10654300	AT2G25050	Actin-binding FH2 (Formin Homology) protein	*
Chr2:10664901..10665000	AT2G25070	Protein phosphatase 2C family protein	*
Chr2:1067601..1067700	AT2G03510	SPFH/Band 7/PHB domain-containing membrane-associated protein family	*
Chr2:1069901..1070000	AT2G03520	ureide permease 4	*
Chr2:10720401..10720700	AT2G25170	chromatin remodeling factor CHD3 (PICKLE)	*
Chr2:10725501..10725600	AT2G25180	response regulator 12	*
Chr2:10761501..10761600	AT2G25270	no description	*
Chr2:10889001..10889100	AT2G25580	Tetratricopeptide repeat (TPR)-like superfamily protein	*
Chr2:10892501..10892600	AT2G25590	Plant Tudor-like protein	*
Chr2:10918101..10918200	AT2G25660	embryo defective 2410	*
Chr2:1093301..1093500	AT2G03580	F-box family protein-related	*
Chr2:10940401..10940500	AT2G25690	Protein of unknown function (DUF581)	*
Chr2:10958701..10958800	AT2G25730	no description	*
Chr2:10978801..10978900	AT2G25737	Sulfite exporter TauE/SafE family protein	*
Chr2:10986501..10986600	AT2G25760	Protein kinase family protein	*
Chr2:11008301..11008400	AT2G25800	Protein of unknown function (DUF810)	*
Chr2:1101001..1101100	AT2G03620	magnesium transporter 3	*
Chr2:11024301..11024400	AT2G25840	Nucleotidylyl transferase superfamily protein	*
Chr2:11029101..11029200	AT2G25850	poly(A) polymerase 2	*
Chr2:11032501..11032600	AT2G25870	haloacid dehalogenase-like hydrolase family protein	*
Chr2:11035901..11036000	AT2G25880	ataurora2	*
Chr2:11062801..11062900	AT2G25930	hydroxyproline-rich glycoprotein family protein	*
Chr2:11084801..11084900	AT2G26000	zinc finger (C3HC4-type RING finger) family protein	*
Chr2:11103701..11103900	AT2G26060	Transducin/WD40 repeat-like superfamily protein	*
Chr2:11111801..11111900	AT2G26080	glycine decarboxylase P-protein 2	*
Chr2:11116601..11116700	AT2G26100	Galactosyltransferase family protein	*
Chr2:11137001..11137100	AT2G26150	heat shock transcription factor A2	*
Chr2:11166101..11166200	AT2G26230	uricase / urate oxidase / nodulin 35, putative	*
Chr2:11179601..11179700	AT2G26260	3beta-hydroxysteroid-dehydrogenase/decarboxylase isoform 2	*
Chr2:11187401..11187500	AT2G26270	no description	*
Chr2:11209201..11209300	AT2G26330	Leucine-rich receptor-like protein kinase family protein	*
Chr2:11256901..11257000	AT2G26460	RED family protein	*
Chr2:11259501..11259600	AT2G26470	no description	*
Chr2:11276001..11276100	AT2G26510	Xanthine/uracil permease family protein	*
Chr2:11291901..11292000	AT2G26550	heme oxygenase 2	*
Chr2:11333401..11333500	AT2G26650	K+ transporter 1	*
Chr2:1138201..1138300	AT2G03730	ACT domain repeat 5	*
Chr2:11404801..11404900	AT2G26770	plectin-related	*
Chr2:11412801..11412900	AT2G26780	ARM repeat superfamily protein	*
Chr2:11429501..11429600	AT2G26800	Aldolase superfamily protein	*
Chr2:11445601..11445700	AT2G26830	Protein kinase superfamily protein	*
Chr2:11461201..11461300	AT2G26880	AGAMOUS-like 41	102
Chr2:11462301..11462400	AT2G26890	DNAJ heat shock N-terminal domain-containing protein	*
Chr2:11477001..11477100	AT2G26900	Sodium Bile acid symporter family	*
Chr2:1147801..1147900	AT2G03750	P-loop containing nucleoside triphosphate hydrolases superfamily protein	93
Chr2:11491301..11491400	AT2G26920	Ubiquitin-associated/translation elongation factor EF1B protein	*
Chr2:1151601..1151700	AT2G03770	P-loop containing nucleoside triphosphate hydrolases superfamily protein	*
Chr2:11568601..11568700	AT2G27090	Protein of unknown function (DUF630 and DUF632)	*
Chr2:11611501..11611600	AT2G27170	Structural maintenance of chromosomes (SMC) family protein	*
Chr2:11626701..11626800	AT2G27200	P-loop containing nucleoside triphosphate hydrolases superfamily protein	*
Chr2:1163101..1163200	AT2G03810	18S pre-ribosomal assembly protein gar2-related	*
Chr2:11742501..11742600	AT2G27460	sec23/sec24 transport family protein	*
Chr2:11784901..11785000	AT2G27610	Tetratricopeptide repeat (TPR)-like superfamily protein	*
Chr2:11796501..11796600	AT2G27650	Ubiquitin carboxyl-terminal hydrolase-related protein	*
Chr2:11846901..11847000	AT2G27790	RN3binding (RRM/RBD/RNP motifs) family protein	109
Chr2:11849801..11849900	AT2G27800	Tetratricopeptide repeat (TPR)-like superfamily protein	*
Chr2:11883801..11883900	AT2G27900	no description	*
Chr2:11899801..11899900	AT2G27950	Ring/U-Box superfamily protein	*
Chr2:11918601..11918700	AT2G27980	Acyl-CoA N-acyltransferase with RING/FYVE/PHD-type zinc finger domain	*
Chr2:11922701..11922800	AT2G27990	BEL1-like homeodomain 8	*
Chr2:11951301..11951400	AT2G28060	5'-AMP-activated protein kinase beta-2 subunit protein	*
Chr2:11959001..11959100	AT2G28070	ABC-2 type transporter family protein	*
Chr2:12057501..12057600	AT2G28290	P-loop containing nucleoside triphosphate hydrolases superfamily protein	*
Chr2:12135201..12135300	AT2G28380	dsRN3binding protein 2	*
Chr2:123901..124000	AT2G01220	Nucleotidylyl transferase superfamily protein	*
Chr2:12482801..12482900	AT2G29060	GRAS family transcription factor	*
Chr2:12485301..12485400	AT2G29065	GRAS family transcription factor	*
Chr2:12491801..12491900	AT2G29080	FTSH protease 3	*
Chr2:12514001..12514100	AT2G29120	glutamate receptor 2.7	*
Chr2:12534701..12534800	AT2G29140	pumilio 3	*
Chr2:12541701..12541800	AT2G29170	NAD(P)-binding Rossmann-fold superfamily protein	64
Chr2:12545201..12545300	AT2G29190	pumilio 2	*
Chr2:12550301..12550400	AT2G29200	pumilio 1	*
Chr2:12559401..12559500	AT2G29210	splicing factor PWI domain-containing protein	*
Chr2:12614201..12614300	AT2G29400	type one protein phosphatase 1	*
Chr2:12620801..12620900	AT2G29440	glutathione S-transferase tau 6	*
Chr2:12692401..12692500	AT2G29680	cell division control 6	*
Chr2:12716601..12716700	AT2G29770	Galactose oxidase/kelch repeat superfamily protein	*
Chr2:12741001..12741100	AT2G29870	Aquaporin-like superfamily protein	92
Chr2:12754701..12754800	AT2G29920	no description	*
Chr2:12762901..12763000	AT2G29940	pleiotropic drug resistance 3	*
Chr2:12793701..12793800	AT2G29990	alternative NAD(P)H dehydrogenase 2	*
Chr2:1282801..1282900	AT2G04030	Chaperone protein htpG family protein	*
Chr2:12854001..12854100	AT2G30110	ubiquitin-activating enzyme 1	*
Chr2:12914901..12915000	AT2G30290	VACUOLAR SORTING RECEPTOR 2	*
Chr2:12923901..12924000	AT2G30310	GDSL-like Lipase/Acylhydrolase family protein	*
Chr2:12977401..12977500	AT2G30460	Nucleotide/sugar transporter family protein	*
Chr2:12982601..12982700	AT2G30470	high-level expression of sugar-inducible gene 2	*
Chr2:13039801..13039900	AT2G30600	BTB/POZ domain-containing protein	*
Chr2:13041801..13042100	AT2G30615	no description	*
Chr2:13120601..13120700	AT2G30800	helicase in vascular tissue and tapetum	*
Chr2:13156001..13156100	AT2G30910	actin-related protein C1A	*
Chr2:13176901..13177000	AT2G30950	FtsH extracellular protease family	*
Chr2:13196501..13196600	AT2G31010	Protein kinase superfamily protein	*
Chr2:13217401..13217500	AT2G31060	elongation factor family protein	*
Chr2:13304001..13304100	AT2G31220	basic helix-loop-helix (bHLH) DN3binding superfamily protein	*
Chr2:13325701..13325800	AT2G31260	autophagy 9 (APG9)	*
Chr2:13330501..13330600	AT2G31270	homolog of yeast CDT1 A	*
Chr2:13342401..13342500	AT2G31280	conserved peptide upstream open reading frame 7	*
Chr2:13353701..13353800	AT2G31310	LOB domain-containing protein 14	29
Chr2:13353701..13353800	AT2G31320	poly(ADP-ribose) polymerase 2	21
Chr2:1335701..1335800	AT2G04040	MATE efflux family protein	*
Chr2:13369701..13369800	AT2G31350	glyoxalase 2-5	*
Chr2:13410101..13410200	AT2G31480	no description	*
Chr2:13418601..13418700	AT2G31510	IBR domain-containing protein	*
Chr2:13428201..13428300	AT2G31530	SecY protein transport family protein	*
Chr2:13431201..13431300	AT2G31540	GDSL-like Lipase/Acylhydrolase superfamily protein	*
Chr2:13451301..13451400	AT2G31610	Ribosomal protein S3 family protein	*
Chr2:13456201..13456300	AT2G31650	homologue of trithorax	*
Chr2:13469401..13469500	AT2G31660	ARM repeat superfamily protein	*
Chr2:13491901..13492000	AT2G31740	S-adenosyl-L-methionine-dependent methyltransferases superfamily protein	*
Chr2:13537601..13537700	AT2G31830	endonuclease/exonuclease/phosphatase family protein	*
Chr2:13548401..13548500	AT2G31865	poly(ADP-ribose) glycohydrolase 2	*
Chr2:13550301..13550400	AT2G31870	Poly (ADP-ribose) glycohydrolase (PARG)	*
Chr2:13567301..13567400	AT2G31900	myosin-like protein XIF	*
Chr2:13567301..13567400	AT2G31902	no description	*
Chr2:13599501..13599600	AT2G31960	glucan synthase-like 3	*
Chr2:13603701..13603800	AT2G31970	DNA repair-recombination protein (RAD50)	*
Chr2:13618901..13619000	AT2G32000	DNA topoisomerase, type IA, core	*
Chr2:13652001..13652100	AT2G32120	heat-shock protein 70T-2	*
Chr2:13670201..13670300	AT2G32170	S-adenosyl-L-methionine-dependent methyltransferases superfamily protein	*
Chr2:13679801..13679900	AT2G32230	proteinaceous RNase P 1	*
Chr2:13685801..13685900	AT2G32240	no description	*
Chr2:13698601..13698700	AT2G32260	phosphorylcholine cytidylyltransferase	*
Chr2:13721901..13722000	AT2G32295	EXS (ERD1/XPR1/SYG1) family protein	*
Chr2:13727001..13727100	AT2G32320	tRNAHis guanylyltransferase	*
Chr2:13753601..13753700	AT2G32400	glutamate receptor 5	*
Chr2:13763101..13763200	AT2G32415	Polynucleotidyl transferase, ribonuclease H fold protein with HRDC domain	*
Chr2:13776701..13776800	AT2G32440	ent-kaurenoic acid hydroxylase 2	*
Chr2:13834701..13834800	AT2G32600	hydroxyproline-rich glycoprotein family protein	*
Chr2:13875701..13875800	AT2G32710	Cyclin-dependent kinase inhibitor family protein	*
Chr2:13884501..13884600	AT2G32730	26S proteasome regulatory complex, non-ATPase subcomplex, Rpn2/Psmd1 subunit	*
Chr2:13933501..13933700	AT2G32840	proline-rich family protein	*
Chr2:13955701..13955800	AT2G32900	centromere/kinetochore protein, putative (ZW10)	*
Chr2:13973401..13973500	AT2G32940	Argonaute family protein	*
Chr2:14007401..14007500	AT2G33000	ubiquitin-associated (UBA)/TS-N domain-containing protein-related	*
Chr2:1403601..1403700	AT2G04160	Subtilisin-like serine endopeptidase family protein	*
Chr2:14038001..14038100	AT2G33100	cellulose synthase-like D1	*
Chr2:14043701..14043800	AT2G33120	synaptobrevin-related protein 1	*
Chr2:14076801..14076900	AT2G33210	heat shock protein 60-2	*
Chr2:14079901..14080000	AT2G33220	GRIM-19 protein	*
Chr2:14092501..14092600	AT2G33240	myosin XI D	*
Chr2:14110701..14110800	AT2G33290	SU(VAR)3-9 homolog 2	*
Chr2:14157101..14157200	AT2G33410	RN3binding (RRM/RBD/RNP motifs) family protein	*
Chr2:14169101..14169200	AT2G33435	RN3binding (RRM/RBD/RNP motifs) family protein	*
Chr2:14170001..14170100	AT2G33440	RN3binding (RRM/RBD/RNP motifs) family protein	46
Chr2:14228301..14228400	AT2G33600	NAD(P)-binding Rossmann-fold superfamily protein	*
Chr2:14255201..14255300	AT2G33700	Protein phosphatase 2C family protein	*
Chr2:14266501..14266600	AT2G33730	P-loop containing nucleoside triphosphate hydrolases superfamily protein	*
Chr2:14305301..14305400	AT2G33810	squamosa promoter binding protein-like 3	*
Chr2:14305301..14305400	AT2G33815	no description	*
Chr2:14312101..14312200	AT2G33835	Zinc finger C-x8-C-x5-C-x3-H type family protein	*
Chr2:14380301..14380400	AT2G34040	Apoptosis inhibitory protein 5 (API5)	*
Chr2:14413201..14413300	AT2G34100	no description	*
Chr2:14462901..14463000	AT2G34250	SecY protein transport family protein	*
Chr2:14467001..14467100	AT2G34260	transducin family protein / WD-40 repeat family protein	*
Chr2:14472401..14472500	AT2G34290	Protein kinase superfamily protein	133
Chr2:14499401..14499500	AT2G34357	ARM repeat superfamily protein	*
Chr2:14514101..14514200	AT2G34380	Putative adipose-regulatory protein (Seipin)	*
Chr2:14519601..14519700	AT2G34410	O-acetyltransferase family protein	*
Chr2:14525001..14525100	AT2G34430	light-harvesting chlorophyll-protein complex II subunit B1	*
Chr2:14562301..14562400	AT2G34560	P-loop containing nucleoside triphosphate hydrolases superfamily protein	*
Chr2:14583601..14583700	AT2G34640	plastid transcriptionally active 12	*
Chr2:14603401..14603500	AT2G34660	multidrug resistance-associated protein 2	*
Chr2:14618201..14618300	AT2G34680	Outer arm dynein light chain 1 protein	*
Chr2:14640501..14640600	AT2G34710	Homeobox-leucine zipper family protein / lipid-binding START domain-containing protein	*
Chr2:14656501..14656600	AT2G34730	myosin heavy chain-related	*
Chr2:14670901..14671000	AT2G34780	maternal effect embryo arrest 22	*
Chr2:14728901..14729000	AT2G34920	RING/U-box superfamily protein	*
Chr2:14737201..14737300	AT2G34930	disease resistance family protein / LRR family protein	*
Chr2:14755401..14755500	AT2G35010	thioredoxin O1	*
Chr2:1475901..1476200	AT2G04270	RNAse E/G-like	*
Chr2:14761101..14761300	AT2G35030	Pentatricopeptide repeat (PPR) superfamily protein	*
Chr2:14766001..14766100	AT2G35040	AICARFT/IMPCHase bienzyme family protein	*
Chr2:14774501..14774600	AT2G35050	Protein kinase superfamily protein with octicosapeptide/Phox/Bem1p domain	*
Chr2:14788701..14788800	AT2G35075	no description	*
Chr2:14797501..14797600	AT2G35110	transcription activators	*
Chr2:14806401..14806500	AT2G35120	Single hybrid motif superfamily protein	*
Chr2:1480901..1481000	AT2G04280	no description	*
Chr2:14816301..14816400	AT2G35140	DCD (Development and Cell Death) domain protein	*
Chr2:14817401..14817500	AT2G35150	EXORDIUM like 1	*
Chr2:14819501..14819600	AT2G35155	Trypsin family protein	*
Chr2:14824401..14824500	AT2G35160	SU(VAR)3-9 homolog 5	*
Chr2:14867401..14867700	AT2G35320	EYES ABSENT homolog	*
Chr2:14917201..14917300	AT2G35510	similar to RCD one 1	*
Chr2:14963101..14963200	AT2G35620	Leucine-rich repeat protein kinase family protein	*
Chr2:14967701..14968000	AT2G35630	ARM repeat superfamily protein	*
Chr2:14989001..14989100	AT2G35660	FAD/NAD(P)-binding oxidoreductase family protein	*
Chr2:15018801..15019000	AT2G35720	DNAJ heat shock N-terminal domain-containing protein	*
Chr2:1502501..1502600	AT2G04305	Magnesium transporter Cor3like family protein	*
Chr2:15026401..15026500	AT2G35740	nositol transporter 3	13
Chr2:15033001..15033100	AT2G35760	Uncharacterised protein family (UPF0497)	*
Chr2:15034501..15034700	AT2G35770	serine carboxypeptidase-like 28	*
Chr2:15063201..15063300	AT2G35880	TPX2 (targeting protein for Xklp2) protein family	*
Chr2:15079901..15080000	AT2G35920	RNA helicase family protein	*
Chr2:15146401..15146600	AT2G36070	translocase inner membrane subunit 44-2	*
Chr2:15181101..15181200	AT2G36200	P-loop containing nucleoside triphosphate hydrolases superfamily protein	*
Chr2:15199301..15199400	AT2G36250	Tubulin/FtsZ family protein	*
Chr2:15250101..15250200	AT2G36370	ubiquitin-protein ligases	*
Chr2:1525801..1525900	AT2G04378	Beta-galactosidase related protein	*
Chr2:1525801..1525900	AT2G04380	no description	*
Chr2:15266601..15266700	AT2G36390	starch branching enzyme 2.1	*
Chr2:15270401..15270500	AT2G36400	growth-regulating factor 3	*
Chr2:15319201..15319300	AT2G36500	CBS / octicosapeptide/Phox/Bemp1 (PB1) domains-containing protein	*
Chr2:15351001..15351100	AT2G36620	ribosomal protein L24	*
Chr2:1535301..1536200	AT2G04420	Polynucleotidyl transferase, ribonuclease H-like superfamily protein	711
Chr2:15369701..15369800	AT2G36680	Modifier of rudimentary (Mod(r)) protein	*
Chr2:15396601..15396700	AT2G36720	Acyl-CoA N-acyltransferase with RING/FYVE/PHD-type zinc finger domain	*
Chr2:15405901..15406000	AT2G36730	Pentatricopeptide repeat (PPR) superfamily protein	*
Chr2:15420801..15420900	AT2G36790	UDP-glucosyl transferase 73C6	*
Chr2:15420801..15420900	AT2G36792	no description	*
Chr2:15428601..15428700	AT2G36810	ARM repeat superfamily protein	*
Chr2:15455901..15456000	AT2G36850	glucan synthase-like 8	*
Chr2:15479801..15480100	AT2G36880	methionine adenosyltransferase 3	*
Chr2:15507301..15507400	AT2G36910	ATP binding cassette subfamily B1	19
Chr2:15524301..15524400	AT2G36960	TSL-kinase interacting protein 1	*
Chr2:15571801..15571900	AT2G37050	Leucine-rich repeat protein kinase family protein	*
Chr2:15580301..15580400	AT2G37070	no description	*
Chr2:15604201..15604300	AT2G37150	RING/U-box superfamily protein	*
Chr2:15610601..15610700	AT2G37160	Transducin/WD40 repeat-like superfamily protein	*
Chr2:15638701..15638800	AT2G37230	Tetratricopeptide repeat (TPR)-like superfamily protein	*
Chr2:1564601..1564700	AT2G04495	no description	*
Chr2:15655701..15655800	AT2G37280	pleiotropic drug resistance 5	*
Chr2:15660001..15660100	AT2G37290	Ypt/Rab-GAP domain of gyp1p superfamily protein	*
Chr2:15666101..15666200	AT2G37310	Pentatricopeptide repeat (PPR) superfamily protein	*
Chr2:15701401..15701500	AT2G37420	ATP binding microtubule motor family protein	*
Chr2:15761401..15761500	AT2G37560	origin recognition complex second largest subunit 2	139
Chr2:15761401..15761500	AT2G37570	HSP20-like chaperones superfamily protein	*
Chr2:15767301..15767400	AT2G37585	Core-2/I-branching beta-1,6-N-acetylglucosaminyltransferase family protein	*
Chr2:1577501..1577600	AT2G04530	Metallo-hydrolase/oxidoreductase superfamily protein	*
Chr2:15804001..15804100	AT2G37680	no description	*
Chr2:15808701..15808800	AT2G37690	phosphoribosylaminoimidazole carboxylase, putative / AIR carboxylase, putative	*
Chr2:15815401..15815500	AT2G37710	receptor lectin kinase	*
Chr2:1582901..1583200	AT2G04540	Beta-ketoacyl synthase	*
Chr2:15852701..15852800	AT2G37840	Protein kinase superfamily protein	*
Chr2:15909201..15909300	AT2G38010	Neutral/alkaline non-lysosomal ceramidase	*
Chr2:15935601..15935700	AT2G38080	Laccase/Diphenol oxidase family protein	*
Chr2:16073101..16073200	AT2G38370	Plant protein of unknown function (DUF827)	*
Chr2:16088501..16088600	AT2G38410	ENTH/VHS/GAT family protein	*
Chr2:16097901..16098000	AT2G38440	SCAR homolog 2	*
Chr2:1610801..1610900	AT2G04620	Cation efflux family protein	*
Chr2:16132901..16133100	AT2G38550	Transmembrane proteins 14C	*
Chr2:16154601..16154700	AT2G38630	Transducin/WD40 repeat-like superfamily protein	*
Chr2:16163101..16163200	AT2G38650	galacturonosyltransferase 7	*
Chr2:16179401..16179500	AT2G38695	no description	*
Chr2:16189101..16189200	AT2G38720	microtubule-associated protein 65-5	*
Chr2:16208001..16208100	AT2G38770	P-loop containing nucleoside triphosphate hydrolases superfamily protein	*
Chr2:16213401..16213700	AT2G38780	no description	*
Chr2:16218501..16218600	AT2G38800	Plant calmodulin-binding protein-related	*
Chr2:16241401..16241500	AT2G38890	no description	*
Chr2:16246201..16246300	AT2G38910	calcium-dependent protein kinase 20	*
Chr2:16262001..16262100	AT2G38950	Transcription factor jumonji (jmj) family protein / zinc finger (C5HC2 type) family protein	*
Chr2:1626201..1626300	AT2G04660	anaphase-promoting complex/cyclosome 2	*
Chr2:16314101..16314200	AT2G39090	tetratricopeptide repeat (TPR)-containing protein	*
Chr2:16321001..16321100	AT2G39110	Protein kinase superfamily protein	*
Chr2:16332101..16332200	AT2G39140	pseudouridine synthase family protein	*
Chr2:16335001..16335100	AT2G39170	no description	*
Chr2:16357601..16357700	AT2G39200	Seven transmembrane MLO family protein	*
Chr2:16393401..16393500	AT2G39260	binding	*
Chr2:16401801..16401900	AT2G39270	P-loop containing nucleoside triphosphate hydrolases superfamily protein	130
Chr2:16401801..16401900	AT2G39280	Ypt/Rab-GAP domain of gyp1p superfamily protein	*
Chr2:16424701..16424800	AT2G39340	SAC3/GANP/Nin1/mts3/eIF-3 p25 family	*
Chr2:16448401..16448500	AT2G39380	exocyst subunit exo70 family protein H2	*
Chr2:1645401..1645500	AT2G04690	Pyridoxamine 5'-phosphate oxidase family protein	*
Chr2:16477901..16478000	AT2G39470	PsbP-like protein 2	58
Chr2:16477901..16478000	AT2G39480	P-glycoprotein 6	*
Chr2:16504001..16504100	AT2G39550	Prenyltransferase family protein	*
Chr2:16512401..16512500	AT2G39580	no description	*
Chr2:16536701..16536800	AT2G39670	Radical SAM superfamily protein	*
Chr2:16571401..16571500	AT2G39730	rubisco activase	*
Chr2:16578201..16578300	AT2G39740	Nucleotidyltransferase family protein	*
Chr2:16580901..16581000	AT2G39750	S-adenosyl-L-methionine-dependent methyltransferases superfamily protein	*
Chr2:16584201..16584300	AT2G39760	BTB/POZ/MATH-domains containing protein	*
Chr2:16599901..16600000	AT2G39800	delta1-pyrroline-5-carboxylate synthase 1	*
Chr2:1660501..1660600	AT2G04750	Actin binding Calponin homology (CH) domain-containing protein	*
Chr2:16617601..16617700	AT2G39810	ubiquitin-protein ligases	*
Chr2:16670301..16670400	AT2G39930	isoamylase 1	*
Chr2:16718901..16719000	AT2G40030	nuclear RNA polymerase D1B	*
Chr2:16752601..16752700	AT2G40116	Phosphoinositide-specific phospholipase C family protein	*
Chr2:16786801..16786900	AT2G40190	UDP-Glycosyltransferase superfamily protein	*
Chr2:16853501..16853600	AT2G40360	Transducin/WD40 repeat-like superfamily protein	*
Chr2:16871501..16871600	AT2G40400	Protein of unknown function (DUF399 and DUF3411)	*
Chr2:16902801..16902900	AT2G40470	LOB domain-containing protein 15	*
Chr2:16955401..16955500	AT2G40620	Basic-leucine zipper (bZIP) transcription factor family protein	*
Chr2:16967001..16967100	AT2G40660	Nucleic acid-binding, Ov_5fold-like protein	*
Chr2:1697701..1697800	AT2G04840	Protein of unknown function (DUF295)	*
Chr2:16978201..16978300	AT2G40700	P-loop containing nucleoside triphosphate hydrolases superfamily protein	*
Chr2:16988901..16989000	AT2G40720	Tetratricopeptide repeat (TPR)-like superfamily protein	*
Chr2:16993601..16993700	AT2G40730	Protein kinase family protein with ARM repeat domain	*
Chr2:17013801..17013900	AT2G40770	zinc ion binding	*
Chr2:17025101..17025200	AT2G40800	no description	*
Chr2:17033701..17033800	AT2G40810	homolog of yeast autophagy 18C	*
Chr2:17046401..17046500	AT2G40840	disproportionating enzyme 2	*
Chr2:1705901..1706000	AT2G04850	Auxin-responsive family protein	123
Chr2:1705901..1706000	AT2G04852	no description	*
Chr2:17088301..17088400	AT2G40950	Basic-leucine zipper (bZIP) transcription factor family protein	*
Chr2:17095301..17095400	AT2G40960	Single-stranded nucleic acid binding R3H protein	122
Chr2:17103301..17103400	AT2G40980	Protein kinase superfamily protein	*
Chr2:17122201..17122300	AT2G41040	S-adenosyl-L-methionine-dependent methyltransferases superfamily protein	*
Chr2:17152001..17152100	AT2G41140	CDPK-related kinase 1	*
Chr2:17182901..17183000	AT2G41220	glutamate synthase 2	*
Chr2:1721001..1721200	AT2G04890	SCARECROW-like 21	*
Chr2:17223501..17223600	AT2G41310	response regulator 3	*
Chr2:17233101..17233200	AT2G41350	no description	*
Chr2:17284101..17284200	AT2G41451	no description	*
Chr2:17305201..17305300	AT2G41500	WD-40 repeat family protein / small nuclear ribonucleoprotein Prp4p-related	*
Chr2:17318501..17318800	AT2G41520	Heat shock protein DnaJ with tetratricopeptide repeat	*
Chr2:17327501..17327600	AT2G41540	6-phosphogluconate dehydrogenase family protein	*
Chr2:17329601..17329700	AT2G41550	Rho termination factor	*
Chr2:1738601..1738700	AT2G04940	scramblase-related	*
Chr2:17387101..17387200	AT2G41700	ATP-binding cassette A1	*
Chr2:17404501..17404600	AT2G41720	Tetratricopeptide repeat (TPR)-like superfamily protein	*
Chr2:17414301..17414400	AT2G41740	villin 2	*
Chr2:17454001..17454100	AT2G41830	Uncharacterized protein	*
Chr2:17497601..17497700	AT2G41910	Protein kinase superfamily protein	*
Chr2:17515001..17515300	AT2G41960	no description	*
Chr2:17540101..17540200	AT2G42030	RING/U-box superfamily protein	*
Chr2:17554401..17554500	AT2G42080	Chaperone DnaJ-domain superfamily protein	*
Chr2:17564201..17564300	AT2G42120	DNA polymerase delta small subunit	*
Chr2:17567601..17567700	AT2G42130	Plastid-lipid associated protein PAP / fibrillin family protein	*
Chr2:17594201..17594300	AT2G42230	C-CAP/cofactor C-like domain-containing protein	*
Chr2:17645201..17645300	AT2G42365	no description	*
Chr2:17645201..17645300	AT2G42370	no description	*
Chr2:17690601..17690700	AT2G42485	no description	*
Chr2:17708301..17708400	AT2G42520	P-loop containing nucleoside triphosphate hydrolases superfamily protein	*
Chr2:17730301..17730400	AT2G42580	tetratricopetide-repeat thioredoxin-like 3	*
Chr2:17735801..17735900	AT2G42600	phosphoenolpyruvate carboxylase 2	*
Chr2:17759701..17759800	AT2G42640	Mitogen activated protein kinase kinase kinase-related	*
Chr2:17779601..17779700	AT2G42700	no description	*
Chr2:17801301..17801400	AT2G42780	no description	*
Chr2:17801301..17801400	AT2G42790	citrate synthase 3	71
Chr2:17812901..17813000	AT2G42810	protein phosphatase 5.2	*
Chr2:17824601..17824700	AT2G42835	no description	*
Chr2:17893401..17893500	AT2G43018	conserved peptide upstream open reading frame 17	*
Chr2:17893401..17893500	AT2G43020	polyamine oxidase 2	*
Chr2:17911201..17911300	AT2G43070	SIGNAL PEPTIDE PEPTIDASE-LIKE 3	*
Chr2:17974101..17974200	AT2G43240	Nucleotide-sugar transporter family protein	*
Chr2:1798901..1799000	AT2G05060	Protein kinase superfamily protein	*
Chr2:18027801..18027900	AT2G43410	RNA binding	*
Chr2:18050001..18050100	AT2G43470	Protein of unknown function (DUF3755)	*
Chr2:18056401..18056500	AT2G43490	Ypt/Rab-GAP domain of gyp1p superfamily protein	*
Chr2:18063701..18063800	AT2G43500	Plant regulator RWP-RK family protein	*
Chr2:18101801..18101900	AT2G43650	Sas10/U3 ribonucleoprotein (Utp) family protein	*
Chr2:18110401..18110500	AT2G43680	IQ-domain 14	*
Chr2:18117301..18117400	AT2G43700	Concanavalin 3like lectin protein kinase family protein	*
Chr2:18130501..18130600	AT2G43750	O-acetylserine (thiol) lyase B	*
Chr2:18139901..18140000	AT2G43790	MAP kinase 6	*
Chr2:18150601..18150700	AT2G43810	Small nuclear ribonucleoprotein family protein	*
Chr2:18182201..18182300	AT2G43900	Endonuclease/exonuclease/phosphatase family protein	*
Chr2:18209801..18210100	AT2G43980	inositol 1,3,4-trisphosphate 5/6-kinase 4	*
Chr2:18218101..18218200	AT2G44020	Mitochondrial transcription termination factor family protein	*
Chr2:18230001..18230100	AT2G44065	Ribosomal protein L2 family	*
Chr2:18245601..18245700	AT2G44100	guanosine nucleotide diphosphate dissociation inhibitor 1	*
Chr2:18245601..18245700	AT2G44110	Seven transmembrane MLO family protein	*
Chr2:18317701..18317800	AT2G44350	Citrate synthase family protein	*
Chr2:18365501..18365600	AT2G44490	Glycosyl hydrolase superfamily protein	*
Chr2:18421001..18421100	AT2G44650	chloroplast chaperonin 10	*
Chr2:18421001..18421100	AT2G44660	ALG6, ALG8 glycosyltransferase family	*
Chr2:18434001..18434100	AT2G44710	RN3binding (RRM/RBD/RNP motifs) family protein	*
Chr2:1844101..1844200	AT2G05120	Nucleoporin, Nup133/Nup155-like	*
Chr2:18459401..18459500	AT2G44770	ELMO/CED-12 family protein	*
Chr2:1854101..1854300	AT2G05140	phosphoribosylaminoimidazole carboxylase family protein / AIR carboxylase family protein	*
Chr2:18545501..18545600	AT2G44950	histone mono-ubiquitination 1	*
Chr2:18555401..18555500	AT2G44980	SNF2 domain-containing protein / helicase domain-containing protein	*
Chr2:18575601..18575700	AT2G45030	Translation elongation factor EFG/EF2 protein	*
Chr2:1859201..1859400	AT2G05160	CCCH-type zinc fingerfamily protein with RN3binding domain	*
Chr2:18600401..18600600	AT2G45110	expansin B4	*
Chr2:18626601..18626700	AT2G45180	Bifunctional inhibitor/lipid-transfer protein/seed storage 2S albumin superfamily protein	*
Chr2:18667301..18667400	AT2G45270	glycoprotease 1	*
Chr2:1871101..1871200	AT2G05170	vacuolar protein sorting 11	*
Chr2:18738901..18739000	AT2G45460	SMAD/FHA domain-containing protein	*
Chr2:18757901..18758000	AT2G45540	WD-40 repeat family protein / beige-related	*
Chr2:1876001..1876100	AT2G05180	cytochrome P450, family 705, subfamily A, polypeptide 6	*
Chr2:18829201..18829300	AT2G45700	sterile alpha motif (SAM) domain-containing protein	*
Chr2:18881101..18881400	AT2G45880	beta-amylase 7	*
Chr2:18925001..18925100	AT2G46020	transcription regulatory protein SNF2, putative	*
Chr2:18941201..18941300	AT2G46060	transmembrane protein-related	*
Chr2:18984301..18984400	AT2G46225	ABI-1-like 1	9
Chr2:18984301..18984400	AT2G46230	PIN domain-like family protein	*
Chr2:19068501..19068600	AT2G46450	cyclic nucleotide-gated channel 12	*
Chr2:19073801..19073900	AT2G46470	inner membrane protein OXA1-like	*
Chr2:19099401..19099500	AT2G46520	cellular apoptosis susceptibility protein, putative / importin-alpha re-exporter, putative	*
Chr2:19116701..19116800	AT2G46560	transducin family protein / WD-40 repeat family protein	*
Chr2:19220601..19220700	AT2G46770	NAC (No Apical Meristem) domain transcriptional regulator superfamily protein	27
Chr2:19254301..19254400	AT2G46860	pyrophosphorylase 3	*
Chr2:19274601..19274700	AT2G46915	Protein of unknown function (DUF3754)	*
Chr2:19280101..19280200	AT2G46920	Protein phosphatase 2C family protein	*
Chr2:1928501..1928600	AT2G05294	no description	70
Chr2:19321401..19321500	AT2G47020	Peptide chain release factor 1	*
Chr2:19339001..19339100	AT2G47070	squamosa promoter binding protein-like 1	*
Chr2:19381601..19381700	AT2G47210	myb-like transcription factor family protein	*
Chr2:19436501..19436600	AT2G47350	HIT zinc finger	*
Chr2:19459601..19459700	AT2G47430	Signal transduction histidine kinase	*
Chr2:19497301..19497400	AT2G47500	P-loop nucleoside triphosphate hydrolases superfamily protein with CH (Calponin Homology) domain	*
Chr2:1952001..1952100	AT2G05350	no description	*
Chr2:19577401..19577500	AT2G47800	multidrug resistance-associated protein 4	*
Chr2:19619401..19619700	AT2G47940	DEGP protease 2	*
Chr2:19656101..19656200	AT2G48060	no description	*
Chr2:19671901..19672000	AT2G48100	Exonuclease family protein	*
Chr2:210901..211000	AT2G01460	P-loop containing nucleoside triphosphate hydrolases superfamily protein	*
Chr2:2142501..2142600	AT2G05710	aconitase 3	*
Chr2:2171801..2171900	AT2G05753	no description	*
Chr2:2171801..2171900	AT2G05755	Nodulin MtN21 /Eam3like transporter family protein	*
Chr2:2213801..2213900	AT2G05810	ARM repeat superfamily protein	112
Chr2:2257201..2257300	AT2G05900	SET domain protein 11	*
Chr2:2349401..2349500	AT2G06025	Acyl-CoA N-acyltransferases (NAT) superfamily protein	*
Chr2:2756001..2756100	AT2G06845	Beta-galactosidase related protein	7
Chr2:279801..280100	AT2G01630	O-Glycosyl hydrolases family 17 protein	*
Chr2:2897001..2897100	AT2G06990	RNA helicase, ATP-dependent, SK12/DOB1 protein	*
Chr2:2921001..2921100	AT2G07042	no description	*
Chr2:3046401..3046500	AT2G07340	PREFOLDIN 1	*
Chr2:3048701..3048800	AT2G07360	SH3 domain-containing protein	*
Chr2:3220901..3221000	AT2G07640	NAD(P)-binding Rossmann-fold superfamily protein	*
Chr2:330501..330600	AT2G01750	microtubule-associated proteins 70-3	*
Chr2:3332601..3332700	AT2G07792	no description	22
Chr2:3516701..3516800	AT2G07680	multidrug resistance-associated protein 11	*
Chr2:3625401..3625500	AT2G08986	no description	*
Chr2:3670801..3670900	AT2G09795	no description	9
Chr2:3780601..3780800	AT2G09970	Protein of unknown function (DUF1677)	90
Chr2:4083001..4083100	AT2G10535	low-molecular-weight cysteine-rich 29	*
Chr2:4134901..4135000	AT2G10602	no description	*
Chr2:419201..419300	AT2G01910	Microtubule associated protein (MAP65/ASE1) family protein	*
Chr2:4305001..4305100	AT2G10931	no description	*
Chr2:4316601..4316700	AT2G10950	BSD domain-containing protein	*
Chr2:4341401..4341500	AT2G11000	MAK10 homologue	*
Chr2:441601..441700	AT2G01950	BRI1-like 2	*
Chr2:460901..461000	AT2G01980	sodium proton exchanger, putative (NHX7) (SOS1)	*
Chr2:5118501..5118600	AT2G12550	ubiquitin-associated (UBA)/TS-N domain-containing protein	*
Chr2:5390701..5390800	AT2G13100	Major facilitator superfamily protein	*
Chr2:5537101..5537200	AT2G13350	Calcium-dependent lipid-binding (CaLB domain) family protein	*
Chr2:5549401..5549500	AT2G13370	chromatin remodeling 5	*
Chr2:556801..557100	AT2G02170	Remorin family protein	*
Chr2:5596601..5596700	AT2G13440	glucose-inhibited division family A protein	*
Chr2:5654701..5654800	AT2G13560	NAD-dependent malic enzyme 1	*
Chr2:5707101..5707200	AT2G13690	PRLI-interacting factor, putative	*
Chr2:5743101..5743200	AT2G13790	somatic embryogenesis receptor-like kinase 4	*
Chr2:5857601..5857700	AT2G13950	Cysteine/Histidine-rich C1 domain family protein	*
Chr2:592301..592400	AT2G02240	F-box family protein	41
Chr2:594701..594800	AT2G02250	phloem protein 2-B2	*
Chr2:5952601..5952700	AT2G14110	Haloacid dehalogenase-like hydrolase (HAD) superfamily protein	*
Chr2:5954801..5954900	AT2G14120	dynamin related protein	*
Chr2:6040301..6040400	AT2G14255	Ankyrin repeat family protein with DHHC zinc finger domain	*
Chr2:6144101..6144200	AT2G14440	Leucine-rich repeat protein kinase family protein	*
Chr2:616301..616400	AT2G02340	phloem protein 2-B8	*
Chr2:6171401..6171500	AT2G14510	Leucine-rich repeat protein kinase family protein	*
Chr2:6276401..6276500	AT2G14670	sucrose-proton symporter 8	84
Chr2:6283101..6283200	AT2G14680	myosin heavy chain-related	*
Chr2:6284701..6284800	AT2G14690	Glycosyl hydrolase superfamily protein	*
Chr2:6301101..6301200	AT2G14720	vacuolar sorting receptor 4	*
Chr2:6310301..6310400	AT2G14740	vaculolar sorting receptor 3	*
Chr2:6406401..6406600	AT2G14910	no description	124
Chr2:654001..654100	AT2G02470	alfin-like 6	*
Chr2:6617701..6617800	AT2G15240	UNC-50 family protein	*
Chr2:6644801..6644900	AT2G15292	no description	*
Chr2:6710201..6710300	AT2G15390	fucosyltransferase 4	*
Chr2:6713901..6714000	AT2G15400	DN3directed RNA polymerase family protein	*
Chr2:6734901..6735200	AT2G15430	DN3directed RNA polymerase family protein	*
Chr2:6755601..6755700	AT2G15470	Pectin lyase-like superfamily protein	*
Chr2:6834601..6834700	AT2G15695	Protein of unknown function DUF829, transmembrane 53	*
Chr2:6878101..6878200	AT2G15790	peptidyl-prolyl cis-trans isomerase / cyclophilin-40 (CYP40) / rotamase	*
Chr2:6889001..6889100	AT2G15820	endonucleases	*
Chr2:6931401..6931500	AT2G15900	Phox-associated domain	*
Chr2:6933201..6933300	AT2G15910	CSL zinc finger domain-containing protein	*
Chr2:6951801..6951900	AT2G15980	Tetratricopeptide repeat (TPR)-like superfamily protein	*
Chr2:699301..699400	AT2G02570	nucleic acid binding	*
Chr2:7102501..7102600	AT2G16400	BEL1-like homeodomain 7	*
Chr2:7121001..7121100	AT2G16430	purple acid phosphatase 10	*
Chr2:7128101..7128200	AT2G16440	Minichromosome maintenance (MCM2/3/5) family protein	*
Chr2:7134601..7134700	AT2G16460	Protein of unknown function (DUF1640)	*
Chr2:7137401..7137500	AT2G16485	nucleic acid binding	*
Chr2:7213201..7213300	AT2G16640	multimeric translocon complex in the outer envelope membrane 132	*
Chr2:7224101..7224200	AT2G16668	no description	53
Chr2:7282601..7282700	AT2G16780	Transducin family protein / WD-40 repeat family protein	*
Chr2:7304601..7304700	AT2G16860	GCIP-interacting family protein	*
Chr2:7310401..7310500	AT2G16870	Disease resistance protein (TIR-NBS-LRR class) family	*
Chr2:7312401..7312500	AT2G16880	Pentatricopeptide repeat (PPR) superfamily protein	*
Chr2:7335601..7335700	AT2G16920	ubiquitin-conjugating enzyme 23	*
Chr2:7346801..7346900	AT2G16940	Splicing factor, CC1-like	*
Chr2:7359201..7359300	AT2G16950	transportin 1	*
Chr2:7374801..7374900	AT2G16970	Major facilitator superfamily protein	*
Chr2:7397201..7397300	AT2G17020	F-box/RNI-like superfamily protein	*
Chr2:7478301..7478400	AT2G17190	ubiquitin family protein	*
Chr2:7482501..7482600	AT2G17200	ubiquitin family protein	*
Chr2:7486701..7486800	AT2G17210	Tetratricopeptide repeat (TPR)-like superfamily protein	*
Chr2:7502501..7502600	AT2G17250	CCAAT-binding factor	*
Chr2:750601..750700	AT2G02690	Cysteine/Histidine-rich C1 domain family protein	*
Chr2:7534001..7534100	AT2G17320	Uncharacterised conserved protein (UCP030210)	*
Chr2:7542001..7542100	AT2G17340	Uncharacterised conserved protein (UCP030210)	*
Chr2:7559801..7559900	AT2G17410	ARID/BRIGHT DN3binding domain-containing protein	*
Chr2:7610301..7610400	AT2G17510	ribonuclease II family protein	*
Chr2:7618801..7618900	AT2G17520	Endoribonuclease/protein kinase IRE1-like	*
Chr2:7627801..7627900	AT2G17530	Protein kinase superfamily protein	*
Chr2:766001..766200	AT2G02730	Protein of unknown function (DUF1664)	*
Chr2:7686001..7686100	AT2G17700	ACT-like protein tyrosine kinase family protein	*
Chr2:7737801..7737900	AT2G17790	VPS35 homolog A	*
Chr2:7746501..7746600	AT2G17820	histidine kinase 1	*
Chr2:7770401..7770500	AT2G17890	calcium-dependent protein kinase 16	*
Chr2:7786401..7786500	AT2G17930	Phosphatidylinositol 3- and 4-kinase family protein with FAT domain	*
Chr2:7819701..7820100	AT2G17970	2-oxoglutarate (2OG) and Fe(II)-dependent oxygenase superfamily protein	*
Chr2:782201..782300	AT2G02780	Leucine-rich repeat protein kinase family protein	*
Chr2:7823201..7823300	AT2G17975	zinc finger (Ran-binding) family protein	*
Chr2:7824801..7824900	AT2G17980	Sec1/munc18-like (SM) proteins superfamily	*
Chr2:7870301..7870600	AT2G18100	Protein of unknown function (DUF726)	*
Chr2:7931401..7931500	AT2G18220	Noc2p family	*
Chr2:7933001..7933100	AT2G18230	pyrophosphorylase 2	*
Chr2:7948701..7948800	AT2G18290	anaphase promoting complex 10	*
Chr2:79801..79900	AT2G01090	Ubiquinol-cytochrome C reductase hinge protein	89
Chr2:8006601..8006700	AT2G18470	roline-rich extensin-like receptor kinase 4	*
Chr2:8081601..8081700	AT2G18630	Protein of unknown function (DUF677)	*
Chr2:8111501..8111600	AT2G18700	trehalose phosphatase/synthase 11	*
Chr2:8127901..8128000	AT2G18750	Calmodulin-binding protein	*
Chr2:8131801..8131900	AT2G18760	chromatin remodeling 8	*
Chr2:8142101..8142200	AT2G18790	phytochrome B	*
Chr2:8170701..8170800	AT2G18876	Afadin/alpha-actinin-binding protein	*
Chr2:8208401..8208500	AT2G18950	homogentisate phytyltransferase 1	*
Chr2:8223601..8223700	AT2G18960	H(+)-ATPase 1	*
Chr2:8285301..8285400	AT2G19110	heavy metal atpase 4	*
Chr2:8289301..8289400	AT2G19120	P-loop containing nucleoside triphosphate hydrolases superfamily protein	*
Chr2:8311701..8311800	AT2G19160	Core-2/I-branching beta-1,6-N-acetylglucosaminyltransferase family protein	*
Chr2:8317201..8317300	AT2G19170	subtilisin-like serine protease 3	*
Chr2:8390301..8390400	AT2G19390	no description	*
Chr2:8417401..8417500	AT2G19430	DWD (DDB1-binding WD40 protein) hypersensitive to ABA 1	*
Chr2:8443501..8443600	AT2G19490	recA DNA recombination family protein	*
Chr2:8457701..8457800	AT2G19520	Transducin family protein / WD-40 repeat family protein	*
Chr2:8460801..8460900	AT2G19530	no description	*
Chr2:8463001..8463100	AT2G19540	Transducin family protein / WD-40 repeat family protein	*
Chr2:8468001..8468100	AT2G19560	proteasome family protein	*
Chr2:8499601..8499900	AT2G19670	protein arginine methyltransferase 1A	*
Chr2:8510301..8510400	AT2G19720	ribosomal protein S15A B	*
Chr2:8576601..8576700	AT2G19870	tRNA/rRNA methyltransferase (SpoU) family protein	*
Chr2:8597201..8597300	AT2G19910	RN3dependent RNA polymerase family protein	*
Chr2:8607801..8607900	AT2G19930	RN3dependent RNA polymerase family protein	*
Chr2:861401..861500	AT2G02955	maternal effect embryo arrest 12	*
Chr2:8618501..8618600	AT2G19950	golgin candidate 1	*
Chr2:8622001..8622100	AT2G19960	hAT family dimerisation domain	115
Chr2:862401..862500	AT2G02960	RING/FYVE/PHD zinc finger superfamily protein	*
Chr2:8634601..8634700	AT2G20000	CDC27 family protein	*
Chr2:8652701..8652800	AT2G20050	protein serine/threonine phosphatases	*
Chr2:8661001..8661100	AT2G20060	Ribosomal protein L4/L1 family	*
Chr2:8663101..8663300	AT2G20080	no description	*
Chr2:8694101..8694200	AT2G20140	AA3type ATPase family protein	*
Chr2:8723601..8723700	AT2G20210	RNI-like superfamily protein	*
Chr2:8741101..8741200	AT2G20280	Zinc finger C-x8-C-x5-C-x3-H type family protein	*
Chr2:8756801..8756900	AT2G20300	Protein kinase superfamily protein	*
Chr2:8773301..8773400	AT2G20330	Transducin/WD40 repeat-like superfamily protein	*
Chr2:8781201..8781300	AT2G20340	Pyridoxal phosphate (PLP)-dependent transferases superfamily protein	*
Chr2:8788001..8788100	AT2G20360	NAD(P)-binding Rossmann-fold superfamily protein	*
Chr2:8803601..8803700	AT2G20410	RN3binding ASCH domain protein	*
Chr2:8845001..8845100	AT2G20540	mitochondrial editing factor 21	*
Chr2:8860501..8860600	AT2G20580	26S proteasome regulatory subunit S2 1A	*
Chr2:8961501..8961600	AT2G20815	Family of unknown function (DUF566)	*
Chr2:8973701..8973800	AT2G20840	Secretory carrier membrane protein (SCAMP) family protein	*
Chr2:9017601..9017700	AT2G20990	synaptotagmin A	*
Chr2:9041701..9041800	AT2G21070	methyltransferases	*
Chr2:9066401..9066500	AT2G21150	XAP5 family protein	*
Chr2:9069701..9069800	AT2G21160	Translocon-associated protein (TRAP), alpha subunit	*
Chr2:908201..908300	AT2G03070	mediator subunit 8	*
Chr2:9082401..9082500	AT2G21190	ER lumen protein retaining receptor family protein	*
Chr2:9084401..9084500	AT2G21200	SAUR-like auxin-responsive protein family	26
Chr2:9104101..9104200	AT2G21250	NAD(P)-linked oxidoreductase superfamily protein	*
Chr2:9117501..9117600	AT2G21300	ATP binding microtubule motor family protein	*
Chr2:9145101..9145200	AT2G21380	Kinesin motor family protein	*
Chr2:9151101..9151200	AT2G21385	no description	*
Chr2:9165901..9166000	AT2G21410	vacuolar proton ATPase A2	*
Chr2:9176101..9176200	AT2G21440	RN3binding (RRM/RBD/RNP motifs) family protein	*
Chr2:9222501..9222600	AT2G21540	SEC14-like 3	*
Chr2:9244101..9244200	AT2G21600	endoplasmatic reticulum retrieval protein 1B	*
Chr2:9263701..9263800	AT2G21655	Protein of unknown function (DUF784)	*
Chr2:9278701..9278900	AT2G21727	Protein of unknown function (DUF784)	*
Chr2:9301001..9301100	AT2G21800	essential meiotic endonuclease 1A	*
Chr2:9321601..9321700	AT2G21870	copper ion binding	*
Chr2:9346901..9347000	AT2G21920	F-box associated ubiquitination effector family protein	*
Chr2:9348301..9348400	AT2G21930	F-box associated ubiquitination effector family protein	*
Chr2:9352401..9352500	AT2G21940	shikimate kinase 1	*
Chr2:9364401..9364500	AT2G22010	related to KPC1	*
Chr2:9411101..9411200	AT2G22125	binding	*
Chr2:943801..943900	AT2G03140	alpha/beta-Hydrolases superfamily protein	*
Chr2:9458501..9458600	AT2G22250	aspartate aminotransferase	*
Chr2:9476701..9476800	AT2G22300	signal responsive 1	55
Chr2:9476701..9476800	AT2G22310	ubiquitin-specific protease 4	*
Chr2:9501001..9501200	AT2G22370	no description	*
Chr2:9506501..9506600	AT2G22400	S-adenosyl-L-methionine-dependent methyltransferases superfamily protein	*
Chr2:9531901..9532000	AT2G22450	riboflavin biosynthesis protein, putative	*
Chr2:953301..953400	AT2G03150	ATP/GTP-binding protein family	*
Chr2:9544001..9544300	AT2G22475	GRAM domain family protein	*
Chr2:9555101..9555200	AT2G22490	Cyclin D2	*
Chr2:9573301..9573400	AT2G22530	Alkaline-phosphatase-like family protein	*
Chr2:9690501..9690600	AT2G22780	peroxisomal NAD-malate dehydrogenase 1	*
Chr2:9698501..9698600	AT2G22795	no description	*
Chr2:9724001..9724100	AT2G22830	squalene epoxidase 2	*
Chr2:9825101..9825200	AT2G23070	Protein kinase superfamily protein	*
Chr2:9829401..9829500	AT2G23080	Protein kinase superfamily protein	*
Chr2:9829401..9829500	AT2G23090	Uncharacterised protein family SERF	50
Chr2:9847401..9847500	AT2G23140	RING/U-box superfamily protein with ARM repeat domain	*
Chr2:9856901..9857000	AT2G23150	natural resistance-associated macrophage protein 3	*
Chr2:9880501..9880600	AT2G23200	Protein kinase superfamily protein	*
Chr2:989801..989900	AT2G03260	EXS (ERD1/XPR1/SYG1) family protein	*
Chr2:9951901..9952000	AT2G23360	Plant protein of unknown function (DUF869)	*
Chr2:9958701..9958800	AT2G23380	SET domain-containing protein	*
Chr2:9961401..9961500	AT2G23390	no description	*
Chr2:9973801..9973900	AT2G23420	nicotinate phosphoribosyltransferase 2	*
Chr3:10002901..10003000	AT3G27120	P-loop containing nucleoside triphosphate hydrolases superfamily protein	*
Chr3:10002901..10003000	AT3G27130	no description	*
Chr3:10010101..10010200	AT3G27150	Galactose oxidase/kelch repeat superfamily protein	*
Chr3:10041901..10042000	AT3G27190	uridine kinase-like 2	*
Chr3:10052601..10052700	AT3G27220	Galactose oxidase/kelch repeat superfamily protein	*
Chr3:10054701..10054800	AT3G27230	S-adenosyl-L-methionine-dependent methyltransferases superfamily protein	*
Chr3:10057401..10057500	AT3G27240	Cytochrome C1 family	*
Chr3:10071101..10071200	AT3G27260	global transcription factor group E8	*
Chr3:10083901..10084000	AT3G27300	glucose-6-phosphate dehydrogenase 5	*
Chr3:10100901..10101200	AT3G27325	hydrolases, acting on ester bonds	*
Chr3:10117501..10117600	AT3G27330	zinc finger (C3HC4-type RING finger) family protein	*
Chr3:10185701..10185900	AT3G27503	SCR-like 19	135
Chr3:10196301..10196400	AT3G27530	golgin candidate 6	*
Chr3:10206801..10206900	AT3G27540	beta-1,4-N-acetylglucosaminyltransferase family protein	*
Chr3:10208301..10208400	AT3G27550	RN3binding CRS1 / YhbY (CRM) domain protein	*
Chr3:10216001..10216100	AT3G27570	Sucrase/ferredoxin-like family protein	*
Chr3:10225901..10226000	AT3G27610	Nucleotidylyl transferase superfamily protein	*
Chr3:10229301..10229400	AT3G27620	alternative oxidase 1C	*
Chr3:10246201..10246300	AT3G27670	ARM repeat superfamily protein	*
Chr3:10259201..10259300	AT3G27700	zinc finger (CCCH-type) family protein / RNA recognition motif (RRM)-containing protein	*
Chr3:10272601..10272700	AT3G27720	IBR domain containing protein	*
Chr3:10274801..10274900	AT3G27730	ATP binding	*
Chr3:10307401..10307500	AT3G27809	no description	83
Chr3:10307401..10307500	AT3G27810	myb domain protein 21	79
Chr3:10327501..10327600	AT3G27860	Tudor/PWWP/MBT superfamily protein	*
Chr3:10331401..10331500	AT3G27870	ATPase E1-E2 type family protein / haloacid dehalogenase-like hydrolase family protein	*
Chr3:10388801..10388900	AT3G27968	no description	84
Chr3:10391101..10391200	AT3G27970	Exonuclease family protein	*
Chr3:10394401..10394700	AT3G27980	Plant invertase/pectin methylesterase inhibitor superfamily	*
Chr3:10394401..10394700	AT3G27990	no description	*
Chr3:10408101..10408200	AT3G28007	Nodulin MtN3 family protein	*
Chr3:10429801..10429900	AT3G28030	5'-3' exonuclease family protein	*
Chr3:1043001..1043100	AT3G04030	Homeodomain-like superfamily protein	*
Chr3:10437401..10437500	AT3G28040	Leucine-rich receptor-like protein kinase family protein	*
Chr3:10485101..10485200	AT3G28155	no description	101
Chr3:10597901..10598000	AT3G28345	ABC transporter family protein	*
Chr3:10622801..10622900	AT3G28370	no description	*
Chr3:10627201..10627300	AT3G28380	P-glycoprotein 17	*
Chr3:10657401..10657800	AT3G28430	no description	*
Chr3:10668701..10668800	AT3G28450	Leucine-rich repeat protein kinase family protein	*
Chr3:10695101..10695200	AT3G28540	P-loop containing nucleoside triphosphate hydrolases superfamily protein	*
Chr3:10718601..10718800	AT3G28590	no description	81
Chr3:10745001..10745100	AT3G28670	oxidoreductase, zinc-binding dehydrogenase family protein	*
Chr3:10774201..10774300	AT3G28710	ATPase, V0/A0 complex, subunit C/D	*
Chr3:10785901..10786000	AT3G28730	high mobility group	*
Chr3:10792701..10792800	AT3G28750	no description	*
Chr3:10798101..10798200	AT3G28770	Protein of unknown function (DUF1216)	*
Chr3:1084901..1085000	AT3G04130	Tetratricopeptide repeat (TPR)-like superfamily protein	*
Chr3:10873001..10873100	AT3G28860	ATP binding cassette subfamily B19	*
Chr3:11008001..11008100	AT3G29010	Biotin/lipoate A/B protein ligase family	24
Chr3:11008001..11008100	AT3G29020	myb domain protein 110	17
Chr3:11046401..11046500	AT3G29060	EXS (ERD1/XPR1/SYG1) family protein	*
Chr3:11076501..11076600	AT3G29100	vesicle transport V-snare 13	*
Chr3:11129501..11129600	AT3G29160	SNF1 kinase homolog 11	*
Chr3:11149801..11149900	AT3G29180	Protein of unknown function (DUF1336)	*
Chr3:11155701..11155800	AT3G29185	Domain of unknown function (DUF3598)	*
Chr3:11164901..11165000	AT3G29200	chorismate mutase 1	*
Chr3:11190601..11190700	AT3G29230	Tetratricopeptide repeat (TPR)-like superfamily protein	4
Chr3:1124701..1124800	AT3G04260	plastid transcriptionally active 3	*
Chr3:1133201..1133400	AT3G04290	Li-tolerant lipase 1	80
Chr3:1140501..1140600	AT3G04300	RmlC-like cupins superfamily protein	*
Chr3:1152301..1152400	AT3G04340	FtsH extracellular protease family	*
Chr3:11590501..11590600	AT3G29760	Haloacid dehalogenase-like hydrolase (HAD) superfamily protein	*
Chr3:1162301..1162500	AT3G04380	SET-domain containing protein lysine methyltransferase family protein	*
Chr3:11650201..11650300	AT3G29770	methyl esterase 11	*
Chr3:11695901..11696300	AT3G29791	no description	*
Chr3:11717901..11718000	AT3G29797	Protein of unknown function (DUF784)	*
Chr3:11729201..11729300	AT3G29810	COBR3like protein 2 precursor	*
Chr3:11785101..11785300	AT3G30160	no description	*
Chr3:1186001..1186100	AT3G04450	Homeodomain-like superfamily protein	*
Chr3:1204501..1204600	AT3G04490	no description	*
Chr3:12448101..12448200	AT3G30770	Eukaryotic aspartyl protease family protein	16
Chr3:12448401..12448500	AT3G30775	Methylenetetrahydrofolate reductase family protein	136
Chr3:1252901..1253000	AT3G04610	RN3binding KH domain-containing protein	*
Chr3:12596501..12596600	AT3G30842	pleiotropic drug resistance 10	*
Chr3:1274901..1275000	AT3G04690	Malectin/receptor-like protein kinase family protein	*
Chr3:1279201..1279300	AT3G04710	ankyrin repeat family protein	*
Chr3:1299501..1299600	AT3G04740	RNA polymerase II transcription mediators	*
Chr3:1328801..1328900	AT3G04830	Protein prenylyltransferase superfamily protein	*
Chr3:13487501..13487600	AT3G32920	P-loop containing nucleoside triphosphate hydrolases superfamily protein	*
Chr3:13492701..13492800	AT3G32940	RN3binding KH domain-containing protein	*
Chr3:1377801..1377900	AT3G04970	DHHC-type zinc finger family protein	*
Chr3:1380901..1381000	AT3G04980	DNAJ heat shock N-terminal domain-containing protein	*
Chr3:1390601..1390700	AT3G05010	Protein of unknown function, transmembrane-40	*
Chr3:1402301..1402400	AT3G05040	ARM repeat superfamily protein	*
Chr3:1409501..1409600	AT3G05050	Protein kinase superfamily protein	*
Chr3:1422301..1422400	AT3G05090	Transducin/WD40 repeat-like superfamily protein	*
Chr3:14230201..14230300	AT3G42050	vacuolar ATP synthase subunit H family protein	*
Chr3:14310501..14310600	AT3G42150	no description	*
Chr3:14315701..14315800	AT3G42160	Pectin lyase-like superfamily protein	67
Chr3:145301..145400	AT3G01380	transferases	*
Chr3:14724701..14724800	AT3G42640	H(+)-ATPase 8	*
Chr3:14752301..14752600	AT3G42660	transducin family protein / WD-40 repeat family protein	*
Chr3:14757601..14757700	AT3G42670	chromatin remodeling 38	*
Chr3:14877301..14877400	AT3G42786	no description	46
Chr3:14878301..14878400	AT3G42790	alfin-like 3	*
Chr3:1494201..1494300	AT3G05240	mitochondrial editing factor 19	*
Chr3:1506201..1506300	AT3G05290	peroxisomal adenine nucleotide carrier 1	*
Chr3:15193901..15194000	AT3G43210	ATP binding microtubule motor family protein	*
Chr3:15200701..15200800	AT3G43220	Phosphoinositide phosphatase family protein	*
Chr3:15209301..15209400	AT3G43230	RING/FYVE/PHD-type zinc finger family protein	*
Chr3:15333601..15333700	AT3G43400	ELMO/CED-12 family protein	*
Chr3:15432701..15433100	AT3G43540	Protein of unknown function (DUF1350)	*
Chr3:1543901..1544000	AT3G05380	DIRP	*
Chr3:15514101..15514200	AT3G43600	aldehyde oxidase 2	*
Chr3:1552701..1552800	AT3G05400	Major facilitator superfamily protein	*
Chr3:15603301..15603400	AT3G43700	BT5POZ and MATH domain 6	*
Chr3:1565201..1565500	AT3G05420	acyl-CoA binding protein 4	*
Chr3:15756801..15756900	AT3G43920	dicer-like 3	*
Chr3:15836701..15836800	AT3G44080	F-box family protein	*
Chr3:15839001..15839100	AT3G44090	F-box family protein	23
Chr3:1599901..1600000	AT3G05520	Subunits of heterodimeric actin filament capping protein Capz superfamily	*
Chr3:16007401..16007500	AT3G44330	no description	*
Chr3:1604801..1604900	AT3G05530	regulatory particle triple-A ATPase 5A	*
Chr3:16090701..16090800	AT3G44480	Disease resistance protein (TIR-NBS-LRR class) family	*
Chr3:16098101..16098200	AT3G44490	histone deacetylase 17	*
Chr3:16110901..16111000	AT3G44510	alpha/beta-Hydrolases superfamily protein	*
Chr3:16252901..16253100	AT3G44710	Plant protein of unknown function (DUF247)	*
Chr3:16286501..16286600	AT3G44730	kinesin-like protein 1	*
Chr3:16361901..16362200	AT3G44820	Phototropic-responsive NPH3 family protein	*
Chr3:16371801..16371900	AT3G44830	Lecithin:cholesterol acyltransferase family protein	*
Chr3:16382401..16382500	AT3G44870	S-adenosyl-L-methionine-dependent methyltransferases superfamily protein	*
Chr3:16388601..16388700	AT3G44890	ribosomal protein L9	135
Chr3:16388601..16388700	AT3G44900	cation/H+ exchanger 4	24
Chr3:16420801..16421300	AT3G44950	glycine-rich protein	*
Chr3:16429201..16429300	AT3G44960	no description	50
Chr3:16506601..16506700	AT3G45100	UDP-Glycosyltransferase superfamily protein	*
Chr3:16514401..16514500	AT3G45130	lanosterol synthase 1	*
Chr3:16526101..16526200	AT3G45140	lipoxygenase 2	*
Chr3:16542901..16543000	AT3G45190	SIT4 phosphatase-associated family protein	*
Chr3:16622101..16622200	AT3G45300	isovaleryl-Co3dehydrogenase	*
Chr3:16648201..16648300	AT3G45390	Concanavalin 3like lectin protein kinase family protein	*
Chr3:16661801..16661900	AT3G45430	Concanavalin 3like lectin protein kinase family protein	*
Chr3:16666601..16666700	AT3G45440	Concanavalin 3like lectin protein kinase family protein	*
Chr3:16668001..16668200	AT3G45443	no description	*
Chr3:16674301..16674400	AT3G45450	Double Clp-N motif-containing P-loop nucleoside triphosphate hydrolases superfamily protein	*
Chr3:16691001..16691100	AT3G45510	RING/U-box protein	*
Chr3:16750501..16750600	AT3G45630	RNA binding (RRM/RBD/RNP motifs) family protein	*
Chr3:16758501..16758600	AT3G45640	mitogen-activated protein kinase 3	*
Chr3:16764301..16764400	AT3G45660	Major facilitator superfamily protein	60
Chr3:16766601..16766700	AT3G45670	Protein kinase superfamily protein	142
Chr3:16772301..16772400	AT3G45680	Major facilitator superfamily protein	*
Chr3:16777301..16777400	AT3G45690	Major facilitator superfamily protein	*
Chr3:16795501..16795600	AT3G45750	Nucleotidyltransferase family protein	*
Chr3:1683101..1683200	AT3G05700	Drought-responsive family protein	*
Chr3:16843301..16843400	AT3G45830	no description	*
Chr3:16849201..16849300	AT3G45840	Cysteine/Histidine-rich C1 domain family protein	*
Chr3:16856301..16856400	AT3G45850	P-loop containing nucleoside triphosphate hydrolases superfamily protein	*
Chr3:16868501..16868600	AT3G45870	nodulin MtN21 /Eam3like transporter family protein	*
Chr3:16874901..16875000	AT3G45900	Ribonuclease P protein subunit P38-related	*
Chr3:16918601..16918700	AT3G46060	RAB GTPase homolog 8A	*
Chr3:16970401..16970500	AT3G46200	nudix hydrolase homolog 9	*
Chr3:1700201..1700300	AT3G05740	RECQ helicase l1	*
Chr3:17015201..17015300	AT3G46290	hercules receptor kinase 1	*
Chr3:17039101..17039200	AT3G46350	Leucine-rich repeat protein kinase family protein	*
Chr3:17042401..17042500	AT3G46360	no description	*
Chr3:17055601..17055700	AT3G46370	Leucine-rich repeat protein kinase family protein	87
Chr3:17089501..17089600	AT3G46440	UDP-XYL synthase 5	*
Chr3:1709501..1709600	AT3G05760	C2H2 and C2HC zinc fingers superfamily protein	*
Chr3:1712101..1712200	AT3G05770	no description	64
Chr3:17132701..17132800	AT3G46530	N5ARC domain-containing disease resistance protein	*
Chr3:17161301..17161500	AT3G46610	Pentatricopeptide repeat (PPR-like) superfamily protein	*
Chr3:17185701..17185800	AT3G46650	UDP-Glycosyltransferase superfamily protein	*
Chr3:17189601..17189700	AT3G46658	no description	*
Chr3:17189601..17189700	AT3G46660	UDP-glucosyl transferase 76E12	*
Chr3:17194001..17194100	AT3G46668	no description	*
Chr3:17194001..17194100	AT3G46670	UDP-glucosyl transferase 76E11	*
Chr3:17215201..17215300	AT3G46730	N5ARC domain-containing disease resistance protein	*
Chr3:17235301..17235400	AT3G46800	Cysteine/Histidine-rich C1 domain family protein	*
Chr3:17247201..17247500	AT3G46830	RAB GTPase homolog A2C	*
Chr3:17252101..17252200	AT3G46840	Subtilase family protein	*
Chr3:17279501..17279600	AT3G46910	Cullin family protein	*
Chr3:17281801..17281900	AT3G46920	Protein kinase superfamily protein with octicosapeptide/Phox/Bem1p domain	*
Chr3:17293601..17293700	AT3G46960	RNA helicase, ATP-dependent, SK12/DOB1 protein	*
Chr3:17304601..17304700	AT3G46970	alpha-glucan phosphorylase 2	*
Chr3:17351201..17351300	AT3G47120	RNA recognition motif (RRM)-containing protein	*
Chr3:17353901..17354200	AT3G47130	F-box associated ubiquitination effector family protein	*
Chr3:17421801..17421900	AT3G47290	phosphatidylinositol-speciwc phospholipase C8	*
Chr3:1742501..1742600	AT3G05840	Protein kinase superfamily protein	*
Chr3:17429001..17429100	AT3G47300	SELT-like protein precursor	*
Chr3:17447801..17447900	AT3G47350	hydroxysteroid dehydrogenase 2	*
Chr3:17463701..17463800	AT3G47390	cytidine/deoxycytidylate deaminase family protein	*
Chr3:17467601..17467700	AT3G47400	Plant invertase/pectin methylesterase inhibitor superfamily	*
Chr3:17489301..17489400	AT3G47460	Structural maintenance of chromosomes (SMC) family protein	*
Chr3:1751301..1751400	AT3G05860	MADS-box transcription factor family protein	6
Chr3:17514401..17514500	AT3G47520	malate dehydrogenase	*
Chr3:17549801..17549900	AT3G47610	transcription regulators	*
Chr3:17577601..17577700	AT3G47680	DNA binding	*
Chr3:17615701..17615800	AT3G47760	ABC2 homolog 4	*
Chr3:17618901..17619000	AT3G47770	ABC2 homolog 5	*
Chr3:17631301..17631400	AT3G47790	ABC2 homolog 7	*
Chr3:17650001..17650100	AT3G47833	no description	*
Chr3:17668601..17668700	AT3G47890	Ubiquitin carboxyl-terminal hydrolase-related protein	*
Chr3:17684001..17684100	AT3G47920	no description	147
Chr3:17686801..17686900	AT3G47930	L-galactono-1,4-lactone dehydrogenase	*
Chr3:17698901..17699000	AT3G47960	Major facilitator superfamily protein	*
Chr3:17707901..17708000	AT3G47965	no description	82
Chr3:17735601..17735700	AT3G48050	BAH domain	*
Chr3:17745601..17745700	AT3G48060	BAH domain	*
Chr3:17752801..17752900	AT3G48070	RING/U-box superfamily protein	40
Chr3:17752801..17752900	AT3G48080	alpha/beta-Hydrolases superfamily protein	38
Chr3:17766701..17766800	AT3G48110	glycine-tRNA ligases	*
Chr3:1777801..1777900	AT3G05940	Protein of unknown function (DUF300)	*
Chr3:17781101..17781200	AT3G48150	anaphase-promoting complex subunit 8	*
Chr3:17803701..17803800	AT3G48190	ataxia-telangiectasia mutated	*
Chr3:17829001..17829100	AT3G48195	Phox (PX) domain-containing protein	*
Chr3:17892601..17892700	AT3G48320	cytochrome P450, family 71, subfamily A, polypeptide 21	*
Chr3:17892601..17892700	AT3G48330	protein-l-isoaspartate methyltransferase 1	38
Chr3:17918701..17918800	AT3G48380	Peptidase C78, ubiquitin fold modifier-specific peptidase 1/ 2	*
Chr3:17938201..17938300	AT3G48430	relative of early flowering 6	*
Chr3:17988501..17988600	AT3G48530	SNF1-related protein kinase regulatory subunit gamma 1	*
Chr3:17990801..17990900	AT3G48540	Cytidine/deoxycytidylate deaminase family protein	*
Chr3:1804101..1804200	AT3G06010	Homeotic gene regulator	*
Chr3:18076901..18077000	AT3G48760	DHHC-type zinc finger family protein	*
Chr3:18092001..18092100	AT3G48780	serine palmitoyltransferase 1	*
Chr3:18106001..18106100	AT3G48830	polynucleotide adenylyltransferase family protein / RNA recognition motif (RRM)-containing protein	*
Chr3:18112701..18112900	AT3G48840	RN3binding (RRM/RBD/RNP motifs) family protein	179
Chr3:18125501..18125600	AT3G48870	Clp ATPase	*
Chr3:18128801..18128900	AT3G48880	RNI-like superfamily protein	*
Chr3:18134901..18135000	AT3G48900	single-stranded DNA endonuclease family protein	*
Chr3:18165201..18165300	AT3G49000	RNA polymerase III subunit RPC82 family protein	*
Chr3:18174901..18175000	AT3G49030	FBD, F-box and Leucine Rich Repeat domains containing protein	46
Chr3:18194801..18194900	AT3G49080	Ribosomal protein S5 domain 2-like superfamily protein	*
Chr3:18214201..18214300	AT3G49140	Pentatricopeptide repeat (PPR) superfamily protein	*
Chr3:18217101..18217200	AT3G49142	Tetratricopeptide repeat (TPR)-like superfamily protein	*
Chr3:18223801..18223900	AT3G49160	pyruvate kinase family protein	*
Chr3:1831501..1831700	AT3G06070	no description	*
Chr3:1836001..1836100	AT3G06080	Plant protein of unknown function (DUF828)	*
Chr3:18388301..18388400	AT3G49601	no description	*
Chr3:18400601..18400700	AT3G49640	Aldolase-type TIM barrel family protein	*
Chr3:18424801..18424900	AT3G49680	branched-chain aminotransferase 3	*
Chr3:18441001..18441400	AT3G49720	no description	*
Chr3:18444101..18444200	AT3G49725	GTP-binding protein, HflX	*
Chr3:18472001..18472100	AT3G49800	BSD domain-containing protein	*
Chr3:1849001..1849100	AT3G06125	no description	*
Chr3:18506701..18506800	AT3G49920	voltage dependent anion channel 5	*
Chr3:18556001..18556100	AT3G50050	Eukaryotic aspartyl protease family protein	*
Chr3:1857001..1857100	AT3G06140	RING/U-box superfamily protein	*
Chr3:18581701..18581800	AT3G50110	PTEN 3	*
Chr3:18679501..18679600	AT3G50370	no description	*
Chr3:18687601..18687700	AT3G50380	Protein of unknown function (DUF1162)	*
Chr3:18728501..18728600	AT3G50460	homolog of RPW8 2	*
Chr3:18742601..18742700	AT3G50500	SNF1-related protein kinase 2.2	*
Chr3:18774901..18775000	AT3G50590	Transducin/WD40 repeat-like superfamily protein	*
Chr3:18785101..18785200	AT3G50620	P-loop containing nucleoside triphosphate hydrolases superfamily protein	*
Chr3:1891801..1891900	AT3G06250	FAR1-related sequence 7	*
Chr3:18996501..18996600	AT3G51130	no description	*
Chr3:18998601..18998800	AT3G51140	Protein of unknown function (DUF3353)	*
Chr3:19003601..19003700	AT3G51150	ATP binding microtubule motor family protein	*
Chr3:19029801..19029900	AT3G51250	Senescence/dehydration-associated protein-related	*
Chr3:19058401..19058500	AT3G51340	Eukaryotic aspartyl protease family protein	*
Chr3:19096701..19096800	AT3G51460	Phosphoinositide phosphatase family protein	*
Chr3:19119601..19119700	AT3G51550	Malectin/receptor-like protein kinase family protein	*
Chr3:19123501..19123600	AT3G51560	Disease resistance protein (TIR-NBS-LRR class) family	*
Chr3:19150601..19150700	AT3G51630	with no lysine (K) kinase 5	*
Chr3:19150601..19150700	AT3G51632	conserved peptide upstream open reading frame 44	*
Chr3:19160101..19160200	AT3G51650	no description	*
Chr3:19187801..19187900	AT3G51730	saposin B domain-containing protein	*
Chr3:19203001..19203100	AT3G51770	tetratricopeptide repeat (TPR)-containing protein	*
Chr3:19221001..19221100	AT3G51830	SAC domain-containing protein 8	*
Chr3:19227601..19227700	AT3G51840	acyl-CoA oxidase 4	*
Chr3:19234401..19234500	AT3G51850	calcium-dependent protein kinase 13	*
Chr3:19315301..19315400	AT3G52080	cation/hydrogen exchanger 28	*
Chr3:19340201..19340300	AT3G52140	tetratricopeptide repeat (TPR)-containing protein	*
Chr3:19363101..19363400	AT3G52200	Dihydrolipoamide acetyltransferase, long form protein	*
Chr3:19382401..19382500	AT3G52250	Duplicated homeodomain-like superfamily protein	*
Chr3:1946701..1946800	AT3G06400	chromatin-remodeling protein 11	*
Chr3:19511801..19511900	AT3G52610	no description	*
Chr3:19551201..19551300	AT3G52750	Tubulin/FtsZ family protein	*
Chr3:19635301..19635500	AT3G52950	CBS / octicosapeptide/Phox/Bemp1 (PB1) domains-containing protein	*
Chr3:19693801..19693900	AT3G53130	Cytochrome P450 superfamily protein	*
[truncated: 2,065 more rows]

## Sheet: CG-hyper TEs
DOMAIN ELT_NAME ANNOTATION DISTANCE POSITION	ELT_NAME	ANNOTATION	DISTANCE
Chr1:10206601..10206700	QTE_CT00019051_SIMPLEHAT2	AT1TE32945	13
Chr1:10315701..10315800	QTE_CT00002748_ATCOPIA65	AT1TE33350	56
Chr1:10315701..10315800	QTE_CT00019127_ATCOPIA54	AT1TE33345	37
Chr1:10363101..10363200	QTE_CT00000548_TA11	AT1TE33490	*
Chr1:10598401..10599000	QTE_CT00009202_ATREP13	AT1TE34300	59
Chr1:10598401..10599000	QTE_CT00013421_HELITRONY3	AT1TE34295	220
Chr1:10598401..10599000	QTE_CT00015643_ATREP13	AT1TE34305	*
Chr1:10921401..10921600	QTE_CT00013359_HELITRONY1B	AT1TE35275	0
Chr1:11032701..11033200	QTE_CT00029921_ATLINE1_3A	AT1TE35640	*
Chr1:11280101..11280200	QTE_CT00004202_ATREP10D	AT1TE36485	17
Chr1:11280101..11280200	QTE_CT00019518_HELITRONY3	AT1TE36480	43
Chr1:11455901..11456200	QTE_CT00015669_ARNOLD4	AT1TE37070	268
Chr1:12040601..12040800	QTE_CT00004453_ATREP3	AT1TE39010	53
Chr1:12040601..12040800	QTE_CT00017133_ATDNA12T3_2	AT1TE39025	116
Chr1:12040601..12040800	QTE_CT00028542_ATREP10D	AT1TE39015	*
Chr1:12040601..12040800	QTE_CT00029103_ATREP3	AT1TE39020	*
Chr1:12076901..12077100	QTE_CT00025841_ATGP9B	AT1TE39140	45
Chr1:12098301..12098400	QTE_CT00009678_ATREP2	AT1TE39225	26
Chr1:12098301..12098400	QTE_CT00010380_HELITRONY1D	AT1TE39230	*
Chr1:12287801..12288400	QTE_CT00003498_ATREP10A	AT1TE39930	47
Chr1:12287801..12288400	QTE_CT00012052_HELITRONY3	AT1TE39925	18
Chr1:12287801..12288400	QTE_CT00026471_VANDAL18NA	AT1TE39920	88
Chr1:12339001..12339200	QTE_CT00008679_HELITRONY1E	AT1TE40145	86
Chr1:12339001..12339200	QTE_CT00010672_HELITRONY1D	AT1TE40140	64
Chr1:12339001..12339200	QTE_CT00028475_HELITRONY3	AT1TE40135	13
Chr1:12410301..12410500	QTE_CT00006908_ATCOPIA57	AT1TE40360	*
Chr1:12410301..12410500	QTE_CT00024423_ATCOPIA57	AT1TE40365	2
Chr1:12518201..12518400	QTE_CT00029900_ATLINE1_3A	AT1TE40740	79
Chr1:12603501..12603600	QTE_CT00016238_ATMUN1	AT1TE41080	90
Chr1:12620201..12620300	QTE_CT00003850_HELITRONY3	AT1TE41185	44
Chr1:12620201..12620300	QTE_CT00005702_HELITRONY3	AT1TE41180	*
Chr1:12620201..12620300	QTE_CT00014451_ATREP10D	AT1TE41175	146
Chr1:12640901..12641300	QTE_CT00003917_ATCOPIA15	AT1TE41280	*
Chr1:12642401..12642600	QTE_CT00025676_ATCOPIA72	AT1TE41285	*
Chr1:12682701..12682800	QTE_CT00000158_VANDAL16	AT1TE41350	*
Chr1:12724801..12724900	QTE_CT00000041_VANDAL2	AT1TE41460	*
Chr1:12758201..12758300	QTE_CT00000667_ATCOPIA93	AT1TE41580	*
Chr1:12820201..12820300	QTE_CT00000016_VANDAL5	AT1TE41745	*
Chr1:12843001..12843100	QTE_CT00001407_ATCOPIA36	AT1TE41800	*
Chr1:12846601..12846800	QTE_CT00010755_HELITRONY3	AT1TE41815	14
Chr1:12920301..12920400	QTE_CT00013713_HELITRON4	AT1TE42125	81
Chr1:13050201..13050300	QTE_CT00020095_ATMUNX1	AT1TE42600	73
Chr1:13131301..13131400	QTE_CT00000269_ATENSPM5	AT1TE42890	5
Chr1:13146101..13146200	QTE_CT00012333_VANDAL12	AT1TE42900	*
Chr1:13146401..13146700	QTE_CT00030934_VANDAL12	AT1TE42905	*
Chr1:13211001..13211100	QTE_CT00014777_ATREP10A	AT1TE43135	*
Chr1:13211001..13211100	QTE_CT00028992_ATREP11	AT1TE43130	104
Chr1:13219801..13219900	QTE_CT00016318_ATREP15	AT1TE43190	138
Chr1:13219801..13219900	QTE_CT00018499_HELITRONY1D	AT1TE43185	80
Chr1:13352201..13352500	QTE_CT00018086_ATLINE1_3A	AT1TE43655	53
Chr1:13370801..13370900	QTE_CT00006707_ATREP10D	AT1TE43735	*
Chr1:13474401..13474500	QTE_CT00008549_HELITRONY1C	AT1TE44085	*
Chr1:13474401..13474500	QTE_CT00029297_HELITRONY1D	AT1TE44090	1
Chr1:13475801..13475900	QTE_CT00003762_HELITRONY1D	AT1TE44100	102
Chr1:13475801..13475900	QTE_CT00020862_HELITRON3	AT1TE44095	6
Chr1:13559601..13559700	QTE_CT00000817_ATCOPIA89	AT1TE44380	146
Chr1:13664501..13664600	QTE_CT00000302_ATGP1	AT1TE44720	*
Chr1:13822001..13822100	QTE_CT00000691_ATGP3	AT1TE45315	*
Chr1:13896601..13896700	QTE_CT00008007_ATREP3	AT1TE45590	*
Chr1:13938101..13938200	QTE_CT00003193_ATHILA4A	AT1TE45780	*
Chr1:14853101..14853200	QTE_CT00000203_ATHILA	AT1TE48745	*
Chr1:15177901..15178000	QTE_CT00008172_ATREP18	AT1TE49830	*
Chr1:15331701..15331800	QTE_CT00009325_ATREP18	AT1TE50510	82
Chr1:15331701..15331800	QTE_CT00015494_ATREP18	AT1TE50515	16
Chr1:16013701..16013800	QTE_CT00000426_ATGP1	AT1TE52795	*
Chr1:16265701..16265800	QTE_CT00024204_ATHILA8A	AT1TE53575	21
Chr1:16408001..16408100	QTE_CT00005287_ATHILA4	AT1TE54075	60
Chr1:16620901..16621000	QTE_CT00023335_ATCOPIA80	AT1TE54780	71
Chr1:16641001..16641100	QTE_CT00018863_ATCOPIA62	AT1TE54845	69
Chr1:16667201..16667300	QTE_CT00010716_ATCOPIA26	AT1TE54940	57
Chr1:16669201..16669500	QTE_CT00010395_BRODYAGA2	AT1TE54950	*
Chr1:16751701..16751800	QTE_CT00019329_ATHAT1	AT1TE55325	4
Chr1:16751701..16751800	QTE_CT00023854_HELITRONY1D	AT1TE55330	125
Chr1:16757301..16757800	QTE_CT00010895_HELITRON3	AT1TE55370	108
Chr1:16930601..16930800	QTE_CT00012176_ATHPOGON1	AT1TE56055	53
Chr1:16930601..16930800	QTE_CT00022616_ATDNA12T3_2	AT1TE56060	147
Chr1:17055201..17055300	QTE_CT00000755_ATCOPIA1	AT1TE56445	*
Chr1:17279701..17279800	QTE_CT00024508_ATDNAI27T9C	AT1TE57280	18
Chr1:17365701..17365800	QTE_CT00000726_ATCOPIA49	AT1TE57530	*
Chr1:17443001..17443200	QTE_CT00001342_ATCOPIA15	AT1TE57805	115
Chr1:17473801..17474000	QTE_CT00014834_ATGP3	AT1TE57910	*
Chr1:17474301..17474500	QTE_CT00006850_ATGP9B	AT1TE57915	*
Chr1:17475301..17475500	QTE_CT00030312_ATGP9B	AT1TE57920	*
Chr1:17624801..17624900	QTE_CT00002168_ATLINE2	AT1TE58505	66
Chr1:17624801..17624900	QTE_CT00021917_ATCOPIA21	AT1TE58500	10
Chr1:17666401..17666500	QTE_CT00015277_BRODYAGA2	AT1TE58655	*
Chr1:18226001..18226100	QTE_CT00012253_ATREP4	AT1TE60380	27
Chr1:19344001..19344100	QTE_CT00000217_VANDAL2	AT1TE64080	*
Chr1:19440701..19440800	QTE_CT00012950_ATREP10D	AT1TE64380	*
Chr1:19705801..19706000	QTE_CT00006980_HELITRON1	AT1TE65120	118
Chr1:19749801..19750000	QTE_CT00011945_ATREP5	AT1TE65280	50
Chr1:19902001..19902100	QTE_CT00015188_ATREP15	AT1TE65785	*
Chr1:19902001..19902100	QTE_CT00016495_ATREP5	AT1TE65790	*
Chr1:20177801..20177900	QTE_CT00012473_HELITRON2	AT1TE66680	46
Chr1:20397801..20397900	QTE_CT00004415_ATREP10D	AT1TE67365	15
Chr1:21067701..21067800	QTE_CT00010336_HELITRONY3	AT1TE69565	113
Chr1:21067701..21067800	QTE_CT00018530_ATREP11	AT1TE69570	*
Chr1:21155001..21155100	QTE_CT00007153_ATREP4	AT1TE69935	*
Chr1:21725201..21725300	QTE_CT00010653_ATREP7	AT1TE71680	*
Chr1:21823001..21823100	QTE_CT00009965_BRODYAGA2	AT1TE72020	86
Chr1:21823001..21823100	QTE_CT00024193_ATCOPIA87	AT1TE72015	12
Chr1:21863001..21863100	QTE_CT00017407_ATREP8	AT1TE72135	*
Chr1:22100501..22100600	QTE_CT00000960_ATCOPIA5	AT1TE72970	44
Chr1:22201901..22202000	QTE_CT00016510_VANDAL17	AT1TE73330	85
Chr1:22418901..22419000	QTE_CT00004497_HELITRONY3	AT1TE73995	145
Chr1:22818601..22818700	QTE_CT00008964_ATREP15	AT1TE75215	*
Chr1:24041501..24041600	QTE_CT00018604_ATENSPM3	AT1TE79070	83
Chr1:2415101..2415400	QTE_CT00006609_ATLINE1_1	AT1TE07880	*
Chr1:24837401..24837500	QTE_CT00007437_ATREP7	AT1TE81580	*
Chr1:24901401..24901500	QTE_CT00003611_ATREP15	AT1TE81810	70
Chr1:24901401..24901500	QTE_CT00026958_TSCL	AT1TE81815	34
Chr1:25057401..25057600	QTE_CT00017172_ATLINE1_5	AT1TE82280	119
Chr1:25723701..25723800	QTE_CT00006726_SIMPLEGUY1	AT1TE84335	132
Chr1:25723701..25723800	QTE_CT00015192_ATCOPIA11	AT1TE84340	10
Chr1:25969801..25969900	QTE_CT00019339_VANDAL17	AT1TE85090	43
Chr1:2632601..2632700	QTE_CT00022771_ATMU10	AT1TE08580	69
Chr1:26347701..26347800	QTE_CT00007114_ATHAT1	.	*
Chr1:27515001..27515200	QTE_CT00003448_ATLINE1_2	AT1TE90030	20
Chr1:28515001..28515100	QTE_CT00010558_HELITRON1	AT1TE93275	38
Chr1:28515001..28515100	QTE_CT00020084_ATHAT2	AT1TE93270	*
Chr1:28801001..28801200	QTE_CT00017845_ATREP11	AT1TE94225	58
Chr1:28817801..28817900	QTE_CT00007244_VANDAL17	AT1TE94285	34
Chr1:29263801..29263900	QTE_CT00018829_ATLINE1_5	AT1TE95740	29
Chr1:29526801..29526900	QTE_CT00010458_HELITRONY3	AT1TE96575	*
Chr1:29782301..29782700	QTE_CT00020636_VANDAL1	AT1TE97410	*
Chr1:3330801..3331000	QTE_CT00003493_ATLINE2	AT1TE10830	182
Chr1:3729001..3729100	QTE_CT00004172_ATLINE2	AT1TE12135	*
Chr1:4493401..4493500	QTE_CT00010774_ATREP3	AT1TE14600	*
Chr1:4619401..4619600	QTE_CT00016367_HELITRON4	AT1TE14990	125
Chr1:4748101..4748200	QTE_CT00020609_DRL1	AT1TE15370	43
Chr1:5025701..5025800	QTE_CT00024208_ATIS112A	AT1TE16265	*
Chr1:5657101..5657200	QTE_CT00011281_ATREP13	AT1TE18285	121
Chr1:5657101..5657200	QTE_CT00026006_HELITRONY3	AT1TE18280	5
Chr1:5680501..5680600	QTE_CT00003283_TAG2	AT1TE18370	*
Chr1:5959601..5959700	QTE_CT00006260_ATLINE1_2	AT1TE19270	81
Chr1:6212101..6212200	QTE_CT00019071_ATREP16	AT1TE20090	114
Chr1:6454601..6454700	QTE_CT00004624_SIMPLEHAT2	AT1TE20925	23
Chr1:6454601..6454700	QTE_CT00025011_HELITRONY3	AT1TE20920	75
Chr1:6880501..6880600	QTE_CT00022340_ATCOPIA17	AT1TE22230	*
Chr1:7475101..7475400	QTE_CT00009896_ATLINEIII	AT1TE24060	*
Chr1:8267601..8267700	QTE_CT00006531_SIMPLEHAT2	AT1TE26625	70
Chr1:8267601..8267700	QTE_CT00017949_HELITRONY3	AT1TE26630	*
Chr1:847001..847600	QTE_._SADHU	AT1TE02770	*
Chr1:8583401..8583500	QTE_CT00009062_BRODYAGA2	AT1TE27690	*
Chr1:9080701..9080800	QTE_CT00018012_HELITRON4	AT1TE29260	*
Chr1:9135601..9135700	QTE_CT00007033_ATREP9	AT1TE29415	57
Chr1:9135601..9135700	QTE_CT00021558_ATREP9	AT1TE29410	12
Chr1:9573001..9573300	QTE_CT00004386_ATREP15	AT1TE30840	*
Chr1:9686401..9686500	QTE_CT00000047_VANDAL2	AT1TE31190	*
Chr2:10139801..10139900	QTE_CT00018032_ATREP17	AT2TE43385	*
Chr2:10169501..10169600	QTE_CT00001848_ATLINEIII	AT2TE43485	*
Chr2:10488201..10489300	QTE_CT00001410_ATCOPIA12	AT2TE45020	1071
Chr2:10491801..10491900	QTE_CT00025774_ATCOPIA13	AT2TE45025	95
Chr2:10589601..10589700	QTE_CT00013270_AT9TSD1	AT2TE45460	92
Chr2:10677901..10678000	QTE_CT00010863_ATREP10D	AT2TE45780	*
Chr2:10761501..10761600	QTE_CT00009048_ATHAT1	AT2TE46175	*
Chr2:1093301..1093500	QTE_CT00010164_HELITRONY3	AT2TE04915	111
Chr2:1093301..1093500	QTE_CT00019108_ATREP4	AT2TE04920	57
Chr2:11056201..11056300	QTE_CT00009928_ATREP15	AT2TE47660	82
Chr2:11056201..11056300	QTE_CT00024052_ATMUN1	AT2TE47655	1
Chr2:11076501..11076600	QTE_CT00007708_ATCOPIA65A	AT2TE47765	22
Chr2:11076501..11076600	QTE_CT00030781_ATCOPIA65	AT2TE47760	*
Chr2:11346501..11346600	QTE_CT00006266_ATREP19	AT2TE49070	33
Chr2:11346501..11346600	QTE_CT00006644_ATMUN1	AT2TE49075	*
Chr2:114101..114200	QTE_CT00004707_ATREP10D	AT2TE00355	*
Chr2:11461201..11461300	QTE_CT00022491_ATSINE4	AT2TE49660	31
Chr2:1147801..1147900	QTE_CT00029322_ATLINE1A	AT2TE05200	9
Chr2:1177301..1177400	QTE_CT00007706_ATCOPIA24	AT2TE05315	*
Chr2:12449101..12449200	QTE_CT00000797_ATLINEIII	AT2TE54360	13
Chr2:12539601..12539700	QTE_CT00002275_ATCOPIA63	AT2TE54780	*
Chr2:1256401..1256600	QTE_CT00022924_HELITRONY1D	AT2TE05690	132
Chr2:1256401..1256600	QTE_CT00030168_ATREP15	AT2TE05685	78
Chr2:12740701..12740800	QTE_CT00020998_ATTIRX1C	AT2TE55700	*
Chr2:1326501..1326700	QTE_CT00001336_ATENSPM7	AT2TE06040	96
Chr2:13702401..13702500	QTE_CT00007117_ATREP1	AT2TE60325	*
Chr2:1393201..1393600	QTE_CT00000775_ATCOPIA28	AT2TE06390	*
Chr2:1416701..1416800	QTE_CT00029132_ATLINE1_3A	AT2TE06500	9
Chr2:14559801..14559900	QTE_CT00014791_ATREP10D	AT2TE64525	*
Chr2:15130801..15130900	QTE_CT00011216_HELITRONY3	AT2TE67335	53
Chr2:15130801..15130900	QTE_CT00016338_VANDAL3	AT2TE67330	*
Chr2:15471301..15471400	QTE_CT00017107_BRODYAGA1A	AT2TE69010	87
Chr2:1564901..1565000	QTE_CT00005224_ATHILA4	AT2TE07190	13
Chr2:1599301..1599500	QTE_CT00005405_ATLINE1_4	AT2TE07380	100
Chr2:1599301..1599500	QTE_CT00031472_ATLINE1_4	AT2TE07375	74
Chr2:1643601..1643700	QTE_CT00010022_TNAT1A	AT2TE07590	84
Chr2:1643601..1643700	QTE_CT00011652_TNAT1A	AT2TE07595	14
Chr2:1643601..1643700	QTE_CT00017983_ATDNA2T9A	AT2TE07600	6
Chr2:1664601..1664700	QTE_CT00009764_ATREP10C	AT2TE07710	71
Chr2:1664601..1664700	QTE_CT00012833_ATLINE2	AT2TE07720	9
Chr2:1664601..1664700	QTE_CT00028838_BRODYAGA2	AT2TE07715	1
Chr2:17095301..17095400	QTE_CT00022102_ATGP9B	AT2TE77015	*
Chr2:17516401..17516500	QTE_CT00027135_VANDAL6	AT2TE79090	14
Chr2:1781601..1781700	QTE_CT00000713_ATGP3	AT2TE08225	*
Chr2:1781601..1781700	QTE_CT00025998_ATCOPIA57	AT2TE08220	100
Chr2:1787001..1787100	QTE_CT00009573_ATCOPIA57	AT2TE08235	*
Chr2:18655501..18655600	QTE_CT00001824_ATLINE1_4	AT2TE84695	37
Chr2:18655501..18655600	QTE_CT00029997_ATLINE1_6	AT2TE84700	2
Chr2:1911801..1911900	QTE_CT00000684_ATCOPIA66	AT2TE08785	*
Chr2:1928501..1928600	QTE_CT00009496_ATREP10D	AT2TE08860	62
Chr2:1941301..1941400	QTE_CT00028549_ATLINE1_3A	AT2TE08920	90
Chr2:1946601..1946700	QTE_CT00019191_ATHILA4	AT2TE08955	140
Chr2:1946601..1946700	QTE_CT00024387_ATHPOGO	AT2TE08950	47
Chr2:2118801..2118900	QTE_CT00003998_HELITRONY1C	AT2TE09660	32
Chr2:2118801..2118900	QTE_CT00016704_ATREP10B	AT2TE09665	66
Chr2:2195501..2195600	QTE_CT00003155_ATLINE1_5	AT2TE10105	81
Chr2:2195501..2195600	QTE_CT00020631_ATLINE1_4	AT2TE10110	58
Chr2:2212701..2212800	QTE_CT00012127_ATHATN10	AT2TE10210	27
Chr2:2213801..2213900	QTE_CT00015924_ATREP9	AT2TE10215	48
Chr2:2273701..2273800	QTE_CT00012578_ATLINE1_6	AT2TE10490	*
Chr2:2314001..2314100	QTE_CT00001186_ATLINEIII	AT2TE10680	36
Chr2:2314001..2314100	QTE_CT00001392_ATLINE2	AT2TE10675	*
Chr2:2349401..2349500	QTE_CT00021079_DT1	AT2TE10835	43
Chr2:2363901..2364100	QTE_CT00004211_ATLINEIII	AT2TE10905	54
Chr2:2363901..2364100	QTE_CT00017120_HELITRONY3	AT2TE10900	60
Chr2:2372801..2372900	QTE_CT00007935_ATREP4	AT2TE10935	*
Chr2:249101..249200	QTE_CT00000641_ATLINEIII	AT2TE01000	*
Chr2:2570301..2570400	QTE_CT00000352_ATGP2	AT2TE11540	*
Chr2:2611901..2612000	QTE_CT00000798_ATLINEIII	AT2TE11745	*
Chr2:27201..27300	QTE_CT00000028_ATGP2	AT2TE00015	*
Chr2:2732001..2732100	QTE_CT00019843_VANDAL3	AT2TE12085	94
Chr2:2732001..2732100	QTE_CT00026882_ATDNA12T3_2	AT2TE12080	28
Chr2:2845501..2845600	QTE_CT00000816_ATCOPIA68	AT2TE12470	*
Chr2:2861701..2861800	QTE_CT00000605_ATCOPIA8A	AT2TE12510	*
Chr2:2921901..2922200	QTE_CT00005020_ATREP10D	AT2TE12750	37
Chr2:2932201..2932300	QTE_CT00003485_ATLINE1_6	AT2TE12810	23
Chr2:3162401..3162500	QTE_CT00000578_ATCOPIA32	AT2TE13685	*
Chr2:3168401..3168500	QTE_CT00009820_ATENSPM9	AT2TE13700	*
Chr2:32701..32800	QTE_CT00000600_ATLANTYS3	AT2TE00030	*
Chr2:32701..32800	QTE_CT00002711_ATGP2N	AT2TE00035	*
Chr2:340601..340700	QTE_CT00018614_ATGP2N	AT2TE01420	58
Chr2:3517201..3517300	QTE_CT00022502_RathE3_cons	AT2TE15340	17
Chr2:3667001..3667100	QTE_CT00000854_ATCOPIA96	AT2TE15975	61
Chr2:3671701..3673000	QTE_CT00016408_BRODYAGA1	AT2TE15980	70
Chr2:3800601..3800700	QTE_CT00001428_VANDAL17	AT2TE16340	*
Chr2:3800601..3800700	QTE_CT00027364_VANDAL17	AT2TE16345	15
Chr2:4006201..4006300	QTE_CT00008220_ATHAT10	AT2TE16940	*
Chr2:4066101..4066200	QTE_CT00003959_ATCOPIA95	AT2TE17170	*
Chr2:4075601..4075700	QTE_CT00018411_ATHILA8B	AT2TE17220	83
Chr2:4075601..4075700	QTE_CT00025101_ATLANTYS1	AT2TE17225	96
Chr2:4134901..4135000	QTE_CT00009675_ATHILA8B	AT2TE17450	*
Chr2:4135301..4135400	QTE_CT00003499_ATHILA0_I	AT2TE17455	23
Chr2:4221201..4221300	QTE_CT00011749_ATLANTYS2	AT2TE17810	139
Chr2:4225801..4225900	QTE_CT00007178_ATLANTYS2	AT2TE17845	*
Chr2:4226601..4226900	QTE_CT00018076_VANDAL6	AT2TE17850	28
Chr2:4340301..4340400	QTE_CT00026516_ATREP9	AT2TE18250	79
Chr2:4445901..4446000	QTE_CT00001324_ATCOPIA29	AT2TE18665	66
Chr2:4446301..4446500	QTE_CT00002123_ATCOPIA45	AT2TE18670	25
Chr2:4507801..4508500	QTE_CT00000959_VANDAL20	AT2TE18875	83
Chr2:4537501..4537600	QTE_CT00002559_ATENSPM8	AT2TE18935	*
Chr2:4872601..4872700	QTE_CT00013170_ATREP4	AT2TE20155	68
Chr2:4881801..4881900	QTE_CT00000046_VANDAL1	AT2TE20160	*
Chr2:5038701..5038800	QTE_CT00013706_ATLINE1A	AT2TE20720	*
Chr2:5074101..5074400	QTE_CT00001003_ATCOPIA66	AT2TE20870	*
Chr2:5223401..5223500	QTE_CT00000495_ATGP1	AT2TE21345	*
Chr2:5230201..5230300	QTE_CT00000247_ATGP1	AT2TE21360	*
Chr2:5503601..5503900	QTE_CT00006255_VANDAL17	AT2TE22270	14
Chr2:5800901..5801000	QTE_CT00024354_ATDNA1T9A	AT2TE23595	6
Chr2:5800901..5801000	QTE_CT00026738_ATDNA1T9A	AT2TE23590	38
Chr2:5845901..5846200	QTE_CT00000728_ATCOPIA49	AT2TE23845	56
Chr2:5872801..5872900	QTE_CT00009505_ATREP3	AT2TE23925	78
Chr2:6031601..6031700	QTE_CT00003285_ATCOPIA77	AT2TE24530	*
Chr2:6105601..6105700	QTE_CT00001760_ATLANTYS2	AT2TE24850	*
Chr2:6105601..6105700	QTE_CT00030928_ATDNAI27T9C	AT2TE24845	18
Chr2:6129101..6130000	QTE_CT00002653_AT9MU1	AT2TE24935	*
Chr2:6712001..6712100	QTE_CT00023331_TAG3N1	AT2TE27425	*
Chr2:676201..676300	QTE_CT00005832_HELITRONY1A	AT2TE02910	*
Chr2:6820301..6820400	QTE_CT00000935_ATCOPIA36	AT2TE27820	*
Chr2:6963101..6963300	QTE_CT00007303_ATDNA12T3A	AT2TE28345	*
Chr2:7033101..7033200	QTE_CT00020156_ATLINE1A	AT2TE28625	*
Chr2:7149001..7149100	QTE_CT00002980_ATREP10D	AT2TE29090	*
Chr2:7207701..7207800	QTE_CT00004207_ATREP10C	AT2TE29365	*
Chr2:7207701..7207800	QTE_CT00016549_ATREP15	AT2TE29370	148
Chr2:7224101..7224200	QTE_CT00000792_ATCOPIA70	AT2TE29450	*
Chr2:7304601..7304700	QTE_CT00002779_ATREP15	AT2TE29775	*
Chr2:737201..737300	QTE_CT00007911_ATREP11	AT2TE03205	*
Chr2:737201..737300	QTE_CT00008908_BRODYAGA2	AT2TE03210	146
Chr2:7374801..7374900	QTE_CT00015545_HELITRON2	AT2TE30160	141
Chr2:7374801..7374900	QTE_CT00015778_HELITRON2	AT2TE30165	35
Chr2:7374801..7374900	QTE_CT00024971_HELITRONY2	AT2TE30170	*
Chr2:7449601..7449700	QTE_CT00000618_ATCOPIA71	AT2TE30555	*
Chr2:7861001..7861100	QTE_CT00013110_ATHPOGON1	AT2TE32535	25
Chr2:7861001..7861100	QTE_CT00028434_HELITRONY1D	AT2TE32530	36
Chr2:7958801..7958900	QTE_CT00012002_ATREP5	AT2TE33005	*
Chr2:8403201..8403300	QTE_CT00009226_BRODYAGA2	AT2TE35015	*
Chr2:8450201..8450500	QTE_CT00011399_ATREP3	AT2TE35260	133
Chr2:8450201..8450500	QTE_CT00012884_TAG3N1	AT2TE35275	272
Chr2:8450201..8450500	QTE_CT00022767_ATTIRTA1	AT2TE35265	107
Chr2:8450201..8450500	QTE_CT00024373_ATREP3	AT2TE35270	26
Chr2:8450701..8451100	QTE_CT00006592_ATMUN1	AT2TE35290	63
Chr2:8450701..8451100	QTE_CT00009149_ATREP5	AT2TE35285	58
Chr2:8450701..8451100	QTE_CT00020053_HELITRONY3	AT2TE35280	*
Chr2:859201..859300	QTE_CT00026135_ATREP17	AT2TE03815	82
Chr2:859201..859300	QTE_CT00027086_ATREP17	AT2TE03810	16
Chr2:9032601..9032700	QTE_CT00013676_HELITRONY1D	AT2TE38125	*
Chr2:9185001..9185100	QTE_CT00010463_ATREP10D	AT2TE38880	31
Chr2:9263701..9263800	QTE_CT00008500_HELITRONY3	AT2TE39260	121
Chr2:9263701..9263800	QTE_CT00008746_ATREP1	AT2TE39265	69
Chr2:9278701..9278900	QTE_CT00009027_ATREP5	AT2TE39335	145
Chr2:9682401..9682500	QTE_CT00011199_ATREP4	AT2TE41315	126
Chr2:9698501..9698600	QTE_CT00009349_VANDAL17	AT2TE41390	13
Chr2:9911501..9911700	QTE_CT00024307_VANDAL8	AT2TE42410	74
Chr3:10031001..10031100	QTE_CT00024318_TAG2	AT3TE41750	78
Chr3:10032401..10032800	QTE_CT00016305_ATHATN10	AT3TE41770	57
Chr3:10075001..10075100	QTE_CT00026458_RathE3_cons	AT3TE41940	4
Chr3:10266901..10267000	QTE_CT00001390_ATREP10D	AT3TE42655	*
Chr3:10271401..10271500	QTE_CT00014901_HELITRONY1D	AT3TE42675	*
Chr3:10377401..10377700	QTE_CT00009371_ATREP5	AT3TE43095	38
Chr3:10377401..10377700	QTE_CT00025265_ATCOPIA28	AT3TE43100	*
Chr3:10396101..10396200	QTE_CT00009841_ATCOPIA37	AT3TE43175	127
Chr3:10396101..10396200	QTE_CT00027640_ATCOPIA37	AT3TE43170	81
Chr3:10522501..10522600	QTE_CT00014744_ATCOPIA37	AT3TE43700	1
Chr3:10545301..10545400	QTE_CT00008833_ATREP3	AT3TE43815	40
Chr3:10545301..10545400	QTE_CT00024086_ATREP15	AT3TE43810	56
Chr3:10578501..10578600	QTE_CT00000964_ATCOPIA31A	AT3TE44000	*
Chr3:10635501..10635700	QTE_CT00001473_ATHAT7	AT3TE44210	*
Chr3:10663001..10663400	QTE_CT00021329_VANDAL1	AT3TE44310	*
Chr3:10781201..10781300	QTE_CT00018538_ATREP5	AT3TE44835	32
Chr3:10798101..10798200	QTE_CT00011732_VANDAL17	AT3TE44900	74
Chr3:10883601..10883700	QTE_CT00009974_ATREP15	AT3TE45250	*
Chr3:10942301..10942400	QTE_CT00009809_ATREP1	AT3TE45500	*
Chr3:10942301..10942400	QTE_CT00013486_ATREP1	AT3TE45505	34
Chr3:10980201..10980300	QTE_CT00002507_HELITRON2	AT3TE45630	17
Chr3:11097301..11097400	QTE_CT00003100_TAG2	AT3TE46170	*
Chr3:11100301..11100600	QTE_CT00013790_ATLINE1_2	AT3TE46185	124
Chr3:11100301..11100600	QTE_CT00018564_HELITRONY1C	AT3TE46180	266
Chr3:11221501..11221600	QTE_CT00006019_HELITRONY3	AT3TE46755	*
Chr3:11394301..11394400	QTE_CT00011783_ATCOPIA37	AT3TE47515	*
Chr3:11482101..11482200	QTE_CT00026542_ATMU2	AT3TE47845	85
Chr3:11555801..11555900	QTE_CT00014101_VANDAL1N1	AT3TE48100	120
Chr3:11652401..11652900	QTE_CT00000790_ATCOPIA70	AT3TE48460	203
Chr3:11652401..11652900	QTE_CT00001322_ATLINEIII	AT3TE48455	*
Chr3:11695901..11696300	QTE_CT00003668_HELITRONY1D	AT3TE48580	81
Chr3:11695901..11696300	QTE_CT00020563_HELITRONY1B	AT3TE48585	7
Chr3:11701001..11701100	QTE_CT00000811_ATCOPIA16	AT3TE48590	*
Chr3:11717901..11718000	QTE_CT00006013_ATDNA2T9C	AT3TE48805	35
Chr3:11717901..11718000	QTE_CT00009396_ATREP10D	AT3TE48800	*
Chr3:11785101..11785300	QTE_CT00025567_ATGP8	AT3TE49060	105
Chr3:11808801..11808900	QTE_CT00004519_ATREP10A	AT3TE49140	*
Chr3:11962401..11962500	QTE_CT00023388_RathE1_cons	AT3TE49805	45
Chr3:12170601..12170700	QTE_CT00005294_ATCOPIA67	AT3TE50550	27
Chr3:12170601..12170700	QTE_CT00023738_ATRE1	AT3TE50545	93
Chr3:12364001..12364100	QTE_CT00004009_HELITRON4	AT3TE51215	46
Chr3:12364001..12364100	QTE_CT00005098_HELITRON2	AT3TE51210	52
Chr3:12366101..12366400	QTE_CT00018513_HELITRON1	AT3TE51225	136
Chr3:12474101..12474200	QTE_CT00014673_ATCOPIA37	AT3TE51495	100
Chr3:12487401..12487600	QTE_CT00005234_ATREP4	AT3TE51515	*
Chr3:12559501..12559600	QTE_CT00009073_HELITRON1	AT3TE51710	*
Chr3:12670201..12670300	QTE_CT00007657_LIMPET1	AT3TE52120	*
Chr3:13253901..13254000	QTE_CT00003864_ATCOPIA49	AT3TE54210	*
Chr3:13487501..13487600	QTE_CT00003355_ATLINEIII	AT3TE54905	*
Chr3:13665701..13665800	QTE_CT00001009_ATCOPIA65	AT3TE55430	*
Chr3:13767301..13767400	QTE_CT00029481_ATDNA12T3_2	AT3TE56295	48
Chr3:13866301..13866400	QTE_CT00029350_ATDNA12T3_2	AT3TE57005	55
Chr3:13942401..13942500	QTE_CT00001967_ATHILA4A	AT3TE57230	*
Chr3:1410301..1410400	QTE_CT00014521_ATMU6N1	AT3TE05950	*
Chr3:14184601..14184700	QTE_CT00028790_ATDNA12T3_2	AT3TE58190	29
Chr3:14274401..14274500	QTE_CT00000072_HELITRON5	AT3TE58655	*
Chr3:14315701..14315800	QTE_CT00009384_ATREP4	AT3TE58810	*
Chr3:14470001..14470200	QTE_CT00003552_ATENSPM2	AT3TE59300	*
Chr3:14470801..14471000	QTE_CT00005569_VANDAL2N1	AT3TE59315	187
Chr3:14470801..14471000	QTE_CT00027684_VANDAL1N1	AT3TE59310	1
Chr3:14470801..14471000	QTE_CT00030474_ATENSPM2	AT3TE59305	122
Chr3:14908201..14908300	QTE_CT00017323_ATDNA12T3_2	AT3TE60825	79
Chr3:14908501..14908600	QTE_CT00003738_ATLINE1_5	AT3TE60830	81
Chr3:14917301..14917400	QTE_CT00002855_ATGP8	AT3TE60870	*
Chr3:14924001..14924500	QTE_CT00000277_VANDAL12	AT3TE60875	*
Chr3:14999901..15000000	QTE_CT00001726_ATENSPM9	AT3TE61160	*
Chr3:14999901..15000000	QTE_CT00005629_ATGP3	AT3TE61145	*
Chr3:15135501..15135700	QTE_CT00001785_VANDAL20	AT3TE61600	*
Chr3:15206801..15206900	QTE_CT00015905_ATHILA7	AT3TE61810	*
Chr3:15272001..15272100	QTE_CT00000674_ATLINEIII	AT3TE62085	*
Chr3:15333601..15333700	QTE_CT00020064_ATRE1	AT3TE62265	63
Chr3:15555601..15555900	QTE_CT00001104_ATGP3	AT3TE62965	*
Chr3:15597701..15597800	QTE_CT00000639_ATCOPIA43	AT3TE63050	105
Chr3:15598901..15599000	QTE_CT00023349_ATCOPIA43	.	148
Chr3:15600301..15600400	QTE_CT00013853_ATCOPIA43	.	*
Chr3:15648501..15648600	QTE_CT00005793_ATLINEIII	AT3TE63270	*
Chr3:15674601..15674700	QTE_CT00002921_ATCOPIA13	AT3TE63385	*
Chr3:15770301..15770400	QTE_CT00000828_ATCOPIA62	AT3TE63765	*
Chr3:15839001..15839100	QTE_CT00006730_ATREP3	AT3TE64055	23
Chr3:15839001..15839100	QTE_CT00010454_ARNOLDY2	AT3TE64060	*
Chr3:15839001..15839100	QTE_CT00028821_ATREP15	AT3TE64065	4
Chr3:15913401..15913500	QTE_CT00002556_ATMU10	AT3TE64400	*
Chr3:15924701..15924800	QTE_CT00017441_SIMPLEHAT1	AT3TE64440	*
Chr3:16131101..16131200	QTE_CT00026684_ATREP10A	AT3TE65285	58
Chr3:16131101..16131200	QTE_CT00031449_HELITRONY1A	AT3TE65280	37
Chr3:16131501..16131600	QTE_CT00005423_ATREP5	AT3TE65295	*
Chr3:16131501..16131600	QTE_CT00021486_ATREP5	AT3TE65290	16
Chr3:16207401..16208000	QTE_CT00017658_ATTIR16T3A	AT3TE65645	50
Chr3:16253501..16253600	QTE_CT00008247_ATREP10D	AT3TE65850	125
Chr3:16378701..16378800	QTE_CT00014377_BRODYAGA1A	AT3TE66340	*
Chr3:16420801..16421300	QTE_CT00010154_HELITRONY3	AT3TE66540	99
Chr3:16437301..16437400	QTE_CT00005515_ATHILA4B_LTR	AT3TE66630	56
Chr3:16437301..16437400	QTE_CT00021226_ATCOPIA93	AT3TE66625	4
Chr3:16497801..16497900	QTE_CT00015379_HELITRONY3	AT3TE66870	121
Chr3:16594701..16594900	QTE_CT00004717_ATLINEIII	AT3TE67310	149
Chr3:16594701..16594900	QTE_CT00004874_ATLINE1_2	AT3TE67305	74
Chr3:16694501..16694600	QTE_CT00000581_ATCOPIA32	AT3TE67635	*
Chr3:16711701..16712200	QTE_CT00002854_TA11	AT3TE67695	104
Chr3:16711701..16712200	QTE_CT00030216_TA11	AT3TE67700	*
Chr3:16715301..16716300	QTE_CT00017708_ATLANTYS2	AT3TE67745	*
Chr3:16715301..16716300	QTE_CT00019828_ATLANTYS2	AT3TE67735	139
Chr3:16715301..16716300	QTE_CT00028657_ATLANTYS3	AT3TE67730	135
Chr3:16715301..16716300	QTE_CT00030775_ATLANTYS2	AT3TE67740	*
Chr3:17042401..17042500	QTE_CT00007060_TSCL	AT3TE69070	*
Chr3:17055601..17055700	QTE_CT00002267_ATCOPIA63	AT3TE69130	*
Chr3:17430601..17430700	QTE_CT00000382_VANDAL6	AT3TE70635	*
Chr3:17577601..17577700	QTE_CT00007078_ATIS112A	AT3TE71210	*
Chr3:17618901..17619000	QTE_CT00024243_RathE1_cons	AT3TE71370	75
Chr3:17682001..17682100	QTE_CT00008776_ATREP4	AT3TE71625	60
Chr3:17682001..17682100	QTE_CT00022818_HELITRONY1A	AT3TE71620	70
Chr3:17707301..17707400	QTE_CT00008859_ATREP4	AT3TE71720	93
Chr3:17707301..17707400	QTE_CT00015428_ATREP19	AT3TE71725	5
Chr3:17707301..17707400	QTE_CT00024954_RathE1_cons	AT3TE71730	62
Chr3:17707901..17708000	QTE_CT00024705_ATIS112A	AT3TE71735	17
Chr3:17708601..17708700	QTE_CT00010493_ATIS112A	AT3TE71740	*
Chr3:18112701..18112900	QTE_CT00003186_VANDAL3	AT3TE73435	96
Chr3:18311001..18311100	QTE_CT00002566_AT9TSD1	AT3TE74275	45
Chr3:18311001..18311100	QTE_CT00021428_ATMU2	AT3TE74280	57
Chr3:1849001..1849100	QTE_CT00025012_ATSINE2A	AT3TE07760	92
Chr3:18653401..18653500	QTE_CT00027168_ATENSPM10	AT3TE75670	13
Chr3:18726701..18726800	QTE_CT00008392_HELITRONY3	AT3TE75980	*
Chr3:18726701..18726800	QTE_CT00028754_ATREP10A	AT3TE75985	66
Chr3:18791201..18791300	QTE_CT00000842_ATCOPIA52	AT3TE76225	*
Chr3:18884401..18884500	QTE_CT00024994_ATCOPIA95	AT3TE76570	58
Chr3:19483101..19483200	QTE_CT00005085_ATREP3	AT3TE79080	15
Chr3:19764701..19765200	QTE_CT00005882_SIMPLEGUY1	AT3TE80270	19
Chr3:20504701..20504800	QTE_CT00005041_ATCOPIA37	AT3TE83365	*
Chr3:20504701..20504800	QTE_CT00031166_ATCOPIA50	AT3TE83370	16
Chr3:22232201..22232500	QTE_CT00001057_ATCOPIA23	AT3TE90530	192
Chr3:22237401..22237500	QTE_CT00008309_ATLANTYS2	AT3TE90545	10
Chr3:22237401..22237500	QTE_CT00028676_ATLANTYS3	AT3TE90540	62
Chr3:22514601..22515600	QTE_CT00000370_ATLANTYS2	AT3TE91745	*
Chr3:22540701..22540800	QTE_CT00016402_ATREP19	AT3TE91830	93
Chr3:22540701..22540800	QTE_CT00016747_ATREP3	AT3TE91820	93
Chr3:22540701..22540800	QTE_CT00019556_ATREP10D	AT3TE91825	*
Chr3:22544601..22544700	QTE_CT00005119_ATLINEIII	AT3TE91850	*
Chr3:22545301..22545400	QTE_CT00023213_ATLINEIII	AT3TE91855	94
Chr3:22562501..22562600	QTE_CT00020025_ATHATN4	AT3TE91920	68
Chr3:22579001..22579100	QTE_CT00022034_VANDAL6	AT3TE92010	103
Chr3:22579501..22579600	QTE_CT00015197_ATLANTYS2	AT3TE92015	7
Chr3:22746901..22747300	QTE_CT00015539_ATREP3	AT3TE92720	81
Chr3:22747901..22748300	QTE_CT00020131_ATHPOGON1	AT3TE92725	34
Chr3:22747901..22748300	QTE_CT00028013_ATCOPIA68	AT3TE92730	90
Chr3:23108801..23108900	QTE_CT00020361_ATLANTYS3	AT3TE94210	43
Chr3:23124601..23125300	QTE_CT00002734_ATHAT3	AT3TE94260	113
Chr3:23124601..23125300	QTE_CT00021402_ATHATN3	AT3TE94255	32
Chr3:23126401..23127600	QTE_CT00016545_ATHAT7	AT3TE94265	360
Chr3:3120301..3120500	QTE_CT00005262_VANDAL22	AT3TE13070	*
Chr3:3120301..3120500	QTE_CT00030627_VANDAL22	AT3TE13075	13
Chr3:401..600	QTE_CT00030795_ATREP18	AT3TE00010	39
Chr3:4341501..4341600	QTE_CT00008483_ATREP5	AT3TE18295	70
Chr3:4341501..4341600	QTE_CT00023995_ATREP10D	AT3TE18300	67
Chr3:5094801..5094900	QTE_CT00014662_VANDAL17	AT3TE21460	99
Chr3:5814801..5815300	QTE_CT00010459_ATHATN10	AT3TE24455	102
Chr3:5814801..5815300	QTE_CT00013450_ATGP1	AT3TE24450	423
Chr3:8162701..8162900	QTE_CT00002676_ATREP10D	AT3TE34225	*
Chr3:8785201..8785300	QTE_CT00005315_ATREP4	AT3TE36825	*
Chr3:8789401..8790300	QTE_CT00003309_ATLINE2	AT3TE36835	*
Chr3:8853601..8853700	QTE_CT00000048_VANDAL2	AT3TE37060	*
Chr3:9102501..9102600	QTE_CT00013324_HELITRONY1D	AT3TE38040	79
Chr3:9393301..9393400	QTE_CT00000646_ATCOPIA17	AT3TE39220	50
Chr3:9393301..9393400	QTE_CT00029162_ATCOPIA24	AT3TE39225	20
Chr3:9394001..9394200	QTE_CT00017888_ATREP3	AT3TE39230	52
Chr3:9398601..9398700	QTE_CT00027851_ATDNA12T3_2	AT3TE39260	1
Chr3:9428801..9428900	QTE_CT00010250_ATREP9	AT3TE39380	*
Chr3:9455901..9456000	QTE_CT00016988_VANDAL17	AT3TE39470	3
Chr3:9768101..9769000	QTE_CT00012026_HELITRONY1D	AT3TE40665	177
Chr3:9768101..9769000	QTE_CT00017020_ATSINE2A	AT3TE40670	48
Chr3:9773801..9773900	QTE_CT00011222_TAG2	AT3TE40690	*
Chr3:9783301..9783600	QTE_CT00016951_HELITRONY1D	AT3TE40725	243
Chr3:9806701..9806800	QTE_CT00005162_HELITRONY3	AT3TE40810	*
Chr3:9874201..9874300	QTE_CT00023707_ATENSPM3	AT3TE41100	69
Chr3:9886601..9886700	QTE_CT00005376_ATREP10D	AT3TE41155	*
Chr4:10166501..10166600	QTE_CT00014197_HELITRONY1E	AT4TE46275	*
Chr4:10678501..10678600	QTE_CT00023868_VANDAL1	AT4TE48890	*
Chr4:10730801..10730900	QTE_CT00027942_RathE1_cons	AT4TE49160	32
Chr4:11036401..11036500	QTE_CT00001510_ATLANTYS3	AT4TE50640	15
Chr4:11036401..11036500	QTE_CT00017244_BRODYAGA1A	AT4TE50635	67
Chr4:11114101..11114300	QTE_CT00001960_ATLINE1_1	AT4TE50995	*
Chr4:11118101..11118200	QTE_CT00001291_ATLANTYS3	AT4TE51005	*
Chr4:11689101..11689200	QTE_CT00010549_ATCOPIA45	AT4TE54020	1
Chr4:11689101..11689200	QTE_CT00013179_HELITRONY1D	AT4TE54010	60
Chr4:11689101..11689200	QTE_CT00031540_ATCOPIA45	AT4TE54015	*
Chr4:11832501..11833000	QTE_CT00025987_ATLINE1_5	AT4TE54745	63
Chr4:12096101..12096200	QTE_CT00006173_ATREP15	AT4TE56080	148
Chr4:12096101..12096200	QTE_CT00011129_ATREP3	AT4TE56075	*
Chr4:12129501..12129800	QTE_CT00002573_ATCOPIA11	AT4TE56270	*
Chr4:1312401..1312500	QTE_CT00000892_ATCOPIA2	AT4TE06710	*
Chr4:1341101..1341200	QTE_CT00014747_ATCOPIA28	AT4TE06835	109
Chr4:1345801..1347200	QTE_CT00009551_ATREP3	AT4TE06860	334
Chr4:1345801..1347200	QTE_CT00010920_HELITRONY1B	AT4TE06865	4
Chr4:1351701..1352400	QTE_CT00001810_ATREP3	AT4TE06880	182
Chr4:1356601..1357000	QTE_CT00004153_ATREP10D	AT4TE06910	21
Chr4:13778301..13780300	QTE_CT00003184_ATHAT3	AT4TE64940	1217
Chr4:13778301..13780300	QTE_CT00007352_ATHAT7	AT4TE64935	*
Chr4:13778301..13780300	QTE_CT00021461_ATHATN3	AT4TE64930	33
Chr4:13780501..13780800	QTE_CT00016569_ATHAT7	AT4TE64945	75
Chr4:13781001..13781300	QTE_CT00024351_ATHATN6	AT4TE64950	125
Chr4:14259601..14259700	QTE_CT00000804_ATCOPIA46	AT4TE67490	*
Chr4:14531401..14531500	QTE_CT00009499_ATREP15	AT4TE68770	35
Chr4:14712101..14712200	QTE_CT00004353_ATREP10D	AT4TE69740	*
Chr4:14712101..14712200	QTE_CT00007717_ATREP11A	AT4TE69735	132
Chr4:15397301..15397400	QTE_CT00020139_BRODYAGA1	AT4TE73400	72
Chr4:15564101..15564600	QTE_CT00000962_ATLANTYS3	AT4TE74230	358
Chr4:15564101..15564600	QTE_CT00008565_ATLANTYS3	AT4TE74265	136
Chr4:15564101..15564600	QTE_CT00019860_ATLANTYS1	AT4TE74260	140
Chr4:15610101..15610200	QTE_CT00027609_HARBINGER	AT4TE74475	9
Chr4:15610101..15610200	QTE_CT00028566_HARBINGER	AT4TE74470	74
Chr4:2253801..2253900	QTE_CT00000122_VANDAL18	AT4TE10490	*
Chr4:2353401..2353500	QTE_CT00021934_HELITRONY2	AT4TE10960	139
Chr4:2391001..2391100	QTE_CT00023731_RathE1_cons	AT4TE11140	36
Chr4:2535001..2535100	QTE_CT00010373_HELITRON4	AT4TE11860	93
Chr4:2549401..2549500	QTE_CT00001552_HELITRONY1B	AT4TE11940	84
Chr4:2549401..2549500	QTE_CT00008731_BRODYAGA2	AT4TE11935	57
Chr4:2549401..2549500	QTE_CT00013201_HELITRONY1A	AT4TE11930	29
Chr4:2549401..2549500	QTE_CT00021205_HELITRONY1B	AT4TE11925	69
Chr4:2717001..2717100	QTE_CT00019061_TA11	AT4TE12660	*
Chr4:3370601..3370700	QTE_CT00012889_ATCOPIA66	AT4TE15375	3
Chr4:3675801..3675900	QTE_CT00001472_ATHILA2	AT4TE16380	6
Chr4:3675801..3675900	QTE_CT00030494_ROMANIAT5	AT4TE16375	*
Chr4:4069901..4070000	QTE_CT00011803_BRODYAGA2	AT4TE17620	*
Chr4:4069901..4070000	QTE_CT00024033_ARNOLDY1	AT4TE17625	84
Chr4:4310001..4310100	QTE_CT00002517_HELITRON5	AT4TE18385	*
Chr4:4310001..4310100	QTE_CT00021973_ATENSPM3	AT4TE18390	105
Chr4:4310001..4310100	QTE_CT00023016_VANDAL17	AT4TE18395	48
Chr4:4558601..4558700	QTE_CT00000633_ATHILA2	AT4TE19150	*
Chr4:4558601..4558700	QTE_CT00000642_ATENSPM3	AT4TE19135	*
Chr4:4716701..4716800	QTE_CT00001809_ATLINE1_6	AT4TE19810	*
Chr4:4957901..4958100	QTE_CT00000111_ATHILA2	AT4TE20745	95
Chr4:4957901..4958100	QTE_CT00021857_ATHATN3	AT4TE20735	74
Chr4:4957901..4958100	QTE_CT00029891_ATHILA0_I	AT4TE20740	35
Chr4:5084901..5085000	QTE_CT00007932_ATENSPM6	.	84
Chr4:5174601..5174700	QTE_CT00021896_ATIS112A	AT4TE21500	127
Chr4:5233901..5234000	QTE_CT00009996_ATREP4	AT4TE21795	25
Chr4:5233901..5234000	QTE_CT00013493_HELITRONY1E	AT4TE21790	73
Chr4:5309001..5309100	QTE_CT00000682_ATCOPIA55	AT4TE22095	48
Chr4:5309001..5309100	QTE_CT00027484_ATHATN8	AT4TE22100	40
Chr4:5366301..5366400	QTE_CT00028691_RathE1_cons	AT4TE22380	97
Chr4:5395101..5395200	QTE_CT00012245_ARNOLDY2	AT4TE22545	122
Chr4:5411101..5411200	QTE_CT00003351_ATREP11	AT4TE22600	*
Chr4:5543801..5543900	QTE_CT00003530_ATMU5	AT4TE23195	*
Chr4:5644401..5644500	QTE_CT00010617_ATLINE1_1	AT4TE23645	57
Chr4:5657101..5657200	QTE_CT00014850_ATREP15	AT4TE23715	*
Chr4:5771901..5772100	QTE_CT00006265_ATLINE1_1	AT4TE24230	131
Chr4:5852901..5853000	QTE_CT00022831_ATRE1	AT4TE24635	*
Chr4:5970901..5971000	QTE_CT00000744_ATCOPIA69	AT4TE25100	0
Chr4:5970901..5971000	QTE_CT00031868_ATCOPIA69	AT4TE25130	*
Chr4:6187901..6188100	QTE_CT00017431_ATHATN6	AT4TE26210	162
Chr4:6265501..6265600	QTE_CT00013917_ATMU6N1	AT4TE26620	*
Chr4:6352201..6352500	QTE_CT00014773_ATREP19	AT4TE27065	*
Chr4:6473001..6473100	QTE_CT00000596_ATCOPIA50	AT4TE27640	66
Chr4:6579801..6580100	QTE_CT00023252_HELITRONY1E	AT4TE28150	*
Chr4:6579801..6580100	QTE_CT00024394_ATREP1	AT4TE28155	*
Chr4:6590701..6590800	QTE_CT00000769_ATCOPIA7	AT4TE28200	*
Chr4:661001..661600	QTE_CT00023528_ATREP4	AT4TE03415	73
Chr4:67701..67800	QTE_CT00004814_ATREP10D	AT4TE00310	42
Chr4:67701..67800	QTE_CT00004818_ATREP4	AT4TE00315	*
Chr4:6886401..6886600	QTE_CT00009988_ATCOPIA42	AT4TE29670	60
Chr4:6906501..6906600	QTE_CT00018314_ATREP5	AT4TE29780	69
Chr4:6993101..6993200	QTE_CT00006898_ATCOPIA57	AT4TE30225	*
Chr4:7063901..7064000	QTE_CT00027119_RathE3_cons	AT4TE30630	*
Chr4:7089501..7089600	QTE_CT00013062_ATCOPIA66	AT4TE30760	*
Chr4:7245201..7245300	QTE_CT00009316_HELITRONY1E	AT4TE31540	15
Chr4:7280301..7280400	QTE_CT00013870_ATCOPIA56	AT4TE31690	*
Chr4:7299901..7300000	QTE_CT00023387_ATMUNX1	AT4TE31785	117
Chr4:7372801..7372900	QTE_CT00012147_BRODYAGA2	AT4TE32110	*
Chr4:7435101..7435300	QTE_CT00024212_ATREP16	AT4TE32375	31
Chr4:7559601..7559800	QTE_CT00002233_ATHILA4A	AT4TE32995	181
Chr4:7563301..7563400	QTE_CT00003121_ATDNA1T9A	AT4TE33010	*
Chr4:7563601..7564000	QTE_CT00003759_HELITRONY3	AT4TE33025	125
Chr4:7563601..7564000	QTE_CT00005232_ARNOLDY1	AT4TE33020	70
Chr4:7563601..7564000	QTE_CT00017124_VANDAL4	AT4TE33015	248
Chr4:761901..762100	QTE_CT00012024_ATIS112A	AT4TE03900	*
Chr4:7737701..7737900	QTE_CT00024845_RathE1_cons	AT4TE33920	113
Chr4:7799601..7799700	QTE_CT00019439_HELITRON4	AT4TE34210	36
Chr4:8021901..8022000	QTE_CT00024235_VANDAL1	AT4TE35370	53
Chr4:8040301..8040400	QTE_CT00014652_TAT1_ATH	AT4TE35460	58
Chr4:8613801..8613900	QTE_CT00005296_HELITRONY1E	AT4TE38370	*
Chr4:8613801..8613900	QTE_CT00029843_HELITRONY1E	AT4TE38375	49
Chr4:8743301..8743500	QTE_CT00006533_HELITRONY1D	AT4TE39045	*
Chr4:8743301..8743500	QTE_CT00010181_ATREP3	AT4TE39040	64
Chr4:8784601..8784700	QTE_CT00003640_ATREP4	AT4TE39225	*
Chr4:8944301..8944500	QTE_CT00009110_BRODYAGA2	AT4TE40025	34
Chr4:8944301..8944500	QTE_CT00010623_ATREP10B	AT4TE40030	*
Chr4:9004501..9004600	QTE_CT00007903_HELITRONY2	AT4TE40350	28
Chr4:921001..921100	QTE_CT00004036_ATREP15	AT4TE04685	*
Chr4:921001..921100	QTE_CT00004460_ATREP11	AT4TE04690	29
Chr4:921001..921100	QTE_CT00027587_ATREP4	AT4TE04695	115
Chr4:9483901..9484000	QTE_CT00000921_ATCOPIA4	AT4TE42860	*
Chr4:9508201..9508300	QTE_CT00000986_ATGP2	AT4TE42950	82
Chr4:9598701..9598800	QTE_CT00027503_TSCL	AT4TE43370	95
Chr5:10029601..10030300	QTE_CT00024166_RathE1_cons	AT5TE36505	108
Chr5:10029601..10030300	QTE_CT00025212_VANDAL6	AT5TE36510	*
Chr5:10129501..10129600	QTE_CT00000757_ATCOPIA12	AT5TE36920	*
Chr5:10148601..10148700	QTE_CT00002410_ATENSPM6	AT5TE36945	145
Chr5:10148601..10148700	QTE_CT00018040_ATLINE1_3A	AT5TE36950	*
Chr5:10195001..10195100	QTE_CT00014633_ATREP5	AT5TE37145	10
Chr5:10209301..10209600	QTE_CT00015346_ATREP5	AT5TE37210	74
Chr5:10265501..10266200	QTE_CT00015419_ATENSPM9	AT5TE37455	343
Chr5:10350501..10350600	QTE_CT00000554_TA11	AT5TE37800	*
Chr5:10359201..10359600	QTE_CT00000851_ATCOPIA92	AT5TE37815	255
Chr5:10359201..10359600	QTE_CT00029752_ATCOPIA92	AT5TE37810	*
Chr5:10368501..10368600	QTE_CT00001706_ATLANTYS2	AT5TE37825	33
Chr5:10368501..10368600	QTE_CT00031733_ATLANTYS2	AT5TE37830	*
Chr5:10491201..10491300	QTE_CT00015336_ATHATN3	AT5TE38260	8
Chr5:10516701..10516800	QTE_CT00000610_ATENSPM3	AT5TE38340	*
Chr5:10632801..10632900	QTE_CT00009125_ATLANTYS2	AT5TE38725	*
Chr5:10642701..10642800	QTE_CT00000874_ATCOPIA13	AT5TE38745	*
Chr5:10643201..10643800	QTE_CT00015674_ATCOPIA44	AT5TE38750	340
Chr5:10643201..10643800	QTE_CT00022960_ATDNA12T3_2	AT5TE38755	101
Chr5:10656801..10656900	QTE_CT00004700_ATREP10D	AT5TE38795	*
Chr5:10800801..10800900	QTE_CT00025168_TAG2	AT5TE39260	32
Chr5:10939701..10940000	QTE_CT00005507_ATHILA4B_LTR	AT5TE39810	145
Chr5:1109701..1109800	QTE_CT00027010_ATTIRX1A	AT5TE04040	27
Chr5:11190301..11190400	QTE_CT00006302_SIMPLEGUY1	AT5TE40500	11
Chr5:11331201..11331300	QTE_CT00000117_ATHILA6A	AT5TE41070	*
Chr5:11662001..11662100	QTE_CT00004150_ATGP5	AT5TE42045	*
Chr5:11721901..11722000	QTE_CT00000120_ATHILA6B	AT5TE42190	*
Chr5:11815101..11815200	QTE_CT00000119_ATHILA6A	AT5TE42440	*
Chr5:11839401..11839500	QTE_CT00000011_ATHILA6A	AT5TE42470	*
Chr5:12592901..12593100	QTE_CT00017028_ATLINE1A	AT5TE44600	88
Chr5:12601901..12602100	QTE_CT00017312_ATLINE1A	AT5TE44645	7
Chr5:12616301..12616400	QTE_CT00000649_ATCOPIA88	AT5TE44715	*
Chr5:12616301..12616400	QTE_CT00002311_ATHILA4A	AT5TE44710	*
Chr5:12819101..12819200	QTE_CT00029559_ATDNA12T3_2	AT5TE45400	26
Chr5:1307301..1307400	QTE_CT00006441_ATREP10D	AT5TE04750	*
Chr5:13078901..13079000	QTE_CT00005676_ATREP11	AT5TE46530	*
Chr5:13078901..13079000	QTE_CT00005721_ATREP4	AT5TE46535	108
Chr5:13079201..13079400	QTE_CT00021521_ATREP10D	AT5TE46540	*
Chr5:13085101..13085600	QTE_CT00000265_ATGP8	AT5TE46580	*
Chr5:13282601..13282700	QTE_CT00000101_VANDAL2	AT5TE47120	*
Chr5:13520901..13521600	QTE_CT00007292_ATREP7	AT5TE47955	66
Chr5:13520901..13521600	QTE_CT00020820_ATCOPIA5	AT5TE47965	*
Chr5:13520901..13521600	QTE_CT00024810_ATCOPIA21	AT5TE47970	*
Chr5:13520901..13521600	QTE_CT00024881_ATCOPIA21	AT5TE47975	*
Chr5:13520901..13521600	QTE_CT00028429_ATREP9	AT5TE47960	12
Chr5:13633701..13633800	QTE_CT00003872_HELITRONY3	AT5TE48505	76
Chr5:13634201..13634300	QTE_CT00019308_ATREP10A	AT5TE48510	*
Chr5:13748501..13748700	QTE_CT00017335_ATHATN1	AT5TE48960	115
Chr5:13834901..13835000	QTE_CT00025562_ATHATN4	AT5TE49320	144
Chr5:13890701..13890800	QTE_CT00001152_ATLINEIII	AT5TE49495	43
Chr5:13920401..13920800	QTE_CT00004598_ATREP10D	AT5TE49635	55
Chr5:13932101..13932300	QTE_CT00024544_ATCOPIA48	AT5TE49660	62
Chr5:14088501..14088600	QTE_CT00000695_ATCOPIA18A	AT5TE50260	28
Chr5:14219301..14219400	QTE_CT00004593_HELITRONY1E	AT5TE50820	*
Chr5:14268401..14268600	QTE_CT00002172_TA11	AT5TE51000	35
Chr5:14299301..14299800	QTE_CT00011499_ATHILA4	AT5TE51145	142
Chr5:14299301..14299800	QTE_CT00030599_ATHILA4D_LTR	AT5TE51150	98
Chr5:14563501..14563600	QTE_CT00024999_ATHILA4	AT5TE52355	46
Chr5:14605801..14605900	QTE_CT00019829_ATGP8	AT5TE52495	136
Chr5:14694701..14694800	QTE_CT00004043_ATCOPIA65	AT5TE52925	*
Chr5:14694701..14694800	QTE_CT00008924_ATREP10D	AT5TE52920	*
Chr5:15047201..15047300	QTE_CT00014271_ATREP19	AT5TE54335	*
Chr5:15054201..15054300	QTE_CT00004498_ATREP10D	AT5TE54365	*
Chr5:15232701..15232800	QTE_CT00008737_ATLINEIII	AT5TE55130	*
Chr5:15276301..15276400	QTE_CT00004217_ATENSPM10	AT5TE55265	11
Chr5:15276301..15276400	QTE_CT00007471_ATENSPM11	AT5TE55270	90
Chr5:15291901..15292000	QTE_CT00011849_ATCOPIA41	AT5TE55330	77
Chr5:15306901..15307100	QTE_CT00026242_ATLINE1_3A	AT5TE55400	146
Chr5:15561701..15561800	QTE_CT00016035_VANDAL17	AT5TE56255	41
Chr5:15561701..15561800	QTE_CT00016583_ATMU10	AT5TE56250	*
Chr5:15604101..15604200	QTE_CT00021845_ATREP1	AT5TE56425	73
Chr5:15615801..15615900	QTE_CT00015652_ATREP19	AT5TE56495	7
Chr5:15615801..15615900	QTE_CT00020487_ATREP3	AT5TE56490	*
Chr5:15624501..15624600	QTE_CT00004561_ATREP4	AT5TE56525	*
Chr5:15961501..15961600	QTE_CT00001488_ATLINEIII	AT5TE57635	*
Chr5:16119701..16119800	QTE_CT00021059_ATMU5	AT5TE58245	85
Chr5:16120001..16120100	QTE_CT00004565_HELITRONY3	AT5TE58250	14
Chr5:16524301..16524400	QTE_CT00014961_ATDNA2T9C	AT5TE59660	*
Chr5:16698901..16699100	QTE_CT00009818_ATLINEIII	AT5TE60280	49
Chr5:16856901..16857000	QTE_CT00009212_ATLINE1A	AT5TE60860	40
Chr5:16856901..16857000	QTE_CT00009731_TNAT1A	AT5TE60870	31
Chr5:16856901..16857000	QTE_CT00010398_TNAT1A	AT5TE60865	67
Chr5:16944801..16944900	QTE_CT00020804_TAG1	AT5TE61150	20
Chr5:17161401..17161500	QTE_CT00014174_ATREP3	AT5TE61975	*
Chr5:17161401..17161500	QTE_CT00015886_HELITRONY3	AT5TE61980	*
Chr5:17161401..17161500	QTE_CT00025859_ATREP4	AT5TE61970	96
Chr5:17173601..17173700	QTE_CT00004002_ATREP1	AT5TE62035	*
Chr5:17173601..17173700	QTE_CT00019616_HELITRONY2	AT5TE62040	119
Chr5:17273301..17273400	QTE_CT00008914_ATREP15	AT5TE62425	*
Chr5:17768801..17768900	QTE_CT00025817_ATMUNX1	AT5TE64170	79
Chr5:17784901..17785000	QTE_CT00022911_ATCOPIA68	AT5TE64220	46
Chr5:17828101..17828400	QTE_CT00012589_ATGP3	AT5TE64385	211
Chr5:17828101..17828400	QTE_CT00020975_VANDAL16	AT5TE64390	69
Chr5:17948501..17948600	QTE_CT00021549_ATCOPIA28	AT5TE64770	77
Chr5:17997301..17997500	QTE_CT00017765_ATLINE1_3A	AT5TE64935	*
Chr5:18027101..18027200	QTE_CT00004576_ATREP1	AT5TE65015	*
Chr5:18142301..18142500	QTE_CT00000927_ATCOPIA21	AT5TE65370	*
Chr5:18216201..18216300	QTE_CT00013586_ATREP15	AT5TE65580	84
Chr5:18216201..18216300	QTE_CT00030082_ATREP6	AT5TE65575	29
Chr5:18737101..18737200	QTE_CT00012990_HELITRONY1D	AT5TE67460	*
Chr5:18859201..18859300	QTE_CT00013934_ATHILA4C	AT5TE67900	47
Chr5:18929601..18929800	QTE_CT00006094_TA11	AT5TE68130	130
Chr5:19112901..19113000	QTE_CT00010121_ATREP4	AT5TE68725	*
Chr5:19449201..19449300	QTE_CT00021656_ATLINE1A	AT5TE69985	30
Chr5:19531601..19531700	QTE_CT00013682_ARNOLDY1	AT5TE70280	16
Chr5:19891001..19891100	QTE_CT00010797_ATHILA6A	AT5TE71590	96
Chr5:19892401..19892700	QTE_CT00010683_ATHILA6A	AT5TE71595	118
Chr5:20073301..20073400	QTE_CT00012309_ATREP9	AT5TE72270	141
Chr5:20151501..20151600	QTE_CT00008788_ATSINE2A	AT5TE72580	*
Chr5:20480201..20480300	QTE_CT00015163_ATMU2	AT5TE73780	*
Chr5:20967201..20967500	QTE_CT00010551_ATIS112A	AT5TE75530	*
Chr5:2105801..2106000	QTE_CT00003707_ATLINE1_2	AT5TE07650	139
Chr5:21096201..21096400	QTE_CT00013477_ATREP19	AT5TE75985	113
Chr5:21096201..21096400	QTE_CT00014842_ATDNA2T9C	AT5TE75980	50
Chr5:21456201..21456400	QTE_CT00012791_ATREP15	AT5TE77280	65
Chr5:21699101..21699300	QTE_CT00005637_ATREP10D	AT5TE78165	*
Chr5:22349901..22350000	QTE_CT00026149_VANDAL5	AT5TE80440	75
Chr5:2257401..2257500	QTE_CT00028273_BRODYAGA2	AT5TE08215	91
Chr5:22614501..22614600	QTE_CT00000852_ATCOPIA13	AT5TE81385	*
Chr5:22629501..22629700	QTE_CT00003749_ATLINE2	.	*
Chr5:22805001..22805100	QTE_CT00009182_ATREP3	AT5TE82040	*
Chr5:22956201..22957300	QTE_CT00006904_ATCOPIA62	AT5TE82585	*
Chr5:22956201..22957300	QTE_CT00007547_ATCOPIA61	AT5TE82580	20
Chr5:24305901..24306000	QTE_CT00007847_HELITRONY3	AT5TE87425	*
Chr5:25141101..25141300	QTE_CT00009773_ATREP10D	AT5TE90460	22
Chr5:2971101..2971200	QTE_CT00021228_HELITRON5	AT5TE10810	*
Chr5:4495201..4495700	QTE_CT00013380_TA1_AT	AT5TE16270	485
Chr5:4635901..4636000	QTE_CT00007305_ATREP4	AT5TE16775	*
Chr5:4738001..4738100	QTE_CT00003676_ATREP11	AT5TE17145	*
Chr5:4794201..4794300	QTE_CT00017577_VANDAL16	AT5TE17335	*
Chr5:4794201..4794300	QTE_CT00027749_ATLANTYS3	AT5TE17340	117
Chr5:4796401..4796500	QTE_CT00002641_ATLANTYS3	AT5TE17345	*
Chr5:4800201..4800400	QTE_CT00021054_TAT1_ATH	AT5TE17365	11
Chr5:4800201..4800400	QTE_CT00028036_ATLANTYS3	AT5TE17360	66
Chr5:5521101..5521200	QTE_CT00017222_VANDAL17	AT5TE19990	66
Chr5:5624801..5625000	QTE_CT00011910_ATREP2	AT5TE20385	60
Chr5:5624801..5625000	QTE_CT00031807_ATREP2A	AT5TE20380	37
Chr5:5630201..5630300	QTE_CT00000669_ATCOPIA93	AT5TE20395	*
Chr5:5663401..5663600	QTE_CT00006251_HELITRONY1B	AT5TE20490	*
Chr5:5926101..5926200	QTE_CT00014446_ATMU10	AT5TE21430	53
Chr5:6407901..6408000	QTE_CT00000802_ATCOPIA89	AT5TE23185	*
Chr5:6407901..6408000	QTE_CT00025346_ATCOPIA89	AT5TE23190	59
Chr5:6449201..6449300	QTE_CT00005974_HELITRONY3	AT5TE23325	*
Chr5:6503201..6503300	QTE_CT00021841_ATREP6	AT5TE23525	134
Chr5:7214001..7214100	QTE_CT00026665_TAG1	AT5TE26080	68
Chr5:7910001..7910100	QTE_CT00002546_ATREP10D	AT5TE28620	*
Chr5:8675001..8675100	QTE_CT00001759_HELITRONY3	AT5TE31350	*
Chr5:8675001..8675100	QTE_CT00017076_HELITRONY3	AT5TE31365	*
Chr5:8804601..8804700	QTE_CT00025325_ATLINE1_3A	AT5TE31860	67
Chr5:8805601..8805800	QTE_CT00025659_RathE1_cons	AT5TE31865	113
Chr5:8816601..8816700	QTE_CT00002610_ARNOLDY1	AT5TE31885	*
Chr5:9071101..9071300	QTE_CT00019221_ATHATN6	AT5TE32815	169
Chr5:9077901..9078000	QTE_CT00010847_ATREP5	AT5TE32830	*
Chr5:9601501..9601600	QTE_CT00016760_ATTIRX1C	AT5TE34835	73
Chr5:9602701..9602800	QTE_CT00022859_HARBINGER	.	20
Chr5:9775301..9775400	QTE_CT00012911_HELITRONY1D	AT5TE35550	*
Chr5:9884501..9884600	QTE_CT00002402_ATREP10D	AT5TE36005	*

## Sheet: CG-hypo Genes
DOMAIN ELT_NAME ANNOTATION DISTANCE POSITION	ELT_NAME	ANNOTATION	DISTANCE
Chr1:10017001..10017100	AT1G28490	syntaxin of plants 61	*
Chr1:10025501..10025700	AT1G28510	Optic atrophy 3 protein (OPA3)	*
Chr1:10060701..10060900	AT1G28630	no description	*
Chr1:10080601..10080700	AT1G28690	Tetratricopeptide repeat (TPR)-like superfamily protein	*
Chr1:10089701..10089800	AT1G28710	Nucleotide-diphospho-sugar transferase family protein	71
Chr1:10089701..10089800	AT1G28730	no description	98
Chr1:10098601..10098700	AT1G28850	no description	47
Chr1:10100101..10100200	AT1G28890	no description	73
Chr1:10118601..10118900	AT1G29010	no description	*
Chr1:1015001..1015100	AT1G03960	Calcium-binding EF hand family protein	*
Chr1:10193401..10193500	AT1G29170	SCAR family protein	*
Chr1:10200401..10200500	AT1G29179	no description	146
Chr1:10200401..10200500	AT1G29180	Cysteine/Histidine-rich C1 domain family protein	*
Chr1:10217001..10217100	AT1G29240	Protein of unknown function (DUF688)	*
Chr1:10253001..10253100	AT1G29310	SecY protein transport family protein	*
Chr1:10270301..10270400	AT1G29350	Kinase-related protein of unknown function (DUF1296)	*
Chr1:10282101..10282200	AT1G29370	Kinase-related protein of unknown function (DUF1296)	*
Chr1:10290701..10291300	AT1G29400	MEI2-like protein 5	*
Chr1:10304601..10304900	AT1G29440	SAUR-like auxin-responsive protein family	*
Chr1:10306101..10306200	AT1G29450	SAUR-like auxin-responsive protein family	*
Chr1:10310901..10311000	AT1G29470	S-adenosyl-L-methionine-dependent methyltransferases superfamily protein	*
Chr1:10325501..10325600	AT1G29530	no description	*
Chr1:10349301..10349400	AT1G29630	5'-3' exonuclease family protein	27
Chr1:1038301..1038400	AT1G04020	breast cancer associated RING 1	*
Chr1:10415301..10415400	AT1G29750	receptor-like kinase in flowers 1	*
Chr1:10426801..10427100	AT1G29780	Haloacid dehalogenase-like hydrolase (HAD) superfamily protein	150
Chr1:10440001..10440100	AT1G29820	Magnesium transporter Cor3like family protein	*
Chr1:10443301..10443400	AT1G29830	Magnesium transporter Cor3like family protein	*
Chr1:10448501..10448800	AT1G29850	double-stranded DN3binding family protein	*
Chr1:10465201..10465300	AT1G29890	O-acetyltransferase family protein	*
Chr1:10481501..10481600	AT1G29940	nuclear RNA polymerase A2	*
Chr1:10493801..10493900	AT1G29950	basic helix-loop-helix (bHLH) DN3binding superfamily protein	*
Chr1:10493801..10493900	AT1G29951	conserved peptide upstream open reading frame 35	*
Chr1:10493801..10493900	AT1G29952	conserved peptide upstream open reading frame 34	*
Chr1:10496301..10496600	AT1G29960	Peptidase S24/S26A/S26B/S26C family protein	131
Chr1:10496301..10496600	AT1G29962	AGAMOUS-like 64	130
Chr1:10510401..10510500	AT1G30000	alpha-mannosidase 3	*
Chr1:10545901..10546000	AT1G30060	COP1-interacting protein-related	5
Chr1:10646601..10646900	AT1G30250	no description	87
Chr1:1066701..1066800	AT1G04120	multidrug resistance-associated protein 5	*
Chr1:10682201..10682300	AT1G30320	Remorin family protein	*
Chr1:10686601..10686700	AT1G30330	auxin response factor 6	*
Chr1:10731001..10731100	AT1G30400	multidrug resistance-associated protein 1	*
Chr1:10742701..10742800	AT1G30410	multidrug resistance-associated protein 13	*
Chr1:10749801..10749900	AT1G30420	multidrug resistance-associated protein 12	*
Chr1:10761101..10761200	AT1G30440	Phototropic-responsive NPH3 family protein	*
Chr1:10772501..10772600	AT1G30460	cleavage and polyadenylation specificity factor 30	*
Chr1:10781101..10781200	AT1G30470	SIT4 phosphatase-associated family protein	*
Chr1:1078801..1078900	AT1G04140	Transducin family protein / WD-40 repeat family protein	*
Chr1:10797401..10797500	AT1G30490	Homeobox-leucine zipper family protein / lipid-binding START domain-containing protein	*
Chr1:10830001..10830100	AT1G30570	hercules receptor kinase 2	*
Chr1:10859001..10859100	AT1G30630	Coatomer epsilon subunit	*
Chr1:10862201..10862500	AT1G30640	Protein kinase family protein	*
Chr1:10882901..10883000	AT1G30680	toprim domain-containing protein	*
Chr1:1088301..1088500	AT1G04160	myosin XI B	*
Chr1:10907901..10908000	AT1G30755	Protein of unknown function (DUF668)	*
Chr1:10920201..10920300	AT1G30760	FAD-binding Berberine family protein	*
Chr1:10939001..10939100	AT1G30810	Transcription factor jumonji (jmj) family protein / zinc finger (C5HC2 type) family protein	*
Chr1:10995601..10995700	AT1G30890	Integral membrane HRF1 family protein	*
Chr1:11001701..11001800	AT1G30910	Molybdenum cofactor sulfurase family protein	*
Chr1:11041101..11041200	AT1G30970	zinc finger (C2H2 type) family protein	*
Chr1:11044701..11045400	AT1G30972	Plant thionin family protein	*
Chr1:11046901..11047700	AT1G30974	Plant thionin family protein	731
Chr1:11106101..11106300	AT1G31120	K+ uptake permease 10	*
Chr1:1110901..1111000	AT1G04200	no description	*
Chr1:11129101..11129300	AT1G31163	F-box associated ubiquitination effector family protein	*
Chr1:11142001..11142100	AT1G31175	no description	*
Chr1:11158001..11158100	AT1G31220	Formyl transferase	*
Chr1:11160601..11160700	AT1G31230	aspartate kinase-homoserine dehydrogenase i	*
Chr1:1118201..1118300	AT1G04210	Leucine-rich repeat protein kinase family protein	*
Chr1:11234701..11234800	AT1G31360	RECQ helicase L2	*
Chr1:11252601..11252700	AT1G31420	Leucine-rich repeat protein kinase family protein	*
Chr1:11255101..11255200	AT1G31430	Pentatricopeptide repeat (PPR-like) superfamily protein	*
Chr1:11256601..11256700	AT1G31440	SH3 domain-containing protein	*
Chr1:11259101..11259800	AT1G31450	Eukaryotic aspartyl protease family protein	72
Chr1:11268401..11268500	AT1G31480	shoot gravitropism 2 (SGR2)	*
Chr1:11332201..11332300	AT1G31660	no description	*
Chr1:11351501..11352100	AT1G31710	Copper amine oxidase family protein	*
Chr1:11363901..11364000	AT1G31730	Adaptin family protein	*
Chr1:11366801..11367100	AT1G31740	beta-galactosidase 15	*
Chr1:11397901..11398000	AT1G31800	cytochrome P450, family 97, subfamily A, polypeptide 3	*
Chr1:11400301..11400500	AT1G31810	Formin Homology 14	*
Chr1:11413201..11413400	AT1G31814	FRIGIDA like 2	*
Chr1:11426301..11426400	AT1G31840	Tetratricopeptide repeat (TPR)-like superfamily protein	*
Chr1:11434701..11434800	AT1G31860	histidine biosynthesis bifunctional protein (HISIE)	*
Chr1:11466501..11466600	AT1G31930	extra-large GTP-binding protein 3	*
Chr1:11481201..11481300	AT1G31970	DEA(D/H)-box RNA helicase family protein	*
Chr1:1151801..1151900	AT1G04300	TRAF-like superfamily protein	*
Chr1:11537101..11537200	AT1G32080	membrane protein, putative	142
Chr1:11542101..11542200	AT1G32090	early-responsive to dehydration stress protein (ERD4)	*
Chr1:11585901..11586400	AT1G32180	cellulose synthase-like D6	116
Chr1:11643101..11643400	AT1G32270	syntaxin, putative	*
Chr1:11662101..11662300	AT1G32337	no description	21
Chr1:11683401..11683500	AT1G32380	phosphoribosyl pyrophosphate (PRPP) synthase 2	*
Chr1:11689901..11690000	AT1G32400	tobamovirus multiplication 2A	*
Chr1:11713601..11713700	AT1G32440	plastidial pyruvate kinase 3	*
Chr1:11748001..11748100	AT1G32490	RNA helicase family protein	*
Chr1:11772501..11772600	AT1G32550	2Fe-2S ferredoxin-like superfamily protein	*
Chr1:1181801..1181900	AT1G04390	BTB/POZ domain-containing protein	*
Chr1:11829301..11829400	AT1G32700	PLATZ transcription factor family protein	*
Chr1:11847001..11847100	AT1G32750	HAC13 protein (HAC13)	*
Chr1:1189901..1190300	AT1G04410	Lactate/malate dehydrogenase family protein	*
Chr1:11913501..11913600	AT1G32870	NAC domain protein 13	*
Chr1:11920801..11920900	AT1G32900	UDP-Glycosyltransferase superfamily protein	*
Chr1:11939801..11939900	AT1G32940	Subtilase family protein	*
Chr1:11942501..11942800	AT1G32950	Subtilase family protein	*
Chr1:1194301..1194500	AT1G04425	no description	*
Chr1:11958201..11959200	AT1G33010	F-box and associated interaction domains-containing protein	87
Chr1:11985201..11985400	AT1G33070	MADS-box family protein	98
Chr1:1199301..1199400	AT1G04430	S-adenosyl-L-methionine-dependent methyltransferases superfamily protein	*
Chr1:11998201..11998300	AT1G33100	MATE efflux family protein	*
Chr1:12030601..12030700	AT1G33170	S-adenosyl-L-methionine-dependent methyltransferases superfamily protein	62
Chr1:1204501..1204600	AT1G04440	casein kinase like 13	*
Chr1:12102801..12102900	AT1G33390	RNA helicase family protein	*
Chr1:12107801..12107900	AT1G33400	Tetratricopeptide repeat (TPR)-like superfamily protein	*
Chr1:12111801..12111900	AT1G33410	SUPPRESSOR OF AUXIN RESISTANCE1	*
Chr1:12119901..12120000	AT1G33415	no description	*
Chr1:12146401..12146500	AT1G33470	RN3binding (RRM/RBD/RNP motifs) family protein	*
Chr1:12151001..12151100	AT1G33490	no description	*
Chr1:12187001..12187300	AT1G33607	Defensin-like (DEFL) family protein	282
Chr1:12208201..12208300	AT1G33680	KH domain-containing protein	*
Chr1:12208201..12208300	AT1G33700	Beta-glucosidase, GBA2 type family protein	8
Chr1:12243001..12243100	AT1G33770	Protein kinase superfamily protein	*
Chr1:12244801..12244900	AT1G33780	Protein of unknown function (DUF179)	*
Chr1:1227801..1227900	AT1G04510	MOS4-associated complex 3A	*
Chr1:12320201..12320400	AT1G33920	phloem protein 2-A4	*
Chr1:12324801..12324900	AT1G33930	P-loop containing nucleoside triphosphate hydrolases superfamily protein	*
Chr1:12334301..12334400	AT1G33950	Avirulence induced gene (AIG1) family protein	*
Chr1:12348001..12348100	AT1G33960	P-loop containing nucleoside triphosphate hydrolases superfamily protein	*
Chr1:12368501..12368600	AT1G34020	Nucleotide-sugar transporter family protein	*
Chr1:12400001..12400100	AT1G34065	S-adenosylmethionine carrier 2	*
Chr1:124401..124500	AT1G01320	Tetratricopeptide repeat (TPR)-like superfamily protein	*
Chr1:12444801..12444900	AT1G34170	AUXIN RESPONSE FACTOR 13	*
Chr1:12460701..12461100	AT1G34210	somatic embryogenesis receptor-like kinase 2	*
Chr1:12491501..12491600	AT1G34260	FORMS APLOID AND BINUCLEATE CELLS 1A	*
Chr1:12498701..12499100	AT1G34290	receptor like protein 5	99
Chr1:12508601..12508900	AT1G34310	auxin response factor 12	*
Chr1:12523401..12523500	AT1G34320	Protein of unknown function (DUF668)	*
Chr1:12533001..12533100	AT1G34340	alpha/beta-Hydrolases superfamily protein	*
Chr1:12540401..12540500	AT1G34355	forkhead-associated (FHA) domain-containing protein	*
Chr1:12555901..12556200	AT1G34390	auxin response factor 22	195
Chr1:12560301..12560400	AT1G34392	no description	60
Chr1:12577601..12577800	AT1G34410	auxin response factor 21	78
Chr1:12588701..12588800	AT1G34430	2-oxoacid dehydrogenases acyltransferase family protein	*
Chr1:12592701..12593100	AT1G34440	no description	36
Chr1:12608801..12608900	AT1G34480	Cysteine/Histidine-rich C1 domain family protein	*
Chr1:12648201..12648300	AT1G34550	Protein of unknown function (DUF616)	*
Chr1:12655701..12655800	AT1G34570	Essential protein Yae1, N-terminal	*
Chr1:12662701..12662800	AT1G34580	Major facilitator superfamily protein	*
Chr1:12695301..12695400	AT1G34650	homeodomain GLABROUS 10	*
Chr1:12738301..12739100	AT1G34750	Protein phosphatase 2C family protein	105
Chr1:12744501..12744600	AT1G34760	general regulatory factor 11	*
Chr1:12765401..12765600	AT1G34790	C2H2 and C2HC zinc fingers superfamily protein	*
Chr1:12766301..12766600	AT1G34792	Plant thionin family protein	*
Chr1:12783201..12783300	AT1G34815	Plant thionin family protein	106
Chr1:12803401..12804000	AT1G34860	Plant thionin family protein	*
Chr1:12804201..12804800	AT1G34910	no description	34
Chr1:12806901..12807000	AT1G34930	Plant thionin family protein	121
Chr1:12808001..12808100	AT1G35030	no description	146
Chr1:12872201..12872300	AT1G35170	TRAM, LAG1 and CLN8 (TLC) lipid-sensing domain containing protein	7
Chr1:12892001..12892100	AT1G35190	2-oxoglutarate (2OG) and Fe(II)-dependent oxygenase superfamily protein	*
Chr1:1289201..1289300	AT1G04625	Polynucleotidyl transferase, ribonuclease H-like superfamily protein	*
Chr1:1290301..1290400	AT1G04630	GRIM-19 protein	*
Chr1:12927301..12927400	AT1G35240	auxin response factor 20	57
Chr1:12931101..12931300	AT1G35242	no description	56
Chr1:12959701..12959800	AT1G35320	no description	*
Chr1:12979101..12979200	AT1G35340	ATP-dependent protease La (LON) domain protein	*
Chr1:12983001..12983100	AT1G35350	EXS (ERD1/XPR1/SYG1) family protein	*
Chr1:13024201..13024300	AT1G35410	Protein of unknown function (DUF1184)	*
Chr1:13027801..13028300	AT1G35420	alpha/beta-Hydrolases superfamily protein	117
Chr1:13030301..13030500	AT1G35430	no description	53
Chr1:13043301..13043900	AT1G35461	no description	*
Chr1:13062401..13062500	AT1G35490	bZIP family transcription factor	*
Chr1:13072401..13072500	AT1G35510	O-fucosyltransferase family protein	*
Chr1:13080301..13080400	AT1G35515	high response to osmotic stress 10	36
Chr1:13082601..13082700	AT1G35520	auxin response factor 15	119
Chr1:13091901..13092000	AT1G35530	DEAD/DEAH box RNA helicase family protein	*
Chr1:13108501..13109200	AT1G35540	auxin response factor 14	566
Chr1:13110201..13110800	AT1G35545	no description	283
Chr1:13148401..13149000	AT1G35614	no description	408
Chr1:13159801..13159900	AT1G35625	RING/U-box superfamily protein	*
Chr1:13192501..13192600	AT1G35660	no description	143
Chr1:1319401..1319500	AT1G04700	PB1 domain-containing protein tyrosine kinase	*
Chr1:13206601..13206700	AT1G35670	calcium-dependent protein kinase 2	*
Chr1:13253701..13253800	AT1G35750	pumilio 10	*
Chr1:1327301..1327400	AT1G04730	P-loop containing nucleoside triphosphate hydrolases superfamily protein	*
Chr1:13278801..13279100	AT1G35780	no description	*
Chr1:13330101..13330400	AT1G35850	pumilio 17	110
Chr1:1341801..1341900	AT1G04780	Ankyrin repeat family protein	*
Chr1:13422501..13422900	AT1G36000	LOB domain-containing protein 5	346
Chr1:13468701..13468800	AT1G36070	Transducin/WD40 repeat-like superfamily protein	*
Chr1:13528801..13528900	AT1G36150	Bifunctional inhibitor/lipid-transfer protein/seed storage 2S albumin superfamily protein	*
Chr1:1352901..1353000	AT1G04810	26S proteasome regulatory complex, non-ATPase subcomplex, Rpn2/Psmd1 subunit	*
Chr1:13536501..13536600	AT1G36160	acetyl-CoA carboxylase 1	*
Chr1:13548201..13548400	AT1G36180	acetyl-CoA carboxylase 2	*
Chr1:1359801..1359900	AT1G04830	Ypt/Rab-GAP domain of gyp1p superfamily protein	*
Chr1:13673501..13673600	AT1G36320	no description	*
Chr1:13684501..13684800	AT1G36340	ubiquitin-conjugating enzyme 31	*
Chr1:13697501..13697600	AT1G36370	serine hydroxymethyltransferase 7	*
Chr1:1372101..1372200	AT1G04860	ubiquitin-specific protease 2	*
Chr1:13761601..13762200	AT1G36510	Nucleic acid-binding proteins superfamily	274
Chr1:13836101..13836200	AT1G36622	no description	69
Chr1:1384601..1384700	AT1G04900	Protein of unknown function (DUF185)	*
Chr1:13868401..13868500	AT1G36675	glycine-rich protein	*
Chr1:1388801..1388900	AT1G04910	O-fucosyltransferase family protein	*
Chr1:1393801..1393900	AT1G04920	sucrose phosphate synthase 3F	*
Chr1:1397401..1397500	AT1G04930	hydroxyproline-rich glycoprotein family protein	*
Chr1:13982901..13983400	AT1G36920	no description	112
Chr1:13984201..13984700	AT1G36922	no description	124
Chr1:13986601..13986800	AT1G36925	no description	*
Chr1:14014701..14014900	AT1G36960	no description	104
Chr1:14018301..14018400	AT1G36970	Domain of unknown function (DUF1985)	55
Chr1:1405701..1405800	AT1G04950	TATA BOX ASSOCIATED FACTOR II 59	*
Chr1:1408901..1409000	AT1G04960	Protein of unknown function (DUF1664)	*
Chr1:1413201..1413300	AT1G04970	lipid-binding serum glycoprotein family protein	*
Chr1:1415201..1415300	AT1G04980	PDI-like 2-2	*
Chr1:1417301..1417400	AT1G04985	no description	*
Chr1:14176101..14176200	AT1G37150	holocarboxylase synthetase 2	*
Chr1:14184501..14184600	AT1G37162	no description	149
Chr1:1439201..1439300	AT1G05030	Major facilitator superfamily protein	*
Chr1:1472801..1472900	AT1G05120	Helicase protein with RING/U-box domain	*
Chr1:1485101..1485200	AT1G05150	Calcium-binding tetratricopeptide family protein	*
Chr1:1488201..1488400	AT1G05160	cytochrome P450, family 88, subfamily A, polypeptide 3	*
Chr1:14998501..14999800	AT1G40087	Plant transposase (Ptta/En/Spm family)	185
Chr1:1522701..1522800	AT1G05240	Peroxidase superfamily protein	20
Chr1:1532601..1532700	AT1G05270	TraB family protein	*
Chr1:1555801..1555900	AT1G05320	no description	*
Chr1:15583301..15583400	AT1G41820	no description	*
Chr1:1566901..1567000	AT1G05360	no description	*
Chr1:15684601..15684900	AT1G41920	General transcription factor 2-related zinc finger protein	114
Chr1:15716501..15717000	AT1G42080	no description	286
Chr1:1579901..1580000	AT1G05380	Acyl-CoA N-acyltransferase with RING/FYVE/PHD-type zinc finger protein	*
Chr1:15896701..15896800	AT1G42440	no description	*
Chr1:15930201..15930300	AT1G42470	Patched family protein	*
Chr1:15937501..15937800	AT1G42480	no description	*
Chr1:1594601..1594700	AT1G05430	no description	*
Chr1:15982701..15982800	AT1G42560	Seven transmembrane MLO family protein	*
Chr1:1602701..1602800	AT1G05460	P-loop containing nucleoside triphosphate hydrolases superfamily protein	*
Chr1:16051801..16051900	AT1G42699	no description	*
Chr1:16066701..16066800	AT1G42700	no description	131
Chr1:16133901..16134200	AT1G42980	Actin-binding FH2 (formin homology 2) family protein	*
Chr1:16156701..16156800	AT1G43020	Protein of unknown function, DUF547	*
Chr1:161701..161800	AT1G01440	Protein of unknown function (DUF3133)	*
Chr1:16184001..16184100	AT1G43040	SAUR-like auxin-responsive protein family	109
Chr1:16215801..16216100	AT1G43080	Pectin lyase-like superfamily protein	27
Chr1:16217001..16217200	AT1G43090	Pectin lyase-like superfamily protein	3
Chr1:16222301..16222900	AT1G43100	Pectin lyase-like superfamily protein	172
Chr1:16230001..16230200	AT1G43130	like COV 2	*
Chr1:16309301..16309400	AT1G43245	SET domain-containing protein	*
Chr1:16358801..16359200	AT1G43330	Homeodomain-like superfamily protein	171
Chr1:16427201..16427300	AT1G43620	UDP-Glycosyltransferase superfamily protein	*
Chr1:16452301..16452900	AT1G43665	Bifunctional inhibitor/lipid-transfer protein/seed storage 2S albumin superfamily protein	81
Chr1:16477901..16478100	AT1G43690	ubiquitin interaction motif-containing protein	147
Chr1:16486901..16487000	AT1G43710	Pyridoxal phosphate (PLP)-dependent transferases superfamily protein	*
Chr1:16495801..16495900	AT1G43720	no description	*
Chr1:16538201..16538300	AT1G43765	no description	110
Chr1:16550001..16550100	AT1G43770	RING/FYVE/PHD zinc finger superfamily protein	*
Chr1:1655601..1655700	AT1G05570	callose synthase 1	*
Chr1:16565001..16565100	AT1G43780	serine carboxypeptidase-like 44	*
Chr1:16624601..16624800	AT1G43860	sequence-specific DNA binding transcription factors	132
Chr1:16647701..16647800	AT1G43890	RAB GTPASE HOMOLOG B18	*
Chr1:16656201..16656300	AT1G43910	P-loop containing nucleoside triphosphate hydrolases superfamily protein	*
Chr1:16672501..16673500	AT1G43950	auxin response factor 23	918
Chr1:16708301..16708500	AT1G44000	no description	*
Chr1:16717101..16717200	AT1G44020	Cysteine/Histidine-rich C1 domain family protein	*
Chr1:16724501..16724600	AT1G44030	Cysteine/Histidine-rich C1 domain family protein	*
Chr1:1673301..1673400	AT1G05600	Tetratricopeptide repeat (TPR)-like superfamily protein	*
Chr1:16765301..16765400	AT1G44100	amino acid permease 5	*
Chr1:16785401..16785700	AT1G44120	Armadillo/beta-catenin-like repeat	*
Chr1:16785401..16785700	AT1G44125	no description	*
Chr1:16796601..16796700	AT1G44170	aldehyde dehydrogenase 3H1	*
Chr1:1680801..1680900	AT1G05620	uridine-ribohydrolase 2	*
Chr1:1684001..1684100	AT1G05630	Endonuclease/exonuclease/phosphatase family protein	*
Chr1:16849401..16849500	AT1G44446	Pheophorbide a oxygenase family protein with Rieske [2Fe-2S] domain	*
Chr1:16875701..16875900	AT1G44608	no description	*
Chr1:1688201..1688300	AT1G05640	Ankyrin repeat family protein	*
Chr1:16882101..16882200	AT1G44674	Protein of unknown function (DUF1664)	32
Chr1:16908501..16908600	AT1G44770	no description	*
Chr1:16910401..16910700	AT1G44780	no description	*
Chr1:16940501..16940700	AT1G44835	YbaK/aminoacyl-tRNA synthetase-associated domain	*
Chr1:1700001..1700100	AT1G05670	Pentatricopeptide repeat (PPR-like) superfamily protein	*
Chr1:17000701..17000800	AT1G44960	SNARE associated Golgi protein family	*
Chr1:17004101..17004200	AT1G44980	pectin methylesterase 7	56
Chr1:17007201..17007400	AT1G44990	no description	142
Chr1:17076901..17077300	AT1G45150	no description	148
Chr1:17084301..17084400	AT1G45160	Protein kinase superfamily protein	*
Chr1:17091501..17091600	AT1G45163	no description	37
Chr1:17101701..17101800	AT1G45180	RING/U-box superfamily protein	*
Chr1:17104101..17104800	AT1G45190	downregulated in DIF1 18	449
Chr1:1711201..1711300	AT1G05700	Leucine-rich repeat transmembrane protein kinase protein	*
Chr1:17116401..17116600	AT1G45191	Glycosyl hydrolase superfamily protein	*
Chr1:17131301..17131400	AT1G45207	Remorin family protein	*
Chr1:17137701..17138900	AT1G45215	Protein of unknown function (DUF784)	*
Chr1:17139501..17144300	AT1G45221	Bifunctional inhibitor/lipid-transfer protein/seed storage 2S albumin superfamily protein	511
Chr1:17139501..17144300	AT1G45223	Protein of unknown function (DUF784)	*
Chr1:17150101..17150200	AT1G45231	S-adenosyl-L-methionine-dependent methyltransferases superfamily protein	*
Chr1:17152601..17152800	AT1G45233	THO complex, subunit 5	134
Chr1:17156401..17156500	AT1G45229	no description	*
Chr1:17156401..17156500	AT1G45234	no description	107
Chr1:17161801..17161900	AT1G45246	no description	122
Chr1:17163001..17163100	AT1G45248	Nucleolar histone methyltransferase-related protein	*
Chr1:17171801..17172200	AT1G45332	Translation elongation factor EFG/EF2 protein	122
Chr1:17181101..17181200	AT1G45545	Plant protein of unknown function (DUF827)	*
Chr1:1728201..1728300	AT1G05780	Vacuolar ATPase assembly integral membrane protein VMA21-like domain	*
Chr1:17282401..17282700	AT1G47128	Granulin repeat cysteine protease family protein	125
Chr1:17307801..17307900	AT1G47230	CYCLIN A3	*
Chr1:17324801..17324900	AT1G47265	no description	*
Chr1:17331501..17331800	AT1G47278	no description	*
Chr1:17332401..17332700	AT1G47280	no description	*
Chr1:17335601..17335700	AT1G47290	3beta-hydroxysteroid-dehydrogenase/decarboxylase isoform 1	149
Chr1:17341101..17341800	AT1G47300	F-box family protein	129
Chr1:17351901..17352000	AT1G47330	CBS domain-containing protein with a domain of unknown function (DUF21)	*
Chr1:1735401..1735500	AT1G05790	lipase class 3 family protein	*
Chr1:17373401..17373500	AT1G47380	Protein phosphatase 2C family protein	*
Chr1:17402801..17403100	AT1G47450	Protein of unknown function (DUF784)	*
Chr1:17415001..17415200	AT1G47470	Protein of unknown function (DUF784)	131
Chr1:17431901..17432000	AT1G47497	Polynucleotidyl transferase, ribonuclease H-like superfamily protein	*
Chr1:17453101..17453400	AT1G47530	MATE efflux family protein	*
Chr1:17458601..17458700	AT1G47550	exocyst complex component sec3A	*
Chr1:17469101..17469200	AT1G47560	exocyst complex component sec3B	*
Chr1:17479601..17479700	AT1G47570	RING/U-box superfamily protein	*
Chr1:17518301..17518400	AT1G47640	no description	*
Chr1:17559401..17559500	AT1G47710	Serine protease inhibitor (SERPIN) family protein	*
Chr1:17611501..17611900	AT1G47820	no description	63
Chr1:17636801..17636900	AT1G47870	winged-helix DN3binding transcription factor family protein	*
Chr1:17650301..17650400	AT1G47900	Plant protein of unknown function (DUF869)	*
Chr1:1770201..1770300	AT1G05860	no description	*
Chr1:17712801..17713500	AT1G48010	Plant invertase/pectin methylesterase inhibitor superfamily protein	141
Chr1:17720701..17720900	AT1G48040	Protein phosphatase 2C family protein	*
Chr1:17725101..17725200	AT1G48050	Ku80 family protein	*
Chr1:17735501..17735600	AT1G48090	calcium-dependent lipid-binding family protein	*
Chr1:17760101..17760300	AT1G48095	no description	158
Chr1:17772101..17772200	AT1G48110	evolutionarily conserved C-terminal region 7	*
Chr1:17775801..17775900	AT1G48120	hydrolases	*
Chr1:17783401..17783700	AT1G48140	dolichol-phosphate mannosyltransferase-related	*
Chr1:17791801..17791900	AT1G48175	Cytidine/deoxycytidylate deaminase family protein	*
Chr1:17799601..17799900	AT1G48210	Protein kinase superfamily protein	*
Chr1:1780501..1780600	AT1G05890	RING/U-box superfamily protein	*
Chr1:17876101..17876200	AT1G48370	YELLOW STRIPE like 8	*
Chr1:17879601..17879700	AT1G48390	RNI-like superfamily protein	*
Chr1:17882401..17882500	AT1G48400	F-box/RNI-like/FBD-like domains-containing protein	*
Chr1:17888301..17888400	AT1G48410	Stabilizer of iron transporter SufD / Polynucleotidyl transferase	*
Chr1:17903101..17903200	AT1G48430	Dihydroxyacetone kinase	*
Chr1:17923701..17923800	AT1G48490	Protein kinase superfamily protein	*
Chr1:17933301..17933400	AT1G48500	jasmonate-zim-domain protein 4	*
Chr1:17937001..17937800	AT1G48510	Surfeit locus 1 cytochrome c oxidase biogenesis protein	86
Chr1:17941801..17941900	AT1G48520	GLU-ADT subunit B	*
Chr1:17947001..17947100	AT1G48540	Outer arm dynein light chain 1 protein	*
Chr1:1795201..1795300	AT1G05910	cell division cycle protein 48-related / CDC48-related	*
Chr1:17955901..17956000	AT1G48570	zinc finger (Ran-binding) family protein	*
Chr1:17990001..17990100	AT1G48650	DEA(D/H)-box RNA helicase family protein	*
Chr1:18009701..18009800	AT1G48690	Auxin-responsive GH3 family protein	*
Chr1:18021201..18021300	AT1G48730	no description	*
Chr1:1802501..1802600	AT1G05940	cationic amino acid transporter 9	*
Chr1:18036901..18037000	AT1G48760	delta-adaptin	*
Chr1:18045601..18045700	AT1G48790	associated molecule with the SH3 domain of STAM 1	*
Chr1:18056001..18056100	AT1G48820	Terpenoid cyclases/Protein prenyltransferases superfamily protein	*
Chr1:18069401..18069500	AT1G48860	RNA 3'-terminal phosphate cyclase/enolpyruvate transferase, alpha/beta	*
Chr1:1808901..1809000	AT1G05960	ARM repeat superfamily protein	*
Chr1:18093801..18093900	AT1G48910	Flavin-containing monooxygenase family protein	27
Chr1:18094201..18094900	AT1G48912	no description	0
Chr1:18107901..18108000	AT1G48950	C3HC zinc finger-like	*
Chr1:18111101..18111200	AT1G48953	no description	*
Chr1:18115001..18115200	AT1G48970	NagB/RpiA/CoA transferase-like superfamily protein	*
Chr1:18130401..18131100	AT1G49005	CLAVATA3/ESR-RELATED 11	*
Chr1:18140601..18140700	AT1G49040	stomatal cytokinesis defective / SCD1 protein (SCD1)	*
Chr1:18152201..18152500	AT1G49050	Eukaryotic aspartyl protease family protein	*
Chr1:18168801..18168900	AT1G49100	Leucine-rich repeat protein kinase family protein	*
Chr1:18202501..18202600	AT1G49210	RING/U-box superfamily protein	*
Chr1:18236001..18236100	AT1G49300	RAB GTPase homolog G3E	*
Chr1:18257901..18258000	AT1G49340	Phosphatidylinositol 3- and 4-kinase family protein	*
Chr1:18281101..18281200	AT1G49390	2-oxoglutarate (2OG) and Fe(II)-dependent oxygenase superfamily protein	123
Chr1:1831301..1831400	AT1G06050	Protein of unknown function (DUF1336)	*
Chr1:18321101..18321200	AT1G49500	no description	95
Chr1:18358201..18358300	AT1G49600	RN3binding protein 47A	*
Chr1:1836301..1836400	AT1G06070	Basic-leucine zipper (bZIP) transcription factor family protein	*
Chr1:18368801..18368900	AT1G49630	presequence protease 2	*
Chr1:18380801..18381100	AT1G49670	ARP protein (REF)	296
Chr1:18396601..18396700	AT1G49715	Defensin-like (DEFL) family protein	72
Chr1:18402301..18402400	AT1G49720	abscisic acid responsive element-binding factor 1	*
Chr1:18402301..18402400	AT1G49730	Protein kinase superfamily protein	106
Chr1:18424601..18425000	AT1G49770	basic helix-loop-helix (bHLH) DN3binding superfamily protein	*
Chr1:18437201..18437300	AT1G49790	F-box associated ubiquitination effector family protein	133
Chr1:18471201..18471300	AT1G49890	Family of unknown function (DUF566)	*
Chr1:18490601..18490700	AT1G49940	no description	*
Chr1:18493701..18494000	AT1G49950	telomere repeat binding factor 1	103
Chr1:18501101..18501200	AT1G49960	Xanthine/uracil permease family protein	*
Chr1:18509501..18509600	AT1G49980	DNA/RNA polymerases superfamily protein	*
Chr1:18514301..18514700	AT1G49990	F-box family protein	*
Chr1:18515501..18515800	AT1G50000	methyltransferases	*
Chr1:18520501..18520600	AT1G50020	no description	*
Chr1:18523601..18524100	AT1G50030	target of rapamycin	*
Chr1:18547901..18548100	AT1G50050	CAP (Cysteine-rich secretory proteins, Antigen 5, and Pathogenesis-related 1 protein) superfamily protein	*
Chr1:18551601..18551700	AT1G50060	CAP (Cysteine-rich secretory proteins, Antigen 5, and Pathogenesis-related 1 protein) superfamily protein	*
Chr1:18553101..18553300	AT1G50070	no description	23
Chr1:18558801..18558900	AT1G50110	D-aminoacid aminotransferase-like PLP-dependent enzymes superfamily protein	*
Chr1:18563701..18563800	AT1G50120	no description	*
Chr1:18571701..18571800	AT1G50140	P-loop containing nucleoside triphosphate hydrolases superfamily protein	*
Chr1:18585101..18585200	AT1G50180	N5ARC domain-containing disease resistance protein	*
Chr1:18588501..18588600	AT1G50190	Cysteine/Histidine-rich C1 domain family protein	*
Chr1:18593101..18593200	AT1G50200	Alanyl-tRNA synthetase	*
Chr1:18608201..18608300	AT1G50240	Protein kinase family protein with ARM repeat domain	*
Chr1:18618101..18618200	AT1G50260	N-terminal-transmembrane-C2 domain type 5.1	*
Chr1:18623601..18623700	AT1G50270	Pentatricopeptide repeat (PPR) superfamily protein	*
Chr1:18623601..18623700	AT1G50280	Phototropic-responsive NPH3 family protein	2
Chr1:18648601..18648700	AT1G50350	no description	56
Chr1:18652001..18652100	AT1G50360	P-loop containing nucleoside triphosphate hydrolases superfamily protein	*
Chr1:18664201..18664300	AT1G50380	Prolyl oligopeptidase family protein	*
Chr1:18669601..18669700	AT1G50400	Eukaryotic porin family protein	*
Chr1:18673501..18673600	AT1G50410	SNF2 domain-containing protein / helicase domain-containing protein / zinc finger protein-related	*
Chr1:18683801..18683900	AT1G50430	Ergosterol biosynthesis ERG4/ERG24 family	*
Chr1:18695801..18695900	AT1G50460	hexokinase-like 1	*
Chr1:18704301..18704400	AT1G50480	10-formyltetrahydrofolate synthetase	*
Chr1:18704701..18704800	AT1G50490	ubiquitin-conjugating enzyme 20	5
Chr1:18709601..18709700	AT1G50500	Membrane trafficking VPS53 family protein	*
Chr1:18717901..18718000	AT1G50510	indigoidine synthase A family protein	*
Chr1:18731901..18732000	AT1G50580	UDP-Glycosyltransferase superfamily protein	*
Chr1:18737501..18737700	AT1G50600	scarecrow-like 5	*
Chr1:18743101..18743200	AT1G50610	Leucine-rich repeat protein kinase family protein	*
Chr1:18750601..18750700	AT1G50620	RING/FYVE/PHD zinc finger superfamily protein	*
Chr1:1875601..1876000	AT1G06148	no description	*
Chr1:18783301..18783500	AT1G50700	calcium-dependent protein kinase 33	*
Chr1:18785701..18786000	AT1G50710	no description	*
Chr1:18800701..18800800	AT1G50730	no description	*
Chr1:18809801..18809900	AT1G50750	Plant mobile domain protein family	*
Chr1:18864401..18864500	AT1G50890	ARM repeat superfamily protein	*
Chr1:18867401..18867500	AT1G50910	no description	*
Chr1:18881501..18881600	AT1G50950	Thioredoxin protein with domain of unknown function (DUF1692)	*
Chr1:18925601..18925700	AT1G51055	FBD-like domain family protein	*
Chr1:18936401..18936500	AT1G51110	Plastid-lipid associated protein PAP / fibrillin family protein	*
Chr1:18951001..18951100	AT1G51160	SNARE-like superfamily protein	*
Chr1:1897901..1898000	AT1G06210	ENTH/VHS/GAT family protein	*
Chr1:18989401..18989700	AT1G51220	WIP domain protein 5	51
Chr1:19008401..19008500	AT1G51270	structural molecules	*
Chr1:1901601..1901700	AT1G06220	Ribosomal protein S5/Elongation factor G/III/V family protein	*
Chr1:19019201..19019300	AT1G51310	transferases	*
Chr1:19036901..19037000	AT1G51350	ARM repeat superfamily protein	*
Chr1:19046401..19046500	AT1G51370	F-box/RNI-like/FBD-like domains-containing protein	*
Chr1:19064401..19064700	AT1G51420	sucrose-phosphatase 1	68
Chr1:19099301..19099400	AT1G51500	ABC-2 type transporter family protein	*
Chr1:19108601..19108700	AT1G51520	RN3binding (RRM/RBD/RNP motifs) family protein	*
Chr1:19117101..19117200	AT1G51540	Galactose oxidase/kelch repeat superfamily protein	*
Chr1:19117101..19117200	AT1G51550	Kelch repeat-containing F-box family protein	*
Chr1:19120401..19120500	AT1G51560	Pyridoxamine 5'-phosphate oxidase family protein	*
Chr1:19123001..19123100	AT1G51570	Calcium-dependent lipid-binding (CaLB domain) plant phosphoribosyltransferase family protein	*
Chr1:19126701..19126800	AT1G51580	RN3binding KH domain-containing protein	*
Chr1:19128801..19128900	AT1G51590	alpha-mannosidase 1	*
Chr1:19138901..19139000	AT1G51610	Cation efflux family protein	*
Chr1:1914001..1914100	AT1G06250	alpha/beta-Hydrolases superfamily protein	*
Chr1:19143101..19143200	AT1G51630	O-fucosyltransferase family protein	*
Chr1:19151601..19151700	AT1G51640	exocyst subunit exo70 family protein G2	*
Chr1:19151601..19151700	AT1G51645	no description	*
Chr1:19168601..19168700	AT1G51690	protein phosphatase 2A 55 kDa regulatory subunit B alpha isoform	*
Chr1:19183401..19183500	AT1G51720	Amino acid dehydrogenase family protein	*
Chr1:19186801..19186900	AT1G51730	Ubiquitin-conjugating enzyme family protein	*
Chr1:19200901..19201000	AT1G51760	peptidase M20/M25/M40 family protein	*
Chr1:19231501..19231700	AT1G51810	Leucine-rich repeat protein kinase family protein	*
Chr1:19237301..19237400	AT1G51820	Leucine-rich repeat protein kinase family protein	7
Chr1:1925701..1925800	AT1G06290	acyl-CoA oxidase 3	*
Chr1:19260801..19260900	AT1G51860	Leucine-rich repeat protein kinase family protein	*
Chr1:19274901..19275000	AT1G51890	Leucine-rich repeat protein kinase family protein	*
Chr1:19292701..19292800	AT1G51913	no description	109
Chr1:19296801..19296900	AT1G51940	protein kinase family protein / peptidoglycan-binding LysM domain-containing protein	*
Chr1:19324501..19324600	AT1G51980	Insulinase (Peptidase family M16) protein	*
Chr1:193401..193700	AT1G01530	AGAMOUS-like 28	269
Chr1:19352801..19353100	AT1G52040	myrosinase-binding protein 1	19
Chr1:19389801..19390300	AT1G52110	Mannose-binding lectin superfamily protein	61
Chr1:19419401..19419500	AT1G52155	no description	*
Chr1:19420601..19420700	AT1G52160	tRNAse Z3	15
Chr1:19430001..19430400	AT1G52185	no description	*
Chr1:19440801..19440900	AT1G52191	Thioesterase superfamily protein	*
Chr1:19462701..19462800	AT1G52260	PDI-like 1-5	*
Chr1:19481501..19481600	AT1G52315	Regulator of Vps4 activity in the MVB pathway protein	*
Chr1:1948501..1948600	AT1G06390	GSK3/SHAGGY-like protein kinase 1	*
Chr1:19495101..19495200	AT1G52343	no description	*
Chr1:19503901..19504400	AT1G52360	Coatomer, beta' subunit	*
Chr1:19522301..19522700	AT1G52410	TSK-associating protein 1	*
Chr1:19527001..19527100	AT1G52415	Bifunctional inhibitor/lipid-transfer protein/seed storage 2S albumin superfamily protein	113
Chr1:19566401..19566500	AT1G52520	FAR1-related sequence 6	*
Chr1:19588401..19588500	AT1G52580	RHOMBOID-like protein 5	*
Chr1:1961801..1961900	AT1G06430	FTSH protease 8	*
Chr1:19644301..19644600	AT1G52730	Transducin/WD40 repeat-like superfamily protein	*
Chr1:19647601..19647700	AT1G52750	alpha/beta-Hydrolases superfamily protein	*
Chr1:19660101..19660200	AT1G52780	Protein of unknown function (DUF2921)	*
Chr1:19661901..19662200	AT1G52790	2-oxoglutarate (2OG) and Fe(II)-dependent oxygenase superfamily protein	6
Chr1:1968001..1968100	AT1G06460	alpha-crystallin domain 32.1	*
Chr1:19716301..19716500	AT1G52940	purple acid phosphatase 5	98
Chr1:19724901..19726000	AT1G52950	Nucleic acid-binding, Ov_5fold-like protein	517
Chr1:19736001..19736600	AT1G52970	downregulated in DIF1 11	34
Chr1:19741701..19742100	AT1G52990	thioredoxin family protein	*
Chr1:19754501..19754600	AT1G53023	Ubiquitin-conjugating enzyme family protein	*
Chr1:19765401..19765500	AT1G53040	Protein of unknown function (DUF616)	*
Chr1:19773901..19774000	AT1G53050	Protein kinase superfamily protein	*
Chr1:1981001..1981100	AT1G06490	glucan synthase-like 7	*
Chr1:19815101..19815200	AT1G53165	Protein kinase superfamily protein	*
Chr1:19838701..19838800	AT1G53190	RING/U-box superfamily protein	*
Chr1:19840801..19840900	AT1G53200	no description	*
Chr1:19861201..19861300	AT1G53265	no description	*
Chr1:19865601..19865700	AT1G53280	Class I glutamine amidotransferase-like superfamily protein	*
Chr1:19872301..19872400	AT1G53290	Galactosyltransferase family protein	*
Chr1:19882001..19882300	AT1G53300	tetratricopetide-repeat thioredoxin-like 1	*
Chr1:19886301..19886400	AT1G53310	phosphoenolpyruvate carboxylase 1	*
Chr1:19891801..19892200	AT1G53320	tubby like protein 7	*
Chr1:19905501..19905600	AT1G53350	Disease resistance protein (CC-NBS-LRR class) family	*
Chr1:19919401..19919500	AT1G53390	P-loop containing nucleoside triphosphate hydrolases superfamily protein	*
Chr1:19938001..19938100	AT1G53430	Leucine-rich repeat transmembrane protein kinase	*
Chr1:19947901..19948000	AT1G53440	Leucine-rich repeat transmembrane protein kinase	*
Chr1:19950901..19951000	AT1G53450	no description	6
Chr1:19967201..19967300	AT1G53500	NAD-dependent epimerase/dehydratase family protein	*
Chr1:19989001..19989100	AT1G53570	mitogen-activated protein kinase kinase kinase 3	*
Chr1:19998001..19998200	AT1G53590	Calcium-dependent lipid-binding (CaLB domain) family protein	*
Chr1:20002901..20003000	AT1G53600	Tetratricopeptide repeat (TPR)-like superfamily protein	*
Chr1:2004801..2005100	AT1G06550	ATP-dependent caseinolytic (Clp) protease/crotonase family protein	*
Chr1:20055301..20055600	AT1G53710	Calcineurin-like metallo-phosphoesterase superfamily protein	*
Chr1:20057801..20057900	AT1G53720	cyclophilin 59	*
Chr1:20062901..20063000	AT1G53730	STRUBBELIG-receptor family 6	*
Chr1:20071901..20072000	AT1G53770	O-fucosyltransferase family protein	*
Chr1:2008801..2008900	AT1G06560	NOL1/NOP2/sun family protein	*
Chr1:20104301..20104400	AT1G53850	20S proteasome alpha subunit E1	*
Chr1:20172101..20172400	AT1G54040	epithiospecifier protein	*
Chr1:20184001..20184100	AT1G54080	oligouridylate-binding protein 1A	*
Chr1:20191301..20191400	AT1G54090	exocyst subunit exo70 family protein D2	*
Chr1:20200101..20200200	AT1G54110	Membrane fusion protein Use1	*
Chr1:20222001..20222100	AT1G54170	CTC-interacting domain 3	*
Chr1:20228501..20228600	AT1G54180	BREVIS RADIX-like 3	*
Chr1:2023801..2023900	AT1G06590	no description	*
Chr1:20258201..20258300	AT1G54260	winged-helix DN3binding transcription factor family protein	*
Chr1:20264901..20265000	AT1G54280	ATPase E1-E2 type family protein / haloacid dehalogenase-like hydrolase family protein	*
Chr1:20285101..20285200	AT1G54340	isocitrate dehydrogenase	*
Chr1:20294701..20294800	AT1G54370	sodium hydrogen exchanger 5	*
Chr1:20298301..20298400	AT1G54380	spliceosome protein-related	*
Chr1:20311901..20312000	AT1G54420	no description	*
Chr1:20324101..20324400	AT1G54440	Polynucleotidyl transferase, ribonuclease H fold protein with HRDC domain	*
Chr1:20332701..20333100	AT1G54445	Protein of unknown function (PD694200)	161
Chr1:20342101..20342200	AT1G54460	TPX2 (targeting protein for Xklp2) protein family	*
Chr1:20351101..20351200	AT1G54490	exoribonuclease 4	*
Chr1:20358601..20358700	AT1G54510	NIM3related serine/threonine kinase 1	*
Chr1:20367001..20367100	AT1G54530	Calcium-binding EF hand family protein	113
Chr1:20367401..20367500	AT1G54540	Late embryogenesis abundant (LEA) hydroxyproline-rich glycoprotein family	72
Chr1:20370001..20370800	AT1G54550	F-box and associated interaction domains-containing protein	*
Chr1:20374301..20374400	AT1G54560	Myosin family protein with Dil domain	*
Chr1:20381501..20381600	AT1G54570	Esterase/lipase/thioesterase family protein	*
Chr1:20394401..20394500	AT1G54610	Protein kinase superfamily protein	*
Chr1:20406201..20406800	AT1G54650	Methyltransferase family protein	*
Chr1:2041401..2041500	AT1G06670	nuclear DEIH-boxhelicase	*
Chr1:20418001..20418100	AT1G54710	homolog of yeast autophagy 18 (ATG18) H	*
Chr1:20423901..20424000	AT1G54720	early-responsive to dehydration protein-related / ERD protein-related	147
Chr1:20437701..20438000	AT1G54775	Plant thionin family protein	216
Chr1:20473301..20473400	AT1G54920	no description	*
Chr1:2050801..2050900	AT1G06690	NAD(P)-linked oxidoreductase superfamily protein	*
Chr1:20514501..20514600	AT1G55000	peptidoglycan-binding LysM domain-containing protein	34
Chr1:20529501..20529600	AT1G55020	lipoxygenase 1	*
Chr1:20569301..20569400	AT1G55120	beta-fructofuranosidase 5	15
Chr1:2057201..2057300	AT1G06710	Tetratricopeptide repeat (TPR)-like superfamily protein	*
Chr1:20573101..20573200	AT1G55140	Ribonuclease III family protein	*
Chr1:20575401..20575500	AT1G55150	DEA(D/H)-box RNA helicase family protein	*
Chr1:20591101..20591200	AT1G55200	Protein kinase protein with adenine nucleotide alpha hydrolases-like domain	*
Chr1:20612001..20612100	AT1G55250	histone mono-ubiquitination 2	*
Chr1:20618701..20618800	AT1G55270	Galactose oxidase/kelch repeat superfamily protein	*
Chr1:20635401..20635500	AT1G55320	acyl-activating enzyme 18	*
Chr1:20639301..20639400	AT1G55325	RNA polymerase II transcription mediators	*
Chr1:20658001..20658100	AT1G55350	calpain-type cysteine protease family	*
Chr1:2066701..2066800	AT1G06720	P-loop containing nucleoside triphosphate hydrolases superfamily protein	*
Chr1:20708301..20708400	AT1G55460	DNA/RN3binding protein Kin17, conserved region	*
Chr1:20712901..20713000	AT1G55475	no description	*
Chr1:20720901..20721000	AT1G55500	evolutionarily conserved C-terminal region 4	*
Chr1:20734101..20734200	AT1G55535	no description	104
Chr1:20741301..20741400	AT1G55540	Nuclear pore complex protein	*
Chr1:2074801..2074900	AT1G06750	P-loop containing nucleoside triphosphate hydrolases superfamily protein	*
Chr1:20789201..20789500	AT1G55620	chloride channel F	*
Chr1:2079101..2079200	AT1G06770	DREB23interacting protein 1	*
Chr1:20795901..20796500	AT1G55650	HMG (high mobility group) box protein with ARID/BRIGHT DN3binding domain	160
Chr1:20809801..20809900	AT1G55690	Sec14p-like phosphatidylinositol transfer family protein	*
Chr1:20823601..20823900	AT1G55700	Cysteine/Histidine-rich C1 domain family protein	39
Chr1:20836501..20836600	AT1G55740	seed imbibition 1	*
Chr1:20841601..20841700	AT1G55750	BSD domain (BTF2-like transcription factors, Synapse-associated proteins and DOS2-like proteins)	*
Chr1:20863501..20863600	AT1G55810	uridine kinase-like 3	*
Chr1:20881401..20881500	AT1G55860	ubiquitin-protein ligase 1	*
Chr1:20900501..20900600	AT1G55880	Pyridoxal-5'-phosphate-dependent enzyme family protein	*
Chr1:20904601..20904700	AT1G55900	Haloacid dehalogenase-like hydrolase (HAD) superfamily protein	*
Chr1:20908401..20908500	AT1G55915	zinc ion binding	*
Chr1:20920301..20920400	AT1G55930	CBS domain-containing protein / transporter associated domain-containing protein	*
Chr1:20927301..20927400	AT1G55950	DN3binding storekeeper protein-related transcriptional regulator	*
Chr1:20934901..20935100	AT1G55970	histone acetyltransferase of the CBP family 4	*
Chr1:2094301..2094400	AT1G06820	carotenoid isomerase	*
Chr1:20945701..20945800	AT1G56000	FAD/NAD(P)-binding oxidoreductase family protein	*
Chr1:20946501..20946600	AT1G56010	NAC domain containing protein 1	29
Chr1:20980501..20981100	AT1G56100	Plant invertase/pectin methylesterase inhibitor superfamily protein	*
Chr1:2098401..2098500	AT1G06840	Leucine-rich repeat protein kinase family protein	*
Chr1:20988101..20988200	AT1G56120	Leucine-rich repeat transmembrane protein kinase	*
Chr1:20996401..20996500	AT1G56130	Leucine-rich repeat transmembrane protein kinase	*
Chr1:21005401..21005500	AT1G56140	Leucine-rich repeat transmembrane protein kinase	*
Chr1:21011001..21011100	AT1G56145	Leucine-rich repeat transmembrane protein kinase	*
Chr1:21084001..21084100	AT1G56310	Polynucleotidyl transferase, ribonuclease H-like superfamily protein	*
Chr1:21087801..21087900	AT1G56330	secretion-associated RAS 1B	*
Chr1:21096801..21096900	AT1G56350	Peptide chain release factor 2	*
Chr1:21106901..21107300	AT1G56385	Plant self-incompatibility protein S1 family	104
Chr1:21120401..21120500	AT1G56415	Expressed protein	6
Chr1:21123101..21123200	AT1G56420	no description	*
Chr1:21128501..21128900	AT1G56423	no description	12
Chr1:21139001..21139100	AT1G56440	Tetratricopeptide repeat (TPR)-like superfamily protein	*
Chr1:21143901..21144000	AT1G56450	20S proteasome beta subunit G1	*
Chr1:21149101..21149200	AT1G56460	HIT zinc finger	*
Chr1:21161801..21161900	AT1G56500	haloacid dehalogenase-like hydrolase family protein	*
Chr1:21172701..21172800	AT1G56510	Disease resistance protein (TIR-NBS-LRR class)	*
Chr1:21180001..21180200	AT1G56530	hydroxyproline-rich glycoprotein family protein	*
Chr1:21196901..21197000	AT1G56570	Tetratricopeptide repeat (TPR)-like superfamily protein	*
Chr1:21211601..21211700	AT1G56610	Protein with RNI-like/FBD-like domains	19
Chr1:21214401..21214500	AT1G56612	no description	*
Chr1:21223901..21224200	AT1G56630	alpha/beta-Hydrolases superfamily protein	*
Chr1:21233301..21233500	AT1G56650	production of anthocyanin pigment 1	95
Chr1:21257501..21257800	AT1G56700	Peptidase C15, pyroglutamyl peptidase I-like	*
Chr1:21264601..21264900	AT1G56720	Protein kinase superfamily protein	*
Chr1:2131901..2132000	AT1G06950	translocon at the inner envelope membrane of chloroplasts 110	*
Chr1:21323001..21323100	AT1G57570	Mannose-binding lectin superfamily protein	*
Chr1:21332701..21332800	AT1G57600	MBOAT (membrane bound O-acyl transferase) family protein	*
Chr1:21342501..21342600	AT1G57620	emp24/gp25L/p24 family/GOLD family protein	121
Chr1:21357901..21358000	AT1G57670	Toll-Interleukin-Resistance (TIR) domain family protein	*
Chr1:2136401..2136500	AT1G06960	RN3binding (RRM/RBD/RNP motifs) family protein	*
Chr1:21371701..21371800	AT1G57700	Protein kinase superfamily protein	*
Chr1:21374501..21375200	AT1G57710	no description	112
Chr1:21390001..21390400	AT1G57760	Protein of unknown function (DUF784)	397
Chr1:21394101..21394200	AT1G57765	no description	*
Chr1:21397501..21397600	AT1G57770	FAD/NAD(P)-binding oxidoreductase family protein	*
Chr1:21399101..21400300	AT1G57775	Protein of unknown function (DUF784)	*
Chr1:21401201..21402300	AT1G57777	Protein of unknown function (DUF784)	*
Chr1:21416501..21416600	AT1G57820	Zinc finger (C3HC4-type RING finger) family protein	*
Chr1:21420301..21420400	AT1G57830	Toll-Interleukin-Resistance (TIR) domain family protein	91
Chr1:21439001..21439200	AT1G57943	purine permease 17	112
Chr1:21439001..21439200	AT1G57980	Nucleotide-sugar transporter family protein	32
Chr1:21458801..21458900	AT1G58025	DN3binding bromodomain-containing protein	*
Chr1:21466301..21466600	AT1G58030	cationic amino acid transporter 2	*
Chr1:21473801..21473900	AT1G58037	Cysteine/Histidine-rich C1 domain family protein	*
Chr1:21489401..21489500	AT1G58060	RNA helicase family protein	*
Chr1:21516701..21516800	AT1G58110	Basic-leucine zipper (bZIP) transcription factor family protein	*
Chr1:21571001..21571100	AT1G58230	binding	*
Chr1:21581801..21581900	AT1G58242	Plant thionin family protein	64
Chr1:21584301..21584600	AT1G58245	Plant thionin family protein	223
Chr1:21586001..21586100	AT1G58248	Plant thionin family protein	64
Chr1:21588301..21588400	AT1G58250	Golgi-body localisation protein domain	*
Chr1:21607901..21609100	AT1G58260	cytochrome p450 79c2	94
Chr1:21610801..21611000	AT1G58265	Cytochrome P450 superfamily protein	91
Chr1:21628601..21628800	AT1G58300	heme oxygenase 4	*
Chr1:21633001..21633200	AT1G58310	F-box/RNI-like superfamily protein	*
Chr1:21664901..21665200	AT1G58350	Putative serine esterase family protein	*
Chr1:21693001..21693100	AT1G58390	Disease resistance protein (CC-NBS-LRR class) family	*
Chr1:21702801..21702900	AT1G58410	Disease resistance protein (CC-NBS-LRR class) family	*
Chr1:21728001..21728100	AT1G58470	RN3binding protein 1	*
Chr1:21729601..21730500	AT1G58520	lipases	587
Chr1:21746801..21747100	AT1G58602	LRR and N5ARC domains-containing disease resistance protein	*
Chr1:21873901..21874000	AT1G59540	P-loop containing nucleoside triphosphate hydrolases superfamily protein	12
Chr1:21885301..21885400	AT1G59580	mitogen-activated protein kinase homolog 2	*
Chr1:21895701..21895800	AT1G59610	dynamin-like 3	*
Chr1:21980701..21981200	AT1G59750	auxin response factor 1	*
Chr1:21985501..21985600	AT1G59760	RNA helicase, ATP-dependent, SK12/DOB1 protein	*
Chr1:21995501..21995700	AT1G59780	N5ARC domain-containing disease resistance protein	*
Chr1:22015001..22015500	AT1G59820	aminophospholipid ATPase 3	*
Chr1:22044901..22045100	AT1G59890	SIN3-like 5	*
Chr1:22059101..22059800	AT1G59920	MADS-box family protein	376
Chr1:22061001..22061500	AT1G59930	MADS-box family protein	*
Chr1:22090801..22091100	AT1G59990	DEA(D/H)-box RNA helicase family protein	*
Chr1:2209201..2209300	AT1G07200	Double Clp-N motif-containing P-loop nucleoside triphosphate hydrolases superfamily protein	*
Chr1:22107301..22107700	AT1G60025	no description	*
Chr1:22114201..22114300	AT1G60030	nucleobase-ascorbate transporter 7	*
Chr1:22144201..22144300	AT1G60070	Adaptor protein complex AP-1, gamma subunit	*
Chr1:22162401..22162600	AT1G60095	Mannose-binding lectin superfamily protein	18
Chr1:22177901..22178000	AT1G60140	trehalose phosphate synthase	*
Chr1:22188901..22189000	AT1G60160	Potassium transporter family protein	*
Chr1:22193801..22194100	AT1G60170	pre-mRNA processing ribonucleoprotein binding region-containing protein	*
Chr1:22202401..22202500	AT1G60200	splicing factor PWI domain-containing protein / RNA recognition motif (RRM)-containing protein	*
Chr1:22210501..22210600	AT1G60220	U5like protease 1D	*
Chr1:22220201..22220300	AT1G60260	beta glucosidase 5	*
Chr1:22289201..22289300	AT1G60490	vacuolar protein sorting 34	*
Chr1:22292501..22292600	AT1G60500	Dynamin related protein 4C	*
Chr1:22303801..22303900	AT1G60545	no description	*
Chr1:22309601..22309700	AT1G60560	SWIM zinc finger family protein	*
Chr1:22334801..22334900	AT1G60630	Leucine-rich repeat protein kinase family protein	*
Chr1:22345101..22345200	AT1G60670	Protein of unknown function (DUF3755)	*
Chr1:22350701..22350800	AT1G60690	NAD(P)-linked oxidoreductase superfamily protein	*
Chr1:22352701..22352800	AT1G60700	SMAD/FHA domain-containing protein	*
Chr1:22369801..22370100	AT1G60780	Clathrin adaptor complexes medium subunit family protein	*
Chr1:22399201..22399300	AT1G60850	DN3directed RNA polymerase family protein	*
Chr1:22402701..22402800	AT1G60860	ARF-GAP domain 2	*
Chr1:22415101..22415200	AT1G60890	Phosphatidylinositol-4-phosphate 5-kinase family protein	*
Chr1:22427401..22427500	AT1G60900	U2 snRNP auxilliary factor, large subunit, splicing factor	*
Chr1:22432201..22432300	AT1G60930	RECQ helicase L4B	*
Chr1:22440401..22440700	AT1G60940	SNF1-related protein kinase 2.10	*
Chr1:22456101..22456600	AT1G60985	SCR-like 6	149
Chr1:22459601..22459700	AT1G60986	SCR-like 4	49
Chr1:22463201..22463400	AT1G60990	Glycine cleavage T-protein family	*
Chr1:22466501..22466600	AT1G60995	no description	*
Chr1:22536301..22536400	AT1G61140	SNF2 domain-containing protein / helicase domain-containing protein / zinc finger protein-related	*
Chr1:22562701..22563100	AT1G61200	homeobox-leucine zipper protein-related	67
Chr1:22566301..22566400	AT1G61210	Transducin/WD40 repeat-like superfamily protein	*
Chr1:22584401..22584500	AT1G61240	Protein of unknown function (DUF707)	*
Chr1:2259001..2259100	AT1G07350	RN3binding (RRM/RBD/RNP motifs) family protein	*
Chr1:22609701..22609800	AT1G61300	LRR and N5ARC domains-containing disease resistance protein	*
Chr1:22618101..22618600	AT1G61320	FBD / Leucine Rich Repeat domains containing protein	*
Chr1:22638501..22638600	AT1G61360	S-locus lectin protein kinase family protein	*
Chr1:22643601..22643700	AT1G61370	S-locus lectin protein kinase family protein	*
Chr1:22646801..22646900	AT1G61380	S-domain-1 29	*
Chr1:22655801..22655900	AT1G61400	S-locus lectin protein kinase family protein	*
Chr1:22662701..22662800	AT1G61420	S-locus lectin protein kinase family protein	*
Chr1:22665001..22665100	AT1G61430	S-locus lectin protein kinase family protein	*
Chr1:22683801..22683900	AT1G61480	S-locus lectin protein kinase family protein	*
Chr1:22685801..22685900	AT1G61490	S-locus lectin protein kinase family protein	*
Chr1:22691001..22691100	AT1G61500	S-locus lectin protein kinase family protein	*
Chr1:2271201..2271500	AT1G07390	receptor like protein 1	*
Chr1:22772001..22772100	AT1G61670	Lung seven transmembrane receptor family protein	*
Chr1:22783001..22783100	AT1G61690	phosphoinositide binding	*
Chr1:22811301..22811400	AT1G61770	Chaperone DnaJ-domain superfamily protein	*
Chr1:22815401..22815500	AT1G61790	Oligosaccharyltransferase complex/magnesium transporter family protein	29
Chr1:22830801..22830900	AT1G61810	beta-glucosidase 45	*
Chr1:22835001..22835100	AT1G61820	beta glucosidase 46	22
Chr1:22857101..22857200	AT1G61850	phospholipases	*
Chr1:22865201..22865500	AT1G61870	pentatricopeptide repeat 336	*
Chr1:22889101..22889600	AT1G61920	no description	64
Chr1:22921701..22921800	AT1G62020	Coatomer, alpha subunit	*
Chr1:2292401..2292600	AT1G07470	Transcription factor IIA, alpha/beta subunit	*
Chr1:22930001..22930300	AT1G62035	no description	*
Chr1:22933801..22933900	AT1G62040	Ubiquitin-like superfamily protein	*
Chr1:22948601..22949000	AT1G62085	Mitochondrial transcription termination factor family protein	243
Chr1:22958401..22958700	AT1G62110	Mitochondrial transcription termination factor family protein	*
Chr1:22963301..22963400	AT1G62130	AA3type ATPase family protein	*
Chr1:22975401..22975500	AT1G62170	Serine protease inhibitor (SERPIN) family protein	*
Chr1:22975401..22975500	AT1G62180	5'adenylylphosphosulfate reductase 2	30
Chr1:22982901..22983000	AT1G62200	Major facilitator superfamily protein	*
Chr1:23001101..23001200	AT1G62262	SLAC1 homologue 4	*
Chr1:23004601..23004900	AT1G62270	F-box and associated interaction domains-containing protein	*
Chr1:23036901..23037000	AT1G62310	transcription factor jumonji (jmjC) domain-containing protein	*
Chr1:2306401..2306500	AT1G07510	FTSH protease 10	*
Chr1:2310101..2310200	AT1G07520	GRAS family transcription factor	*
Chr1:23147001..23147100	AT1G62530	Plant protein of unknown function (DUF863)	*
Chr1:23152501..23152600	AT1G62540	flavin-monooxygenase glucosinolate S-oxygenase 2	*
Chr1:23173301..23173400	AT1G62580	Flavin-binding monooxygenase family protein	67
Chr1:23193501..23193800	AT1G62640	3-ketoacyl-acyl carrier protein synthase III	*
Chr1:23208501..23208600	AT1G62680	Pentatricopeptide repeat (PPR) superfamily protein	*
Chr1:23247001..23247300	AT1G62770	Plant invertase/pectin methylesterase inhibitor superfamily protein	111
Chr1:23292701..23292800	AT1G62880	Cornichon family protein	*
Chr1:23306001..23306100	AT1G62920	no description	*
Chr1:23324701..23324800	AT1G62970	Chaperone DnaJ-domain superfamily protein	*
Chr1:23376601..23376700	AT1G63050	MBOAT (membrane bound O-acyl transferase) family protein	*
Chr1:23389301..23389400	AT1G63080	Pentatricopeptide repeat (PPR) superfamily protein	*
Chr1:23414201..23414300	AT1G63130	Tetratricopeptide repeat (TPR)-like superfamily protein	*
Chr1:23422101..23422200	AT1G63160	replication factor C 2	*
Chr1:23451801..23451900	AT1G63230	Tetratricopeptide repeat (TPR)-like superfamily protein	*
Chr1:23468001..23468100	AT1G63260	tetraspanin10	*
Chr1:23472301..23472400	AT1G63290	Aldolase-type TIM barrel family protein	*
Chr1:23485101..23485200	AT1G63300	Myosin heavy chain-related protein	*
Chr1:23510401..23510700	AT1G63410	Protein of unknown function (DUF567)	*
Chr1:23537101..23537400	AT1G63470	AT hook motif DN3binding family protein	*
Chr1:23546801..23546900	AT1G63490	transcription factor jumonji (jmjC) domain-containing protein	*
Chr1:23558501..23558600	AT1G63500	Protein kinase protein with tetratricopeptide repeat domain	*
Chr1:23590301..23590400	AT1G63640	P-loop nucleoside triphosphate hydrolases superfamily protein with CH (Calponin Homology) domain	*
Chr1:2360501..2360600	AT1G07650	Leucine-rich repeat transmembrane protein kinase	*
Chr1:23606101..23606200	AT1G63660	GMP synthase (glutamine-hydrolyzing), putative / glutamine amidotransferase, putative	*
Chr1:23609201..23609300	AT1G63670	Protein of unknown function (DUF3741)	*
Chr1:23616101..23616200	AT1G63680	acid-amino acid ligases	*
Chr1:23619301..23619400	AT1G63690	SIGNAL PEPTIDE PEPTIDASE-LIKE 2	*
Chr1:23624901..23625000	AT1G63700	Protein kinase superfamily protein	*
Chr1:23643401..23643500	AT1G63730	Disease resistance protein (TIR-NBS-LRR class) family	*
Chr1:23646201..23646300	AT1G63740	Disease resistance protein (TIR-NBS-LRR class) family	*
Chr1:23652001..23652100	AT1G63750	Disease resistance protein (TIR-NBS-LRR class) family	*
Chr1:23659501..23659600	AT1G63770	Peptidase M1 family protein	*
Chr1:23666001..23666100	AT1G63780	Ribosomal RNA processing Brix domain protein	*
Chr1:23670501..23670600	AT1G63810	no description	*
Chr1:23718501..23718600	AT1G63900	E3 Ubiquitin ligase family protein	*
Chr1:2373001..2373100	AT1G07670	endomembrane-type C3ATPase 4	*
Chr1:23735001..23735200	AT1G63950	Heavy metal transport/detoxification superfamily protein	*
Chr1:23742801..23742900	AT1G63980	D111/G-patch domain-containing protein	*
Chr1:23742801..23742900	AT1G63990	sporulation 11-2	58
Chr1:23749001..23749100	AT1G64000	WRKY DN3binding protein 56	52
Chr1:23782101..23782200	AT1G64070	Disease resistance protein (TIR-NBS-LRR class) family	*
Chr1:23810901..23811000	AT1G64150	Uncharacterized protein family (UPF0016)	*
Chr1:2382801..2383700	AT1G07705	NOT2 / NOT3 / NOT5 family	*
Chr1:23853301..23853400	AT1G64280	regulatory protein (NPR1)	*
Chr1:2386401..2386500	AT1G07710	Ankyrin repeat family protein	*
Chr1:23864401..23864500	AT1G64300	Protein kinase family protein	*
Chr1:23869001..23869100	AT1G64320	myosin heavy chain-related	64
Chr1:23879301..23879500	AT1G64340	no description	*
Chr1:23934401..23934500	AT1G64430	Pentatricopeptide repeat (PPR) superfamily protein	*
Chr1:23944001..23944100	AT1G64460	Protein kinase superfamily protein	*
Chr1:23957501..23957600	AT1G64520	regulatory particle non-ATPase 12A	*
Chr1:23969801..23969900	AT1G64550	general control non-repressible 3	*
Chr1:23976101..23976200	AT1G64563	no description	*
Chr1:23979501..23979600	AT1G64570	Homeodomain-like superfamily protein	*
Chr1:23998101..23998400	AT1G64600	methyltransferases	*
Chr1:24039201..24039800	AT1G64690	branchless trichome	24
Chr1:24039201..24039800	AT1G64700	no description	10
Chr1:24051701..24051800	AT1G64740	alpha-1 tubulin	*
Chr1:24055201..24055300	AT1G64760	O-Glycosyl hydrolases family 17 protein	*
Chr1:24067201..24067300	AT1G64790	ILITYHIA	*
Chr1:24089801..24089900	AT1G64820	MATE efflux family protein	*
Chr1:2410501..2410600	AT1G07780	phosphoribosylanthranilate isomerase 1	*
Chr1:24131101..24131200	AT1G64960	ARM repeat superfamily protein	*
Chr1:24141501..24142100	AT1G64990	GPCR-type G protein 1	*
Chr1:24152801..24152900	AT1G65010	Plant protein of unknown function (DUF827)	*
Chr1:24161201..24161300	AT1G65040	RING/U-box superfamily protein	*
Chr1:24195301..24195400	AT1G65120	Ubiquitin carboxyl-terminal hydrolase-related protein	*
Chr1:24236801..24236900	AT1G65260	plastid transcriptionally active 4	*
Chr1:24241201..24241700	AT1G65270	no description	23
Chr1:24247801..24247900	AT1G65280	DNAJ heat shock N-terminal domain-containing protein	*
Chr1:242501..242600	AT1G01660	RING/U-box superfamily protein	*
Chr1:2425601..2425700	AT1G07840	Sas10/Utp3/C1D family	*
Chr1:24260501..24260600	AT1G65320	Cystathionine beta-synthase (CBS) family protein	*
Chr1:24272901..24273000	AT1G65350	ubiquitin 13	*
Chr1:24287801..24287900	AT1G65380	Leucine-rich repeat (LRR) family protein	*
Chr1:24302401..24302500	AT1G65430	IBR domain-containing protein	*
Chr1:24321901..24322000	AT1G65470	chromatin assembly factor-1 (FASCIATA1) (FAS1)	*
Chr1:24363901..24364000	AT1G65540	LETM1-like protein	*
Chr1:24369401..24369500	AT1G65550	Xanthine/uracil permease family protein	*
Chr1:24379101..24379200	AT1G65580	Endonuclease/exonuclease/phosphatase family protein	*
Chr1:24416901..24417000	AT1G65650	Peptidase C12, ubiquitin carboxyl-terminal hydrolase 1	*
Chr1:24422901..24423100	AT1G65670	cytochrome P450, family 702, subfamily A, polypeptide 1	*
Chr1:24428801..24428900	AT1G65681	beta expansin 6	25
Chr1:24464701..24464900	AT1G65780	P-loop containing nucleoside triphosphate hydrolases superfamily protein	*
Chr1:24486101..24486300	AT1G65820	microsomal glutathione s-transferase, putative	*
Chr1:24490801..24490900	AT1G65840	polyamine oxidase 4	*
Chr1:2449301..2449400	AT1G07910	RNAligase	*
Chr1:24498901..24499000	AT1G65860	flavin-monooxygenase glucosinolate S-oxygenase 1	66
Chr1:24547301..24547400	AT1G65950	Protein kinase superfamily protein	*
Chr1:24563901..24564300	AT1G65985	Plant protein of unknown function (DUF247)	*
Chr1:2456601..2456700	AT1G07920	GTP binding Elongation factor Tu family protein	*
Chr1:24572201..24572800	AT1G65990	type 2 peroxiredoxin-related / thiol specific antioxidant / mal allergen family protein	*
Chr1:24604901..24605000	AT1G66090	Disease resistance protein (TIR-NBS class)	138
Chr1:24616201..24616300	AT1G66130	NAD(P)-binding Rossmann-fold superfamily protein	*
Chr1:24632801..24632900	AT1G66150	transmembrane kinase 1	*
Chr1:24682901..24683000	AT1G66235	no description	6
Chr1:24693901..24694000	AT1G66250	O-Glycosyl hydrolases family 17 protein	*
Chr1:24696301..24696400	AT1G66260	RN3binding (RRM/RBD/RNP motifs) family protein	*
Chr1:24716701..24716800	AT1G66300	F-box/RNI-like/FBD-like domains-containing protein	*
Chr1:24731201..24731300	AT1G66330	senescence-associated family protein	*
Chr1:24736101..24736200	AT1G66340	Signal transduction histidine kinase, hybrid-type, ethylene sensor	*
Chr1:24779501..24779600	AT1G66430	pfk5like carbohydrate kinase family protein	*
Chr1:24809801..24809900	AT1G66490	F-box and associated interaction domains-containing protein	*
Chr1:24813401..24813500	AT1G66510	AAR2 protein family	*
Chr1:24819701..24819800	AT1G66530	Arginyl-tRNA synthetase, class Ic	*
Chr1:24835201..24835500	AT1G66570	sucrose-proton symporter 7	249
Chr1:24857301..24857400	AT1G66640	RNI-like superfamily protein	38
Chr1:2486501..2486600	AT1G08010	GATA transcription factor 11	*
Chr1:24866701..24866800	AT1G66680	S-adenosyl-L-methionine-dependent methyltransferases superfamily protein	*
Chr1:24881701..24881800	AT1G66720	S-adenosyl-L-methionine-dependent methyltransferases superfamily protein	*
Chr1:24887501..24887600	AT1G66730	DNA LIGASE 6	*
Chr1:24896001..24896100	AT1G66750	CDK-activating kinase 4	*
Chr1:24901..25000	AT1G01040	dicer-like 1	*
Chr1:24934801..24934900	AT1G66840	Plant protein of unknown function (DUF827)	*
Chr1:24960501..24960600	AT1G66900	alpha/beta-Hydrolases superfamily protein	*
Chr1:2496201..2496300	AT1G08040	Protein of unknown function (DUF707)	*
Chr1:24966001..24966100	AT1G66920	Protein kinase superfamily protein	*
Chr1:24972401..24972500	AT1G66930	Protein kinase superfamily protein	*
Chr1:24985701..24985900	AT1G66960	Terpenoid cyclases family protein	*
Chr1:25005601..25005700	AT1G67000	Protein kinase superfamily protein	*
Chr1:2502201..2502300	AT1G08060	ATP-dependent helicase family protein	*
Chr1:25038101..25038200	AT1G67060	no description	*
Chr1:25071901..25072000	AT1G67120	ATPases	*
Chr1:25102801..25102900	AT1G67140	HEAT repeat-containing protein	*
Chr1:25122201..25122400	AT1G67150	Plant protein of unknown function (DUF247)	59
Chr1:25128401..25128500	AT1G67170	no description	*
Chr1:25142901..25143000	AT1G67210	Proline-rich spliceosome-associated (PSP) family protein / zinc knuckle (CCHC-type) family protein	*
Chr1:25145801..25145900	AT1G67220	histone acetyltransferase of the CBP family 2	*
Chr1:25151901..25152100	AT1G67230	little nuclei1	*
Chr1:25163301..25163500	AT1G67250	Proteasome maturation factor UMP1	142
Chr1:25199601..25199700	AT1G67310	Calmodulin-binding transcription activator protein with CG-1 and Ankyrin domains	*
Chr1:25208301..25208400	AT1G67320	DNA primase, large subunit family	*
Chr1:25211401..25211500	AT1G67325	Ran BP2/NZF zinc finger-like superfamily protein	*
Chr1:25245401..25245600	AT1G67390	F-box family protein	*
Chr1:25259001..25259100	AT1G67420	Zn-dependent exopeptidases superfamily protein	*
Chr1:25266101..25266800	AT1G67450	F-box and associated interaction domains-containing protein	637
Chr1:25284101..25284200	AT1G67490	glucosidase 1	*
Chr1:25292401..25292500	AT1G67500	recovery protein 3	*
Chr1:25310101..25310400	AT1G67530	ARM repeat superfamily protein	*
Chr1:253301..253400	AT1G01695	Phosphatidylinositol N-acetyglucosaminlytransferase subunit P-related	*
Chr1:25349001..25349300	AT1G67635	no description	42
Chr1:25360901..25361000	AT1G67650	SRP72 RN3binding domain	*
Chr1:25365501..25365600	AT1G67670	no description	*
Chr1:25367001..25367100	AT1G67680	SRP72 RN3binding domain	*
Chr1:2536801..2537000	AT1G08110	lactoylglutathione lyase family protein / glyoxalase I family protein	*
Chr1:25373001..25373100	AT1G67690	Zincin-like metalloproteases family protein	*
Chr1:25392901..25393000	AT1G67730	beta-ketoacyl reductase 1	*
Chr1:2540401..2540500	AT1G08125	S-adenosyl-L-methionine-dependent methyltransferases superfamily protein	*
Chr1:25435501..25435700	AT1G67840	chloroplast sensor kinase	*
Chr1:25441201..25441300	AT1G67850	Protein of unknown function (DUF707)	*
Chr1:2544401..2544500	AT1G08130	DNA ligase 1	*
Chr1:25449501..25449600	AT1G67870	glycine-rich protein	*
Chr1:25462401..25462500	AT1G67890	PAS domain-containing protein tyrosine kinase family protein	*
Chr1:25475001..25475100	AT1G67930	Golgi transport complex protein-related	*
Chr1:25478601..25478700	AT1G67940	non-intrinsic ABC protein 3	*
Chr1:25478601..25478700	AT1G67950	RN3binding (RRM/RBD/RNP motifs) family protein	13
Chr1:25482301..25482400	AT1G67960	no description	*
Chr1:25488101..25488200	AT1G67980	caffeoyl-CoA 3-O-methyltransferase	*
Chr1:25492201..25492300	AT1G68000	phosphatidylinositol synthase 1	*
Chr1:25496001..25496300	AT1G68010	hydroxypyruvate reductase	13
Chr1:25512301..25512400	AT1G68060	microtubule-associated proteins 70-1	*
Chr1:25522101..25522200	AT1G68100	ZIP metal ion transporter family	*
Chr1:25546501..25546800	AT1G68160	Protein of unknown function (DUF3755)	*
Chr1:25566001..25566400	AT1G68210	pseudo-response regulator 6	*
Chr1:25598101..25598400	AT1G68290	endonuclease 2	*
Chr1:25598101..25598400	AT1G68300	Adenine nucleotide alpha hydrolases-like superfamily protein	69
Chr1:2578001..2578200	AT1G08210	Eukaryotic aspartyl protease family protein	*
Chr1:25791501..25791600	AT1G68690	Protein kinase superfamily protein	*
Chr1:25792801..25792900	AT1G68700	no description	82
Chr1:25805301..25805400	AT1G68720	tRNA arginine adenosine deaminase	*
Chr1:25831601..25831700	AT1G68780	RNI-like superfamily protein	103
Chr1:25867801..25867900	AT1G68820	Transmembrane Fragile-X-F-associated protein	*
Chr1:25873901..25874200	AT1G68830	STT7 homolog STN7	*
Chr1:2588101..2588400	AT1G08240	no description	125
Chr1:25904101..25904200	AT1G68890	magnesium ion binding	*
Chr1:25907501..25907800	AT1G68907	Defensin-like (DEFL) family protein	292
Chr1:25908601..25908700	AT1G68910	WPP domain-interacting protein 2	*
Chr1:25917301..25917500	AT1G68920	basic helix-loop-helix (bHLH) DN3binding superfamily protein	*
Chr1:25923801..25923900	AT1G68940	Armadillo/beta-catenin-like repeat family protein	*
Chr1:2593201..2593500	AT1G08260	DNA polymerase epsilon catalytic subunit	*
Chr1:25934001..25934100	AT1G68980	Tetratricopeptide repeat (TPR)-like superfamily protein	*
Chr1:25935301..25935400	AT1G68990	male gametophyte defective 3	*
Chr1:25962401..25962500	AT1G69050	no description	53
Chr1:25971901..25972100	AT1G69080	Adenine nucleotide alpha hydrolases-like superfamily protein	185
Chr1:26022501..26022600	AT1G69220	Protein kinase superfamily protein	*
Chr1:26033901..26034000	AT1G69250	Nuclear transport factor 2 (NTF2) family protein with RNA binding (RRM-RBD-RNP motifs) domain	*
Chr1:26045801..26045900	AT1G69280	no description	*
Chr1:26068601..26068700	AT1G69340	appr-1-p processing enzyme family protein	*
Chr1:26102001..26102100	AT1G69440	Argonaute family protein	*
Chr1:26125401..26125500	AT1G69500	cytochrome P450, family 704, subfamily B, polypeptide 1	*
Chr1:26177601..26177700	AT1G69587	no description	*
Chr1:26194301..26194400	AT1G69640	sphingoid base hydroxylase 1	*
Chr1:2619601..2619700	AT1G08310	alpha/beta-Hydrolases superfamily protein	*
Chr1:2620101..2620200	AT1G08315	ARM repeat superfamily protein	135
Chr1:26202601..26202700	AT1G69670	cullin 3B	*
Chr1:26233601..26233800	AT1G69740	Aldolase superfamily protein	*
Chr1:26250201..26250300	AT1G69770	chromomethylase 3	*
Chr1:26268101..26268200	AT1G69790	Protein kinase superfamily protein	*
Chr1:26274901..26275000	AT1G69800	Cystathionine beta-synthase (CBS) protein	*
Chr1:26289801..26289900	AT1G69830	alpha-amylase-like 3	*
Chr1:26379701..26379900	AT1G70030	Paired amphipathic helix (PAH2) superfamily protein	*
Chr1:26395101..26395200	AT1G70080	Terpenoid cyclases/Protein prenyltransferases superfamily protein	*
Chr1:26411001..26411100	AT1G70130	Concanavalin 3like lectin protein kinase family protein	*
Chr1:26427901..26428000	AT1G70180	Sterile alpha motif (SAM) domain-containing protein	*
Chr1:26486201..26486300	AT1G70310	spermidine synthase 2	*
Chr1:26490401..26490500	AT1G70320	ubiquitin-protein ligase 2	*
Chr1:26557301..26557400	AT1G70460	root hair specific 10	*
Chr1:26564801..26564900	AT1G70490	Ras-related small GTP-binding family protein	*
Chr1:26582501..26582600	AT1G70510	KNOTTED-like from Arabidopsis thaliana 2	70
Chr1:26590001..26590100	AT1G70530	cysteine-rich RLK (RECEPTOR-like protein kinase) 3	*
Chr1:26610101..26610200	AT1G70570	anthranilate phosphoribosyltransferase, putative	*
Chr1:26625301..26625400	AT1G70610	transporter associated with antigen processing protein 1	*
Chr1:26630401..26630500	AT1G70620	cyclin-related	*
Chr1:26689601..26689800	AT1G70770	Protein of unknown function DUF2359, transmembrane	*
Chr1:2669201..2669300	AT1G08450	calreticulin 3	*
Chr1:26707101..26707200	AT1G70820	phosphoglucomutase, putative / glucose phosphomutase, putative	*
Chr1:26784101..26784200	AT1G71010	FORMS APLOID AND BINUCLEATE CELLS 1C	*
Chr1:26813201..26813300	AT1G71090	Auxin efflux carrier family protein	*
Chr1:26820401..26820500	AT1G71110	no description	*
Chr1:26838901..26839000	AT1G71210	Pentatricopeptide repeat (PPR) superfamily protein	*
Chr1:26842401..26842500	AT1G71220	UDP-glucose:glycoprotein glucosyltransferases	*
Chr1:26860601..26860700	AT1G71250	GDSL-like Lipase/Acylhydrolase superfamily protein	*
Chr1:26861701..26862000	AT1G71260	WHIRLY 2	*
Chr1:26883501..26883800	AT1G71320	F-box family protein	*
Chr1:26890201..26890300	AT1G71350	eukaryotic translation initiation factor SUI1 family protein	*
Chr1:26928301..26928600	AT1G71460	Pentatricopeptide repeat (PPR-like) superfamily protein	*
Chr1:26933401..26933500	AT1G71480	Nuclear transport factor 2 (NTF2) family protein	88
Chr1:26933401..26933500	AT1G71490	Tetratricopeptide repeat (TPR)-like superfamily protein	*
Chr1:26968001..26968100	AT1G71696	carboxypeptidase D, putative	*
Chr1:2698101..2698200	AT1G08520	ALBINA 1	*
Chr1:26990201..26990300	AT1G71760	no description	*
Chr1:26994201..26994400	AT1G71770	poly(A)-binding protein 5	58
Chr1:27000301..27000400	AT1G71800	cleavage stimulating factor 64	*
Chr1:27003301..27003400	AT1G71810	Protein kinase superfamily protein	*
Chr1:27011501..27011600	AT1G71820	SEC6	*
Chr1:27062401..27062500	AT1G71900	Protein of unknown function (DUF803)	*
Chr1:27067101..27067300	AT1G71920	HISTIDINE BIOSYNTHESIS 6B	*
Chr1:2707701..2707800	AT1G08550	non-photochemical quenching 1	*
Chr1:27101601..27101700	AT1G71990	fucosyltransferase 13	*
Chr1:27139101..27139200	AT1G72130	Major facilitator superfamily protein	*
Chr1:27169001..27169100	AT1G72190	D-isomer specific 2-hydroxyacid dehydrogenase family protein	*
Chr1:2719601..2719700	AT1G08590	Leucine-rich receptor-like protein kinase family protein	*
Chr1:2719601..2719700	AT1G08592	no description	*
Chr1:27197801..27197900	AT1G72250	Di-glucose binding protein with Kinesin motor domain	*
Chr1:27203601..27203700	AT1G72270	no description	*
Chr1:27228401..27228500	AT1G72320	pumilio 23	*
Chr1:27237901..27238000	AT1G72340	NagB/RpiA/CoA transferase-like superfamily protein	*
Chr1:27248901..27249000	AT1G72390	no description	*
Chr1:2725101..2725800	AT1G08600	P-loop containing nucleoside triphosphate hydrolases superfamily protein	*
Chr1:27270401..27270500	AT1G72440	CCAAT-binding factor	*
Chr1:27315801..27315900	AT1G72540	Protein kinase superfamily protein	*
Chr1:27320501..27320800	AT1G72550	tRNA synthetase beta subunit family protein	*
Chr1:27326901..27327000	AT1G72560	ARM repeat superfamily protein	*
Chr1:2734801..2734900	AT1G08610	Pentatricopeptide repeat (PPR) superfamily protein	*
Chr1:27355701..27355800	AT1G72660	P-loop containing nucleoside triphosphate hydrolases superfamily protein	*
Chr1:27369701..27369800	AT1G72700	ATPase E1-E2 type family protein / haloacid dehalogenase-like hydrolase family protein	*
Chr1:27375401..27375500	AT1G72710	casein kinase 1-like protein 2	*
Chr1:27378601..27378700	AT1G72730	DEA(D/H)-box RNA helicase family protein	*
Chr1:27391401..27391500	AT1G72770	homology to ABI1	*
Chr1:2739201..2739300	AT1G08620	Transcription factor jumonji (jmj) family protein / zinc finger (C5HC2 type) family protein	*
Chr1:27404201..27404500	AT1G72820	Mitochondrial substrate carrier family protein	*
Chr1:27406001..27406100	AT1G72830	nuclear factor Y, subunit A3	*
Chr1:27410601..27410700	AT1G72840	Disease resistance protein (TIR-NBS-LRR class)	*
Chr1:27458101..27458200	AT1G72990	beta-galactosidase 17	*
Chr1:27471801..27472000	AT1G73020	no description	*
Chr1:27492601..27492700	AT1G73100	SU(VAR)3-9 homolog 3	*
Chr1:27502101..27502200	AT1G73130	no description	46
Chr1:27502101..27502200	AT1G73140	Plant protein of unknown function (DUF828)	67
Chr1:27518601..27518700	AT1G73180	Eukaryotic translation initiation factor eIF2A family protein	*
Chr1:27543501..27543600	AT1G73240	no description	*
Chr1:27556101..27556300	AT1G73290	serine carboxypeptidase-like 5	97
Chr1:27563701..27563900	AT1G73310	serine carboxypeptidase-like 4	*
Chr1:2758701..2758800	AT1G08660	MALE GAMETOPHYTE DEFECTIVE 2	*
Chr1:27592401..27592500	AT1G73390	Endosomal targeting BRO1-like domain-containing protein	*
Chr1:27605601..27605700	AT1G73430	sec34-like family protein	*
Chr1:276101..276200	AT1G01750	actin depolymerizing factor 11	*
Chr1:276101..276200	AT1G01760	adenosine deaminases	66
Chr1:27616001..27616300	AT1G73450	Protein kinase superfamily protein	*
Chr1:2763901..2764100	AT1G08680	ARF GAP-like zinc finger-containing protein ZIGA4	*
Chr1:27685101..27685200	AT1G73630	EF hand calcium-binding protein family	*
Chr1:27693401..27693500	AT1G73660	protein tyrosine kinase family protein	*
Chr1:27715701..27715800	AT1G73690	cyclin-dependent kinase D1	*
Chr1:27718201..27718300	AT1G73700	MATE efflux family protein	*
Chr1:27726401..27726500	AT1G73720	transducin family protein / WD-40 repeat family protein	*
Chr1:2775401..2775500	AT1G08720	Protein kinase superfamily protein	*
Chr1:27765301..27765400	AT1G73840	hydroxyproline-rich glycoprotein family protein	*
Chr1:27782601..27782700	AT1G73875	DNAse I-like superfamily protein	*
Chr1:27800901..27801200	AT1G73950	Transmembrane Fragile-X-F-associated protein	*
Chr1:27812701..27812800	AT1G73960	TBP-associated factor 2	*
Chr1:27819101..27819200	AT1G73970	no description	*
Chr1:27828701..27828800	AT1G73990	signal peptide peptidase	*
Chr1:27840801..27840900	AT1G74030	enolase 1	*
Chr1:27844401..27844500	AT1G74040	2-isopropylmalate synthase 1	*
Chr1:27846201..27846300	AT1G74045	tetraspanin 17	*
Chr1:2788401..2788700	AT1G08730	Myosin family protein with Dil domain	46
Chr1:27888201..27888300	AT1G74160	no description	*
Chr1:27893901..27894100	AT1G74170	receptor like protein 13	*
Chr1:27897801..27897900	AT1G74180	receptor like protein 14	*
Chr1:27908701..27908800	AT1G74200	receptor like protein 16	*
Chr1:27915901..27916000	AT1G74230	glycine-rich RN3binding protein 5	*
Chr1:27923701..27923800	AT1G74260	purine biosynthesis 4	*
Chr1:27955801..27955900	AT1G74360	Leucine-rich repeat protein kinase family protein	*
Chr1:27960901..27961000	AT1G74380	xyloglucan xylosyltransferase 5	*
Chr1:27962501..27962600	AT1G74390	Polynucleotidyl transferase, ribonuclease H-like superfamily protein	*
Chr1:28022901..28023000	AT1G74580	Pentatricopeptide repeat (PPR) superfamily protein	*
Chr1:28026401..28026500	AT1G74600	pentatricopeptide (PPR) repeat-containing protein	*
Chr1:2802901..2803000	AT1G08750	Peptidase C13 family	*
Chr1:28031901..28032000	AT1G74630	Tetratricopeptide repeat (TPR)-like superfamily protein	*
Chr1:28063101..28063200	AT1G74690	IQ-domain 31	*
Chr1:28066201..28066300	AT1G74700	tRNAse Z1	*
Chr1:28120701..28120800	AT1G74850	plastid transcriptionally active 2	*
Chr1:28135201..28135300	AT1G74900	Pentatricopeptide repeat (PPR) superfamily protein	*
Chr1:28135201..28135300	AT1G74910	ADP-glucose pyrophosphorylase family protein	61
Chr1:28154101..28154200	AT1G74960	fatty acid biosynthesis 1	*
Chr1:28165901..28166000	AT1G75010	GTP binding	*
Chr1:28172201..28172300	AT1G75020	lysophosphatidyl acyltransferase 4	*
Chr1:28188801..28188900	AT1G75090	DNA glycosylase superfamily protein	*
Chr1:28206001..28206200	AT1G75150	no description	*
Chr1:2821901..2822000	AT1G08820	vamp/synaptobrevin-associated protein 27-2	*
Chr1:28230201..28230300	AT1G75220	Major facilitator superfamily protein	*
Chr1:28255801..28256100	AT1G75295	no description	*
Chr1:28255801..28256100	AT1G75300	Nmr3like negative transcriptional regulator family protein	*
Chr1:28265901..28266000	AT1G75310	auxin-like 1 protein	*
Chr1:28282401..28282700	AT1G75380	bifunctional nuclease in basal defense response 1	*
Chr1:28300501..28300600	AT1G75410	BEL1-like homeodomain 3	*
Chr1:2830501..2830600	AT1G08840	DNA replication helicase, putative	*
Chr1:28372101..28372200	AT1G75560	zinc knuckle (CCHC-type) family protein	*
Chr1:2840001..2840100	AT1G08845	Ribosomal L18p/L5e family protein	*
Chr1:28409901..28410000	AT1G75660	5'-3' exoribonuclease 3	*
Chr1:28436201..28436300	AT1G75730	no description	*
Chr1:28447401..28447500	AT1G75760	ER lumen protein retaining receptor family protein	*
Chr1:2845001..2845100	AT1G08860	Calcium-dependent phospholipid-binding Copine family protein	*
Chr1:28492101..28492200	AT1G75880	SGNH hydrolase-type esterase superfamily protein	*
Chr1:28501..28800	AT1G01046	no description	205
Chr1:2857601..2857700	AT1G08910	zinc ion binding	*
Chr1:28592301..28592400	AT1G76190	SAUR-like auxin-responsive protein family	*
Chr1:28611901..28612200	AT1G76260	DWD (DDB1-binding WD40 protein) hypersensitive to ABA 2	*
Chr1:28619101..28619200	AT1G76280	Tetratricopeptide repeat (TPR)-like superfamily protein	*
Chr1:28628601..28628700	AT1G76310	CYCLIN B2	*
Chr1:28635101..28635200	AT1G76340	golgi nucleotide sugar transporter 3	*
Chr1:28641301..28641400	AT1G76350	Plant regulator RWP-RK family protein	*
Chr1:28652101..28652400	AT1G76380	DN3binding bromodomain-containing protein	*
Chr1:28656401..28656500	AT1G76390	ARM repeat superfamily protein	*
Chr1:28686601..28686700	AT1G76460	RN3binding (RRM/RBD/RNP motifs) family protein	*
Chr1:2868701..2868800	AT1G08920	ERD (early response to dehydration) six-like 1	*
Chr1:286901..287000	AT1G01790	K+ efflux antiporter 1	*
Chr1:28716801..28716900	AT1G76520	Auxin efflux carrier family protein	*
Chr1:28736301..28736400	AT1G76580	Squamosa promoter-binding protein-like (SBP domain) transcription factor family protein	*
Chr1:28758301..28758400	AT1G76620	Protein of unknown function, DUF547	*
Chr1:28763801..28763900	AT1G76630	Tetratricopeptide repeat (TPR)-like superfamily protein	*
Chr1:28769801..28769900	AT1G76660	no description	*
Chr1:28781501..28781800	AT1G76700	DNAJ heat shock N-terminal domain-containing protein	*
Chr1:28789601..28789700	AT1G76710	SET domain group 26	29
Chr1:28796301..28796400	AT1G76720	eukaryotic translation initiation factor 2 (eIF-2) family protein	*
Chr1:28806001..28806100	AT1G76740	no description	*
Chr1:28819601..28819700	AT1G76780	HSP20-like chaperones superfamily protein	*
Chr1:28831801..28831900	AT1G76810	eukaryotic translation initiation factor 2 (eIF-2) family protein	*
Chr1:28850301..28850400	AT1G76850	exocyst complex component sec5	*
Chr1:28923101..28923200	AT1G76970	Target of Myb protein 1	*
Chr1:28945301..28945400	AT1G77020	DNAJ heat shock N-terminal domain-containing protein	*
Chr1:28948901..28949000	AT1G77030	hydrolases, acting on acid anhydrides, in phosphorus-containing anhydrides	*
Chr1:2895301..2895400	AT1G09000	NPK1-related protein kinase 1	119
Chr1:2895301..2895400	AT1G09010	glycoside hydrolase family 2 protein	*
Chr1:28983101..28983200	AT1G77138	no description	*
Chr1:28984701..28984800	AT1G77140	vacuolar protein sorting 45	*
Chr1:29000401..29000500	AT1G77180	chromatin protein family	*
Chr1:2900901..2901100	AT1G09020	homolog of yeast sucrose nonfermenting 4	*
Chr1:29013701..29013900	AT1G77220	Protein of unknown function (DUF300)	*
Chr1:29021101..29021200	AT1G77250	RING/FYVE/PHD-type zinc finger family protein	*
Chr1:29024801..29024900	AT1G77260	S-adenosyl-L-methionine-dependent methyltransferases superfamily protein	*
Chr1:29029501..29029600	AT1G77270	no description	*
Chr1:29032901..29033000	AT1G77280	Protein kinase protein with adenine nucleotide alpha hydrolases-like domain	*
Chr1:29044001..29044100	AT1G77300	histone methyltransferases(H3-K4 specific)	*
Chr1:29053801..29053900	AT1G77310	no description	*
Chr1:29069201..29069300	AT1G77340	Pentatricopeptide repeat (PPR) superfamily protein	*
Chr1:29075301..29075400	AT1G77380	amino acid permease 3	*
Chr1:29088201..29088300	AT1G77405	Pentatricopeptide repeat (PPR) superfamily protein	*
Chr1:29090901..29091000	AT1G77410	beta-galactosidase 16	*
Chr1:29095101..29095200	AT1G77420	alpha/beta-Hydrolases superfamily protein	*
Chr1:29097401..29097500	AT1G77440	20S proteasome beta subunit C2	*
Chr1:29105001..29105100	AT1G77460	Armadillo/beta-catenin-like repeat	*
Chr1:29139201..29139300	AT1G77550	tubulin-tyrosine ligases	*
Chr1:29144401..29144500	AT1G77580	Plant protein of unknown function (DUF869)	*
Chr1:29157001..29157100	AT1G77600	ARM repeat superfamily protein	*
Chr1:29166901..29167000	AT1G77610	Eam3like transporter family protein	*
Chr1:2919701..2919800	AT1G09050	no description	*
Chr1:29212801..29212900	AT1G77720	putative protein kinase 1	*
Chr1:2924401..2924500	AT1G09060	Zinc finger, RING-type	*
Chr1:29246801..29247000	AT1G77770	Protein of unknown function (DUF1644)	*
Chr1:29260001..29260100	AT1G77800	PHD finger family protein	*
Chr1:29261701..29261800	AT1G77810	Galactosyltransferase family protein	*
Chr1:29293701..29293800	AT1G77890	DN3directed RNA polymerase II protein	*
Chr1:29312801..29313000	AT1G77960	no description	*
Chr1:29319501..29319600	AT1G77990	STAS domain / Sulfate transporter family	*
Chr1:2937001..2937100	AT1G09100	26S proteasome AA3ATPase subunit RPT5B	*
Chr1:29401001..29401100	AT1G78130	Major facilitator superfamily protein	*
Chr1:29406201..29406300	AT1G78150	no description	*
Chr1:29453701..29453800	AT1G78280	transferases, transferring glycosyl groups	*
Chr1:29472301..29472800	AT1G78340	glutathione S-transferase TAU 22	92
Chr1:2948101..2948200	AT1G09150	pseudouridine synthase and archaeosine transglycosylase (PUA) domain-containing protein	*
Chr1:29534901..29535000	AT1G78500	Terpenoid cyclases family protein	*
Chr1:29556201..29556500	AT1G78580	trehalose-6-phosphate synthase	*
Chr1:29565701..29565800	AT1G78590	NAD(H) kinase 3	*
Chr1:29577801..29578500	AT1G78630	Ribosomal protein L13 family protein	143
Chr1:29597901..29598000	AT1G78690	Phospholipid/glycerol acyltransferase family protein	*
Chr1:2961001..2961100	AT1G09170	P-loop nucleoside triphosphate hydrolases superfamily protein with CH (Calponin Homology) domain	*
Chr1:29620901..29621000	AT1G78770	anaphase promoting complex 6	*
Chr1:29626601..29626900	AT1G78800	UDP-Glycosyltransferase superfamily protein	*
Chr1:29654201..29654300	AT1G78880	Ubiquitin-specific protease family C19-related protein	*
Chr1:29654201..29654300	AT1G78882	conserved peptide upstream open reading frame 56	*
Chr1:29667201..29667300	AT1G78910	Pseudouridine synthase family protein	*
Chr1:29667901..29668000	AT1G78915	Tetratricopeptide repeat (TPR)-like superfamily protein	*
Chr1:29672401..29672500	AT1G78920	vacuolar H+-pyrophosphatase 2	*
Chr1:29698101..29698200	AT1G78960	lupeol synthase 2	*
Chr1:29722101..29722300	AT1G79000	histone acetyltransferase of the CBP family 1	*
Chr1:29731501..29731600	AT1G79030	Chaperone DnaJ-domain superfamily protein	*
Chr1:29751101..29751300	AT1G79090	no description	*
Chr1:29773101..29773200	AT1G79150	binding	*
Chr1:2980001..2980100	AT1G09230	RN3binding (RRM/RBD/RNP motifs) family protein	*
Chr1:29802401..29802500	AT1G79230	mercaptopyruvate sulfurtransferase 1	*
Chr1:29819701..29819800	AT1G79280	nuclear pore anchor	*
Chr1:29837501..29837600	AT1G79320	metacaspase 6	*
Chr1:29840201..29840500	AT1G79330	metacaspase 5	64
Chr1:29845201..29845300	AT1G79350	RING/FYVE/PHD zinc finger superfamily protein	*
Chr1:29862001..29862200	AT1G79380	Ca(2)-dependent phospholipid-binding protein (Copine) family	*
Chr1:2987001..2987300	AT1G09245	Plant self-incompatibility protein S1 family	*
Chr1:29884501..29884600	AT1G79440	aldehyde dehydrogenase 5F1	*
Chr1:29901501..29901600	AT1G79490	Pentatricopeptide repeat (PPR) superfamily protein	*
Chr1:29908001..29908100	AT1G79500	Aldolase-type TIM barrel family protein	*
Chr1:29908001..29908100	AT1G79510	Uncharacterized conserved protein (DUF2358)	87
Chr1:29929901..29930200	AT1G79560	FTSH protease 12	*
Chr1:2993201..2993800	AT1G09260	Chaperone DnaJ-domain superfamily protein	396
Chr1:29934701..29934800	AT1G79570	Protein kinase superfamily protein with octicosapeptide/Phox/Bem1p domain	*
Chr1:29947401..29947500	AT1G79590	syntaxin of plants 52	*
Chr1:29970501..29970600	AT1G79640	Protein kinase superfamily protein	*
Chr1:29996701..29996800	AT1G79710	Major facilitator superfamily protein	*
Chr1:30009201..30009400	AT1G79750	NADP-malic enzyme 4	*
Chr1:30025701..30025800	AT1G79820	Major facilitator superfamily protein	*
Chr1:30031801..30031900	AT1G79830	golgin candidate 5	*
Chr1:30050501..30050600	AT1G79890	RAD3-like DN3binding helicase protein	*
Chr1:30066401..30066500	AT1G79930	heat shock protein 91	*
Chr1:30071901..30072000	AT1G79940	DnaJ / Sec63 Brl domains-containing protein	*
Chr1:3007401..3007500	AT1G09300	Metallopeptidase M24 family protein	*
Chr1:30076401..30076500	AT1G79950	RAD3-like DN3binding helicase protein	*
Chr1:30107601..30107700	AT1G80030	Molecular chaperone Hsp40/DnaJ family protein	*
Chr1:30119301..30119400	AT1G80070	Pre-mRN3processing-splicing factor	*
Chr1:30164601..30164700	AT1G80210	Mov34/MPN/PAD-1 family protein	*
Chr1:30176901..30177000	AT1G80260	Spc97 / Spc98 family of spindle pole body (SBP) component	*
Chr1:30206101..30206200	AT1G80350	P-loop containing nucleoside triphosphate hydrolases superfamily protein	*
Chr1:30226501..30226600	AT1G80400	RING/U-box superfamily protein	*
Chr1:30228601..30228700	AT1G80410	tetratricopeptide repeat (TPR)-containing protein	*
Chr1:30236101..30236200	AT1G80420	BRCT domain-containing DNA repair protein	*
Chr1:30262901..30263000	AT1G80490	TOPLESS-related 1	*
Chr1:30309301..30309400	AT1G80630	RNI-like superfamily protein	*
Chr1:30321601..30321700	AT1G80670	Transducin/WD40 repeat-like superfamily protein	*
Chr1:30327101..30327200	AT1G80680	SUPPRESSOR OF AUXIN RESISTANCE 3	*
Chr1:30332701..30332800	AT1G80700	no description	*
Chr1:30362101..30362400	AT1G80790	XH/XS domain-containing protein	*
Chr1:30385001..30385100	AT1G80840	WRKY DN3binding protein 40	*
Chr1:30401701..30401800	AT1G80910	Protein of unknown function (DUF1712)	*
Chr1:3043401..3043500	AT1G09430	ATP-citrate lyase 33	*
Chr1:304801..304900	AT1G01860	Ribosomal RNA adenine dimethylase family protein	*
Chr1:307201..307300	AT1G01880	5'-3' exonuclease family protein	*
Chr1:3078401..3078500	AT1G09530	phytochrome interacting factor 3	*
Chr1:3097501..3097600	AT1G09570	phytochrome A	*
Chr1:3109601..3109700	AT1G09600	Protein kinase superfamily protein	*
Chr1:3113801..3113900	AT1G09620	ATP binding	*
Chr1:3128701..3129100	AT1G09660	RN3binding KH domain-containing protein	*
Chr1:3151901..3152000	AT1G09730	Cysteine proteinases superfamily protein	*
Chr1:3159901..3160000	AT1G09760	U2 small nuclear ribonucleoprotein A	*
Chr1:3162801..3162900	AT1G09770	cell division cycle 5	*
Chr1:3183101..3183200	AT1G09810	evolutionarily conserved C-terminal region 11	*
Chr1:318401..318500	AT1G01920	SET domain-containing protein	*
Chr1:3190701..3190900	AT1G09820	Pentatricopeptide repeat (PPR-like) superfamily protein	*
Chr1:3221201..3221300	AT1G09910	Rhamnogalacturonate lyase family protein	*
Chr1:3225001..3225100	AT1G09920	TRAF-type zinc finger-related	*
Chr1:3238001..3238100	AT1G09940	Glutamyl-tRNA reductase family protein	*
Chr1:324201..324500	AT1G01940	Cyclophilin-like peptidyl-prolyl cis-trans isomerase family protein	*
Chr1:3246401..3246500	AT1G09960	sucrose transporter 4	*
Chr1:3274801..3274900	AT1G10030	homolog of yeast ergosterol28	*
Chr1:3280701..3280800	AT1G10050	glycosyl hydrolase family 10 protein / carbohydrate-binding domain-containing protein	*
Chr1:3286101..3286200	AT1G10060	branched-chain amino acid transaminase 1	*
Chr1:3292401..3292500	AT1G10090	Early-responsive to dehydration stress protein (ERD4)	*
Chr1:329701..329800	AT1G01950	armadillo repeat kinesin 2	*
Chr1:3312401..3312500	AT1G10130	endoplasmic reticulum-type calcium-transporting ATPase 3	*
Chr1:331901..332000	AT1G01960	SEC7-like guanine nucleotide exchange family protein	*
Chr1:3336401..3336500	AT1G10170	NF-X-like 1	*
Chr1:3339401..3339500	AT1G10180	no description	*
Chr1:3343701..3343800	AT1G10190	Protein of Unknown Function (DUF239)	*
Chr1:3364701..3364800	AT1G10270	glutamine-rich protein 23	*
Chr1:3383101..3383200	AT1G10310	NAD(P)-binding Rossmann-fold superfamily protein	*
Chr1:3384801..3384900	AT1G10320	Zinc finger C-x8-C-x5-C-x3-H type family protein	*
Chr1:3408501..3408600	AT1G10390	Nucleoporin autopeptidase	*
Chr1:349601..349900	AT1G02010	secretory 1A	*
Chr1:3497601..3497700	AT1G10586	basic helix-loop-helix (bHLH) DN3binding superfamily protein	*
Chr1:3536401..3536500	AT1G10670	ATP-citrate lyase 31	*
Chr1:3567401..3567600	AT1G10730	Clathrin adaptor complexes medium subunit family protein	*
Chr1:3573101..3573200	AT1G10745	Maternally expressed gene (MEG) family protein	35
Chr1:3581801..3581900	AT1G10760	Pyruvate phosphate dikinase, PEP/pyruvate binding domain	*
Chr1:3600401..3600500	AT1G10810	NAD(P)-linked oxidoreductase superfamily protein	*
Chr1:3601601..3601700	AT1G10820	Protein of unknown function (DUF3755)	*
Chr1:360401..360500	AT1G02050	Chalcone and stilbene synthase family protein	*
Chr1:3619801..3619900	AT1G10870	ARF-GAP domain 4	*
Chr1:3643401..3643500	AT1G10910	Pentatricopeptide repeat (PPR) superfamily protein	*
Chr1:3651501..3651800	AT1G10930	DNA helicase (RECQl4A)	*
Chr1:3660901..3661000	AT1G10950	transmembrane nine 1	*
Chr1:3707901..3708000	AT1G11100	SNF2 domain-containing protein / helicase domain-containing protein / zinc finger protein-related	*
Chr1:3724701..3724800	AT1G11130	Leucine-rich repeat protein kinase family protein	*
Chr1:3736401..3736500	AT1G11160	Transducin/WD40 repeat-like superfamily protein	*
Chr1:3746901..3747000	AT1G11180	Secretory carrier membrane protein (SCAMP) family protein	*
Chr1:376501..376600	AT1G02080	transcription regulators	*
Chr1:3792601..3792700	AT1G11290	Pentatricopeptide repeat (PPR) superfamily protein	*
Chr1:3799501..3799600	AT1G11300	protein serine/threonine kinases	*
Chr1:3812701..3812800	AT1G11330	S-locus lectin protein kinase family protein	*
Chr1:3836501..3836600	AT1G11390	Protein kinase superfamily protein	*
Chr1:3841601..3841700	AT1G11410	S-locus lectin protein kinase family protein	*
Chr1:3845501..3845600	AT1G11420	DOMAIN OF UNKNOWN FUNCTION 724 2	*
Chr1:387501..387600	AT1G02090	Proteasome component (PCI) domain protein	*
Chr1:3895401..3895500	AT1G11592	no description	*
Chr1:3897901..3898200	AT1G11593	Plant invertase/pectin methylesterase inhibitor superfamily protein	198
Chr1:391801..391900	AT1G02100	Leucine carboxyl methyltransferase	*
Chr1:3921201..3921300	AT1G11660	heat shock protein 70 (Hsp 70) family protein	*
Chr1:3958601..3958700	AT1G11730	Galactosyltransferase family protein	*
Chr1:3977601..3977700	AT1G11780	oxidoreductase, 2OG-Fe(II) oxygenase family protein	*
Chr1:3980501..3980600	AT1G11785	no description	*
Chr1:3982401..3983300	AT1G11790	arogenate dehydratase 1	*
Chr1:398601..398700	AT1G02120	GRAM domain family protein	*
Chr1:4040701..4041500	AT1G11960	ERD (early-responsive to dehydration stress) family protein	*
Chr1:4052101..4052200	AT1G12000	Phosphofructokinase family protein	*
Chr1:4142101..4142200	AT1G12210	RPS5-like 1	*
Chr1:4175301..4175400	AT1G12280	LRR and N5ARC domains-containing disease resistance protein	*
Chr1:4184001..4184100	AT1G12300	Tetratricopeptide repeat (TPR)-like superfamily protein	*
Chr1:4202101..4202400	AT1G12360	Sec1/munc18-like (SM) proteins superfamily	*
Chr1:4249701..4249800	AT1G12460	Leucine-rich repeat protein kinase family protein	*
Chr1:4252201..4252900	AT1G12470	zinc ion binding	*
Chr1:4283901..4284000	AT1G12580	phosphoenolpyruvate carboxylase-related kinase 1	*
Chr1:429001..429100	AT1G02220	NAC domain containing protein 3	*
Chr1:4321101..4321200	AT1G12680	phosphoenolpyruvate carboxylase-related kinase 2	*
Chr1:4324101..4324200	AT1G12700	ATP binding	*
Chr1:4355001..4355100	AT1G12775	Pentatricopeptide repeat (PPR) superfamily protein	*
Chr1:4362801..4362900	AT1G12800	Nucleic acid-binding, Ov_5fold-like protein	*
Chr1:4400701..4400800	AT1G12930	ARM repeat superfamily protein	*
Chr1:4436801..4437100	AT1G13000	Protein of unknown function (DUF707)	*
Chr1:4445101..4445200	AT1G13030	sphere organelles protein-related	*
Chr1:445001..445100	AT1G02270	Calcium-binding endonuclease/exonuclease/phosphatase family	*
Chr1:4469801..4469900	AT1G13120	embryo defective 1745	*
Chr1:44701..44800	AT1G01073	no description	86
Chr1:4485501..4485600	AT1G13160	ARM repeat superfamily protein	*
Chr1:4490601..4490700	AT1G13170	OSBP(oxysterol binding protein)-related protein 1D	*
Chr1:4502001..4502100	AT1G13195	RING/U-box superfamily protein	*
Chr1:4509801..4509900	AT1G13210	autoinhibited Ca2+/ATPase II	*
Chr1:451201..451400	AT1G02290	no description	*
Chr1:4562101..4562200	AT1G13310	Endosomal targeting BRO1-like domain-containing protein	*
Chr1:4564301..4564400	AT1G13320	protein phosphatase 2A subunit A3	*
Chr1:456901..457000	AT1G02305	Cysteine proteinases superfamily protein	*
Chr1:4575501..4575600	AT1G13350	Protein kinase superfamily protein	*
Chr1:4613201..4613500	AT1G13450	Homeodomain-like superfamily protein	*
Chr1:4617101..4617500	AT1G13460	Protein phosphatase 2A regulatory B subunit family protein	*
Chr1:4625301..4625400	AT1G13490	Protein of unknown function (DUF1262)	*
Chr1:4670101..4670200	AT1G13630	Tetratricopeptide repeat (TPR)-like superfamily protein	*
Chr1:4677701..4677800	AT1G13640	Phosphatidylinositol 3- and 4-kinase family protein	*
Chr1:4711401..4711500	AT1G13730	Nuclear transport factor 2 (NTF2) family protein with RNA binding (RRM-RBD-RNP motifs) domain	*
Chr1:4716701..4716800	AT1G13750	Purple acid phosphatases superfamily protein	*
Chr1:4722801..4722900	AT1G13770	Protein of unknown function, DUF647	*
Chr1:4725101..4725200	AT1G13780	F-box/RNI-like/FBD-like domains-containing protein	*
Chr1:4737301..4737400	AT1G13820	alpha/beta-Hydrolases superfamily protein	*
Chr1:4745001..4745100	AT1G13860	QUASIMODO2 LIKE 1	*
Chr1:4750401..4750500	AT1G13880	ELM2 domain-containing protein	*
Chr1:4753701..4753800	AT1G13900	Purple acid phosphatases superfamily protein	*
Chr1:4757101..4757200	AT1G13910	Leucine-rich repeat (LRR) family protein	*
Chr1:4763601..4763700	AT1G13940	Plant protein of unknown function (DUF863)	*
Chr1:4791301..4791400	AT1G13980	sec7 domain-containing protein	*
Chr1:4800401..4800500	AT1G14000	VH1-interacting kinase	118
Chr1:4800401..4800500	AT1G14010	emp24/gp25L/p24 family/GOLD family protein	*
Chr1:4804501..4804600	AT1G14020	O-fucosyltransferase family protein	*
Chr1:4823301..4823400	AT1G14080	fucosyltransferase 6	*
Chr1:4831801..4831900	AT1G14110	fucosyltransferase 9	*
Chr1:4838101..4838300	AT1G14140	Mitochondrial substrate carrier family protein	*
Chr1:4852801..4852900	AT1G14190	Glucose-methanol-choline (GMC) oxidoreductase family protein	98
Chr1:4856101..4856200	AT1G14205	Ribosomal L18p/L5e family protein	*
Chr1:4856701..4856800	AT1G14210	Ribonuclease T2 family protein	22
Chr1:4862401..4862700	AT1G14230	GDA1/CD39 nucleoside phosphatase family protein	*
Chr1:4875301..4875400	AT1G14270	CAAX amino terminal protease family protein	*
Chr1:492201..492500	AT1G02410	cytochrome c oxidase assembly protein CtaG / Cox11 family	*
Chr1:4951001..4951100	AT1G14460	AA3type ATPase family protein	*
Chr1:4982301..4982400	AT1G14560	Mitochondrial substrate carrier family protein	*
Chr1:4984501..4984600	AT1G14570	UBX domain-containing protein	*
Chr1:4992701..4992900	AT1G14580	C2H2-like zinc finger protein	31
Chr1:5010701..5010800	AT1G14610	valyl-tRNA synthetase / valine--tRNA ligase (VALRS)	*
Chr1:5038901..5039000	AT1G14670	Endomembrane protein 70 protein family	*
Chr1:5050401..5050500	AT1G14688	no description	*
Chr1:5054101..5054200	AT1G14690	microtubule-associated protein 65-7	*
Chr1:5063301..5063400	AT1G14710	hydroxyproline-rich glycoprotein family protein	*
Chr1:5100601..5100800	AT1G14800	Nucleic acid-binding, Ov_5fold-like protein	*
Chr1:5107901..5108000	AT1G14830	DYNAMIN-like 1C	*
Chr1:5118501..5118600	AT1G14850	nucleoporin 155	*
Chr1:5171801..5172100	AT1G15010	no description	59
Chr1:5171801..5172100	AT1G15015	F-box family protein	19
Chr1:5174401..5174500	AT1G15020	quiescin-sulfhydryl oxidase 1	*
Chr1:5180301..5180400	AT1G15040	Class I glutamine amidotransferase-like superfamily protein	*
Chr1:5184601..5184800	AT1G15060	Uncharacterised conserved protein UCP031088, alpha/beta hydrolase	*
Chr1:5208401..5208700	AT1G15130	Endosomal targeting BRO1-like domain-containing protein	*
Chr1:5253701..5253800	AT1G15280	CASC3/Barentsz eIF4AIII binding	*
Chr1:5276501..5276600	AT1G15340	methyl-CPG-binding domain 10	*
Chr1:5320001..5320100	AT1G15480	Tetratricopeptide repeat (TPR)-like superfamily protein	*
Chr1:5328501..5328600	AT1G15500	TLC ATP/ADP transporter	*
Chr1:5389601..5389900	AT1G15670	Galactose oxidase/kelch repeat superfamily protein	52
Chr1:539301..539400	AT1G02560	nuclear encoded CLP protease 5	*
Chr1:5412401..5412500	AT1G15740	Leucine-rich repeat family protein	*
Chr1:5416201..5416300	AT1G15750	Transducin family protein / WD-40 repeat family protein	*
Chr1:5434601..5434700	AT1G15780	no description	*
Chr1:5459001..5459100	AT1G15880	golgi snare 11	*
Chr1:5463001..5463100	AT1G15890	Disease resistance protein (CC-NBS-LRR class) family	*
Chr1:5467801..5467900	AT1G15910	XH/XS domain-containing protein	*
Chr1:5476401..5476500	AT1G15940	Tudor/PWWP/MBT superfamily protein	*
Chr1:5482701..5482800	AT1G15960	NRAMP metal ion transporter 6	*
Chr1:5496601..5496700	AT1G16010	magnesium transporter 2	*
Chr1:5519201..5519300	AT1G16110	wall associated kinase-like 6	*
Chr1:5565701..5565800	AT1G16270	Protein kinase superfamily protein with octicosapeptide/Phox/Bem1p domain	*
Chr1:5569001..5569100	AT1G16280	RNA helicase 36	*
Chr1:5624301..5624400	AT1G16470	proteasome subunit PAB1	*
Chr1:5626601..5626700	AT1G16480	Tetratricopeptide repeat (TPR)-like superfamily protein	*
Chr1:5659201..5659300	AT1G16540	molybdenum cofactor sulfurase (LOS5) (ABA3)	115
Chr1:5669901..5670000	AT1G16560	Per1-like family protein	*
Chr1:5671001..5671100	AT1G16570	UDP-Glycosyltransferase superfamily protein	*
Chr1:5676401..5676500	AT1G16610	arginine/serine-rich 45	*
Chr1:5689001..5689400	AT1G16650	S-adenosyl-L-methionine-dependent methyltransferases superfamily protein	*
Chr1:5707401..5707500	AT1G16690	Enhancer of polycomb-like transcription factor protein	*
Chr1:5711501..5711600	AT1G16700	Alpha-helical ferredoxin	*
Chr1:5715001..5715100	AT1G16710	histone acetyltransferase of the CBP family 12	*
Chr1:573001..573200	AT1G02660	alpha/beta-Hydrolases superfamily protein	*
Chr1:5742501..5742700	AT1G16780	Inorganic H pyrophosphatase family protein	*
Chr1:5746301..5746400	AT1G16800	P-loop containing nucleoside triphosphate hydrolases superfamily protein	*
Chr1:5770001..5770100	AT1G16858	conserved peptide upstream open reading frame 55	*
Chr1:5770001..5770100	AT1G16860	Ubiquitin-specific protease family C19-related protein	*
Chr1:5772201..5772400	AT1G16870	mitochondrial 28S ribosomal protein S29-related	*
Chr1:5800101..5800300	AT1G16960	Ubiquitin domain-containing protein	*
Chr1:5813601..5813700	AT1G17000	trehalose-phosphatase/synthase 3	*
Chr1:5838701..5838800	AT1G17070	GC-rich sequence DN3binding factor-like protein with Tuftelin interacting domain	*
Chr1:5847201..5847300	AT1G17110	ubiquitin-specific protease 15	*
Chr1:585201..585300	AT1G02690	importin alpha isoform 6	*
Chr1:5855601..5855700	AT1G17130	Family of unknown function (DUF572)	*
Chr1:5860301..5860400	AT1G17145	RING/U-box superfamily protein	*
Chr1:5863001..5863300	AT1G17147	VQ motif-containing protein	131
Chr1:5904701..5904800	AT1G17260	autoinhibited H(+)-ATPase isoform 10	*
Chr1:5910301..5910500	AT1G17270	O-fucosyltransferase family protein	*
Chr1:5917201..5917300	AT1G17280	ubiquitin-conjugating enzyme 34	*
Chr1:5925201..5925500	AT1G17290	alanine aminotransferas	*
Chr1:5952601..5952700	AT1G17370	oligouridylate binding protein 1B	*
Chr1:5985601..5985700	AT1G17440	Transcription initiation factor TFIID subunit A	*
Chr1:5990001..5990100	AT1G17450	5block binding subunit of TFIIIC	*
Chr1:5999901..6000100	AT1G17460	TRF-like 3	*
Chr1:6025301..6025400	AT1G17520	Homeodomain-like/winged-helix DN3binding family protein	*
Chr1:6029301..6029500	AT1G17540	Protein kinase protein with adenine nucleotide alpha hydrolases-like domain	*
Chr1:6040301..6040500	AT1G17580	myosin 1	*
Chr1:6051001..6051100	AT1G17590	nuclear factor Y, subunit A8	*
Chr1:6080001..6080100	AT1G17680	tetratricopeptide repeat (TPR)-containing protein	*
Chr1:6084201..6084300	AT1G17690	no description	*
Chr1:6094201..6094300	AT1G17720	Protein phosphatase 2A, regulatory subunit PR55	*
Chr1:6102401..6102500	AT1G17745	D-3-phosphoglycerate dehydrogenase	*
Chr1:6109401..6109500	AT1G17750	PEP1 receptor 2	*
Chr1:6111401..6111500	AT1G17760	Tetratricopeptide repeat (TPR)-like superfamily protein	*
Chr1:6150401..6150500	AT1G17870	ethylene-dependent gravitropism-deficient and yellow-green-like 3	*
Chr1:6167801..6167900	AT1G17930	Aminotransferase-like, plant mobile domain family protein	*
Chr1:6169801..6169900	AT1G17940	Endosomal targeting BRO1-like domain-containing protein	*
Chr1:6236001..6236500	AT1G18130	Class II aaRS and biotin synthetases superfamily protein	*
Chr1:6250201..6250300	AT1G18160	Protein kinase superfamily protein	*
Chr1:6258001..6258100	AT1G18180	Protein of unknown function (DUF1295)	101
Chr1:6258001..6258100	AT1G18190	golgin candidate 2	*
Chr1:6291701..6291800	AT1G18270	ketose-bisphosphate aldolase class-II family protein	*
Chr1:6306801..6307100	AT1G18330	Homeodomain-like superfamily protein	*
Chr1:6349501..6349600	AT1G18450	actin-related protein 4	*
Chr1:6354601..6354700	AT1G18460	alpha/beta-Hydrolases superfamily protein	*
Chr1:6356801..6356900	AT1G18470	Transmembrane Fragile-X-F-associated protein	*
Chr1:6372201..6372300	AT1G18500	methylthioalkylmalate synthase-like 4	*
Chr1:6401701..6401800	AT1G18600	RHOMBOID-like protein 12	*
Chr1:6406901..6407000	AT1G18610	Galactose oxidase/kelch repeat superfamily protein	*
Chr1:6413001..6413100	AT1G18620	no description	*
Chr1:6417001..6417100	AT1G18640	3-phosphoserine phosphatase	*
Chr1:6424101..6424200	AT1G18660	zinc finger (C3HC4-type RING finger) family protein	*
Chr1:6428101..6428200	AT1G18670	Protein kinase superfamily protein	*
Chr1:6435801..6435900	AT1G18690	Galactosyl transferase GMA12/MNN10 family protein	*
Chr1:6439501..6439700	AT1G18700	DNAJ heat shock N-terminal domain-containing protein	*
Chr1:646701..646800	AT1G02890	AA3type ATPase family protein	*
Chr1:6471001..6471100	AT1G18760	Zinc finger, C3HC4 type (RING finger) family protein	50
Chr1:6472701..6473300	AT1G18770	RING/U-box superfamily protein	70
Chr1:6524201..6524300	AT1G18890	calcium-dependent protein kinase 1	*
Chr1:6533401..6533500	AT1G18910	zinc ion binding	*
Chr1:6548001..6548100	AT1G18950	DDT domain superfamily	*
Chr1:6559701..6559800	AT1G18990	Protein of unknown function, DUF593	*
Chr1:6596601..6596700	AT1G19100	Histidine kinase-, DNA gyrase 5, and HSP90-like ATPase family protein	*
Chr1:6604401..6604500	AT1G19110	inter-alpha-trypsin inhibitor heavy chain-related	*
Chr1:6630401..6630500	AT1G19220	auxin response factor 19	*
Chr1:6647601..6647700	AT1G19230	Riboflavin synthase-like superfamily protein	*
Chr1:6649201..6649300	AT1G19240	no description	57
Chr1:6667901..6668200	AT1G19290	Pentatricopeptide repeat (PPR) superfamily protein	*
Chr1:6691301..6691400	AT1G19360	Nucleotide-diphospho-sugar transferase family protein	*
Chr1:6709401..6709700	AT1G19394	no description	73
Chr1:6709401..6709700	AT1G19396	no description	78
Chr1:6725001..6725100	AT1G19430	S-adenosyl-L-methionine-dependent methyltransferases superfamily protein	*
Chr1:6730201..6730300	AT1G19440	3-ketoacyl-CoA synthase 4	*
Chr1:6732701..6732800	AT1G19450	Major facilitator superfamily protein	*
Chr1:6748801..6748900	AT1G19485	Transducin/WD40 repeat-like superfamily protein	*
Chr1:6752701..6752800	AT1G19490	Basic-leucine zipper (bZIP) transcription factor family protein	*
Chr1:6756601..6756700	AT1G19510	RAD-like 5	*
Chr1:6776701..6776800	AT1G19580	gamma carbonic anhydrase 1	*
Chr1:6806701..6806800	AT1G19680	RING/U-box superfamily protein	*
Chr1:6821001..6821100	AT1G19720	Pentatricopeptide repeat (PPR-like) superfamily protein	*
Chr1:6829201..6829300	AT1G19750	Transducin/WD40 repeat-like superfamily protein	*
Chr1:684901..685000	AT1G02990	no description	*
Chr1:689001..689100	AT1G03000	peroxin 6	*
Chr1:6890401..6890500	AT1G19850	Transcriptional factor B3 family protein / auxin-responsive factor AUX/IA3related	*
Chr1:6895701..6895800	AT1G19870	IQ-domain 32	*
Chr1:6926101..6926200	AT1G19950	HVA22-like protein H (ATHVA22H)	*
Chr1:694901..695000	AT1G03010	Phototropic-responsive NPH3 family protein	*
Chr1:6955301..6955400	AT1G20060	ATP binding microtubule motor family protein	*
Chr1:6973601..6973700	AT1G20110	RING/FYVE/PHD zinc finger superfamily protein	*
Chr1:6991501..6991600	AT1G20160	Subtilisin-like serine endopeptidase family protein	*
Chr1:7005701..7005800	AT1G20220	Alba DNA/RN3binding protein	*
Chr1:7021701..7021800	AT1G20270	2-oxoglutarate (2OG) and Fe(II)-dependent oxygenase superfamily protein	*
Chr1:7023501..7023800	AT1G20280	homeobox-leucine zipper protein-related	29
Chr1:7027001..7027100	AT1G20290	SWI-SNF-related chromatin binding protein	*
Chr1:7080101..7080200	AT1G20410	Pseudouridine synthase family protein	*
Chr1:7092701..7092800	AT1G20460	no description	*
Chr1:7094701..7094800	AT1G20470	SAUR-like auxin-responsive protein family	*
Chr1:7094701..7094800	AT1G20480	AMP-dependent synthetase and ligase family protein	33
Chr1:7101..7200	AT1G01020	Arv1-like protein	*
Chr1:7115801..7115900	AT1G20550	O-fucosyltransferase family protein	*
Chr1:712901..713000	AT1G03060	Beige/BEACH domain	*
Chr1:7132301..7132500	AT1G20590	Cyclin family protein	118
Chr1:7148301..7148400	AT1G20630	catalase 1	*
Chr1:7156601..7156700	AT1G20640	Plant regulator RWP-RK family protein	*
Chr1:7188501..7188600	AT1G20720	RAD3-like DN3binding helicase protein	*
Chr1:7205101..7205200	AT1G20750	RAD3-like DN3binding helicase protein	*
Chr1:7214101..7214200	AT1G20760	Calcium-binding EF hand family protein	*
Chr1:7215801..7215900	AT1G20770	no description	*
Chr1:7247101..7247200	AT1G20840	tonoplast monosaccharide transporter1	*
Chr1:7256401..7256600	AT1G20860	phosphate transporter 1	*
Chr1:7260701..7260800	AT1G20870	HSP20-like chaperones superfamily protein	74
Chr1:7263401..7263500	AT1G20880	RN3binding (RRM/RBD/RNP motifs) family protein	*
Chr1:7277701..7277800	AT1G20910	ARID/BRIGHT DN3binding domain-containing protein	*
Chr1:7287101..7287200	AT1G20920	P-loop containing nucleoside triphosphate hydrolases superfamily protein	*
Chr1:7298701..7298800	AT1G20950	Phosphofructokinase family protein	*
Chr1:7305701..7305800	AT1G20960	U5 small nuclear ribonucleoprotein helicase, putative	*
Chr1:7313001..7313100	AT1G20967	no description	19
Chr1:7316701..7316800	AT1G20970	no description	*
Chr1:7325901..7326000	AT1G20980	squamosa promoter binding protein-like 14	*
Chr1:732601..732700	AT1G03080	kinase interacting (KIP1-like) family protein	*
Chr1:7379301..7379400	AT1G21080	DNAJ heat shock N-terminal domain-containing protein	*
Chr1:7408801..7408900	AT1G21160	eukaryotic translation initiation factor 2 (eIF-2) family protein	*
Chr1:7441601..7441700	AT1G21250	cell wall-associated kinase	*
Chr1:7446601..7446700	AT1G21270	wall-associated kinase 2	*
Chr1:7477401..7477500	AT1G21350	Thioredoxin superfamily protein	*
Chr1:7486701..7486800	AT1G21380	Target of Myb protein 1	*
Chr1:7498301..7498400	AT1G21410	F-box/RNI-like superfamily protein	*
Chr1:750901..751000	AT1G03110	Transducin/WD40 repeat-like superfamily protein	*
Chr1:7510301..7510400	AT1G21450	SCARECROW-like 1	*
Chr1:7519801..7519900	AT1G21480	Exostosin family protein	*
Chr1:7557801..7557900	AT1G21580	Zinc finger C-x8-C-x5-C-x3-H type family protein	*
Chr1:7568401..7568500	AT1G21590	Protein kinase protein with adenine nucleotide alpha hydrolases-like domain	*
Chr1:7572201..7572300	AT1G21600	plastid transcriptionally active 6	*
Chr1:7584401..7584500	AT1G21630	Calcium-binding EF hand family protein	*
Chr1:758601..758700	AT1G03150	Acyl-CoA N-acyltransferases (NAT) superfamily protein	11
Chr1:7593301..7593400	AT1G21650	Preprotein translocase SecA family protein	*
Chr1:7601401..7601500	AT1G21651	zinc ion binding	*
Chr1:7617801..7618000	AT1G21690	ATPase family associated with various cellular activities (AAA)	*
Chr1:7621701..7621800	AT1G21700	SWITCH/sucrose nonfermenting 3C	*
Chr1:7634701..7634800	AT1G21730	P-loop containing nucleoside triphosphate hydrolases superfamily protein	*
Chr1:764101..764200	AT1G03160	FZO-like	*
Chr1:7665701..7665800	AT1G21835	Plant thionin family protein	*
Chr1:7668401..7668500	AT1G21850	SKU5 similar 8	*
Chr1:76801..76900	AT1G01180	S-adenosyl-L-methionine-dependent methyltransferases superfamily protein	43
Chr1:7682201..7682300	AT1G21880	lysm domain GPI-anchored protein 1 precursor	*
Chr1:7691201..7691300	AT1G21900	emp24/gp25L/p24 family/GOLD family protein	*
Chr1:7710401..7710500	AT1G21925	Plant thionin family protein	77
Chr1:7714201..7714300	AT1G21930	no description	*
Chr1:7755401..7755600	AT1G22020	serine hydroxymethyltransferase 6	*
Chr1:7768501..7768600	AT1G22040	Galactose oxidase/kelch repeat superfamily protein	*
Chr1:7775701..7775800	AT1G22060	no description	*
Chr1:781301..781600	AT1G03200	no description	16
Chr1:7819801..7819900	AT1G22150	sulfate transporter 1	*
Chr1:7871101..7871200	AT1G22275	Myosin heavy chain-related protein	*
Chr1:7877501..7877600	AT1G22290	14-3-3 family protein	*
Chr1:7926501..7926600	AT1G22450	cytochrome C oxidase 6B	*
Chr1:8000201..8000300	AT1G22620	Phosphoinositide phosphatase family protein	*
Chr1:8016401..8016600	AT1G22651	no description	114
Chr1:8066601..8066700	AT1G22770	gigantea protein (GI)	*
Chr1:8081001..8081100	AT1G22850	SNARE associated Golgi protein family	*
Chr1:8087501..8087600	AT1G22860	Vacuolar sorting protein 39	*
Chr1:8090501..8090800	AT1G22870	Protein kinase family protein with ARM repeat domain	*
Chr1:8121401..8121500	AT1G22930	T-complex protein 11	*
Chr1:8125401..8125500	AT1G22950	2-oxoglutarate (2OG) and Fe(II)-dependent oxygenase superfamily protein	*
Chr1:8131201..8131300	AT1G22970	no description	*
Chr1:815001..815100	AT1G03310	debranching enzyme 1	*
Chr1:8174401..8174500	AT1G23070	Protein of unknown function (DUF300)	*
Chr1:8214801..8214900	AT1G23170	Protein of unknown function DUF2359, transmembrane	*
Chr1:8218201..8218300	AT1G23180	ARM repeat superfamily protein	*
Chr1:8223701..8223800	AT1G23190	Phosphoglucomutase/phosphomannomutase family protein	*
Chr1:8246501..8246600	AT1G23230	no description	*
Chr1:8252601..8252800	AT1G23240	Caleosin-related family protein	85
Chr1:8254901..8255100	AT1G23250	Caleosin-related family protein	133
Chr1:8257501..8257600	AT1G23260	MMS ZWEI homologue 1	*
Chr1:8270501..8270600	AT1G23310	glutamate:glyoxylate aminotransferase	*
Chr1:827301..827400	AT1G03365	RING/U-box superfamily protein	*
Chr1:8323701..8323800	AT1G23440	Peptidase C15, pyroglutamyl peptidase I-like	*
Chr1:8325401..8325600	AT1G23450	Tetratricopeptide repeat (TPR)-like superfamily protein	*
Chr1:833001..833100	AT1G03370	C2 calcium/lipid-binding and GRAM domain containing protein	*
Chr1:8374501..8374600	AT1G23670	Domain of unknown function (DUF220)	*
Chr1:8428501..8428600	AT1G23860	RS-containing zinc finger protein 21	*
Chr1:8437201..8437700	AT1G23880	NHL domain-containing protein	*
Chr1:8439601..8439700	AT1G23890	NHL domain-containing protein	*
Chr1:8442301..8442400	AT1G23900	gamma-adaptin 1	*
Chr1:8478101..8478300	AT1G23960	Protein of unknown function (DUF626)	107
Chr1:8525901..8526000	AT1G24100	UDP-glucosyl transferase 74B1	*
Chr1:8529601..8529700	AT1G24120	ARG1-like 1	*
Chr1:8565101..8565200	AT1G24190	SIN3-like 3	*
Chr1:8571101..8571300	AT1G24200	Paired amphipathic helix (PAH2) superfamily protein	127
Chr1:8574001..8574100	AT1G24210	Paired amphipathic helix (PAH2) superfamily protein	*
Chr1:8587301..8587400	AT1G24240	Ribosomal protein L19 family protein	*
Chr1:8605101..8605200	AT1G24267	Protein of unknown function (DUF1664)	*
Chr1:861701..861800	AT1G03457	RN3binding (RRM/RBD/RNP motifs) family protein	*
Chr1:8618501..8618600	AT1G24300	GYF domain-containing protein	*
Chr1:8626601..8626800	AT1G24320	Six-hairpin glycosidases superfamily protein	*
Chr1:8632201..8632300	AT1G24330	ARM repeat superfamily protein	*
Chr1:8637201..8637300	AT1G24340	FAD/NAD(P)-binding oxidoreductase family protein	*
Chr1:8642301..8642400	AT1G24360	NAD(P)-binding Rossmann-fold superfamily protein	*
Chr1:8646301..8646600	AT1G24380	no description	*
Chr1:8648801..8649100	AT1G24388	no description	107
Chr1:8648801..8649100	AT1G24390	no description	194
Chr1:8652701..8652800	AT1G24400	lysine histidine transporter 2	*
Chr1:8663001..8663100	AT1G24440	RING/U-box superfamily protein	*
Chr1:8668701..8668800	AT1G24460	no description	*
Chr1:8682001..8682100	AT1G24485	no description	107
Chr1:8682001..8682100	AT1G24490	OxaA/YidC-like membrane insertion protein	134
Chr1:8686201..8686300	AT1G24510	TCP-1/cpn60 chaperonin family protein	*
Chr1:869301..869400	AT1G03475	Coproporphyrinogen III oxidase	*
Chr1:8742801..8742900	AT1G24706	THO2	*
Chr1:8838101..8838300	AT1G25220	anthranilate synthase beta subunit 1	*
Chr1:8865401..8865500	AT1G25280	tubby like protein 10	*
Chr1:887001..887100	AT1G03545	no description	*
Chr1:887001..887100	AT1G03550	Secretory carrier membrane protein (SCAMP) family protein	*
Chr1:8879301..8879400	AT1G25320	Leucine-rich repeat protein kinase family protein	*
Chr1:8900901..8901000	AT1G25375	Metallo-hydrolase/oxidoreductase superfamily protein	*
Chr1:8905701..8905800	AT1G25380	NAD+ transporter 2	*
Chr1:8907101..8907200	AT1G25390	Protein kinase superfamily protein	*
Chr1:891001..891300	AT1G03560	Pentatricopeptide repeat (PPR-like) superfamily protein	*
Chr1:8917901..8918000	AT1G25420	Regulator of Vps4 activity in the MVB pathway protein	*
Chr1:8950401..8950500	AT1G25480	Aluminium activated malate transporter family protein	*
Chr1:8971101..8971200	AT1G25540	phytochrome and flowering time regulatory protein (PFT1)	*
Chr1:8993101..8993200	AT1G25570	Di-glucose binding protein with Leucine-rich repeat domain	*
Chr1:9002801..9002900	AT1G25682	Family of unknown function (DUF572)	*
Chr1:9025201..9025300	AT1G26110	decapping 5	*
Chr1:9049801..9050100	AT1G26170	ARM repeat superfamily protein	*
Chr1:9069001..9069100	AT1G26208	no description	*
Chr1:9077601..9078000	AT1G26240	Proline-rich extensin-like family protein	140
Chr1:9088201..9088300	AT1G26260	cryptochrome-interacting basic-helix-loop-helix 5	*
Chr1:9097001..9097100	AT1G26300	BSD domain-containing protein	*
Chr1:9109501..9109600	AT1G26330	DNA binding	*
Chr1:9212501..9212600	AT1G26660	Prefoldin chaperone subunit family protein	*
Chr1:9247701..9247800	AT1G26750	no description	*
Chr1:9299601..9299700	AT1G26840	origin recognition complex protein 6	*
Chr1:9344201..9344500	AT1G26940	Cyclophilin-like peptidyl-prolyl cis-trans isomerase family protein	*
Chr1:939801..939900	AT1G03750	switch 2	*
Chr1:94001..94100	AT1G01220	L-fucokinase/GDP-L-fucose pyrophosphorylase	*
Chr1:9423501..9423700	AT1G27120	Galactosyltransferase family protein	*
Chr1:9443601..9443700	AT1G27180	disease resistance protein (TIR-NBS-LRR class), putative	*
Chr1:9447301..9447700	AT1G27190	Leucine-rich repeat protein kinase family protein	*
Chr1:945901..946100	AT1G03770	RING 1B	*
Chr1:9490901..9491000	AT1G27320	histidine kinase 3	*
Chr1:9526101..9526200	AT1G27430	GYF domain-containing protein	*
Chr1:9542701..9542800	AT1G27470	transducin family protein / WD-40 repeat family protein	*
Chr1:9547001..9547500	AT1G27490	F-box and associated interaction domains-containing protein	72
Chr1:9562901..9563000	AT1G27530	no description	*
Chr1:9575401..9575700	AT1G27570	phosphatidylinositol 3- and 4-kinase family protein	162
Chr1:958501..958700	AT1G03810	Nucleic acid-binding, Ov_5fold-like protein	59
Chr1:9599001..9599100	AT1G27595	no description	*
Chr1:9604401..9604500	AT1G27600	Nucleotide-diphospho-sugar transferases superfamily protein	*
Chr1:964601..964700	AT1G03830	guanylate-binding family protein	*
Chr1:9660001..9660100	AT1G27750	nucleic acid binding	*
Chr1:9664301..9664400	AT1G27752	Ubiquitin system component Cue protein	*
Chr1:9671101..9671200	AT1G27760	interferon-related developmental regulator family protein / IFRD protein family	*
Chr1:9672201..9672300	AT1G27770	autoinhibited Ca2+-ATPase 1	*
Chr1:9713301..9713400	AT1G27880	DEAD/DEAH box RNA helicase family protein	*
Chr1:9716501..9716600	AT1G27900	RNA helicase family protein	*
Chr1:9723401..9723500	AT1G27910	plant U-box 45	*
Chr1:9728001..9728100	AT1G27920	microtubule-associated protein 65-8	*
Chr1:9728001..9728100	AT1G27921	no description	24
Chr1:9796601..9796700	AT1G28090	Polynucleotide adenylyltransferase family protein	*
Chr1:9829201..9829300	AT1G28135	no description	39
Chr1:98501..98600	AT1G01230	ORMDL family protein	*
Chr1:9855501..9855600	AT1G28210	DNAJ heat shock family protein	*
Chr1:9860501..9860600	AT1G28220	purine permease 3	*
Chr1:9863001..9863300	AT1G28230	purine permease 1	*
Chr1:9870201..9870300	AT1G28240	Protein of unknown function (DUF616)	*
Chr1:9884001..9884100	AT1G28270	ralf-like 4	131
Chr1:9920801..9921100	AT1G28320	protease-related	*
Chr1:992401..992500	AT1G03900	non-intrinsic ABC protein 4	*
Chr1:997501..997600	AT1G03910	no description	*
Chr1:9998801..9998900	AT1G28440	HAES3like 1	*
Chr2:10028401..10028500	AT2G23550	methyl esterase 6	*
Chr2:1010401..1010700	AT2G03330	no description	*
Chr2:10142201..10142300	AT2G23820	Metal-dependent phosphohydrolase	*
Chr2:1015801..1015900	AT2G03340	WRKY DN3binding protein 3	*
Chr2:10172801..10173400	AT2G23890	HAD-superfamily hydrolase, subfamily IG, 5'-nucleotidase	*
Chr2:10200801..10200900	AT2G23970	Class I glutamine amidotransferase-like superfamily protein	*
Chr2:10217901..10218000	AT2G24020	Uncharacterised BCR, YbaB family COG0718	*
Chr2:10230501..10230600	AT2G24060	Translation initiation factor 3 protein	*
Chr2:10251501..10251700	AT2G24120	DNA/RNA polymerases superfamily protein	*
Chr2:10259501..10259600	AT2G24130	Leucine-rich receptor-like protein kinase family protein	*
Chr2:1026301..1026400	AT2G03370	Glycosyltransferase family 61 protein	*
Chr2:10275701..10275800	AT2G24170	Endomembrane protein 70 protein family	*
Chr2:10291501..10291600	AT2G24205	ECA1 gametogenesis related family protein	*
Chr2:1030801..1030900	AT2G03390	uvrB/uvrC motif-containing protein	*
Chr2:10313701..10313800	AT2G24250	Protein of unknown function (DUF295)	*
Chr2:10342101..10342200	AT2G24300	Calmodulin-binding protein	*
Chr2:10363801..10363900	AT2G24350	RNA binding (RRM/RBD/RNP motifs) family protein	*
Chr2:10393801..10393900	AT2G24450	FASCICLIN-like arabinogalactan protein 3 precursor	*
Chr2:10424001..10424800	AT2G24530	no description	112
Chr2:1043201..1043300	AT2G03450	purple acid phosphatase 9	*
Chr2:10436201..10437300	AT2G24570	WRKY DN3binding protein 17	98
Chr2:10451401..10451500	AT2G24592	no description	81
Chr2:10453201..10453500	AT2G24600	Ankyrin repeat family protein	*
Chr2:10461601..10461700	AT2G24615	Defensin-like (DEFL) family protein	*
Chr2:1046301..1046400	AT2G03470	ELM2 domain-containing protein	*
Chr2:10468101..10468200	AT2G24625	Defensin-like (DEFL) family protein	140
Chr2:10476801..10476900	AT2G24640	ubiquitin-specific protease 19	*
Chr2:10492401..10492600	AT2G24670	Domain of unknown function (DUF313)	69
Chr2:10494801..10494900	AT2G24680	transcriptional factor B3 family protein	*
Chr2:10501001..10501100	AT2G24690	Transcriptional factor B3 family protein	*
Chr2:10512801..10513000	AT2G24700	Transcriptional factor B3 family protein	16
Chr2:1052001..1052100	AT2G03480	QUASIMODO2 LIKE 2	*
Chr2:10532901..10533000	AT2G24735	no description	*
Chr2:10541301..10542200	AT2G24755	no description	462
Chr2:10576501..10576600	AT2G24820	translocon at the inner envelope membrane of chloroplasts 55-II	*
Chr2:10588701..10589100	AT2G24870	Plant self-incompatibility protein S1 family	315
Chr2:10590601..10590800	AT2G24880	Plant self-incompatibility protein S1 family	*
Chr2:10612001..10612400	AT2G24940	membrane-associated progesterone binding protein 2	231
Chr2:10612001..10612400	AT2G24945	no description	231
Chr2:10618001..10618100	AT2G24960	no description	*
Chr2:10627401..10627500	AT2G24990	Serine/threonine-protein kinase Rio1	*
Chr2:10655201..10655300	AT2G25050	Actin-binding FH2 (Formin Homology) protein	*
Chr2:10700501..10700600	AT2G25140	casein lytic proteinase B4	*
Chr2:10715801..10716000	AT2G25170	chromatin remodeling factor CHD3 (PICKLE)	*
Chr2:10718301..10718400	AT2G25171	no description	103
Chr2:1072701..1072800	AT2G03530	ureide permease 2	*
Chr2:10763501..10763600	AT2G25280	no description	*
Chr2:10772001..10772100	AT2G25300	Galactosyltransferase family protein	*
Chr2:10777601..10777700	AT2G25310	Protein of unknown function (DUF2012)	*
Chr2:10782901..10783000	AT2G25320	TRAF-like family protein	*
Chr2:10799701..10799800	AT2G25350	Phox (PX) domain-containing protein	*
Chr2:10809201..10809300	AT2G25370	RING/U-box superfamily protein	*
Chr2:10819201..10819300	AT2G25420	transducin family protein / WD-40 repeat family protein	*
Chr2:10823401..10823500	AT2G25430	epsin N-terminal homology (ENTH) domain-containing protein / clathrin assembly protein-related	*
Chr2:10845001..10845100	AT2G25480	TPX2 (targeting protein for Xklp2) protein family	*
Chr2:10848101..10848200	AT2G25490	EIN3-binding F box protein 1	*
Chr2:10854801..10854900	AT2G25500	Inosine triphosphate pyrophosphatase family protein	*
Chr2:10881801..10881900	AT2G25560	DNAJ heat shock N-terminal domain-containing protein	*
Chr2:10892001..10892100	AT2G25590	Plant Tudor-like protein	*
Chr2:10913301..10913400	AT2G25640	SPOC domain / Transcription elongation factor S-II protein	*
Chr2:10923301..10923400	AT2G25660	embryo defective 2410	*
Chr2:10956801..10957100	AT2G25730	no description	*
Chr2:10981801..10981900	AT2G25740	ATP-dependent protease La (LON) domain protein	*
Chr2:10985101..10985200	AT2G25760	Protein kinase family protein	*
Chr2:11007301..11007400	AT2G25800	Protein of unknown function (DUF810)	*
Chr2:11019801..11019900	AT2G25830	YebC-related	*
Chr2:11023101..11023200	AT2G25840	Nucleotidylyl transferase superfamily protein	*
Chr2:11026701..11026800	AT2G25850	poly(A) polymerase 2	*
Chr2:1103901..1104000	AT2G03630	no description	*
Chr2:1104301..1104600	AT2G03640	Nuclear transport factor 2 (NTF2) family protein with RNA binding (RRM-RBD-RNP motifs) domain	293
Chr2:11043201..11043500	AT2G25900	Zinc finger C-x8-C-x5-C-x3-H type family protein	8
Chr2:11062101..11062300	AT2G25930	hydroxyproline-rich glycoprotein family protein	*
Chr2:11072101..11072200	AT2G25970	KH domain-containing protein	*
Chr2:11103401..11103700	AT2G26060	Transducin/WD40 repeat-like superfamily protein	*
Chr2:11112001..11112100	AT2G26080	glycine decarboxylase P-protein 2	*
Chr2:11123401..11123500	AT2G26120	glycine-rich protein	70
Chr2:11133401..11133500	AT2G26140	FTSH protease 4	*
Chr2:1114901..1115000	AT2G03667	Asparagine synthase family protein	*
Chr2:11153901..11154000	AT2G26200	S-adenosyl-L-methionine-dependent methyltransferases superfamily protein	*
Chr2:11158201..11158300	AT2G26210	Ankyrin repeat family protein	*
Chr2:1118501..1118600	AT2G03670	cell division cycle 48B	*
Chr2:11186301..11186400	AT2G26270	no description	*
Chr2:11199301..11199600	AT2G26300	G protein alpha subunit 1	*
Chr2:11212101..11212200	AT2G26330	Leucine-rich receptor-like protein kinase family protein	*
Chr2:11217001..11217400	AT2G26340	no description	32
Chr2:11217001..11217400	AT2G26350	peroxin 10	39
Chr2:11245301..11245400	AT2G26430	arginine-rich cyclin 1	*
Chr2:11255701..11255800	AT2G26460	RED family protein	*
Chr2:11260301..11260400	AT2G26470	no description	*
Chr2:11275101..11275400	AT2G26510	Xanthine/uracil permease family protein	*
Chr2:11295501..11295600	AT2G26560	phospholipase A 2A	*
Chr2:11405501..11405600	AT2G26770	plectin-related	*
Chr2:11415401..11415500	AT2G26780	ARM repeat superfamily protein	*
Chr2:11426201..11426300	AT2G26790	Pentatricopeptide repeat (PPR) superfamily protein	*
Chr2:11428701..11428900	AT2G26800	Aldolase superfamily protein	122
Chr2:11434801..11434900	AT2G26810	Putative methyltransferase family protein	*
Chr2:11447401..11447500	AT2G26840	no description	*
Chr2:11462601..11462700	AT2G26890	DNAJ heat shock N-terminal domain-containing protein	*
Chr2:11484101..11484200	AT2G26910	pleiotropic drug resistance 4	*
Chr2:11490101..11490200	AT2G26920	Ubiquitin-associated/translation elongation factor EF1B protein	*
Chr2:11492401..11492500	AT2G26930	4-(cytidine 5'-phospho)-2-C-methyl-D-erithritol kinase	*
Chr2:11501001..11501100	AT2G26950	myb domain protein 104	*
Chr2:11510201..11510300	AT2G26970	Polynucleotidyl transferase, ribonuclease H-like superfamily protein	*
Chr2:1151101..1151200	AT2G03770	P-loop containing nucleoside triphosphate hydrolases superfamily protein	*
Chr2:11515901..11516000	AT2G26980	CBL-interacting protein kinase 3	*
Chr2:11520401..11520500	AT2G26990	proteasome family protein	*
Chr2:11529001..11529100	AT2G27020	20S proteasome alpha subunit G1	*
Chr2:11539001..11539100	AT2G27040	Argonaute family protein	*
Chr2:11555501..11555700	AT2G27070	response regulator 13	81
Chr2:11569201..11569300	AT2G27090	Protein of unknown function (DUF630 and DUF632)	*
Chr2:11574201..11574300	AT2G27100	C2H2 zinc-finger protein SERRATE (SE)	*
Chr2:11577201..11577300	AT2G27110	FAR1-related sequence 3	*
Chr2:11588801..11588900	AT2G27120	DNA polymerase epsilon catalytic subunit	*
Chr2:11606101..11606200	AT2G27150	abscisic aldehyde oxidase 3	*
Chr2:11610201..11610400	AT2G27170	Structural maintenance of chromosomes (SMC) family protein	*
Chr2:11623701..11623800	AT2G27190	purple acid phosphatase 12	83
Chr2:11627001..11627100	AT2G27200	P-loop containing nucleoside triphosphate hydrolases superfamily protein	*
Chr2:11631801..11632000	AT2G27210	BRI1 suppressor 1 (BSU1)-like 3	*
Chr2:11651801..11651900	AT2G27228	conserved peptide upstream open reading frame 6	*
Chr2:11651801..11651900	AT2G27230	transcription factor-related	*
Chr2:1165301..1165400	AT2G03820	nonsense-mediated mRNA decay NMD3 family protein	*
Chr2:1167501..1168600	AT2G03821	no description	705
Chr2:1167501..1168600	AT2G03822	no description	*
Chr2:11689601..11689800	AT2G27315	Protein of unknown function (DUF1278)	*
Chr2:11693701..11694500	AT2G27320	Protein of Unknown Function (DUF239)	*
Chr2:11701301..11701400	AT2G27350	OTU-like cysteine protease family protein	*
Chr2:117101..117200	AT2G01190	Octicosapeptide/Phox/Bem1p family protein	*
Chr2:11738301..11738400	AT2G27450	nitrilase-like protein 1	*
Chr2:11744601..11744700	AT2G27460	sec23/sec24 transport family protein	*
Chr2:11745201..11745300	AT2G27470	nuclear factor Y, subunit B11	*
Chr2:11769101..11769400	AT2G27540	no description	1
Chr2:11784501..11784700	AT2G27610	Tetratricopeptide repeat (TPR)-like superfamily protein	*
Chr2:11786801..11787300	AT2G27630	Ubiquitin carboxyl-terminal hydrolase-related protein	98
Chr2:1180901..1181000	AT2G03870	Small nuclear ribonucleoprotein family protein	*
Chr2:11826501..11826600	AT2G27760	tRNAisopentenyltransferase 2	*
Chr2:11853401..11853500	AT2G27810	nucleobase-ascorbate transporter 12	*
Chr2:11880901..11881200	AT2G27900	no description	*
Chr2:11887501..11887700	AT2G27920	serine carboxypeptidase-like 51	*
Chr2:11901901..11902000	AT2G27950	Ring/U-Box superfamily protein	*
Chr2:11916401..11916500	AT2G27980	Acyl-CoA N-acyltransferase with RING/FYVE/PHD-type zinc finger domain	*
Chr2:11938601..11938700	AT2G28050	Pentatricopeptide repeat (PPR) superfamily protein	*
Chr2:11957501..11957600	AT2G28070	ABC-2 type transporter family protein	*
Chr2:1197901..1198700	AT2G03913	Cysteine-rich protein	348
Chr2:12001901..12002000	AT2G28150	Domain of unknown function (DUF966)	*
Chr2:12009601..12009900	AT2G28170	Cation/hydrogen exchanger family protein	*
Chr2:1203501..1205100	AT2G03930	Protein of Unknown Function (DUF239)	180
Chr2:12041401..12041500	AT2G28240	ATP-dependent helicase family protein	*
Chr2:12061301..12061600	AT2G28290	P-loop containing nucleoside triphosphate hydrolases superfamily protein	*
Chr2:12086601..12086700	AT2G28310	Protein of unknown function (DUF707)	*
Chr2:12098401..12098500	AT2G28320	Pleckstrin homology (PH) and lipid-binding START domains-containing protein	*
Chr2:12125601..12125700	AT2G28360	SIT4 phosphatase-associated family protein	*
Chr2:1213101..1213700	AT2G03932	Defensin-like (DEFL) family protein	*
Chr2:12133001..12133100	AT2G28370	Uncharacterised protein family (UPF0497)	*
Chr2:12134501..12134600	AT2G28380	dsRN3binding protein 2	*
Chr2:12139901..12140000	AT2G28390	SAND family protein	*
Chr2:1214401..1216300	AT2G03931	Defensin-like (DEFL) family protein	*
Chr2:1214401..1216300	AT2G03938	no description	*
Chr2:12163701..12163800	AT2G28450	zinc finger (CCCH-type) family protein	*
Chr2:12170501..12170600	AT2G28470	beta-galactosidase 8	*
Chr2:1217601..1218000	AT2G03933	Cysteine-rich protein	331
Chr2:1220801..1222700	AT2G03936	Defensin-like (DEFL) family protein	*
Chr2:12220101..12220200	AT2G28540	RNA binding (RRM/RBD/RNP motifs) family protein	*
Chr2:12236901..12237000	AT2G28560	DNA repair (Rad51) family protein	*
Chr2:1224001..1224800	AT2G03937	Defensin-like (DEFL) family protein	*
Chr2:12336701..12336800	AT2G28760	UDP-XYL synthase 6	*
Chr2:1238701..1239100	AT2G03955	Cysteine-rich protein	370
Chr2:124001..124100	AT2G01220	Nucleotidylyl transferase superfamily protein	*
Chr2:12401001..12401100	AT2G28880	para-aminobenzoate (PABA) synthase family protein	*
Chr2:12470501..12470600	AT2G29020	Rab5-interacting family protein	*
Chr2:12482901..12483000	AT2G29060	GRAS family transcription factor	*
Chr2:12544701..12544800	AT2G29190	pumilio 2	*
Chr2:12549701..12549800	AT2G29200	pumilio 1	*
Chr2:12647901..12648400	AT2G29560	cytosolic enolase	*
Chr2:12650401..12650500	AT2G29570	proliferating cell nuclear antigen 2	*
Chr2:12653101..12653200	AT2G29580	CCCH-type zinc fingerfamily protein with RN3binding domain	*
Chr2:12656701..12656800	AT2G29600	Galactose oxidase/kelch repeat superfamily protein	*
Chr2:12714901..12715000	AT2G29760	Tetratricopeptide repeat (TPR)-like superfamily protein	*
Chr2:12733201..12733400	AT2G29840	RING/U-box superfamily protein	*
Chr2:12743001..12743500	AT2G29880	no description	*
Chr2:12746901..12747000	AT2G29890	villin-like 1	*
Chr2:12828001..12828100	AT2G30060	Pleckstrin homology (PH) domain superfamily protein	*
Chr2:1282901..1283000	AT2G04030	Chaperone protein htpG family protein	*
Chr2:12845201..12845300	AT2G30090	Acyl-CoA N-acyltransferases (NAT) superfamily protein	*
Chr2:12855401..12855500	AT2G30110	ubiquitin-activating enzyme 1	*
Chr2:12883601..12883900	AT2G30200	catalytics	*
Chr2:12910401..12910500	AT2G30280	RN3directed DNA methylation 4	*
Chr2:12950501..12950700	AT2G30380	Plant protein of unknown function (DUF641)	72
Chr2:1296901..1297800	AT2G04034	Putative membrane lipoprotein	*
Chr2:12976901..12977000	AT2G30460	Nucleotide/sugar transporter family protein	*
Chr2:12981001..12981200	AT2G30470	high-level expression of sugar-inducible gene 2	*
Chr2:12991601..12991700	AT2G30480	no description	*
Chr2:13028001..13028100	AT2G30580	DREB23interacting protein 2	*
Chr2:1304701..1304800	AT2G04031	Protein of unknown function (DUF784)	78
Chr2:13055001..13055100	AT2G30650	ATP-dependent caseinolytic (Clp) protease/crotonase family protein	*
Chr2:13079501..13079600	AT2G30695	no description	*
Chr2:13087701..13087800	AT2G30710	Ypt/Rab-GAP domain of gyp1p superfamily protein	*
Chr2:13093401..13093500	AT2G30730	Protein kinase superfamily protein	*
Chr2:13098101..13098200	AT2G30740	Protein kinase superfamily protein	*
Chr2:13118501..13118600	AT2G30780	Tetratricopeptide repeat (TPR)-like superfamily protein	*
Chr2:13124201..13124300	AT2G30800	helicase in vascular tissue and tapetum	*
Chr2:13154901..13155000	AT2G30910	actin-related protein C1A	*
Chr2:13184101..13184400	AT2G30980	SHAGGY-related protein kinase dZeta	*
Chr2:13189201..13189300	AT2G30990	Protein of unknown function (DUF688)	*
Chr2:13195201..13195300	AT2G31010	Protein kinase superfamily protein	*
Chr2:13216301..13216400	AT2G31060	elongation factor family protein	*
Chr2:13273901..13274000	AT2G31150	ATP binding	*
Chr2:13284101..13284300	AT2G31170	Cysteinyl-tRNA synthetase, class Ia family protein	*
Chr2:13299801..13300300	AT2G31215	basic helix-loop-helix (bHLH) DN3binding superfamily protein	493
Chr2:13317601..13317700	AT2G31240	Tetratricopeptide repeat (TPR)-like superfamily protein	*
Chr2:13323301..13323400	AT2G31260	autophagy 9 (APG9)	*
Chr2:13344901..13345000	AT2G31290	Ubiquitin carboxyl-terminal hydrolase family protein	*
Chr2:13348701..13349000	AT2G31300	actin-related protein C1B	*
Chr2:1335001..1335100	AT2G04040	MATE efflux family protein	*
Chr2:13358601..13358700	AT2G31320	poly(ADP-ribose) polymerase 2	*
Chr2:13388901..13389000	AT2G31400	genomes uncoupled 1	*
Chr2:13402801..13402900	AT2G31450	DNA glycosylase superfamily protein	*
Chr2:13417301..13417400	AT2G31510	IBR domain-containing protein	*
Chr2:1342801..1343400	AT2G04060	glycosyl hydrolase family 35 protein	*
Chr2:13457801..13457900	AT2G31650	homologue of trithorax	*
Chr2:13466701..13466800	AT2G31660	ARM repeat superfamily protein	*
Chr2:13492801..13492900	AT2G31740	S-adenosyl-L-methionine-dependent methyltransferases superfamily protein	*
Chr2:13525301..13525400	AT2G31810	ACT domain-containing small subunit of acetolactate synthase protein	*
Chr2:13532201..13532300	AT2G31820	Ankyrin repeat family protein	*
Chr2:1353501..1353700	AT2G04066	MATE efflux family protein	16
Chr2:1353501..1353700	AT2G04070	MATE efflux family protein	55
Chr2:13551301..13551400	AT2G31870	Poly (ADP-ribose) glycohydrolase (PARG)	*
Chr2:13561601..13561700	AT2G31900	myosin-like protein XIF	*
Chr2:13561601..13561700	AT2G31902	no description	*
Chr2:13591601..13591700	AT2G31960	glucan synthase-like 3	*
Chr2:13606201..13606300	AT2G31970	DNA repair-recombination protein (RAD50)	*
Chr2:13616301..13616600	AT2G32000	DNA topoisomerase, type IA, core	*
Chr2:1362501..1362600	AT2G04090	MATE efflux family protein	53
Chr2:13627201..13627300	AT2G32010	CVP2 like 1	*
Chr2:13637401..13637500	AT2G32040	Major facilitator superfamily protein	*
Chr2:13680001..13680100	AT2G32230	proteinaceous RNase P 1	*
Chr2:13688701..13688800	AT2G32240	no description	*
Chr2:13694601..13694700	AT2G32250	FAR1-related sequence 2	*
Chr2:13721401..13721500	AT2G32295	EXS (ERD1/XPR1/SYG1) family protein	*
Chr2:13730901..13731100	AT2G32320	tRNAHis guanylyltransferase	*
Chr2:13749601..13749700	AT2G32390	glutamate receptor 3.5	*
Chr2:13773301..13773400	AT2G32430	Galactosyltransferase family protein	*
Chr2:13779801..13780100	AT2G32450	Calcium-binding tetratricopeptide family protein	*
Chr2:13832001..13832100	AT2G32590	no description	*
Chr2:13843501..13843600	AT2G32620	cellulose synthase-like B	*
Chr2:13866201..13866400	AT2G32698	no description	195
Chr2:13867601..13867700	AT2G32700	LEUNIG_homolog	*
Chr2:13882701..13882800	AT2G32730	26S proteasome regulatory complex, non-ATPase subcomplex, Rpn2/Psmd1 subunit	*
Chr2:13892901..13893000	AT2G32760	no description	*
Chr2:13933101..13933200	AT2G32840	proline-rich family protein	*
Chr2:13936701..13937200	AT2G32850	Protein kinase superfamily protein	*
Chr2:13956501..13956600	AT2G32900	centromere/kinetochore protein, putative (ZW10)	*
Chr2:13960301..13960400	AT2G32910	DCD (Development and Cell Death) domain protein	*
Chr2:13963101..13963200	AT2G32920	PDI-like 2-3	*
Chr2:13975101..13975200	AT2G32940	Argonaute family protein	*
Chr2:13979201..13979300	AT2G32950	Transducin/WD40 repeat-like superfamily protein	*
Chr2:13994301..13994400	AT2G32970	no description	*
Chr2:13998301..13998500	AT2G32980	no description	*
Chr2:14022701..14022800	AT2G33050	receptor like protein 26	*
Chr2:14022701..14022800	AT2G33051	no description	*
Chr2:14026801..14026900	AT2G33060	receptor like protein 27	*
Chr2:14048201..14048300	AT2G33150	peroxisomal 3-ketoacyl-CoA thiolase 3	*
Chr2:140501..140600	AT2G01270	quiescin-sulfhydryl oxidase 2	*
Chr2:14062801..14063000	AT2G33175	no description	*
Chr2:14075701..14075900	AT2G33210	heat shock protein 60-2	*
Chr2:14088101..14088200	AT2G33240	myosin XI D	*
Chr2:14141301..14141400	AT2G33360	Protein of unknown function (DUF3527)	*
Chr2:14145101..14145500	AT2G33380	Caleosin-related family protein	*
Chr2:14167201..14167500	AT2G33435	RN3binding (RRM/RBD/RNP motifs) family protein	*
Chr2:14171101..14171300	AT2G33440	RN3binding (RRM/RBD/RNP motifs) family protein	*
Chr2:1417501..1417600	AT2G04170	TRAF-like family protein	*
Chr2:14184501..14184600	AT2G33490	hydroxyproline-rich glycoprotein family protein	*
Chr2:14206701..14206800	AT2G33540	C-terminal domain phosphatase-like 3	*
Chr2:14230101..14230400	AT2G33610	switch subunit 3	*
Chr2:14237001..14237100	AT2G33620	AT hook motif DN3binding family protein	118
Chr2:14237001..14237100	AT2G33630	NAD(P)-binding Rossmann-fold superfamily protein	*
Chr2:14240501..14240600	AT2G33640	DHHC-type zinc finger family protein	*
Chr2:14277001..14277100	AT2G33760	Pentatricopeptide repeat (PPR) superfamily protein	*
Chr2:14279701..14279800	AT2G33770	phosphate 2	*
Chr2:14306701..14306800	AT2G33820	Mitochondrial substrate carrier family protein	*
Chr2:14311601..14311700	AT2G33835	Zinc finger C-x8-C-x5-C-x3-H type family protein	87
Chr2:14319301..14319400	AT2G33845	Nucleic acid-binding, Ov_5fold-like protein	88
Chr2:14319301..14319400	AT2G33847	no description	*
Chr2:14352601..14352700	AT2G33980	nudix hydrolase homolog 22	*
Chr2:14353901..14354000	AT2G33940	no description	98
Chr2:14371801..14371900	AT2G34020	Calcium-binding EF-hand family protein	*
Chr2:14379701..14379800	AT2G34040	Apoptosis inhibitory protein 5 (API5)	*
Chr2:14392901..14393100	AT2G34080	Cysteine proteinases superfamily protein	81
Chr2:14392901..14393100	AT2G34110	no description	*
Chr2:14396801..14396900	AT2G34090	maternal effect embryo arrest 18	*
Chr2:14402201..14402300	AT2G34100	no description	*
Chr2:14405101..14405400	AT2G34120	Cytochrome C oxidase polypeptide VIB family protein	61
Chr2:14429501..14429600	AT2G34170	Protein of unknown function (DUF688)	*
Chr2:14460201..14460300	AT2G34240	Protein with domains of unknown function DUF627 and DUF632	*
Chr2:1446501..1446900	AT2G04220	Plant protein of unknown function (DUF868)	6
Chr2:1446501..1446900	AT2G04230	FBD, F-box and Leucine Rich Repeat domains containing protein	36
Chr2:14478401..14478500	AT2G34310	no description	*
Chr2:14502601..14502700	AT2G34357	ARM repeat superfamily protein	*
Chr2:14527301..14527400	AT2G34440	AGAMOUS-like 29	*
Chr2:1454601..1454700	AT2G04235	no description	*
Chr2:14550001..14550100	AT2G34530	no description	*
Chr2:14569301..14569400	AT2G34590	Transketolase family protein	*
Chr2:14583501..14583600	AT2G34640	plastid transcriptionally active 12	*
Chr2:14613701..14613800	AT2G34670	Protein of unknown function (DUF630 and DUF632)	*
Chr2:14622001..14622100	AT2G34680	Outer arm dynein light chain 1 protein	*
Chr2:14632201..14632400	AT2G34690	Glycolipid transfer protein (GLTP) family protein	140
Chr2:14641001..14641100	AT2G34710	Homeobox-leucine zipper family protein / lipid-binding START domain-containing protein	*
Chr2:14657301..14657500	AT2G34730	myosin heavy chain-related	*
Chr2:14675801..14676400	AT2G34790	FAD-binding Berberine family protein	*
Chr2:14716301..14716600	AT2G34880	Transcription factor jumonji (jmj) family protein / zinc finger (C5HC2 type) family protein	*
Chr2:14718801..14718900	AT2G34890	CTP synthase family protein	*
Chr2:14744601..14744700	AT2G34960	cationic amino acid transporter 5	*
Chr2:14755701..14755800	AT2G35010	thioredoxin O1	*
Chr2:14759601..14759700	AT2G35020	N-acetylglucosamine-1-phosphate uridylyltransferase 2	*
Chr2:14772001..14772100	AT2G35050	Protein kinase superfamily protein with octicosapeptide/Phox/Bem1p domain	*
Chr2:14776901..14777000	AT2G35060	K+ uptake permease 11	*
Chr2:1477901..1478100	AT2G04270	RNAse E/G-like	*
Chr2:14819601..14819700	AT2G35155	Trypsin family protein	*
Chr2:14846801..14847100	AT2G35250	Protein of Unknown Function (DUF239)	*
Chr2:14859101..14859400	AT2G35280	F-box family protein	22
Chr2:14874401..14874500	AT2G35340	helicase domain-containing protein	*
Chr2:14881601..14881700	AT2G35350	poltergeist like 1	*
Chr2:14896001..14896100	AT2G35390	Phosphoribosyltransferase family protein	*
Chr2:14916001..14916100	AT2G35500	shikimate kinase like 2	*
Chr2:14917001..14917100	AT2G35510	similar to RCD one 1	*
Chr2:14950301..14950400	AT2G35610	xyloglucanase 113	*
Chr2:14962401..14962500	AT2G35620	Leucine-rich repeat protein kinase family protein	*
Chr2:14969701..14969800	AT2G35630	ARM repeat superfamily protein	*
Chr2:1500901..1501300	AT2G04305	Magnesium transporter Cor3like family protein	108
Chr2:15018701..15018800	AT2G35720	DNAJ heat shock N-terminal domain-containing protein	*
Chr2:15025101..15025200	AT2G35738	no description	*
Chr2:15025101..15025200	AT2G35740	nositol transporter 3	*
Chr2:15070301..15070400	AT2G35900	no description	*
Chr2:15079701..15079800	AT2G35920	RNA helicase family protein	*
Chr2:1516501..1516600	AT2G04350	AMP-dependent synthetase and ligase family protein	*
Chr2:15174101..15174300	AT2G36180	EF hand calcium-binding protein family	115
Chr2:15182101..15182200	AT2G36200	P-loop containing nucleoside triphosphate hydrolases superfamily protein	*
Chr2:1520001..1520100	AT2G04360	no description	*
Chr2:1523401..1523700	AT2G04370	no description	63
Chr2:15241001..15241100	AT2G36350	Protein kinase superfamily protein	*
Chr2:15250801..15250900	AT2G36370	ubiquitin-protein ligases	*
Chr2:15261401..15261500	AT2G36380	pleiotropic drug resistance 6	*
Chr2:15266201..15266300	AT2G36390	starch branching enzyme 2.1	*
Chr2:1528001..1528100	AT2G04390	Ribosomal S17 family protein	*
Chr2:15303301..15303400	AT2G36480	ENTH/VHS family protein	*
Chr2:15331601..15331700	AT2G36560	AT hook motif DN3binding family protein	*
Chr2:15340501..15340600	AT2G36580	Pyruvate kinase family protein	*
Chr2:15343801..15343900	AT2G36590	proline transporter 3	*
Chr2:15350801..15350900	AT2G36620	ribosomal protein L24	*
Chr2:1536301..1536400	AT2G04420	Polynucleotidyl transferase, ribonuclease H-like superfamily protein	51
Chr2:1537501..1537700	AT2G04425	low-molecular-weight cysteine-rich 82	3
Chr2:15389601..15390200	AT2G36710	Pectin lyase-like superfamily protein	*
Chr2:15395101..15395300	AT2G36720	Acyl-CoA N-acyltransferase with RING/FYVE/PHD-type zinc finger domain	*
Chr2:1540001..1540100	AT2G04430	nudix hydrolase homolog 5	*
Chr2:15407501..15407600	AT2G36740	sequence-specific DNA binding transcription factors	*
Chr2:15428301..15428400	AT2G36810	ARM repeat superfamily protein	*
Chr2:1543101..1543200	AT2G04450	nudix hydrolase homolog 6	120
Chr2:15457101..15457200	AT2G36850	glucan synthase-like 8	*
Chr2:15472801..15472900	AT2G36870	xyloglucan endotransglucosylase/hydrolase 32	*
Chr2:15506901..15507000	AT2G36910	ATP binding cassette subfamily B1	*
Chr2:15510001..15510100	AT2G36930	zinc finger (C2H2 type) family protein	*
Chr2:15532201..15532300	AT2G36980	Tetratricopeptide repeat (TPR)-like superfamily protein	*
Chr2:15537501..15537600	AT2G36990	RNApolymerase sigma-subunit F	*
Chr2:15548301..15548400	AT2G37020	Translin family protein	*
Chr2:155701..155800	AT2G01320	ABC-2 type transporter family protein	*
Chr2:15572601..15572700	AT2G37050	Leucine-rich repeat protein kinase family protein	*
Chr2:15579901..15580000	AT2G37070	no description	*
Chr2:15595101..15595200	AT2G37120	S1F3like DNA-binding protein	140
Chr2:15609701..15609800	AT2G37160	Transducin/WD40 repeat-like superfamily protein	*
[truncated: 4,168 more rows]

## Sheet: CG-hypo TEs
DOMAIN ELT_NAME ANNOTATION DISTANCE POSITION	ELT_NAME	ANNOTATION	DISTANCE
Chr1:10008401..10008500	QTE_CT00010984_ATHPOGON3	AT1TE32275	*
Chr1:10008701..10008900	QTE_CT00017556_ATREP4	AT1TE32280	*
Chr1:10021801..10022100	QTE_CT00011817_ATREP2	AT1TE32325	164
Chr1:10021801..10022100	QTE_CT00030564_ATREP11	AT1TE32330	*
Chr1:10025501..10025700	QTE_CT00026167_LIMPET1	AT1TE32340	35
Chr1:10060701..10060900	QTE_CT00020396_RP1_AT	AT1TE32455	175
Chr1:10060701..10060900	QTE_CT00027342_HELITRONY1D	AT1TE32450	82
Chr1:10063201..10063300	QTE_CT00022492_ATLINE1_3A	AT1TE32460	56
Chr1:10085801..10085900	QTE_CT00011202_ATREP10D	AT1TE32530	*
Chr1:10114601..10115400	QTE_CT00017132_ATMUNX1	AT1TE32625	*
Chr1:10123601..10123700	QTE_CT00007387_ATREP15	AT1TE32655	*
Chr1:10123601..10123700	QTE_CT00012851_ATREP9	AT1TE32650	97
Chr1:10152701..10152800	QTE_CT00002943_VANDAL1	AT1TE32755	27
Chr1:10152701..10152800	QTE_CT00031391_VANDAL1N1	AT1TE32750	*
Chr1:10155501..10155900	QTE_CT00003884_VANDAL1N1	AT1TE32765	*
Chr1:10155501..10155900	QTE_CT00030491_VANDAL1N1	AT1TE32770	*
Chr1:10159001..10159600	QTE_CT00006015_ATREP11A	AT1TE32785	*
Chr1:10159001..10159600	QTE_CT00029855_ATREP11	AT1TE32780	87
Chr1:10161801..10161900	QTE_CT00013492_ATREP11	AT1TE32800	*
Chr1:10161801..10161900	QTE_CT00022183_ATREP11	AT1TE32805	33
Chr1:10167601..10167700	QTE_CT00021884_ATGP2	AT1TE32815	98
Chr1:10196401..10196600	QTE_CT00010046_HELITRONY1D	AT1TE32905	*
Chr1:10221201..10221300	QTE_CT00020127_ATSINE2A	AT1TE32990	78
Chr1:10222101..10222300	QTE_CT00011106_ATREP3	AT1TE32995	*
Chr1:10222101..10222300	QTE_CT00017063_ATREP1	AT1TE33000	89
Chr1:10239901..10240100	QTE_CT00007884_ATREP1	AT1TE33075	*
Chr1:10239901..10240100	QTE_CT00010817_ATREP1	AT1TE33080	96
Chr1:10239901..10240100	QTE_CT00015604_ATREP5	AT1TE33085	140
Chr1:10314501..10314700	QTE_CT00010049_ATHPOGON3	AT1TE33340	26
Chr1:10314501..10314700	QTE_CT00028386_BRODYAGA2	AT1TE33335	51
Chr1:10314501..10314700	QTE_CT00029665_ATREP11	AT1TE33330	*
Chr1:10347101..10347200	QTE_CT00014057_VANDAL5	AT1TE33450	89
Chr1:10349301..10349400	QTE_CT00024673_VANDAL5	AT1TE33465	52
Chr1:10359201..10359300	QTE_CT00000548_TA11	AT1TE33490	*
Chr1:10383301..10383400	QTE_CT00008847_ATREP3	AT1TE33550	70
Chr1:10383701..10383800	QTE_CT00021834_ATREP10A	AT1TE33555	*
Chr1:10421201..10421800	QTE_CT00015814_ATLINE1_2	AT1TE33670	*
Chr1:10443301..10443400	QTE_CT00014274_BRODYAGA2	AT1TE33745	*
Chr1:10443901..10444200	QTE_CT00026501_RathE1_cons	AT1TE33750	*
Chr1:10490701..10490800	QTE_CT00008848_ATHPOGON3	AT1TE33905	*
Chr1:10491001..10491200	QTE_CT00016805_HELITRONY3	AT1TE33910	78
Chr1:10497801..10497900	QTE_CT00022968_ATREP16	AT1TE33920	82
Chr1:10497801..10497900	QTE_CT00026812_ATREP16	AT1TE33925	54
Chr1:10526901..10527000	QTE_CT00000821_HELITRONY3	AT1TE34015	*
Chr1:10529501..10529600	QTE_CT00001100_HELITRONY3	AT1TE34020	96
Chr1:10554501..10554700	QTE_CT00011633_ATHPOGON1	AT1TE34125	*
Chr1:10554501..10554700	QTE_CT00015193_ATREP4	AT1TE34120	23
Chr1:10568801..10569100	QTE_CT00004575_ATREP6	AT1TE34170	*
Chr1:10570201..10570400	QTE_CT00019763_ATLINE1_5	AT1TE34180	*
Chr1:10579401..10579500	QTE_CT00004880_ATREP1	AT1TE34215	*
Chr1:10591401..10591500	QTE_CT00011377_ATREP2	AT1TE34255	*
Chr1:10591401..10591500	QTE_CT00022636_ATREP2A	AT1TE34250	32
Chr1:10594001..10594100	QTE_CT00004031_ATREP7	AT1TE34275	18
Chr1:10594001..10594100	QTE_CT00006877_ATREP3	AT1TE34270	*
Chr1:10595401..10595500	QTE_CT00017570_HELITRONY1E	AT1TE34280	105
Chr1:10598201..10598300	QTE_CT00009202_ATREP13	AT1TE34300	*
Chr1:10598201..10598300	QTE_CT00013421_HELITRONY3	AT1TE34295	*
Chr1:10605101..10605200	QTE_CT00002176_ATENSPM10	AT1TE34315	115
Chr1:10605101..10605200	QTE_CT00002834_ATENSPM10	AT1TE34320	91
Chr1:10624301..10624400	QTE_CT00004580_HELITRONY3	AT1TE34365	*
Chr1:10646601..10646900	QTE_CT00007367_ATREP15	AT1TE34435	*
Chr1:10652601..10652800	QTE_CT00005048_ATREP11	AT1TE34445	*
Chr1:10654401..10654600	QTE_CT00013297_ATREP11	AT1TE34450	*
Chr1:10666101..10666200	QTE_CT00025617_HELITRONY3A	AT1TE34475	84
Chr1:10778501..10778800	QTE_CT00012276_ATREP15	AT1TE34825	217
Chr1:10778501..10778800	QTE_CT00014049_HELITRONY1A	AT1TE34820	81
Chr1:10803101..10803200	QTE_CT00007444_AT9NMU1	AT1TE34895	*
Chr1:10803101..10803200	QTE_CT00031383_AT9NMU1	AT1TE34900	142
Chr1:10852901..10853000	QTE_CT00010603_ATREP2	AT1TE35060	*
Chr1:10867001..10867200	QTE_CT00010930_ATREP13	AT1TE35105	111
Chr1:10867001..10867200	QTE_CT00013729_ATREP10D	AT1TE35100	*
Chr1:10913501..10913900	QTE_CT00018683_ATLINE1_3A	AT1TE35245	292
Chr1:10930101..10930200	QTE_CT00008738_VANDAL8	AT1TE35305	*
Chr1:10931901..10932300	QTE_CT00012800_TNAT1A	AT1TE35325	151
Chr1:10931901..10932300	QTE_CT00012914_TNAT1A	AT1TE35320	*
Chr1:10931901..10932300	QTE_CT00017049_BRODYAGA1A	AT1TE35310	8
Chr1:10931901..10932300	QTE_CT00027410_ATREP3	AT1TE35315	42
Chr1:10949901..10950000	QTE_CT00007289_ATREP3	AT1TE35380	*
Chr1:10983301..10983500	QTE_CT00009427_ATGP1	AT1TE35465	*
Chr1:11019601..11019700	QTE_CT00009058_ATHPOGON1	AT1TE35590	*
Chr1:11019601..11019700	QTE_CT00018144_ATREP10D	AT1TE35585	130
Chr1:11027601..11028000	QTE_CT00014235_ATREP3	AT1TE35625	28
Chr1:11027601..11028000	QTE_CT00015010_ATHPOGON1	AT1TE35620	*
Chr1:11028901..11029000	QTE_CT00006581_ATREP11	AT1TE35630	*
Chr1:11032201..11032500	QTE_CT00026255_ATREP12	AT1TE35635	108
Chr1:11044701..11045400	QTE_CT00009497_ATREP11	AT1TE35670	535
Chr1:11048501..11048900	QTE_CT00001847_VANDAL2N1	AT1TE35680	203
Chr1:11048501..11048900	QTE_CT00016966_ATLINE1_3A	AT1TE35675	54
Chr1:11088801..11089000	QTE_CT00014462_HELITRONY1D	AT1TE35820	159
Chr1:11088801..11089000	QTE_CT00015051_HELITRONY1D	AT1TE35815	*
Chr1:11088801..11089000	QTE_CT00029136_ATREP10D	AT1TE35810	15
Chr1:11089401..11090200	QTE_CT00015213_ATREP19	AT1TE35825	40
Chr1:11089401..11090200	QTE_CT00026245_ATREP15	AT1TE35830	68
Chr1:11090401..11090600	QTE_CT00025644_ATLINE1_3A	AT1TE35835	94
Chr1:11093801..11094000	QTE_CT00025069_ATHPOGON2	AT1TE35845	100
Chr1:11093801..11094000	QTE_CT00026975_ATHPOGON3	AT1TE35850	98
Chr1:11103201..11103300	QTE_CT00024643_ATHAT1	AT1TE35870	134
Chr1:11125701..11126200	QTE_CT00009862_ATHPOGON2	AT1TE35955	*
Chr1:11125701..11126200	QTE_CT00010648_HELITRONY3	AT1TE35950	2
Chr1:11153501..11154200	QTE_CT00001554_HELITRONY1C	AT1TE36060	*
Chr1:11174301..11174800	QTE_CT00006312_ATREP2A	AT1TE36120	*
Chr1:11174301..11174800	QTE_CT00011373_ATREP10D	AT1TE36115	100
Chr1:11204601..11204700	QTE_CT00022540_RathE1_cons	AT1TE36215	35
Chr1:11209001..11209200	QTE_CT00019708_ATREP11	AT1TE36245	65
Chr1:11212501..11212600	QTE_CT00019958_HELITRON2	AT1TE36255	42
Chr1:11241701..11242000	QTE_CT00018815_ATDNAI27T9A	AT1TE36350	225
Chr1:11241701..11242000	QTE_CT00022142_BRODYAGA2	AT1TE36345	73
Chr1:11283501..11283800	QTE_CT00002628_ATREP15	AT1TE36505	*
Chr1:11283501..11283800	QTE_CT00004202_ATREP10D	AT1TE36485	*
Chr1:11298401..11298500	QTE_CT00006462_ATREP7	AT1TE36550	55
Chr1:11299301..11299500	QTE_CT00028178_ATREP8	AT1TE36555	47
Chr1:11301001..11301700	QTE_CT00025336_ATMUNX1	AT1TE36560	108
Chr1:11301901..11302000	QTE_CT00026401_ATENSPM7	AT1TE36565	130
Chr1:11302201..11302800	QTE_CT00000327_ATENSPM3	AT1TE36570	554
Chr1:11325001..11325100	QTE_CT00005187_HELITRONY3	AT1TE36630	*
Chr1:11334201..11334300	QTE_CT00022883_ATREP8	AT1TE36660	39
Chr1:11351501..11352100	QTE_CT00007664_ATREP10	AT1TE36715	587
Chr1:11368501..11368600	QTE_CT00007500_ATREP10D	AT1TE36775	*
Chr1:11368501..11368600	QTE_CT00027523_HELITRONY3	AT1TE36770	42
Chr1:11385201..11385300	QTE_CT00009471_ATREP3	AT1TE36820	94
Chr1:11407001..11407300	QTE_CT00001235_ATREP5	AT1TE36890	*
Chr1:11452201..11452300	QTE_CT00004774_ATREP11	AT1TE37050	*
Chr1:11486101..11486200	QTE_CT00005840_ATREP3	AT1TE37150	*
Chr1:11489801..11490900	QTE_CT00005578_ATREP8	AT1TE37170	628
Chr1:11489801..11490900	QTE_CT00014893_ATREP6	AT1TE37165	*
Chr1:11491501..11491600	QTE_CT00004350_HELITRONY3	AT1TE37175	*
Chr1:11517501..11517700	QTE_CT00007976_ATREP7	AT1TE37260	*
Chr1:11522601..11522700	QTE_CT00003182_ATREP11	AT1TE37275	*
Chr1:11525701..11525800	QTE_CT00004291_ATREP11	AT1TE37305	*
Chr1:11525701..11525800	QTE_CT00017227_HELITRONY3	AT1TE37300	15
Chr1:11527301..11527500	QTE_CT00005542_ATREP11	AT1TE37310	*
Chr1:11527301..11527500	QTE_CT00031291_ATREP15	AT1TE37315	104
Chr1:11536801..11536900	QTE_CT00026857_ATHATN3	AT1TE37340	6
Chr1:11537101..11537200	QTE_CT00027093_ATCOPIA47	AT1TE37345	86
Chr1:1160201..1160400	QTE_CT00004979_ATREP11A	AT1TE03785	*
Chr1:11611501..11611700	QTE_CT00011700_ATREP15	AT1TE37590	*
Chr1:11617501..11618200	QTE_CT00004529_HELITRONY3	AT1TE37610	497
Chr1:11617501..11618200	QTE_CT00015356_ATREP15	AT1TE37605	*
Chr1:11617501..11618200	QTE_CT00021507_ATREP15	AT1TE37600	32
Chr1:11631901..11632000	QTE_CT00008966_ATREP4	AT1TE37645	*
Chr1:11636901..11637000	QTE_CT00006284_ATREP10D	AT1TE37660	*
Chr1:11643101..11643400	QTE_CT00021397_ATHATN3	AT1TE37680	208
Chr1:11644501..11644600	QTE_CT00023972_RathE1_cons	AT1TE37685	57
Chr1:11648301..11648600	QTE_CT00004042_ATREP7	AT1TE37705	*
Chr1:11648801..11648900	QTE_CT00006873_ATREP10C	AT1TE37710	13
Chr1:11649801..11649900	QTE_CT00018678_HELITRONY1E	AT1TE37715	13
Chr1:11656701..11656800	QTE_CT00011149_ATHPOGON1	AT1TE37735	*
Chr1:11656701..11656800	QTE_CT00011537_ATHPOGON1	AT1TE37740	48
Chr1:11656701..11656800	QTE_CT00015838_ATREP3	AT1TE37745	147
Chr1:11661201..11661600	QTE_CT00021085_ATDNA2T9C	AT1TE37760	79
Chr1:11666401..11666500	QTE_CT00015613_BRODYAGA1A	AT1TE37770	48
Chr1:11669301..11669400	QTE_CT00007364_ATREP1	AT1TE37790	80
Chr1:11669301..11669400	QTE_CT00018036_ATREP15	AT1TE37780	112
Chr1:11669301..11669400	QTE_CT00018945_HELITRONY1D	AT1TE37785	18
Chr1:11692301..11692700	QTE_CT00025241_ATGP3	AT1TE37865	*
Chr1:11692901..11693000	QTE_CT00025242_ATGP3	AT1TE37870	*
Chr1:11693301..11693500	QTE_CT00017369_ATGP3	AT1TE37875	169
Chr1:11706501..11706600	QTE_CT00002255_ATREP5	AT1TE37925	*
Chr1:11706501..11706600	QTE_CT00026156_HELITRONY1A	AT1TE37920	56
Chr1:11711001..11711100	QTE_CT00004391_ATREP11	AT1TE37935	*
Chr1:11711401..11711600	QTE_CT00009401_HELITRONY1E	AT1TE37940	45
Chr1:11721001..11721200	QTE_CT00002580_ATREP4	AT1TE37975	*
Chr1:11722001..11722500	QTE_CT00009638_ATREP10D	AT1TE37985	44
Chr1:11722001..11722500	QTE_CT00015307_HELITRONY3	AT1TE37980	64
Chr1:11732701..11732900	QTE_CT00011930_ATREP2	AT1TE38015	*
Chr1:11732701..11732900	QTE_CT00021807_ATREP10B	AT1TE38020	48
Chr1:11733101..11734400	QTE_CT00022098_HELITRONY2	AT1TE38025	*
Chr1:11736801..11736900	QTE_CT00002146_ATREP3	AT1TE38035	*
Chr1:11752301..11753200	QTE_CT00001835_VANDAL2N1	AT1TE38090	*
Chr1:11782501..11782600	QTE_CT00007270_ATREP15	AT1TE38195	47
Chr1:11782501..11782600	QTE_CT00008103_ATREP14	AT1TE38190	51
Chr1:11782501..11782600	QTE_CT00020094_HELITRONY1E	AT1TE38185	142
Chr1:11783301..11783600	QTE_CT00017370_ATREP10D	AT1TE38200	*
Chr1:11789401..11789600	QTE_CT00000978_ATCOPIA31	AT1TE38210	150
Chr1:11803801..11803900	QTE_CT00011307_ATREP2	AT1TE38245	*
Chr1:11804101..11804200	QTE_CT00020911_HELITRONY3	AT1TE38250	*
Chr1:11805801..11806800	QTE_CT00005462_ATREP3	AT1TE38260	998
Chr1:11818301..11818600	QTE_CT00006010_SIMPLEHAT1	AT1TE38300	*
Chr1:11823801..11824000	QTE_CT00003743_HELITRONY3	AT1TE38315	*
Chr1:11826201..11826700	QTE_CT00012433_HELITRONY1D	AT1TE38325	203
Chr1:11826201..11826700	QTE_CT00028355_ATREP10D	AT1TE38320	*
Chr1:11832101..11832500	QTE_CT00006474_HELITRONY1D	AT1TE38340	*
Chr1:1184901..1185000	QTE_CT00016562_ATHPOGON1	AT1TE03860	30
Chr1:11864301..11864400	QTE_CT00008195_BRODYAGA2	AT1TE38460	*
Chr1:11893201..11893300	QTE_CT00000054_ARNOLD2	AT1TE38530	*
Chr1:11910201..11910300	QTE_CT00015115_ATREP10D	AT1TE38565	55
Chr1:11910201..11910300	QTE_CT00023760_RathE3_cons	AT1TE38560	*
Chr1:11911001..11911200	QTE_CT00006481_ATREP15	AT1TE38570	*
Chr1:11935401..11936000	QTE_CT00008947_ATREP5	AT1TE38630	310
Chr1:1194301..1194500	QTE_CT00008489_ATREP10D	AT1TE03900	155
Chr1:11958201..11959200	QTE_CT00009096_TNAT2A	AT1TE38705	*
Chr1:11958201..11959200	QTE_CT00019040_ATLINE1_2	AT1TE38700	33
Chr1:11979801..11980100	QTE_CT00001684_ATREP4	AT1TE38775	*
Chr1:11991901..11992300	QTE_CT00002630_ATREP15	AT1TE38835	*
Chr1:11998201..11998300	QTE_CT00010085_ATREP10D	AT1TE38860	*
Chr1:11998601..11998700	QTE_CT00022928_ARNOLDY2	AT1TE38865	18
Chr1:12009501..12009800	QTE_CT00017671_ATMUNX1	AT1TE38900	*
Chr1:12012801..12013000	QTE_CT00012023_ATTIR16T3A	AT1TE38915	*
Chr1:12012801..12013000	QTE_CT00016414_HELITRONY3	AT1TE38920	96
Chr1:12014501..12015000	QTE_CT00025386_ATHATN4	AT1TE38930	*
Chr1:12020101..12020200	QTE_CT00001157_ATENSPM1A	AT1TE38940	*
Chr1:12020101..12020200	QTE_CT00007690_ATREP10D	AT1TE38945	28
Chr1:12021601..12021700	QTE_CT00012061_ATREP3	AT1TE38950	*
Chr1:12030601..12030700	QTE_CT00017110_ATLINE2	AT1TE38980	*
Chr1:12032301..12032400	QTE_CT00003642_ATHILA5	AT1TE38985	*
Chr1:12033101..12033200	QTE_CT00003647_ATHILA5	AT1TE38990	6
Chr1:12033101..12033200	QTE_CT00026201_ATHILA5	AT1TE38995	57
Chr1:12038601..12038800	QTE_CT00008213_HELITRONY3	AT1TE39005	*
Chr1:12039201..12039300	QTE_CT00004453_ATREP3	AT1TE39010	21
Chr1:12042201..12042400	QTE_CT00011238_ATLINE2	AT1TE39030	*
Chr1:12042201..12042400	QTE_CT00023402_ATREP5	AT1TE39035	12
Chr1:12062501..12062700	QTE_CT00004298_ATREP3	AT1TE39105	36
Chr1:12062501..12062700	QTE_CT00007988_ATREP10B	AT1TE39100	90
Chr1:12084401..12084600	QTE_CT00013103_ATREP8	AT1TE39165	*
Chr1:12131201..12131400	QTE_CT00009639_ATREP1	AT1TE39335	*
Chr1:12133201..12133400	QTE_CT00026616_RathE1_cons	AT1TE39340	*
Chr1:12136801..12137600	QTE_CT00006373_ATREP14	AT1TE39360	*
Chr1:12136801..12137600	QTE_CT00019114_ATREP11	AT1TE39365	83
Chr1:12142401..12142500	QTE_CT00017885_ATENSPM5	AT1TE39390	*
Chr1:12142401..12142500	QTE_CT00027299_ATENSPM6	AT1TE39385	48
Chr1:12143101..12143200	QTE_CT00006937_ATREP10D	AT1TE39405	21
Chr1:12143101..12143200	QTE_CT00022723_BRODYAGA2	AT1TE39400	77
Chr1:12143101..12143200	QTE_CT00022903_BRODYAGA2	AT1TE39395	84
Chr1:12166901..12167100	QTE_CT00024698_ATGP8	AT1TE39495	118
Chr1:12172501..12172800	QTE_CT00000952_ATENSPM10	AT1TE39515	283
Chr1:12172501..12172800	QTE_CT00001103_ATENSPM10	AT1TE39510	15
Chr1:12183601..12184000	QTE_CT00010723_ATREP2A	AT1TE39535	*
Chr1:12183601..12184000	QTE_CT00029619_VANDAL8	AT1TE39540	78
Chr1:12183601..12184000	QTE_CT00030993_ATREP2A	AT1TE39530	*
Chr1:12185101..12185300	QTE_CT00006539_HELITRONY1D	AT1TE39550	18
Chr1:12185101..12185300	QTE_CT00015003_ATREP5	AT1TE39545	*
Chr1:12231001..12231100	QTE_CT00008915_HELITRON1	AT1TE39720	*
Chr1:12240501..12240600	QTE_CT00008593_ATREP2	AT1TE39755	*
Chr1:12240501..12240600	QTE_CT00031194_ATREP2	AT1TE39750	32
Chr1:12243001..12243100	QTE_CT00014337_ATMU6N1	AT1TE39775	*
Chr1:12264601..12264700	QTE_CT00019697_ATREP11	AT1TE39840	73
Chr1:12264601..12264700	QTE_CT00028808_RathE1_cons	AT1TE39845	25
Chr1:12272001..12272300	QTE_CT00009888_HELITRONY1E	AT1TE39865	*
Chr1:12273001..12273900	QTE_CT00001650_ATCOPIA35	AT1TE39880	640
Chr1:12273001..12273900	QTE_CT00013281_ATREP11	AT1TE39870	24
Chr1:12273001..12273900	QTE_CT00019983_ATREP3	AT1TE39875	245
Chr1:12277501..12277600	QTE_CT00023106_ATDNA12T3_2	AT1TE39890	82
Chr1:12290601..12291100	QTE_CT00007697_ATREP15	AT1TE39940	*
Chr1:12290601..12291100	QTE_CT00027676_ATREP15	AT1TE39945	33
Chr1:12298001..12298500	QTE_CT00009981_HELITRONY1E	AT1TE39975	44
Chr1:12298001..12298500	QTE_CT00019494_ATDNA12T3_2	AT1TE39970	8
Chr1:12299101..12299700	QTE_CT00018290_HELITRONY1B	AT1TE39980	*
Chr1:12299101..12299700	QTE_CT00019641_ATDNA12T3_2	AT1TE39990	*
Chr1:12299101..12299700	QTE_CT00023973_ATDNA12T3_2	AT1TE39985	*
Chr1:12299901..12300200	QTE_CT00009297_HELITRONY1B	AT1TE40000	15
Chr1:12299901..12300200	QTE_CT00016387_HELITRONY1C	AT1TE39995	178
Chr1:12305801..12305900	QTE_CT00003235_HELITRONY3	AT1TE40020	*
Chr1:12305801..12305900	QTE_CT00022320_ATREP10D	AT1TE40015	42
Chr1:12310601..12310700	QTE_CT00011898_BRODYAGA1	AT1TE40030	58
Chr1:12324801..12324900	QTE_CT00006652_ATREP15	AT1TE40075	93
Chr1:12324801..12324900	QTE_CT00030694_ATHPOGON1	AT1TE40070	5
Chr1:12329101..12329200	QTE_CT00002039_ATREP3	AT1TE40090	*
Chr1:12334301..12334400	QTE_CT00000878_HELITRONY3	AT1TE40120	*
Chr1:12362701..12362800	QTE_CT00012137_ATREP13	AT1TE40230	*
Chr1:12364501..12364600	QTE_CT00001687_ATREP3	AT1TE40240	*
Chr1:12380801..12380900	QTE_CT00015239_ATHATN10	AT1TE40280	*
Chr1:12387601..12388100	QTE_CT00015800_ARNOLD4	AT1TE40295	405
Chr1:12387601..12388100	QTE_CT00019910_HELITRONY1B	AT1TE40300	10
Chr1:12389901..12390000	QTE_CT00017865_ATLINE2	AT1TE40305	*
Chr1:12425601..12425700	QTE_CT00006973_HELITRONY1E	AT1TE40415	10
Chr1:12425601..12425700	QTE_CT00007185_ATREP19	AT1TE40410	*
Chr1:12425601..12425700	QTE_CT00027986_HELITRONY1E	AT1TE40405	45
Chr1:12440201..12440300	QTE_CT00008463_HELITRONY1B	AT1TE40465	19
Chr1:12440201..12440300	QTE_CT00009135_ATREP10A	AT1TE40470	79
Chr1:12457701..12458000	QTE_CT00010704_ATREP2A	AT1TE40525	*
Chr1:12457701..12458000	QTE_CT00020610_ATREP1	AT1TE40520	17
Chr1:12466901..12467800	QTE_CT00014418_ATDNA12T3_2	AT1TE40570	35
Chr1:12466901..12467800	QTE_CT00018330_HELITRONY1C	AT1TE40565	*
Chr1:12468701..12469300	QTE_CT00005195_ATREP10D	AT1TE40595	176
Chr1:12468701..12469300	QTE_CT00012985_ATREP10C	AT1TE40590	*
Chr1:12468701..12469300	QTE_CT00024764_ATREP10C	AT1TE40585	*
Chr1:12468701..12469300	QTE_CT00028372_ATCOPIA13	AT1TE40575	33
Chr1:12468701..12469300	QTE_CT00029104_ATREP10B	AT1TE40580	*
Chr1:12470401..12470500	QTE_CT00007946_TAG2	AT1TE40605	83
Chr1:12470401..12470500	QTE_CT00031712_ATREP10B	AT1TE40600	30
Chr1:12475501..12475800	QTE_CT00003984_ATREP10B	AT1TE40615	*
Chr1:12477201..12477500	QTE_CT00004252_VANDALNX2	AT1TE40620	*
Chr1:12481301..12481400	QTE_CT00020787_DT1	AT1TE40630	27
Chr1:12483101..12483400	QTE_CT00009277_HELITRONY1D	AT1TE40635	15
Chr1:12483101..12483400	QTE_CT00014050_ATLINE2	AT1TE40640	*
Chr1:12500001..12500200	QTE_CT00013491_ATREP1	AT1TE40685	*
Chr1:12500401..12500500	QTE_CT00008813_ATHPOGON1	AT1TE40690	*
Chr1:12507001..12507200	QTE_CT00003385_ATREP11	AT1TE40700	*
Chr1:12507001..12507200	QTE_CT00017560_ATREP10B	AT1TE40705	147
Chr1:12508601..12508900	QTE_CT00026759_ATREP10D	AT1TE40710	95
Chr1:12513201..12513300	QTE_CT00012091_ATHILA4A	AT1TE40725	61
Chr1:12513201..12513300	QTE_CT00030023_ATHILA4B_LTR	AT1TE40720	37
Chr1:12517301..12517500	QTE_CT00022929_ATREP12	AT1TE40735	161
Chr1:12525701..12526900	QTE_CT00007331_ATREP11A	AT1TE40770	805
Chr1:12525701..12526900	QTE_CT00016732_ATREP11	AT1TE40775	*
Chr1:12525701..12526900	QTE_CT00018880_ATHATN5	AT1TE40780	14
Chr1:12525701..12526900	QTE_CT00025564_HELITRONY1E	AT1TE40765	124
Chr1:12527101..12527200	QTE_CT00023843_BRODYAGA1A	AT1TE40785	8
Chr1:12527101..12527200	QTE_CT00031493_ATREP3	AT1TE40790	98
Chr1:12527601..12527700	QTE_CT00027737_ATREP11A	AT1TE40795	58
Chr1:12530201..12530300	QTE_CT00009116_ATREP19	AT1TE40800	14
Chr1:12530201..12530300	QTE_CT00019032_HELITRONY1D	AT1TE40805	*
Chr1:12530201..12530300	QTE_CT00023403_RathE3_cons	AT1TE40810	37
Chr1:12548101..12548400	QTE_CT00016290_ATHATN7	AT1TE40870	254
Chr1:12548101..12548400	QTE_CT00017987_HELITRONY1D	AT1TE40865	142
Chr1:12548101..12548400	QTE_CT00030949_ATHATN7	AT1TE40875	*
Chr1:12555101..12555600	QTE_CT00009159_HELITRONY3	AT1TE40900	212
Chr1:12562501..12562600	QTE_CT00002538_ATREP3	AT1TE40925	*
Chr1:12565601..12565700	QTE_CT00016712_TAG3N1	AT1TE40930	71
Chr1:12565601..12565700	QTE_CT00019360_ATDNAI27T9A	AT1TE40935	27
Chr1:12573101..12573400	QTE_CT00020930_LIMPET1	AT1TE40960	138
Chr1:12573101..12573400	QTE_CT00024486_ATDNAI26T9	AT1TE40965	24
Chr1:12574501..12574600	QTE_CT00018907_TAG3N1	AT1TE40975	4
Chr1:12574501..12574600	QTE_CT00025697_LIMPET1	AT1TE40970	94
Chr1:12576801..12576900	QTE_CT00020739_HELITRONY3	AT1TE40985	19
Chr1:12577101..12577200	QTE_CT00014753_ATREP15	AT1TE40990	27
Chr1:12592701..12593100	QTE_CT00018832_LIMPET1	AT1TE41030	115
Chr1:12592701..12593100	QTE_CT00021537_ATDNAI27T9C	AT1TE41025	134
Chr1:12593401..12593500	QTE_CT00019383_ATDNAI27T9A	AT1TE41040	*
Chr1:12593401..12593500	QTE_CT00031494_ATDNAI27T9C	AT1TE41035	90
Chr1:12593801..12593900	QTE_CT00010744_BRODYAGA1A	AT1TE41045	13
Chr1:12594601..12594700	QTE_CT00010946_HELITRONY1E	AT1TE41050	10
Chr1:12594601..12594700	QTE_CT00023073_ATREP3	AT1TE41055	*
Chr1:12603801..12604100	QTE_CT00016238_ATMUN1	AT1TE41080	104
Chr1:12603801..12604100	QTE_CT00019844_ATREP5	AT1TE41090	172
Chr1:12603801..12604100	QTE_CT00025811_ATREP6	AT1TE41095	101
Chr1:12603801..12604100	QTE_CT00031825_ATMUN1	AT1TE41085	*
Chr1:12610801..12611100	QTE_CT00012357_BRODYAGA1A	AT1TE41115	*
Chr1:12614801..12615500	QTE_CT00011000_ATCOPIA30	AT1TE41145	348
Chr1:12614801..12615500	QTE_CT00012779_TNAT2A	AT1TE41140	350
Chr1:12618501..12618800	QTE_CT00004745_ATREP1	AT1TE41170	253
Chr1:12618501..12618800	QTE_CT00006123_ATREP1	AT1TE41165	45
Chr1:12618501..12618800	QTE_CT00022342_ATREP10D	AT1TE41160	21
Chr1:12618501..12618800	QTE_CT00028685_HELITRONY1A	AT1TE41155	67
Chr1:12618501..12618800	QTE_CT00030110_HELITRONY3	AT1TE41150	96
Chr1:12626501..12626600	QTE_CT00001195_ATENSPM1A	AT1TE41230	*
Chr1:12630901..12631100	QTE_CT00026364_ATIS112A	AT1TE41235	*
Chr1:12631701..12632400	QTE_CT00006992_ATREP11A	AT1TE41240	*
Chr1:12633001..12633300	QTE_CT00012168_ATREP1	AT1TE41255	107
Chr1:12633001..12633300	QTE_CT00013413_ATREP15	AT1TE41245	184
Chr1:12633001..12633300	QTE_CT00015214_ATREP3	AT1TE41250	114
Chr1:12636001..12636400	QTE_CT00001936_HELITRONY1B	AT1TE41260	326
Chr1:12636001..12636400	QTE_CT00003264_HELITRONY1B	AT1TE41265	72
Chr1:12636601..12636700	QTE_CT00024716_ATREP3	AT1TE41270	23
Chr1:12640701..12640800	QTE_CT00003917_ATCOPIA15	AT1TE41280	91
Chr1:12645301..12645400	QTE_CT00014250_HELITRON2	AT1TE41290	8
Chr1:12646101..12646200	QTE_CT00020460_HELITRON5	AT1TE41300	49
Chr1:12646101..12646200	QTE_CT00026122_RathE2_cons	AT1TE41295	*
Chr1:12662701..12662800	QTE_CT00022741_RathE1_cons	AT1TE41340	69
Chr1:12684701..12684900	QTE_CT00000158_VANDAL16	AT1TE41350	*
Chr1:12691201..12691300	QTE_CT00006550_ATREP11	AT1TE41375	*
Chr1:12691201..12691300	QTE_CT00015234_BRODYAGA1A	AT1TE41380	81
Chr1:12691201..12691300	QTE_CT00024605_VANDAL14	AT1TE41385	121
Chr1:12692101..12692700	QTE_CT00021019_VANDAL13	AT1TE41390	*
Chr1:12695301..12695400	QTE_CT00010843_ATREP10D	AT1TE41400	*
Chr1:12699001..12699800	QTE_CT00004224_ATENSPM2	AT1TE41415	69
Chr1:12702301..12702700	QTE_CT00012216_ATREP1	AT1TE41420	234
Chr1:12702301..12702700	QTE_CT00022724_ATDNAI27T9C	AT1TE41425	164
Chr1:12710701..12710800	QTE_CT00019933_ATHILA7	AT1TE41445	*
Chr1:12729301..12729400	QTE_CT00009447_HELITRONY3	AT1TE41465	*
Chr1:12733201..12733300	QTE_CT00019642_ATDNAI27T9A	AT1TE41490	*
Chr1:12733201..12733300	QTE_CT00027659_LIMPET1	AT1TE41495	51
Chr1:12733501..12733800	QTE_CT00010363_LIMPET1	AT1TE41500	*
Chr1:12734101..12735200	QTE_CT00007778_ATREP19	AT1TE41510	89
Chr1:12734101..12735200	QTE_CT00021567_ATDNAI27T9C	AT1TE41505	*
Chr1:12738301..12739100	QTE_CT00003778_BRODYAGA1A	AT1TE41525	787
Chr1:12738301..12739100	QTE_CT00015982_BRODYAGA1	AT1TE41520	11
Chr1:12738301..12739100	QTE_CT00030236_BRODYAGA1	AT1TE41515	9
Chr1:12739701..12740000	QTE_CT00025842_BRODYAGA1A	AT1TE41530	78
Chr1:12739701..12740000	QTE_CT00029747_BRODYAGA1	AT1TE41535	5
Chr1:12741701..12742000	QTE_CT00013398_HELITRONY1D	AT1TE41540	146
Chr1:12742301..12742900	QTE_CT00015682_ATREP3	AT1TE41545	84
Chr1:1275901..1276300	QTE_CT00008416_ATREP7	AT1TE04165	*
Chr1:1275901..1276300	QTE_CT00009262_ATREP7	AT1TE04160	107
Chr1:12761101..12762000	QTE_CT00005433_ATDNAI27T9C	AT1TE41585	473
Chr1:12761101..12762000	QTE_CT00008878_ATREP10B	AT1TE41590	396
Chr1:12765401..12765600	QTE_CT00011656_HELITRONY1D	AT1TE41615	23
Chr1:12765401..12765600	QTE_CT00020586_ATREP15	AT1TE41610	71
Chr1:12768701..12768900	QTE_CT00003545_ATREP15	AT1TE41625	47
Chr1:12768701..12768900	QTE_CT00026472_ATREP11	AT1TE41620	67
Chr1:12803401..12804000	QTE_CT00007936_ATREP9	AT1TE41710	270
Chr1:12809501..12809700	QTE_CT00005400_ATREP11	AT1TE41725	49
Chr1:12809501..12809700	QTE_CT00025425_HELITRONY1D	AT1TE41720	*
Chr1:12818401..12818500	QTE_CT00000016_VANDAL5	AT1TE41745	*
Chr1:12844001..12844100	QTE_CT00001407_ATCOPIA36	AT1TE41800	*
Chr1:12849801..12849900	QTE_CT00003321_ATHILA4C	AT1TE41820	140
Chr1:12853901..12854000	QTE_CT00018238_HELITRONY1D	AT1TE41830	29
Chr1:12854501..12854800	QTE_CT00011391_ATHATN7	AT1TE41835	*
Chr1:12854501..12854800	QTE_CT00030378_HELITRONY1A	AT1TE41840	115
Chr1:12855401..12855800	QTE_CT00006602_ATREP3	AT1TE41850	*
Chr1:12856001..12856100	QTE_CT00000612_TA11	AT1TE41860	102
Chr1:12856001..12856100	QTE_CT00031714_ATREP3	AT1TE41855	18
Chr1:12862001..12862500	QTE_CT00007186_ATREP15	AT1TE41865	231
Chr1:1286801..1287000	QTE_CT00015986_ATREP5	AT1TE04205	*
Chr1:12870101..12870500	QTE_CT00023880_ATMU11	AT1TE41890	*
Chr1:12873501..12873700	QTE_CT00001280_ATREP3	AT1TE41905	*
Chr1:12888001..12888200	QTE_CT00026872_TNAT2A	AT1TE41950	56
Chr1:12888701..12888900	QTE_CT00014233_ATHPOGON1	AT1TE41960	120
Chr1:12888701..12888900	QTE_CT00025202_ATLINE1_4	AT1TE41955	*
Chr1:12894701..12895500	QTE_CT00005214_BRODYAGA1	AT1TE41995	183
Chr1:12894701..12895500	QTE_CT00008700_BRODYAGA1A	AT1TE41980	615
Chr1:12894701..12895500	QTE_CT00019547_BRODYAGA1A	AT1TE41985	*
Chr1:12894701..12895500	QTE_CT00023895_BRODYAGA1A	AT1TE41975	14
Chr1:12894701..12895500	QTE_CT00029296_BRODYAGA1	AT1TE41990	*
Chr1:12898401..12899500	QTE_CT00003335_ATREP3	AT1TE42010	1069
Chr1:12898401..12899500	QTE_CT00016567_ATREP17	AT1TE42015	29
Chr1:12899701..12899800	QTE_CT00017653_ATREP17	AT1TE42020	27
Chr1:12899701..12899800	QTE_CT00020827_ATLINE1_5	AT1TE42025	77
Chr1:12900001..12900700	QTE_CT00016653_BRODYAGA1A	AT1TE42035	254
Chr1:12900001..12900700	QTE_CT00018291_ATLANTYS2	AT1TE42030	*
Chr1:12901401..12901700	QTE_CT00026994_ATREP10A	AT1TE42040	54
Chr1:12903401..12903600	QTE_CT00005008_ATREP10A	AT1TE42050	141
Chr1:12903401..12903600	QTE_CT00030565_ATREP3	AT1TE42045	*
Chr1:12904501..12905100	QTE_CT00006705_ATREP4	AT1TE42055	387
Chr1:12904501..12905100	QTE_CT00012809_ATREP10D	AT1TE42060	126
Chr1:12906101..12906200	QTE_CT00026185_ATDNAI27T9A	AT1TE42070	32
Chr1:12906501..12906600	QTE_CT00007071_LIMPET1	AT1TE42080	35
Chr1:12906501..12906600	QTE_CT00031477_LIMPET1	AT1TE42075	*
Chr1:12915101..12915200	QTE_CT00014167_ATREP10D	AT1TE42100	*
Chr1:12918701..12918900	QTE_CT00025368_ATLINE1A	AT1TE42110	71
Chr1:12925501..12925800	QTE_CT00007340_SIMPLEGUY1	AT1TE42140	*
Chr1:12926301..12927100	QTE_CT00019742_ATMU10	AT1TE42150	186
Chr1:12926301..12927100	QTE_CT00022184_ATHILA7	AT1TE42145	*
Chr1:12930001..12930100	QTE_CT00024522_ATCOPIA68	AT1TE42155	32
Chr1:12930401..12930700	QTE_CT00015087_ATREP19	AT1TE42160	78
Chr1:12931801..12932700	QTE_CT00015535_ATMU10	AT1TE42170	*
Chr1:12931801..12932700	QTE_CT00016790_BRODYAGA1A	AT1TE42175	46
Chr1:12931801..12932700	QTE_CT00020224_HELITRONY3	AT1TE42165	68
Chr1:12942101..12942600	QTE_CT00018246_ATSINE4	AT1TE42205	79
Chr1:12942801..12942900	QTE_CT00001156_ATENSPM3	AT1TE42210	75
Chr1:12947001..12947100	QTE_CT00026873_ATENSPM7	AT1TE42215	89
Chr1:12954101..12954200	QTE_CT00022197_ATMU2	AT1TE42235	31
Chr1:12959701..12959800	QTE_CT00015012_ATGP8	AT1TE42250	*
Chr1:12963601..12963700	QTE_CT00018156_ATMUNX1	AT1TE42270	108
Chr1:12963601..12963700	QTE_CT00024740_RathE1_cons	AT1TE42265	*
Chr1:12963601..12963700	QTE_CT00024765_RathE1_cons	AT1TE42260	36
Chr1:12968001..12968200	QTE_CT00013687_HELITRONY3	AT1TE42285	112
Chr1:12968001..12968200	QTE_CT00023154_VANDAL1N1	AT1TE42280	74
Chr1:12968401..12968800	QTE_CT00007246_ARNOLDY1	AT1TE42290	*
Chr1:12976101..12976200	QTE_CT00009239_ATHPOGON1	AT1TE42315	*
Chr1:12976101..12976200	QTE_CT00016842_ATHPOGON3	AT1TE42310	3
Chr1:12980101..12980500	QTE_CT00021086_BRODYAGA1A	AT1TE42335	199
Chr1:12980101..12980500	QTE_CT00021568_BRODYAGA1	AT1TE42330	*
Chr1:12983001..12983100	QTE_CT00025394_BRODYAGA1A	AT1TE42340	56
Chr1:13015401..13015800	QTE_CT00002158_ATREP3	AT1TE42430	*
Chr1:13015401..13015800	QTE_CT00031047_ATREP3	AT1TE42425	75
Chr1:13024201..13024300	QTE_CT00026786_BRODYAGA2	AT1TE42475	77
Chr1:13027801..13028300	QTE_CT00019959_ATCOPIA95	AT1TE42490	140
Chr1:13027801..13028300	QTE_CT00022470_ATCOPIA95	AT1TE42485	136
Chr1:13030301..13030500	QTE_CT00022659_ATLINE1A	AT1TE42500	167
Chr1:13036801..13037100	QTE_CT00012198_HELITRONY3	AT1TE42540	80
Chr1:13036801..13037100	QTE_CT00012395_TNAT1A	AT1TE42550	283
Chr1:13036801..13037100	QTE_CT00012951_TNAT1A	AT1TE42545	15
Chr1:13039501..13039600	QTE_CT00025426_RathE1_cons	AT1TE42560	83
Chr1:13043301..13043900	QTE_CT00004944_ATREP11	AT1TE42575	11
Chr1:13043301..13043900	QTE_CT00005259_ATREP10D	AT1TE42570	253
Chr1:13049901..13050000	QTE_CT00020095_ATMUNX1	AT1TE42600	*
Chr1:13055501..13055600	QTE_CT00011937_ATHAT1	AT1TE42620	32
Chr1:13055501..13055600	QTE_CT00017284_ATHAT1	AT1TE42615	*
Chr1:13057301..13057400	QTE_CT00003480_HELITRONY3	AT1TE42630	*
Chr1:13059201..13059300	QTE_CT00001827_ATREP3	AT1TE42635	*
Chr1:13064001..13064300	QTE_CT00003894_ATREP11	AT1TE42660	*
Chr1:13065001..13065200	QTE_CT00019084_ATREP15	AT1TE42665	103
Chr1:13067801..13069400	QTE_CT00008233_ATLINE1A	AT1TE42670	827
Chr1:13069701..13069800	QTE_CT00007166_HELITRONY1A	AT1TE42680	50
Chr1:13069701..13069800	QTE_CT00031137_ATREP5	AT1TE42675	*
Chr1:13075801..13075900	QTE_CT00006803_ATREP15	AT1TE42700	*
Chr1:13080301..13080400	QTE_CT00011657_ATREP11A	AT1TE42710	17
Chr1:13080701..13081400	QTE_CT00014625_ATREP11A	AT1TE42715	*
Chr1:13080701..13081400	QTE_CT00022618_ATREP11	AT1TE42720	*
Chr1:13081901..13082200	QTE_CT00022520_ATLINE1_2	AT1TE42725	193
Chr1:13085301..13085900	QTE_CT00014767_BRODYAGA1A	AT1TE42740	31
Chr1:13085301..13085900	QTE_CT00025356_ATCOPIA68	AT1TE42735	*
Chr1:13086401..13086900	QTE_CT00012484_ATREP3	AT1TE42745	152
Chr1:13087201..13087400	QTE_CT00006413_SIMPLEHAT2	AT1TE42750	15
Chr1:13088601..13088700	QTE_CT00003657_HELITRONY3	AT1TE42755	*
Chr1:13097301..13097500	QTE_CT00009290_ATHPOGON2	AT1TE42790	68
Chr1:13097301..13097500	QTE_CT00024913_ATHPOGON1	AT1TE42780	95
Chr1:13097301..13097500	QTE_CT00026083_ATHPOGON2	AT1TE42785	*
Chr1:13103701..13103800	QTE_CT00011835_ATREP1	AT1TE42810	*
Chr1:13103701..13103800	QTE_CT00031847_HELITRONY3	AT1TE42805	89
Chr1:13107401..13108100	QTE_CT00012434_HELITRONY3	AT1TE42820	198
Chr1:13108501..13109200	QTE_CT00022563_VANDAL17	AT1TE42825	*
Chr1:13114501..13114600	QTE_CT00012146_BOMZH1	AT1TE42835	*
Chr1:13114801..13114900	QTE_CT00012961_BRODYAGA1	AT1TE42840	65
Chr1:13119401..13119500	QTE_CT00007691_ATLINEIII	AT1TE42850	*
Chr1:13121401..13121900	QTE_CT00014463_ATCOPIA71	AT1TE42865	334
Chr1:13121401..13121900	QTE_CT00025243_ATCOPIA71	AT1TE42855	24
Chr1:13121401..13121900	QTE_CT00028026_ATLINE1_3A	AT1TE42860	*
Chr1:13126901..13128100	QTE_CT00003628_ATREP15	AT1TE42880	28
Chr1:13126901..13128100	QTE_CT00012277_ATSINE2A	AT1TE42875	*
Chr1:13129901..13130500	QTE_CT00008739_BRODYAGA2	AT1TE42885	133
Chr1:13136301..13136400	QTE_CT00000269_ATENSPM5	AT1TE42890	*
Chr1:13148401..13149000	QTE_CT00027254_ATDNA12T3_2	AT1TE42910	106
Chr1:13149801..13149900	QTE_CT00009630_ATDNA12T3_2	AT1TE42915	*
Chr1:13151301..13151500	QTE_CT00016124_ATMU10	AT1TE42925	175
Chr1:13152001..13152100	QTE_CT00006405_SIMPLEHAT1	AT1TE42930	*
Chr1:13155801..13155900	QTE_CT00009363_ATREP10	AT1TE42935	*
Chr1:13160801..13161800	QTE_CT00004171_ATREP4	AT1TE42950	374
Chr1:13160801..13161800	QTE_CT00005560_HELITRONY3	AT1TE42945	624
Chr1:13162701..13162800	QTE_CT00018412_ATREP10D	AT1TE42955	69
Chr1:13165001..13165200	QTE_CT00009282_ATHPOGON3	AT1TE42965	*
Chr1:13171201..13171400	QTE_CT00006557_ATDNA2T9C	AT1TE42995	19
Chr1:13171201..13171400	QTE_CT00025496_ATREP3	AT1TE42990	*
Chr1:13171201..13171400	QTE_CT00028387_ATREP3	AT1TE42985	*
Chr1:13172901..13173400	QTE_CT00000592_VANDAL14	AT1TE43010	474
Chr1:13172901..13173400	QTE_CT00028476_VANDAL13	AT1TE43005	24
Chr1:13192501..13192600	QTE_CT00000772_VANDAL14	AT1TE43050	142
Chr1:13198501..13198800	QTE_CT00007456_ATREP4	AT1TE43070	*
Chr1:13198501..13198800	QTE_CT00007575_ATREP4	AT1TE43075	147
Chr1:13199001..13199400	QTE_CT00011363_HARBINGER	AT1TE43080	322
Chr1:13199601..13199700	QTE_CT00004539_HELITRONY1D	AT1TE43085	129
Chr1:13201201..13201300	QTE_CT00020133_HELITRONY1E	AT1TE43090	41
Chr1:13204401..13204800	QTE_CT00003853_HELITRONY3	AT1TE43115	*
Chr1:13211301..13211700	QTE_CT00011502_HELITRONY1C	AT1TE43140	367
Chr1:13211301..13211700	QTE_CT00014777_ATREP10A	AT1TE43135	31
Chr1:13212001..13212100	QTE_CT00003562_ATREP3	AT1TE43145	*
Chr1:13213901..13214000	QTE_CT00011802_HELITRONY1C	AT1TE43150	*
Chr1:13215301..13215600	QTE_CT00006126_ATREP8	AT1TE43170	*
Chr1:13216101..13216200	QTE_CT00029937_META1	AT1TE43175	9
Chr1:13220401..13220600	QTE_CT00016318_ATREP15	AT1TE43190	31
Chr1:13220401..13220600	QTE_CT00018489_HELITRONY1D	AT1TE43195	167
Chr1:13234301..13234600	QTE_CT00000932_ROMANIAT5	AT1TE43225	*
Chr1:13236401..13236500	QTE_CT00008307_HELITRONY1D	AT1TE43240	142
Chr1:13236401..13236500	QTE_CT00009040_ATREP10B	AT1TE43235	50
Chr1:13236401..13236500	QTE_CT00018200_ATREP15	AT1TE43230	*
Chr1:13237801..13237900	QTE_CT00018630_VANDAL2N1	AT1TE43245	6
Chr1:13238101..13238500	QTE_CT00014152_VANDAL2N1	AT1TE43250	354
Chr1:13238101..13238500	QTE_CT00025936_VANDAL2	AT1TE43255	*
Chr1:13238101..13238500	QTE_CT00026256_VANDAL1N1	AT1TE43260	24
Chr1:13240601..13240800	QTE_CT00012681_HELITRONY3	AT1TE43275	54
Chr1:13240601..13240800	QTE_CT00026365_VANDAL1N1	AT1TE43270	40
Chr1:13244301..13245100	QTE_CT00021785_ATREP10D	AT1TE43290	20
Chr1:13245601..13245700	QTE_CT00002588_ATREP4	AT1TE43295	*
Chr1:13246901..13247300	QTE_CT00027019_ATREP10B	AT1TE43300	117
Chr1:13247501..13247600	QTE_CT00001994_ATHAT10	AT1TE43305	58
Chr1:13250501..13251900	QTE_CT00005568_ATREP10D	AT1TE43315	34
Chr1:13250501..13251900	QTE_CT00022800_ATHAT10	AT1TE43310	55
Chr1:13256401..13256600	QTE_CT00007100_ATREP10D	AT1TE43320	*
Chr1:13256901..13257000	QTE_CT00015926_ATLINE1A	AT1TE43325	*
Chr1:13260601..13261300	QTE_CT00002011_ATREP3	AT1TE43350	348
Chr1:13260601..13261300	QTE_CT00010851_ATREP10D	AT1TE43340	212
Chr1:13260601..13261300	QTE_CT00020423_HELITRONY3	AT1TE43345	*
Chr1:13263801..13263900	QTE_CT00000077_VANDAL9	AT1TE43355	*
Chr1:13278801..13279100	QTE_CT00020587_ATMU2	AT1TE43360	231
Chr1:13283601..13284200	QTE_CT00023526_VANDAL14	AT1TE43370	103
Chr1:13284401..13284500	QTE_CT00022306_VANDAL13	AT1TE43375	12
Chr1:13285001..13285300	QTE_CT00014792_VANDAL13	AT1TE43380	39
Chr1:13285001..13285300	QTE_CT00031827_VANDAL13	AT1TE43385	99
Chr1:13291401..13291700	QTE_CT00018292_ATCOPIA28	AT1TE43395	28
Chr1:13291401..13291700	QTE_CT00018788_ROMANIAT5	AT1TE43400	195
Chr1:13292001..13292200	QTE_CT00027370_META1	AT1TE43405	13
Chr1:13297101..13297200	QTE_CT00028094_ATGP8	AT1TE43435	71
Chr1:13301601..13301800	QTE_CT00002191_ATHILA4	AT1TE43445	18
Chr1:13301601..13301800	QTE_CT00012069_ATCOPIA28	AT1TE43455	170
Chr1:13301601..13301800	QTE_CT00030521_ATHILA4C	AT1TE43450	28
Chr1:13302001..13302600	QTE_CT00008748_ROMANIAT5	AT1TE43460	94
Chr1:13302801..13302900	QTE_CT00031436_ROMANIAT5	AT1TE43465	27
Chr1:13303301..13303400	QTE_CT00020551_META1	AT1TE43470	76
Chr1:13303301..13303400	QTE_CT00026111_META1	AT1TE43475	22
Chr1:13304001..13304400	QTE_CT00018730_ATCOPIA28	AT1TE43480	27
Chr1:13304701..13305400	QTE_CT00012556_ATREP15	AT1TE43495	33
Chr1:13304701..13305400	QTE_CT00017253_ATCOPIA29	AT1TE43490	172
Chr1:13304701..13305400	QTE_CT00027094_META1	AT1TE43485	*
Chr1:13310701..13311500	QTE_CT00007701_ROMANIAT5	AT1TE43510	97
Chr1:13310701..13311500	QTE_CT00013610_ATCOPIA29	AT1TE43505	*
Chr1:13323901..13324000	QTE_CT00019341_ATMU6	AT1TE43580	60
Chr1:13323901..13324000	QTE_CT00029725_ATMU6	AT1TE43575	38
Chr1:13337201..13337300	QTE_CT00001907_ATGP3	AT1TE43605	*
Chr1:13342401..13342600	QTE_CT00020979_VANDAL3	AT1TE43610	74
Chr1:13343401..13343500	QTE_CT00011179_ATHATN10	AT1TE43615	39
Chr1:13346401..13346500	QTE_CT00003255_HELITRONY1D	AT1TE43635	*
Chr1:13351401..13351500	QTE_CT00025154_ATLINEIII	AT1TE43650	131
Chr1:13352901..13353000	QTE_CT00018825_DT1	AT1TE43660	*
Chr1:13352901..13353000	QTE_CT00021831_ATREP5	AT1TE43665	3
Chr1:13354201..13354400	QTE_CT00005628_HELITRONY3	AT1TE43670	*
Chr1:13355001..13355900	QTE_CT00004936_ATREP13	AT1TE43690	9
Chr1:13355001..13355900	QTE_CT00015740_ATREP9	AT1TE43685	*
Chr1:13355001..13355900	QTE_CT00017074_ATDNA12T3_2	AT1TE43680	*
Chr1:13355001..13355900	QTE_CT00023896_ATREP10D	AT1TE43675	*
Chr1:13357001..13357200	QTE_CT00023746_ATREP3	AT1TE43695	38
Chr1:13371601..13372200	QTE_CT00000042_HELITRON1	AT1TE43740	*
Chr1:13371601..13372200	QTE_CT00006707_ATREP10D	AT1TE43735	144
Chr1:13386401..13387300	QTE_CT00008526_ATREP11	AT1TE43770	98
Chr1:13388601..13389800	QTE_CT00004085_ATREP3	AT1TE43775	*
Chr1:13396801..13396900	QTE_CT00008662_BRODYAGA2	AT1TE43795	*
Chr1:13402801..13402900	QTE_CT00001875_ATHILA4	AT1TE43820	131
Chr1:13402801..13402900	QTE_CT00016882_HELITRONY1D	AT1TE43825	92
Chr1:13404901..13405000	QTE_CT00009644_BRODYAGA2	AT1TE43830	62
Chr1:13404901..13405000	QTE_CT00013765_ATREP9	AT1TE43835	91
Chr1:13407401..13407500	QTE_CT00003034_ATREP10B	AT1TE43845	47
Chr1:13407401..13407500	QTE_CT00031609_ATREP10A	AT1TE43840	*
Chr1:13408901..13409400	QTE_CT00005990_ATREP10B	AT1TE43850	*
Chr1:13408901..13409400	QTE_CT00026890_VANDAL8	AT1TE43855	60
Chr1:13417901..13418000	QTE_CT00001303_ATMU11	AT1TE43880	*
Chr1:13421201..13421500	QTE_CT00022307_ATREP5	AT1TE43885	10
Chr1:13421801..13422200	QTE_CT00024914_VANDAL18NA	AT1TE43890	*
Chr1:13422501..13422900	QTE_CT00016967_BRODYAGA1A	AT1TE43895	118
Chr1:13423501..13423600	QTE_CT00006700_ATREP10D	AT1TE43900	*
Chr1:13425701..13425900	QTE_CT00019265_HELITRONY3A	AT1TE43905	187
Chr1:13426501..13426600	QTE_CT00001344_ATLINE1_1	AT1TE43910	*
Chr1:13430601..13430700	QTE_CT00023974_ATDNA1T9A	AT1TE43915	110
Chr1:13431501..13431900	QTE_CT00022675_VANDAL5A	AT1TE43920	*
Chr1:13435301..13436200	QTE_CT00018113_ATDNAI27T9A	AT1TE43950	259
Chr1:13435301..13436200	QTE_CT00018201_ATDNAI27T9A	AT1TE43945	72
Chr1:13438101..13438200	QTE_CT00002770_ATREP11	AT1TE43960	*
Chr1:13449301..13449400	QTE_CT00013866_SIMPLEGUY1	AT1TE43985	*
Chr1:13449301..13449400	QTE_CT00019073_SIMPLEHAT2	AT1TE43990	63
Chr1:13449301..13449400	QTE_CT00021418_ATREP10A	AT1TE43980	38
Chr1:13461401..13461600	QTE_CT00007472_HELITRONY1A	AT1TE44045	*
Chr1:13461901..13462000	QTE_CT00019510_ATHATN5	AT1TE44050	*
Chr1:13465101..13465200	QTE_CT00004508_ATREP10B	AT1TE44055	*
Chr1:13465901..13466200	QTE_CT00008214_ATREP10D	AT1TE44060	295
Chr1:13473701..13474100	QTE_CT00008549_HELITRONY1C	AT1TE44085	*
Chr1:13473701..13474100	QTE_CT00022463_ATENSPM3	AT1TE44080	14
Chr1:13476401..13477300	QTE_CT00003762_HELITRONY1D	AT1TE44100	*
Chr1:13479701..13479800	QTE_CT00006953_ATREP11	AT1TE44115	*
Chr1:13479701..13479800	QTE_CT00014013_HELITRON3	AT1TE44105	*
Chr1:13496301..13496500	QTE_CT00011217_ATREP3	AT1TE44165	166
Chr1:13496301..13496500	QTE_CT00021087_ATREP1	AT1TE44160	76
Chr1:13497901..13498000	QTE_CT00003680_HELITRON2	AT1TE44175	*
Chr1:13521101..13521200	QTE_CT00001416_HELITRONY2	AT1TE44255	*
Chr1:13524301..13524500	QTE_CT00001590_HELITRONY2	AT1TE44260	*
Chr1:13525401..13525500	QTE_CT00001811_HELITRONY2	AT1TE44265	*
Chr1:13527001..13528100	QTE_CT00001851_HELITRON2	AT1TE44270	*
Chr1:13530701..13530800	QTE_CT00008426_ATREP10B	AT1TE44290	63
Chr1:13530701..13530800	QTE_CT00008982_ATREP4	AT1TE44285	35
Chr1:13530701..13530800	QTE_CT00019361_ATREP15	AT1TE44280	12
Chr1:13544501..13545200	QTE_CT00024933_VANDAL16	AT1TE44330	*
Chr1:13548201..13548400	QTE_CT00004026_HELITRONY1E	AT1TE44345	161
Chr1:13548201..13548400	QTE_CT00019384_ATMUNX1	AT1TE44340	37
Chr1:13549601..13549700	QTE_CT00004940_HELITRONY1E	AT1TE44350	30
Chr1:13549601..13549700	QTE_CT00024879_ATREP1	AT1TE44355	77
Chr1:13560001..13560100	QTE_CT00000817_ATCOPIA89	AT1TE44380	*
Chr1:13565801..13565900	QTE_CT00006782_ATREP10A	AT1TE44385	*
Chr1:13568001..13568100	QTE_CT00003408_ARNOLDY2	AT1TE44395	*
Chr1:13568001..13568100	QTE_CT00026891_HELITRONY3	AT1TE44405	119
Chr1:13568001..13568100	QTE_CT00030045_ARNOLDY2	AT1TE44400	64
Chr1:13570601..13570700	QTE_CT00008142_ATREP10B	AT1TE44425	*
Chr1:13570601..13570700	QTE_CT00013153_ATREP10B	AT1TE44420	80
Chr1:13571301..13571600	QTE_CT00010452_ATREP10A	AT1TE44430	223
Chr1:13572201..13572300	QTE_CT00006665_HELITRONY3	AT1TE44435	*
Chr1:13572201..13572300	QTE_CT00022375_ARNOLDY1	AT1TE44440	*
Chr1:13582701..13582800	QTE_CT00006506_ATREP10B	AT1TE44470	*
Chr1:13582701..13582800	QTE_CT00010871_ATREP10D	AT1TE44475	130
Chr1:13583501..13583600	QTE_CT00026713_ATREP10D	AT1TE44480	*
Chr1:13584901..13585000	QTE_CT00005925_ATREP10D	AT1TE44485	*
Chr1:13586101..13586200	QTE_CT00007600_HELITRONY3	AT1TE44490	*
Chr1:13591701..13591900	QTE_CT00024451_ATHILA4A	AT1TE44510	71
Chr1:13591701..13591900	QTE_CT00029393_ATREP13	AT1TE44505	*
Chr1:13596801..13596900	QTE_CT00001120_ATHILA4	AT1TE44525	*
Chr1:13601501..13601800	QTE_CT00004440_HELITRONY1B	AT1TE44555	111
Chr1:13601501..13601800	QTE_CT00025427_BRODYAGA2	AT1TE44550	*
Chr1:13623801..13623900	QTE_CT00011364_ATREP13	AT1TE44625	33
Chr1:13636201..13637000	QTE_CT00025225_HELITRONY2	AT1TE44640	*
Chr1:13637201..13638300	QTE_CT00027066_ATREP3	AT1TE44645	98
Chr1:13643601..13644400	QTE_CT00004679_ATLINE1_5	AT1TE44660	*
Chr1:13643601..13644400	QTE_CT00031177_ATLINE1_5	AT1TE44665	112
Chr1:13654701..13654800	QTE_CT00007008_HELITRONY1B	AT1TE44705	*
Chr1:13654701..13654800	QTE_CT00020341_ATREP10D	AT1TE44700	56
Chr1:13666901..13667000	QTE_CT00000302_ATGP1	AT1TE44720	*
Chr1:13668001..13668100	QTE_CT00006362_ATREP1	AT1TE44730	81
Chr1:13668001..13668100	QTE_CT00011917_ATREP4	AT1TE44725	*
Chr1:13669001..13669100	QTE_CT00013671_ATREP4	AT1TE44735	133
Chr1:13684501..13684800	QTE_CT00006909_ATREP10D	AT1TE44785	78
Chr1:13684501..13684800	QTE_CT00025843_ATLINE1A	AT1TE44780	*
Chr1:13686801..13687700	QTE_CT00007430_HELITRONY1A	AT1TE44795	769
Chr1:13686801..13687700	QTE_CT00021714_ATHATN1	AT1TE44805	90
Chr1:13686801..13687700	QTE_CT00023808_ATREP10B	AT1TE44800	129
Chr1:13699801..13699900	QTE_CT00007386_ARNOLDY2	AT1TE44855	*
Chr1:13699801..13699900	QTE_CT00024334_ATREP4	AT1TE44850	123
Chr1:13704101..13704200	QTE_CT00002220_ATDNAI26T9	AT1TE44875	83
Chr1:13714401..13714500	QTE_CT00004206_VANDAL21	AT1TE44915	*
Chr1:13714401..13714500	QTE_CT00021885_VANDAL21	AT1TE44920	98
Chr1:13715901..13716300	QTE_CT00003257_VANDAL21	AT1TE44930	*
Chr1:13716501..13716800	QTE_CT00015976_ATREP10D	AT1TE44935	61
Chr1:13717201..13717700	QTE_CT00004668_VANDAL17	AT1TE44940	459
Chr1:13719601..13719900	QTE_CT00003116_ATGP8	AT1TE44945	*
Chr1:13719601..13719900	QTE_CT00017379_ATGP8	AT1TE44950	214
Chr1:13730101..13730300	QTE_CT00007307_ATIS112A	AT1TE44985	91
Chr1:13731801..13732300	QTE_CT00014716_VANDAL17	AT1TE44990	455
Chr1:13744001..13744100	QTE_CT00017685_ATENSPM5	AT1TE45025	137
Chr1:13744001..13744100	QTE_CT00017704_ATENSPM2	AT1TE45030	70
Chr1:13749601..13749700	QTE_CT00004964_HELITRONY1E	AT1TE45060	*
Chr1:13750701..13751300	QTE_CT00000545_HELITRON1	AT1TE45080	254
Chr1:13750701..13751300	QTE_CT00000572_HELITRON1	AT1TE45075	344
Chr1:13756801..13757000	QTE_CT00002271_HELITRON1	AT1TE45090	123
Chr1:13756801..13757000	QTE_CT00003391_HELITRON1	AT1TE45085	99
Chr1:13759501..13759600	QTE_CT00008865_ATREP3	AT1TE45095	80
Chr1:13759901..13760500	QTE_CT00006024_HELITRONY1A	AT1TE45100	524
Chr1:13760801..13761300	QTE_CT00009872_ATREP15	AT1TE45110	191
Chr1:13760801..13761300	QTE_CT00010983_ATREP1	AT1TE45105	*
Chr1:13761601..13762200	QTE_CT00030237_ATREP10A	AT1TE45115	*
Chr1:13794001..13794100	QTE_CT00000284_ATHILA6A	AT1TE45175	*
Chr1:1379501..1379700	QTE_CT00009890_ATREP5	AT1TE04500	*
Chr1:13807701..13807800	QTE_CT00002992_HELITRONY1E	AT1TE45240	12
Chr1:13807701..13807800	QTE_CT00007696_ATREP3	AT1TE45235	86
Chr1:13807701..13807800	QTE_CT00031389_ATREP15	AT1TE45230	48
Chr1:13810501..13811000	QTE_CT00009943_ATREP15	AT1TE45260	402
Chr1:13810501..13811000	QTE_CT00010034_ATREP2	AT1TE45265	96
Chr1:13812001..13812200	QTE_CT00008714_ATREP11	AT1TE45280	*
Chr1:13812001..13812200	QTE_CT00012472_ATREP5	AT1TE45275	39
Chr1:13824001..13824100	QTE_CT00029726_VANDAL16	AT1TE45320	112
Chr1:13852201..13852300	QTE_CT00008227_LIMPET1	AT1TE45425	*
Chr1:13854301..13854500	QTE_CT00005009_ATLINE1A	AT1TE45430	70
Chr1:13855401..13855700	QTE_CT00011410_ARNOLDY1	AT1TE45435	16
Chr1:13856401..13857000	QTE_CT00009214_ATREP6	AT1TE45445	37
Chr1:13856401..13857000	QTE_CT00017609_ATDNA2T9C	AT1TE45440	*
Chr1:13857701..13857800	QTE_CT00031089_ATREP3	AT1TE45450	*
Chr1:13860101..13860200	QTE_CT00008942_BRODYAGA2	AT1TE45465	90
Chr1:13860101..13860200	QTE_CT00022687_TNAT1A	AT1TE45455	*
Chr1:13860101..13860200	QTE_CT00029314_TNAT1A	AT1TE45460	24
Chr1:13862801..13863100	QTE_CT00003181_ATHILA6A	AT1TE45475	141
Chr1:13862801..13863100	QTE_CT00030936_ATHILA5	AT1TE45470	*
Chr1:13867201..13867300	QTE_CT00003532_HELITRONY3	AT1TE45480	*
Chr1:13867201..13867300	QTE_CT00019366_BRODYAGA1A	AT1TE45485	69
Chr1:13869701..13869800	QTE_CT00011873_ATREP2	AT1TE45495	66
Chr1:13869701..13869800	QTE_CT00017741_ATREP14	AT1TE45490	*
Chr1:13870401..13870500	QTE_CT00017223_ATREP4	AT1TE45500	38
Chr1:13875901..13876000	QTE_CT00001715_VANDAL21	AT1TE45515	*
Chr1:13879001..13879900	QTE_CT00008086_ATREP2A	AT1TE45530	*
Chr1:13879001..13879900	QTE_CT00009631_ATREP2A	AT1TE45525	33
Chr1:13879001..13879900	QTE_CT00019911_ATREP3	AT1TE45520	71
Chr1:13879001..13879900	QTE_CT00025550_ATREP4	AT1TE45535	9
Chr1:13884001..13884100	QTE_CT00000355_ATGP1	AT1TE45560	*
Chr1:13894901..13895000	QTE_CT00008455_ATREP5	AT1TE45575	29
Chr1:13894901..13895000	QTE_CT00008630_ATDNA12T3_2	AT1TE45570	68
Chr1:13896301..13896400	QTE_CT00008007_ATREP3	AT1TE45590	3
Chr1:13896301..13896400	QTE_CT00023756_RathE3_cons	AT1TE45585	95
Chr1:13901301..13901500	QTE_CT00008054_META1	AT1TE45610	*
Chr1:13901801..13902200	QTE_CT00018061_ATDNAI27T9A	AT1TE45615	233
Chr1:13905301..13905500	QTE_CT00003096_ARNOLDY1	AT1TE45635	*
Chr1:13906801..13907200	QTE_CT00010816_ARNOLDY2	AT1TE45640	233
Chr1:13907701..13908200	QTE_CT00012837_ATHPOGON1	AT1TE45655	67
Chr1:13907701..13908200	QTE_CT00026433_HELITRONY3A	AT1TE45650	*
Chr1:13907701..13908200	QTE_CT00030299_ARNOLDY1	AT1TE45645	62
Chr1:13908601..13909600	QTE_CT00029066_HELITRONY3	AT1TE45660	*
Chr1:13927201..13927300	QTE_CT00005717_ATHILA4A	AT1TE45720	*
Chr1:13927201..13927300	QTE_CT00006391_BRODYAGA1A	AT1TE45730	*
Chr1:13933301..13933400	QTE_CT00002294_ATHILA4D_LTR	AT1TE45735	*
Chr1:13933301..13933400	QTE_CT00004256_ATHILA4A	AT1TE45750	*
Chr1:13933301..13933400	QTE_CT00006403_BRODYAGA1A	AT1TE45760	*
Chr1:13966701..13966800	QTE_CT00005040_VANDAL3	AT1TE45845	*
Chr1:13973101..13973200	QTE_CT00001249_ATLINE2	AT1TE45855	*
Chr1:13973101..13973200	QTE_CT00002766_ATGP2N	AT1TE45860	*
Chr1:13979501..13980200	QTE_CT00002459_HELITRONY1E	AT1TE45895	559
Chr1:13979501..13980200	QTE_CT00006209_ATREP4	AT1TE45890	*
Chr1:13979501..13980200	QTE_CT00021199_ATDNAI27T9C	AT1TE45885	50
Chr1:13981901..13982000	QTE_CT00026714_ATREP4	AT1TE45900	86
Chr1:13985301..13985800	QTE_CT00015960_BRODYAGA1A	AT1TE45910	103
Chr1:13989001..13989600	QTE_CT00028738_ATREP11	AT1TE45920	*
Chr1:13990001..13990300	QTE_CT00022103_ATREP7	AT1TE45930	46
Chr1:13990001..13990300	QTE_CT00025698_RathE3_cons	AT1TE45925	*
Chr1:13990501..13990600	QTE_CT00022635_ATREP8	AT1TE45935	2
Chr1:13990501..13990600	QTE_CT00028081_ATMU1	AT1TE45940	43
Chr1:13991401..13991500	QTE_CT00026885_ATCOPIA28	AT1TE45950	84
Chr1:13991401..13991500	QTE_CT00030616_ATCOPIA29	AT1TE45945	41
Chr1:13993601..13993700	QTE_CT00002456_ROMANIAT5	AT1TE45955	*
Chr1:13994201..13994400	QTE_CT00007314_ATCOPIA29	AT1TE45960	*
Chr1:13995101..13995200	QTE_CT00003735_ATHILA8B	AT1TE45965	*
Chr1:13996401..13997000	QTE_CT00004377_ATCOPIA28	AT1TE45970	313
Chr1:14001201..14001500	QTE_CT00005708_ATREP10D	AT1TE45975	*
Chr1:14006801..14006900	QTE_CT00020781_ATCOPIA12	AT1TE45990	17
Chr1:14006801..14006900	QTE_CT00025669_ATDNA12T3_2	AT1TE45985	31
Chr1:14011601..14011700	QTE_CT00001739_ATREP11	AT1TE46030	*
Chr1:14014401..14014500	QTE_CT00014555_HELITRONY3	AT1TE46035	*
Chr1:14014701..14014900	QTE_CT00026760_ATREP3	AT1TE46040	43
Chr1:14018301..14018400	QTE_CT00011790_VANDAL4	AT1TE46045	55
Chr1:14031401..14031500	QTE_CT00006041_ATREP3	AT1TE46085	*
Chr1:14033501..14033700	QTE_CT00003329_ATREP3	AT1TE46095	*
Chr1:14042501..14042600	QTE_CT00010734_META1	AT1TE46120	*
Chr1:14042501..14042600	QTE_CT00026278_ATHPOGON3	AT1TE46125	101
Chr1:14083801..14083900	QTE_CT00000106_ATHILA6B	AT1TE46265	*
Chr1:14101201..14101300	QTE_CT00001617_ATHILA0_I	AT1TE46305	*
Chr1:14112101..14112600	QTE_CT00001544_ATIS112A	AT1TE46330	459
Chr1:14112801..14113800	QTE_CT00011285_ATHILA8A	AT1TE46335	81
Chr1:14118101..14118200	QTE_CT00019476_ATHILA4C	AT1TE46365	94
Chr1:14139001..14139100	QTE_CT00020123_ATLINE1_2	AT1TE46415	130
Chr1:14139501..14139600	QTE_CT00023308_ATDNAI27T9C	AT1TE46420	*
Chr1:14139501..14139600	QTE_CT00025121_ATDNAI27T9A	AT1TE46425	134
Chr1:14146401..14146500	QTE_CT00005005_ATREP4	AT1TE46455	*
Chr1:14146401..14146500	QTE_CT00017343_HELITRON2	AT1TE46450	145
Chr1:14151401..14151500	QTE_CT00012913_ATLINE1A	AT1TE46475	*
Chr1:14152901..14153300	QTE_CT00018286_ATDNA12T3_2	AT1TE46485	*
Chr1:14154601..14155500	QTE_CT00004325_ATREP4	AT1TE46490	262
Chr1:14155801..14156100	QTE_CT00005461_ATREP6	AT1TE46495	110
Chr1:14157901..14158000	QTE_CT00006673_ATREP10D	AT1TE46500	*
Chr1:14165801..14166100	QTE_CT00022585_RathE3_cons	AT1TE46520	*
Chr1:14167401..14167600	QTE_CT00003691_HELITRONY1D	AT1TE46540	118
Chr1:14167401..14167600	QTE_CT00003732_ATREP10D	AT1TE46535	80
Chr1:14167401..14167600	QTE_CT00017800_DT1	AT1TE46530	32
Chr1:14178101..14178200	QTE_CT00000629_ATHILA2	AT1TE46575	*
Chr1:14178101..14178200	QTE_CT00025524_ATHILA2	AT1TE46570	35
Chr1:14185301..14185400	QTE_CT00020497_HARBINGER	AT1TE46590	*
Chr1:14232201..14232300	QTE_CT00001362_ATHILA7	AT1TE46690	*
Chr1:14238301..14238400	QTE_CT00001485_ATHILA	AT1TE46735	*
Chr1:14286301..14286500	QTE_CT00021526_ATLANTYS2	AT1TE46865	20
Chr1:14286301..14286500	QTE_CT00028902_ATLANTYS3	AT1TE46860	*
Chr1:14287701..14287800	QTE_CT00010403_HELITRON4	AT1TE46870	56
Chr1:14287701..14287800	QTE_CT00012031_ATHATN1	AT1TE46880	4
Chr1:14287701..14287800	QTE_CT00031344_BRODYAGA1	AT1TE46875	*
Chr1:14296401..14296800	QTE_CT00004408_ATREP10A	AT1TE46925	250
Chr1:14296401..14296800	QTE_CT00004867_ATREP10B	AT1TE46920	*
Chr1:14296401..14296800	QTE_CT00017833_HELITRONY3	AT1TE46915	117
Chr1:14297601..14297800	QTE_CT00029922_ATREP10B	AT1TE46930	136
Chr1:14298501..14298600	QTE_CT00011125_ATHATN7	AT1TE46940	*
Chr1:14298501..14298600	QTE_CT00026229_ATREP10A	AT1TE46945	67
Chr1:14300301..14300400	QTE_CT00004037_ATREP3	AT1TE46950	30
Chr1:14300301..14300400	QTE_CT00023049_HELITRONY1E	AT1TE46955	*
Chr1:14303501..14303800	QTE_CT00002856_ATREP3	AT1TE46990	247
Chr1:14303501..14303800	QTE_CT00011979_ATREP3	AT1TE46985	51
Chr1:14303501..14303800	QTE_CT00021508_ATREP15	AT1TE46980	33
Chr1:14308701..14308800	QTE_CT00006660_ATREP3	AT1TE47005	*
Chr1:14309301..14309400	QTE_CT00020039_ARNOLDY1	AT1TE47010	70
Chr1:14309801..14310200	QTE_CT00015918_ATHILA4	AT1TE47015	349
Chr1:14311301..14311400	QTE_CT00005088_VANDAL3	AT1TE47020	*
Chr1:14338301..14338400	QTE_CT00000505_ATHILA2	AT1TE47105	*
Chr1:1441601..1441700	QTE_CT00010647_ATDNAI27T9B	AT1TE04710	41
Chr1:1441601..1441700	QTE_CT00025747_ATDNAI27T9A	AT1TE04700	44
Chr1:1441601..1441700	QTE_CT00031662_VANDAL5	AT1TE04705	*
Chr1:14472001..14472100	QTE_CT00001471_ATHILA4	AT1TE47655	*
Chr1:14475301..14475400	QTE_CT00003638_ATHILA3	AT1TE47675	*
Chr1:14483201..14483300	QTE_CT00003405_ATHILA2	AT1TE47710	*
Chr1:14487301..14487400	QTE_CT00003374_ATHILA2	AT1TE47720	37
Chr1:14602901..14603000	QTE_CT00001956_ATLANTYS1	AT1TE48045	86
Chr1:14603401..14603700	QTE_CT00000626_HELITRONY2	AT1TE48050	*
Chr1:1476401..1476500	QTE_CT00021107_ATDNATA1	AT1TE04830	22
Chr1:14917701..14918600	QTE_CT00011882_VANDAL5	AT1TE48880	53
Chr1:14917701..14918600	QTE_CT00017525_VANDAL4	AT1TE48875	2
Chr1:14923301..14923400	QTE_CT00014313_ATREP18	AT1TE48900	39
Chr1:14998501..14999800	QTE_CT00008594_ATREP10D	AT1TE49140	*
Chr1:14998501..14999800	QTE_CT00017686_HELITRONY1E	AT1TE49145	72
Chr1:15008001..15008100	QTE_CT00003958_ATENSPM6	AT1TE49160	48
Chr1:15009501..15009700	QTE_CT00007357_ATREP3	AT1TE49165	55
Chr1:15009501..15009700	QTE_CT00015129_HELITRONY3A	AT1TE49170	*
Chr1:15056601..15058600	QTE_CT00002329_VANDAL4	AT1TE49265	36
Chr1:15056601..15058600	QTE_CT00003058_ATREP18	AT1TE49285	351
Chr1:15056601..15058600	QTE_CT00005298_VANDAL4	AT1TE49280	*
Chr1:15056601..15058600	QTE_CT00029850_VANDAL5A	AT1TE49270	23
Chr1:15056601..15058600	QTE_CT00031641_VANDAL3	AT1TE49275	*
Chr1:15104101..15104200	QTE_CT00004771_ATREP18	AT1TE49450	*
Chr1:15178701..15178800	QTE_CT00000334_ATHILA6B	AT1TE49845	137
Chr1:15178701..15178800	QTE_CT00019507_ATREP18	AT1TE49840	*
Chr1:15207701..15207800	QTE_CT00004615_ATREP18	AT1TE49945	*
Chr1:1522701..1522800	QTE_CT00018186_ATHATN10	AT1TE05000	29
Chr1:1522701..1522800	QTE_CT00019024_ATHATN10	AT1TE04995	69
Chr1:1522701..1522800	QTE_CT00020037_ATHAT10	AT1TE04990	34
Chr1:15330201..15330300	QTE_CT00001934_ATREP18	AT1TE50495	*
Chr1:15330201..15330300	QTE_CT00017779_ATREP18	AT1TE50500	142
Chr1:15330201..15330300	QTE_CT00020982_ATREP18	AT1TE50505	98
Chr1:15337501..15337600	QTE_CT00002626_ATGP5	AT1TE50560	57
Chr1:15337501..15337600	QTE_CT00010975_ATREP18	AT1TE50550	59
Chr1:15337501..15337600	QTE_CT00031533_ATREP18	AT1TE50555	*
Chr1:15350901..15351000	QTE_CT00005305_ATREP18	AT1TE50635	*
Chr1:15432101..15432200	QTE_CT00004729_ATHILA2	AT1TE50945	*
Chr1:15482301..15482400	QTE_CT00000004_ATHILA6A	AT1TE51040	*
Chr1:15498301..15498400	QTE_CT00000354_ATHILA6B	AT1TE51050	*
Chr1:15583301..15583400	QTE_CT00003537_ATGP5	AT1TE51275	*
Chr1:15589301..15589400	QTE_CT00004510_ATHILA4A	AT1TE51295	*
Chr1:15610201..15610400	QTE_CT00026695_META1	AT1TE51355	118
Chr1:15613901..15614000	QTE_CT00000914_ROMANIAT5	AT1TE51360	*
Chr1:15615301..15615500	QTE_CT00004973_ATCOPIA27	AT1TE51365	*
Chr1:15636301..15636900	QTE_CT00002113_ATHILA6A	AT1TE51475	137
Chr1:15636301..15636900	QTE_CT00002669_HELITRONY3	AT1TE51465	225
Chr1:15636301..15636900	QTE_CT00020552_ATREP11	AT1TE51470	*
Chr1:15641601..15641800	QTE_CT00011539_HELITRONY1E	AT1TE51490	*
Chr1:15641601..15641800	QTE_CT00024259_HELITRONY1B	AT1TE51495	131
Chr1:15642401..15642500	QTE_CT00007131_ATREP14	AT1TE51515	86
Chr1:15642401..15642500	QTE_CT00009545_ATREP14	AT1TE51510	12
Chr1:15642401..15642500	QTE_CT00025587_ATREP14	AT1TE51505	40
Chr1:15642401..15642500	QTE_CT00026030_HELITRON4	AT1TE51500	122
Chr1:15643401..15644000	QTE_CT00008137_ATHILA7	AT1TE51525	49
Chr1:15643401..15644000	QTE_CT00010659_ATGP5	AT1TE51520	435
Chr1:15644201..15644600	QTE_CT00021716_ATLINE1A	AT1TE51530	61
Chr1:15644801..15645300	QTE_CT00018970_HELITRON2	AT1TE51535	8
Chr1:15645701..15646000	QTE_CT00007015_ATHILA4D_LTR	AT1TE51545	121
Chr1:15645701..15646000	QTE_CT00021929_ATENSPM5	AT1TE51540	199
Chr1:15647001..15647100	QTE_CT00021200_ATHILA4A	AT1TE51550	11
Chr1:15649801..15649900	QTE_CT00010114_ATLINE1_4	AT1TE51560	74
Chr1:15656701..15657000	QTE_CT00012752_ATHPOGON1	AT1TE51575	71
Chr1:15657601..15657700	QTE_CT00001179_ATCOPIA95	AT1TE51580	*
Chr1:15661601..15662000	QTE_CT00030755_BRODYAGA1	AT1TE51585	126
Chr1:15664001..15664300	QTE_CT00007365_HELITRON1	AT1TE51605	278
Chr1:15664001..15664300	QTE_CT00031289_HELITRON1	AT1TE51610	20
Chr1:15674501..15674600	QTE_CT00000214_ATLANTYS1	AT1TE51615	90
Chr1:15674501..15674600	QTE_CT00008509_HELITRON1	AT1TE51635	65
Chr1:15674501..15674600	QTE_CT00014930_HELITRON1	AT1TE51630	44
Chr1:15674501..15674600	QTE_CT00025042_ATMU10	AT1TE51620	54
Chr1:15674501..15674600	QTE_CT00027583_HELITRON1	AT1TE51625	30
Chr1:15685101..15685200	QTE_CT00026650_ATENSPM7	AT1TE51660	97
Chr1:15688001..15688500	QTE_CT00003810_ATDNA2T9C	AT1TE51675	*
Chr1:15706001..15706100	QTE_CT00000135_ATHILA2	AT1TE51735	*
Chr1:15717201..15717300	QTE_CT00002083_ATHILA4A	AT1TE51745	*
Chr1:15720801..15721200	QTE_CT00014157_ATREP3	AT1TE51760	55
Chr1:15720801..15721200	QTE_CT00027875_BRODYAGA1A	AT1TE51755	22
Chr1:15721701..15722100	QTE_CT00001769_ATCOPIA95	AT1TE51765	373
Chr1:15727701..15727800	QTE_CT00004919_ATCOPIA95	AT1TE51780	32
Chr1:15729301..15730300	QTE_CT00010928_HELITRONY2	AT1TE51800	74
Chr1:15729301..15730300	QTE_CT00015281_BRODYAGA1	AT1TE51785	*
Chr1:15729301..15730300	QTE_CT00018605_ATMU10	AT1TE51795	*
Chr1:15729301..15730300	QTE_CT00021255_ATMU10	AT1TE51790	*
Chr1:15761501..15761900	QTE_CT00007383_ATENSPM4	AT1TE51900	*
Chr1:15777001..15777100	QTE_CT00000037_HELITRON4	AT1TE51985	*
Chr1:15806401..15806500	QTE_CT00000342_ATGP1	AT1TE52025	*
Chr1:15807301..15807500	QTE_CT00016008_ARNOLD2	AT1TE52030	37
Chr1:15824301..15824400	QTE_CT00000227_ATHILA2	AT1TE52105	*
Chr1:15824301..15824400	QTE_CT00001207_ATHILA2	AT1TE52110	*
Chr1:15835101..15835200	QTE_CT00000100_ATHILA2	AT1TE52125	*
Chr1:15852301..15852400	QTE_CT00001149_ATHILA4A	AT1TE52160	*
Chr1:15856001..15856400	QTE_CT00010999_ARNOLD4	AT1TE52180	212
Chr1:15856001..15856400	QTE_CT00015189_ATREP10D	AT1TE52190	140
Chr1:15856001..15856400	QTE_CT00016054_BRODYAGA1A	AT1TE52185	112
Chr1:15856901..15857300	QTE_CT00000147_VANDAL4	AT1TE52200	29
Chr1:15856901..15857300	QTE_CT00021871_BRODYAGA1A	AT1TE52195	52
Chr1:15872401..15872700	QTE_CT00011211_ATENSPM1	AT1TE52210	113
Chr1:15872401..15872700	QTE_CT00018592_ATMU4	AT1TE52215	45
Chr1:15879201..15879400	QTE_CT00000515_VANDAL4	AT1TE52220	96
Chr1:15879201..15879400	QTE_CT00001991_ATREP3	AT1TE52240	9
Chr1:15879201..15879400	QTE_CT00026118_META1	AT1TE52235	*
Chr1:15880801..15880900	QTE_CT00022437_ATREP1	AT1TE52255	*
Chr1:15880801..15880900	QTE_CT00029923_ATREP10D	AT1TE52250	65
Chr1:15882701..15882900	QTE_CT00016345_BRODYAGA1A	AT1TE52260	131
Chr1:15885201..15885700	QTE_CT00028084_META1	AT1TE52270	*
Chr1:15885901..15886200	QTE_CT00008838_TNAT2A	AT1TE52280	109
Chr1:15885901..15886200	QTE_CT00023946_ATREP10D	AT1TE52275	57
Chr1:15886401..15887000	QTE_CT00021039_HELITRONY1E	AT1TE52285	100
Chr1:15887801..15888200	QTE_CT00024260_ATHATN1	AT1TE52290	58
Chr1:15888501..15889300	QTE_CT00014820_ATREP3	AT1TE52295	725
Chr1:15888501..15889300	QTE_CT00015858_ATREP9	AT1TE52300	*
Chr1:15890601..15890700	QTE_CT00012461_TAG3N1	AT1TE52310	*
Chr1:15890601..15890700	QTE_CT00021273_ATMU10	AT1TE52320	8
Chr1:15890601..15890700	QTE_CT00026321_TAG1	AT1TE52315	2
Chr1:15902001..15902100	QTE_CT00001897_ATREP10D	AT1TE52350	*
Chr1:15905801..15906100	QTE_CT00008640_HELITRONY1D	AT1TE52360	247
Chr1:15905801..15906100	QTE_CT00009625_ATHPOGON1	AT1TE52365	51
Chr1:15906501..15906600	QTE_CT00008051_ATREP10D	AT1TE52375	33
Chr1:15906501..15906600	QTE_CT00021891_ATREP4	AT1TE52370	12
Chr1:15908901..15909300	QTE_CT00008693_VANDAL9	AT1TE52385	246
Chr1:15908901..15909300	QTE_CT00027314_VANDAL12	AT1TE52380	*
Chr1:15918201..15918500	QTE_CT00022303_ATHATN5	AT1TE52445	91
Chr1:15918201..15918500	QTE_CT00026032_ATMUNX1	AT1TE52440	53
Chr1:15919201..15921800	QTE_CT00019674_ATREP1	AT1TE52470	122
Chr1:15919201..15921800	QTE_CT00020967_VANDAL12	AT1TE52460	*
Chr1:15919201..15921800	QTE_CT00021756_VANDAL12	AT1TE52450	*
Chr1:15919201..15921800	QTE_CT00028258_VANDAL9	AT1TE52465	*
Chr1:15919201..15921800	QTE_CT00031368_VANDAL9	AT1TE52455	*
Chr1:15923501..15923700	QTE_CT00009488_HELITRONY3	AT1TE52480	188
Chr1:15923501..15923700	QTE_CT00014087_ATREP5	AT1TE52485	10
Chr1:1592501..1592800	QTE_CT00006099_HELITRONY3	AT1TE05225	144
Chr1:15935501..15935600	QTE_CT00019971_RathE2_cons	AT1TE52520	*
Chr1:15939401..15939500	QTE_CT00002599_ATREP3	AT1TE52535	*
Chr1:15939401..15939500	QTE_CT00027468_ATREP3	AT1TE52530	72
Chr1:15941501..15941900	QTE_CT00011400_ATREP10D	AT1TE52540	*
Chr1:15945001..15945400	QTE_CT00006551_HELITRONY1B	AT1TE52550	*
Chr1:15945001..15945400	QTE_CT00028302_ATREP3	AT1TE52545	143
Chr1:15947901..15948200	QTE_CT00002387_ATREP3	AT1TE52570	*
Chr1:15960701..15960800	QTE_CT00003454_HELITRONY1A	AT1TE52605	*
Chr1:15965301..15965700	QTE_CT00005181_HELITRONY1E	AT1TE52615	*
Chr1:15969701..15969800	QTE_CT00004595_VANDAL3	AT1TE52620	*
Chr1:15971101..15972000	QTE_CT00010518_ATDNA2T9B	AT1TE52640	599
Chr1:15971101..15972000	QTE_CT00023012_ATDNA2T9B	AT1TE52635	*
Chr1:15972301..15972500	QTE_CT00011017_BRODYAGA2	AT1TE52650	9
Chr1:15972301..15972500	QTE_CT00013825_BRODYAGA2	AT1TE52645	*
Chr1:15991201..15991500	QTE_CT00004888_ATIS112A	AT1TE52715	20
Chr1:15991201..15991500	QTE_CT00025303_TNAT1A	AT1TE52710	*
Chr1:15994201..15994900	QTE_CT00022516_ATCOPIA28	AT1TE52725	88
Chr1:15995501..15995700	QTE_CT00021201_ATDNA2T9C	AT1TE52730	28
Chr1:16003501..16003800	QTE_CT00004091_ATDNA2T9C	AT1TE52745	294
Chr1:16005101..16006300	QTE_CT00017103_HELITRONY1B	AT1TE52750	238
Chr1:16005101..16006300	QTE_CT00018123_VANDAL5A	AT1TE52760	93
Chr1:16005101..16006300	QTE_CT00019695_ATCOPIA28	AT1TE52755	*
Chr1:16008401..16008500	QTE_CT00003185_VANDAL4	AT1TE52765	*
Chr1:16009201..16009400	QTE_CT00010410_VANDAL4	AT1TE52775	96
Chr1:16009801..16010300	QTE_CT00003489_ATREP18	AT1TE52780	323
Chr1:16022801..16023000	QTE_CT00005725_VANDAL4	AT1TE52810	128
Chr1:16035401..16035900	QTE_CT00003761_ATCOPIA28	AT1TE52845	*
Chr1:16036801..16037100	QTE_CT00029213_ATCOPIA28	AT1TE52850	*
Chr1:16051301..16051600	QTE_CT00002058_ATHILA4A	AT1TE52870	*
Chr1:16052701..16053000	QTE_CT00017350_ATGP8	AT1TE52875	86
Chr1:16060801..16060900	QTE_CT00002576_ATCOPIA28	AT1TE52895	*
Chr1:16067901..16068400	QTE_CT00008200_ATREP11	AT1TE52910	*
Chr1:16068801..16069600	QTE_CT00008866_ATREP13	AT1TE52920	252
Chr1:16068801..16069600	QTE_CT00021420_ATREP6	AT1TE52915	*
Chr1:16088201..16088300	QTE_CT00000280_ATENSPM6	AT1TE52950	*
Chr1:16091301..16091400	QTE_CT00001963_ATHILA4A	AT1TE52970	*
Chr1:16125101..16125200	QTE_CT00015073_SIMPLEHAT2	AT1TE53105	43
Chr1:16139601..16140000	QTE_CT00006874_ATREP4	AT1TE53150	*
Chr1:16139601..16140000	QTE_CT00021589_ATREP10D	AT1TE53145	115
Chr1:16143401..16143600	QTE_CT00002392_ATREP10D	AT1TE53170	*
[truncated: 10,344 more rows]

## Sheet: CHG-hyper Genes
DOMAIN ELT_NAME ANNOTATION DISTANCE POSITION	ELT_NAME	ANNOTATION	DISTANCE
[truncated: 396 more rows]

[truncated: 7 more sheets: CHG-hyper TEs, CHG-hypo Genes, CHG-hypo TEs, CHH-hyper Genes, CHH-hyper TEs, CHH-hypo Genes, CHH-hypo TEs]
