# Supplementary material for: DNA methylation dynamics during early plant life
Source: Genome Biol. 2017 Sep 25;18:179. doi: 10.1186/s13059-017-1313-0 (PMC5611644; doi:10.1186/s13059-017-1313-0)
Supplement: Supplementary file 7 — CHH sites showing 100% methylation. Genome position, read coverage, and sequence of fully methylated CHH sites detected in early embryos (raw data taken from reference [11]), mature embryos, four-day-old, and ten-day-old seedlings as well as TEs associated with fully methylated CHH sites in early and mature embryos. (XLSX 1135 kb) [file 13059_2017_1313_MOESM7_ESM.xlsx]

## Sheet: CHH-sites_Early_Emb_Hsieh
CHROMOSOME	POSITION	STRAND	READ COVERAGE	CONTEXT
Chr1	258685	+	10	CTA
Chr1	1160242	-	10	CAA
Chr1	1441524	-	11	CTA
Chr1	1441536	-	13	CTT
Chr1	1441542	-	12	CCT
Chr1	1441551	-	11	CTA
Chr1	1614649	+	11	CAA
Chr1	1975383	-	10	CAT
Chr1	2415816	-	13	CTA
Chr1	4093440	+	10	CTC
Chr1	4094383	-	12	CTA
Chr1	4293364	-	11	CAA
Chr1	4329956	-	10	CTA
Chr1	4333571	+	10	CAA
Chr1	4334155	+	11	CTA
Chr1	4409458	+	10	CAA
Chr1	4411053	+	11	CTA
Chr1	5695110	+	12	CAA
Chr1	5696179	-	14	CAA
Chr1	5799480	+	11	CAA
Chr1	5915002	+	10	CAA
Chr1	5965533	-	13	CAT
Chr1	5965549	-	10	CTA
Chr1	6010727	+	13	CTA
Chr1	6010767	+	10	CTA
Chr1	6010923	+	11	CAA
Chr1	6012995	-	10	CAA
Chr1	6012997	-	11	CTC
Chr1	6013350	+	11	CAA
Chr1	6074925	-	10	CAA
Chr1	6141134	+	10	CTA
Chr1	6219074	+	13	CCA
Chr1	6219090	+	11	CCA
Chr1	6219094	+	12	CTA
Chr1	6237687	+	10	CAA
Chr1	6404871	-	10	CAA
Chr1	6454693	-	10	CCA
Chr1	6454696	+	11	CAA
Chr1	6454703	+	11	CAT
Chr1	6454707	-	11	CAA
Chr1	6454708	-	12	CCA
Chr1	6454771	-	10	CAA
Chr1	6514520	-	11	CTA
Chr1	6514522	-	12	CTC
Chr1	6514525	-	12	CAA
Chr1	6592354	-	10	CAA
Chr1	6708830	+	10	CAA
Chr1	6709280	-	11	CAT
Chr1	7067343	+	10	CAA
Chr1	7068409	+	12	CTA
Chr1	7936736	+	12	CCA
Chr1	7971161	-	10	CTA
Chr1	7973504	-	12	CAA
Chr1	7973775	-	10	CAA
Chr1	8473392	-	10	CTA
Chr1	8656146	+	10	CTA
Chr1	8732404	-	11	CTA
Chr1	8732547	+	13	CTA
Chr1	8794474	+	10	CAA
Chr1	8929980	+	11	CAA
Chr1	8930135	+	11	CAA
Chr1	8931932	+	11	CAA
Chr1	8932367	-	10	CAA
Chr1	9176777	+	11	CTA
Chr1	9304947	+	11	CTC
Chr1	9368238	+	11	CTA
Chr1	9368913	+	10	CAA
Chr1	9577413	-	10	CAA
Chr1	9578880	-	11	CAA
Chr1	9579631	-	11	CTA
Chr1	9707976	+	11	CAA
Chr1	9708375	+	12	CAC
Chr1	9708386	-	10	CTA
Chr1	9708388	-	11	CTC
Chr1	9708407	-	14	CAA
Chr1	9708415	-	11	CAT
Chr1	10154342	-	10	CAA
Chr1	10359657	-	10	CTA
Chr1	10360973	-	10	CAA
Chr1	10497831	-	11	CCC
Chr1	10603552	-	11	CAA
Chr1	10699934	-	11	CAA
Chr1	10700144	+	10	CTA
Chr1	10701065	-	10	CTA
Chr1	10814414	+	12	CCA
Chr1	10814415	+	11	CAC
Chr1	10853160	-	10	CTT
Chr1	10853178	-	11	CTA
Chr1	11129167	-	12	CAC
Chr1	11304743	+	10	CTA
Chr1	11422105	+	13	CTT
Chr1	11422112	+	13	CTT
Chr1	11422136	+	13	CTT
Chr1	11644163	-	12	CTA
Chr1	11711103	-	10	CAT
Chr1	11711387	-	11	CAA
Chr1	11711761	+	10	CAT
Chr1	11836992	-	10	CAA
Chr1	12141286	+	12	CTA
Chr1	12240554	-	12	CAA
Chr1	12240555	-	12	CCA
Chr1	12361889	+	11	CAA
Chr1	12457735	-	10	CAA
Chr1	12593818	+	10	CTA
Chr1	12629141	-	10	CAA
Chr1	12730149	-	11	CTA
Chr1	12839560	-	10	CTA
Chr1	12862239	-	11	CTA
Chr1	12905542	+	11	CTA
Chr1	12998570	-	11	CTA
Chr1	13003752	+	12	CTA
Chr1	13075843	-	10	CTC
Chr1	13109720	-	10	CTA
Chr1	13127042	+	10	CAA
Chr1	13151454	-	11	CAA
Chr1	13187687	-	10	CTA
Chr1	13230728	+	10	CTT
Chr1	13275171	+	10	CAA
Chr1	13282732	+	10	CTA
Chr1	13296800	+	10	CTA
Chr1	13328209	+	14	CAA
Chr1	13442496	+	10	CAA
Chr1	13444165	-	13	CAA
Chr1	13504881	-	11	CTA
Chr1	13510411	-	13	CAA
Chr1	13522475	+	10	CTA
Chr1	13572407	+	11	CCA
Chr1	13593654	-	14	CTA
Chr1	13611145	-	10	CAA
Chr1	13648828	-	10	CAA
Chr1	13689665	+	10	CTA
Chr1	13887387	-	10	CAA
Chr1	13916474	+	10	CAA
Chr1	13923521	+	12	CAA
Chr1	13974720	+	11	CTA
Chr1	14024153	+	11	CAA
Chr1	14121806	+	12	CAA
Chr1	14164551	-	10	CAA
Chr1	14164563	-	10	CCA
Chr1	14210117	-	11	CAA
Chr1	14271468	-	11	CAA
Chr1	14317183	-	13	CTA
Chr1	14318355	+	11	CAA
Chr1	14435544	+	10	CTA
Chr1	14508892	-	11	CAA
Chr1	14582886	-	10	CAA
Chr1	15054757	+	10	CTA
Chr1	15098416	-	10	CAA
Chr1	15200051	-	15	CTA
Chr1	15427221	+	12	CTA
Chr1	15459339	+	10	CTA
Chr1	15493319	-	10	CTA
Chr1	15528544	+	10	CTA
Chr1	15543102	-	11	CAA
Chr1	15545705	-	10	CAA
Chr1	15579606	-	11	CTA
Chr1	15590145	-	10	CAA
Chr1	15668787	-	10	CTA
Chr1	15679191	-	10	CAA
Chr1	15682278	+	11	CTA
Chr1	15715011	+	10	CAA
Chr1	15817424	+	10	CTA
Chr1	15843856	+	14	CTA
Chr1	15888465	-	13	CTA
Chr1	16000380	-	13	CTA
Chr1	16200320	+	11	CAA
Chr1	16238440	-	15	CTA
Chr1	16238758	-	10	CAA
Chr1	16298238	+	10	CTA
Chr1	16342920	+	11	CAT
Chr1	16342926	+	12	CTT
Chr1	16363174	-	11	CAC
Chr1	16363176	-	10	CAC
Chr1	16363179	-	10	CAA
Chr1	16369720	+	11	CTA
Chr1	16370305	-	11	CAA
Chr1	16489854	-	10	CTA
Chr1	16489989	+	12	CTA
Chr1	16504590	-	13	CAA
Chr1	16544915	-	15	CAA
Chr1	16553991	-	12	CAA
Chr1	16554001	-	10	CAA
Chr1	16554102	-	10	CAA
Chr1	16558073	-	15	CAA
Chr1	16558276	+	10	CTA
Chr1	16583892	+	12	CAA
Chr1	16583898	+	10	CAA
Chr1	16587205	-	10	CAA
Chr1	16588350	+	10	CAA
Chr1	16589495	-	12	CAA
Chr1	16599597	+	10	CTA
Chr1	16672870	+	11	CTA
Chr1	16674532	-	12	CAA
Chr1	16682203	-	10	CAA
Chr1	16697880	+	10	CAA
Chr1	16711877	-	10	CTA
Chr1	16731632	-	12	CTA
Chr1	16855715	-	10	CTA
Chr1	16961207	+	10	CAA
Chr1	17025420	-	12	CTA
Chr1	17026076	-	11	CAA
Chr1	17026843	+	12	CTA
Chr1	17027512	-	11	CAA
Chr1	17030589	-	14	CTA
Chr1	17333156	+	10	CAA
Chr1	17362731	+	10	CAA
Chr1	17522748	-	10	CAA
Chr1	17524575	-	11	CAA
Chr1	17532702	+	10	CTA
Chr1	17669922	+	13	CAA
Chr1	17674820	-	10	CTA
Chr1	17679213	+	12	CAA
Chr1	17690018	-	12	CTA
Chr1	17899086	-	10	CAT
Chr1	17937952	+	10	CCA
Chr1	18163517	-	15	CAA
Chr1	18342149	+	11	CTA
Chr1	18342163	+	11	CTC
Chr1	18438117	+	10	CTT
Chr1	18494029	-	10	CTT
Chr1	18548163	-	10	CTA
Chr1	18817564	-	10	CTC
Chr1	19303899	-	10	CCA
Chr1	19304026	-	10	CTC
Chr1	19336461	-	11	CTA
Chr1	19336464	-	10	CTA
Chr1	19342675	-	11	CAA
Chr1	19598070	-	10	CTA
Chr1	20087163	+	10	CTC
Chr1	20088760	+	11	CAA
Chr1	20089891	-	10	CAA
Chr1	20316108	-	11	CAA
Chr1	20423554	-	10	CAA
Chr1	20622796	-	11	CTA
Chr1	20622806	-	10	CAA
Chr1	20980816	+	10	CTA
Chr1	20980892	-	10	CAA
Chr1	20980900	-	11	CAA
Chr1	21616149	-	10	CTA
Chr1	21749072	+	15	CTA
Chr1	21750118	+	11	CTA
Chr1	21751463	+	13	CTC
Chr1	21752655	-	10	CAA
Chr1	21853712	-	11	CTC
Chr1	22166753	-	10	CTA
Chr1	22542145	-	10	CTT
Chr1	22542154	-	13	CTA
Chr1	22542162	-	12	CAA
Chr1	22542163	-	11	CCA
Chr1	22696294	+	14	CAA
Chr1	22696319	+	10	CAA
Chr1	23280939	+	11	CAA
Chr1	23297207	-	10	CAC
Chr1	23321611	-	10	CAT
Chr1	23567426	+	12	CTA
Chr1	24241449	+	11	CTA
Chr1	24250978	+	13	CCT
Chr1	24554008	-	11	CTT
Chr1	24554013	-	10	CAA
Chr1	24605439	-	10	CAA
Chr1	24605448	-	12	CTA
Chr1	24831662	-	10	CCA
Chr1	24838762	+	11	CAA
Chr1	24838772	+	11	CTC
Chr1	25161245	+	10	CAA
Chr1	25161401	+	10	CAA
Chr1	25639989	-	10	CAA
Chr1	25640377	-	11	CAA
Chr1	25640384	-	10	CAA
Chr1	25641298	-	10	CAA
Chr1	25730203	-	10	CAT
Chr1	25928649	+	11	CAC
Chr1	25973886	-	10	CTC
Chr1	26335987	+	12	CAA
Chr1	26336013	+	13	CAT
Chr1	26368993	+	13	CTA
Chr1	26369713	+	15	CAA
Chr1	26370350	-	12	CAA
Chr1	27859722	+	10	CAT
Chr1	27972911	-	10	CCC
Chr1	28189022	+	11	CAA
Chr1	28397566	-	12	CTA
Chr1	28703014	+	12	CTT
Chr1	28703021	+	13	CCA
Chr1	28827437	+	10	CAA
Chr1	29611682	+	11	CAA
Chr2	72764	-	10	CTT
Chr2	178499	-	10	CTA
Chr2	180000	+	10	CTT
Chr2	305851	+	10	CAA
Chr2	324236	-	10	CTA
Chr2	374486	-	10	CAA
Chr2	374568	-	10	CAA
Chr2	374834	-	12	CTA
Chr2	375171	+	10	CTA
Chr2	375875	-	11	CTA
Chr2	416452	-	13	CAT
Chr2	416460	-	11	CAT
Chr2	429274	+	11	CTT
Chr2	429289	+	12	CTT
Chr2	472363	-	10	CTT
Chr2	560390	+	10	CTT
Chr2	631186	-	11	CTT
Chr2	919886	-	10	CTT
Chr2	932102	+	11	CTA
Chr2	1086809	+	10	CAA
Chr2	1264018	-	10	CCA
Chr2	1281491	-	10	CAT
Chr2	1281494	-	10	CTT
Chr2	1608453	-	14	CTA
Chr2	1651502	-	11	CAA
Chr2	1806696	-	10	CAA
Chr2	1831704	-	10	CAA
Chr2	1999963	-	10	CAA
Chr2	2049444	-	10	CTA
Chr2	2108132	-	10	CAA
Chr2	2110315	+	10	CAA
Chr2	2148913	+	14	CAA
Chr2	2274097	-	10	CTA
Chr2	2281680	+	13	CTA
Chr2	2295274	+	12	CTA
Chr2	2418492	-	10	CTA
Chr2	2418502	-	11	CAA
Chr2	2462137	-	11	CTA
Chr2	2463024	+	13	CAA
Chr2	2604491	-	10	CAA
Chr2	2625726	-	12	CAA
Chr2	2727357	-	10	CTA
Chr2	2755941	+	10	CAA
Chr2	2766764	-	10	CAA
Chr2	2783167	+	10	CAA
Chr2	2811824	+	11	CTA
Chr2	2873421	+	10	CAA
Chr2	2980142	-	15	CAA
Chr2	3077342	+	10	CAA
Chr2	3083082	+	10	CTA
Chr2	3111160	-	11	CAA
Chr2	3545040	+	11	CTA
Chr2	3624197	-	21	CAA
Chr2	3716458	+	11	CAA
Chr2	3824168	-	10	CAA
Chr2	3833849	+	10	CTA
Chr2	3874455	+	11	CAA
Chr2	3882539	-	10	CTA
Chr2	3984533	+	12	CTA
Chr2	4007381	+	14	CTA
Chr2	4119763	+	12	CAA
Chr2	4121870	-	10	CTA
Chr2	4180153	-	10	CTA
Chr2	4200514	-	10	CTA
Chr2	4292042	+	10	CTA
Chr2	4389793	+	10	CTA
Chr2	4397063	+	10	CTA
Chr2	4408663	+	10	CTA
Chr2	4468512	-	10	CAA
Chr2	4476565	-	10	CTA
Chr2	4549164	+	14	CTA
Chr2	4570589	-	13	CTA
Chr2	4729562	+	13	CAA
Chr2	4850670	+	14	CAA
Chr2	4906203	-	10	CTA
Chr2	4934268	-	12	CAA
Chr2	5018655	-	10	CAA
Chr2	5018657	-	10	CTC
Chr2	5048422	-	10	CTA
Chr2	5049640	-	12	CAT
Chr2	5049642	-	12	CTC
Chr2	5049654	-	10	CAA
Chr2	5064670	-	11	CAA
Chr2	5123794	-	11	CTA
Chr2	5128974	+	13	CTA
Chr2	5136573	+	12	CAA
Chr2	5136723	+	11	CAA
Chr2	5352001	-	11	CTA
Chr2	5397149	-	12	CAA
Chr2	5498861	-	11	CAA
Chr2	5500053	-	10	CAA
Chr2	5580166	-	10	CTA
Chr2	5601828	-	10	CAA
Chr2	5603372	+	10	CAA
Chr2	5604478	-	11	CTA
Chr2	5605376	-	11	CTA
Chr2	5615825	+	11	CAA
Chr2	5625730	+	10	CTA
Chr2	5635502	-	11	CTC
Chr2	5684125	-	12	CTA
Chr2	5709426	+	10	CTA
Chr2	5709901	+	10	CAA
Chr2	5865881	-	10	CTT
Chr2	5897485	+	12	CTA
Chr2	5904498	+	10	CTA
Chr2	5986908	-	10	CAA
Chr2	5999307	-	11	CTA
Chr2	5999473	-	11	CAA
Chr2	6007805	+	10	CTA
Chr2	6011892	-	11	CAA
Chr2	6424936	-	12	CTA
Chr2	6425616	+	11	CAA
Chr2	6527431	+	13	CTA
Chr2	6549332	-	11	CTA
Chr2	6702495	+	10	CTA
Chr2	6703169	-	11	CAA
Chr2	6703432	+	10	CAA
Chr2	6738452	-	11	CAA
Chr2	6739031	+	10	CAA
Chr2	6766369	+	11	CAA
Chr2	6771401	-	10	CAA
Chr2	6838496	+	12	CAA
Chr2	6839204	+	12	CAA
Chr2	6842875	+	10	CAA
Chr2	6847365	+	10	CTA
Chr2	6884132	-	11	CAA
Chr2	6912924	+	13	CAA
Chr2	6922527	+	11	CTA
Chr2	6955962	-	12	CTA
Chr2	6990160	-	11	CAA
Chr2	6990212	-	10	CTA
Chr2	6990213	-	10	CCT
Chr2	6991204	+	15	CTT
Chr2	7176684	-	10	CAA
Chr2	7190638	-	11	CTA
Chr2	7203391	-	12	CTA
Chr2	7224493	+	12	CAA
Chr2	7231886	+	10	CAA
Chr2	7232600	+	11	CTA
Chr2	7234504	+	13	CTC
Chr2	7235068	+	10	CTA
Chr2	7235583	-	10	CTA
Chr2	7236800	+	12	CTA
Chr2	7237387	-	10	CTA
Chr2	7237507	+	14	CAA
Chr2	7451392	-	11	CTA
Chr2	7782979	+	13	CTA
Chr2	7889695	-	10	CAC
Chr2	7889703	-	10	CCA
Chr2	8016988	+	11	CAA
Chr2	8016999	+	10	CAA
Chr2	8565380	+	10	CAA
Chr2	8566453	-	10	CTA
Chr2	8883941	+	11	CAA
Chr2	8997381	-	10	CAA
Chr2	9124344	+	12	CAA
Chr2	9124557	+	13	CAA
Chr2	9188602	+	10	CAA
Chr2	9188672	-	10	CAA
Chr2	9189005	-	11	CAA
Chr2	9190234	-	10	CAA
Chr2	9225956	-	11	CCA
Chr2	9315059	+	11	CTA
Chr2	9449075	-	11	CAA
Chr2	9529181	-	10	CAA
Chr2	9595756	+	10	CCT
Chr2	9595757	+	10	CTA
Chr2	10239445	+	10	CCA
Chr2	10239446	+	10	CAA
Chr2	10351609	+	10	CTC
Chr2	10351623	+	10	CCA
Chr2	10601983	-	11	CTA
Chr2	10604651	+	12	CAA
Chr2	10678301	+	10	CAT
Chr2	10797233	-	10	CCA
Chr2	10932232	+	11	CAA
Chr2	10973199	+	10	CTA
Chr2	11162487	-	14	CAA
Chr2	11739983	-	12	CTC
Chr2	11952875	-	12	CTA
Chr2	13223466	-	10	CTA
Chr2	13223961	-	10	CCA
Chr2	13226766	+	11	CAA
Chr2	13300302	-	10	CTA
Chr2	13433105	+	13	CAA
Chr2	13433113	+	11	CTC
Chr2	13433210	+	10	CAA
Chr2	13885942	+	10	CAT
Chr2	14402294	+	10	CAC
Chr2	14409482	-	11	CAA
Chr2	14412226	+	13	CAA
Chr2	14417146	-	10	CTA
Chr2	14457380	-	10	CAA
Chr2	14458443	+	10	CTA
Chr2	14597358	-	10	CTA
Chr2	14810792	+	10	CAA
Chr2	15134227	+	11	CTA
Chr2	15134230	+	10	CAT
Chr2	16151237	+	14	CTA
Chr2	16575114	+	10	CAA
Chr2	16798653	+	10	CAA
Chr2	16798666	+	10	CTA
Chr2	17255861	-	11	CAA
Chr2	17337804	+	10	CAA
Chr2	17338608	+	11	CTA
Chr2	17339163	+	10	CTA
Chr2	17341827	-	10	CTA
Chr2	17341980	+	12	CTA
Chr2	17341983	-	13	CTA
Chr2	17342757	+	10	CAA
Chr2	17344105	-	11	CTC
Chr2	18651683	+	10	CAA
Chr2	18652757	-	10	CAA
Chr2	18652790	-	12	CAA
Chr3	423148	+	10	CAA
Chr3	423151	+	11	CTC
Chr3	525259	-	10	CAA
Chr3	539182	-	11	CAC
Chr3	1171079	-	17	CTT
Chr3	1171092	-	14	CTA
Chr3	1171105	-	11	CTA
Chr3	1924046	+	13	CTT
Chr3	1924191	+	15	CTA
Chr3	1951662	+	10	CAT
Chr3	2258805	+	13	CTA
Chr3	2258852	-	13	CAT
Chr3	3263728	-	10	CTA
Chr3	3423548	+	11	CTA
Chr3	3423572	+	13	CTC
Chr3	3587263	-	11	CTA
Chr3	4928523	+	12	CTA
Chr3	4929115	+	11	CAA
Chr3	4929229	+	10	CAA
Chr3	4929358	+	10	CAA
Chr3	4930896	+	12	CTA
Chr3	4931615	+	10	CTA
Chr3	4931618	+	10	CAA
Chr3	5328744	+	11	CAT
Chr3	5835393	-	10	CTT
Chr3	6344931	-	11	CTT
Chr3	7703852	-	10	CTA
Chr3	7703858	-	11	CAC
Chr3	7713569	+	10	CTA
Chr3	7772896	-	10	CCA
Chr3	7945527	-	10	CAT
Chr3	8101100	-	12	CTT
Chr3	8231293	+	10	CAA
Chr3	8426272	-	10	CAA
Chr3	8426274	-	10	CCC
Chr3	8426302	-	11	CAA
Chr3	8493347	-	10	CTT
Chr3	8493370	-	10	CTA
Chr3	8493373	-	11	CAT
Chr3	8493376	-	11	CAT
Chr3	8547295	-	10	CAT
Chr3	9012563	+	10	CTA
Chr3	9013874	+	13	CAA
Chr3	9014577	+	11	CAA
Chr3	9016339	-	10	CAA
Chr3	9227769	-	12	CTA
Chr3	9228849	-	10	CTC
Chr3	9230862	+	10	CAA
Chr3	9232114	+	14	CAA
Chr3	9237084	+	10	CAA
Chr3	9392810	-	12	CAA
Chr3	9435335	-	13	CAA
Chr3	9475137	-	15	CAC
Chr3	9614185	-	11	CAA
Chr3	9692976	+	12	CAA
Chr3	9694029	+	11	CTA
Chr3	9695091	-	10	CAA
Chr3	9695191	-	12	CAA
Chr3	9696405	-	10	CTA
Chr3	9739763	-	10	CAA
Chr3	9785941	+	13	CTA
Chr3	9786069	+	10	CAA
Chr3	9786880	+	10	CAA
Chr3	9808394	-	10	CAA
Chr3	9809125	+	10	CAT
Chr3	10255067	-	10	CTT
Chr3	10263919	-	10	CTA
Chr3	10263934	-	12	CTA
Chr3	10479262	+	11	CTA
Chr3	10479830	-	18	CAA
Chr3	10480182	-	14	CAA
Chr3	10481631	-	10	CAA
Chr3	10483243	-	13	CTA
Chr3	10764332	+	10	CTA
Chr3	10866031	-	10	CTA
Chr3	10919814	-	10	CAA
Chr3	10971069	+	11	CAA
Chr3	10971082	+	13	CTA
Chr3	10980600	-	11	CTA
Chr3	11016850	+	11	CTC
Chr3	11020307	+	10	CAA
Chr3	11020678	-	10	CAA
Chr3	11060376	+	10	CTC
Chr3	11067642	-	11	CTC
Chr3	11067775	-	10	CAA
Chr3	11068533	-	10	CAA
Chr3	11115480	+	10	CAA
Chr3	11115494	+	10	CTA
Chr3	11115508	-	10	CTA
Chr3	11141684	-	10	CAA
Chr3	11143700	+	11	CAA
Chr3	11167353	+	10	CAA
Chr3	11177627	+	10	CAA
Chr3	11246550	-	13	CAT
Chr3	11246556	-	11	CTA
Chr3	11246567	-	12	CAT
Chr3	11374950	+	11	CAA
Chr3	11389445	+	17	CTA
Chr3	11451579	+	11	CTA
Chr3	11493940	-	10	CAA
Chr3	11501945	+	10	CTA
Chr3	11514884	+	13	CTA
Chr3	11517882	+	12	CTA
Chr3	11632092	+	10	CAA
Chr3	11667198	+	10	CAA
Chr3	11697821	-	10	CAA
Chr3	11770505	+	13	CAA
Chr3	11795759	+	18	CAA
Chr3	11844015	+	11	CAA
Chr3	11862808	-	11	CCC
Chr3	12188451	-	11	CTA
Chr3	12198225	-	10	CAA
Chr3	12198256	-	11	CAA
Chr3	12217299	-	11	CAA
Chr3	12320540	+	11	CTA
Chr3	12359439	+	10	CTT
Chr3	12371538	+	10	CTA
Chr3	12373072	+	12	CAA
Chr3	12455164	+	11	CAA
Chr3	12464299	-	10	CAA
Chr3	12531452	-	10	CAA
Chr3	12539713	+	10	CTA
Chr3	12542121	-	10	CAA
Chr3	12547693	+	11	CTA
Chr3	12567704	+	10	CAA
Chr3	12608748	-	12	CTA
Chr3	12673394	-	11	CTA
Chr3	12777582	+	10	CAA
Chr3	12949417	-	13	CTA
Chr3	13063365	+	11	CAA
Chr3	13063371	+	10	CAA
Chr3	13099500	+	10	CAA
Chr3	13101222	-	12	CAA
Chr3	13101673	+	12	CTA
Chr3	13103753	+	10	CAA
Chr3	13113883	-	10	CTA
Chr3	13166459	+	11	CTA
Chr3	13196329	+	11	CAA
Chr3	13277332	+	10	CTA
Chr3	13407814	-	10	CTA
Chr3	13412331	+	11	CTA
Chr3	13435429	-	11	CTA
Chr3	13520826	+	10	CAA
Chr3	13561950	+	10	CTA
Chr3	13565880	-	12	CTA
Chr3	13583313	-	10	CTA
Chr3	13602574	+	10	CAA
Chr3	13623866	-	12	CTA
Chr3	13632908	-	16	CTA
Chr3	13633354	-	13	CTA
Chr3	13669154	-	13	CAA
Chr3	13764489	+	10	CAA
Chr3	13946183	+	13	CAA
Chr3	13953925	+	10	CTA
Chr3	14005338	-	13	CAA
Chr3	14006577	+	11	CTA
Chr3	14033228	-	10	CTA
Chr3	14076116	+	10	CTA
Chr3	14080453	+	14	CAA
Chr3	14106982	+	15	CAA
Chr3	14237399	-	11	CAA
Chr3	14238344	-	11	CAA
Chr3	14340776	+	11	CTA
Chr3	14377024	-	10	CAA
Chr3	14426036	-	10	CTA
Chr3	14442981	+	10	CAA
Chr3	14464220	-	10	CAA
Chr3	14497964	-	10	CTA
Chr3	14508872	-	10	CTA
Chr3	14509431	+	10	CAA
Chr3	14565034	-	13	CTA
Chr3	14640357	+	10	CAA
Chr3	14691561	-	10	CAA
Chr3	14714693	-	11	CAA
Chr3	14717720	-	11	CTA
Chr3	14719109	+	13	CAA
Chr3	14763992	-	10	CAA
Chr3	14787799	-	15	CAA
Chr3	14808011	+	11	CAA
Chr3	14808538	-	10	CAA
Chr3	14813385	-	10	CTA
Chr3	14986836	+	10	CTA
Chr3	15005735	-	11	CTA
Chr3	15025494	+	11	CTA
Chr3	15106323	+	12	CAA
Chr3	15115823	-	10	CTA
Chr3	15142722	+	10	CAA
Chr3	15271484	+	11	CAA
Chr3	15345762	-	10	CTT
Chr3	15359905	-	11	CAA
Chr3	15387142	-	10	CTA
Chr3	15410558	-	10	CAA
Chr3	15412682	+	11	CAA
Chr3	15460256	+	10	CTA
Chr3	15464347	+	10	CTA
Chr3	15478367	-	11	CAA
Chr3	15543733	+	12	CAA
Chr3	15547006	-	11	CAA
Chr3	15571576	-	12	CAA
Chr3	15573099	-	10	CAA
Chr3	15593586	+	14	CAA
Chr3	15594400	+	10	CAA
Chr3	15622841	-	11	CAA
Chr3	15631259	+	11	CAA
Chr3	15636749	-	10	CTA
Chr3	15722865	-	11	CTA
Chr3	15725438	+	14	CTA
Chr3	15740346	+	11	CTC
Chr3	15740348	+	11	CTC
Chr3	15786632	-	10	CAA
Chr3	15805633	-	12	CAA
Chr3	15817844	+	11	CTA
Chr3	15880601	-	10	CTA
Chr3	15920798	+	10	CAA
Chr3	15921473	-	10	CAA
Chr3	15922141	-	11	CTA
Chr3	15934454	-	10	CTT
Chr3	15989244	-	11	CTT
Chr3	16174093	+	15	CAA
Chr3	16178317	+	10	CTA
Chr3	16180936	+	10	CAA
Chr3	16182198	+	16	CTA
Chr3	16182947	-	10	CAA
Chr3	16241691	+	10	CTT
Chr3	16438033	+	12	CTA
Chr3	16479982	-	11	CAA
Chr3	16591448	+	11	CTA
Chr3	16593943	+	10	CAA
Chr3	16594612	-	12	CTA
Chr3	16595308	+	12	CAA
Chr3	16643772	-	11	CAA
Chr3	16691858	-	12	CAA
Chr3	16798269	-	10	CAA
Chr3	16810375	+	10	CAA
Chr3	16812994	-	12	CTA
Chr3	16960869	+	11	CAA
Chr3	17058199	+	15	CTC
Chr3	17394972	-	13	CTA
Chr3	17417925	+	11	CAA
Chr3	17656525	+	10	CCA
Chr3	17979925	+	11	CAA
Chr3	17979937	+	11	CTA
Chr3	17981821	+	11	CAA
Chr3	17982390	-	13	CAA
Chr3	18070234	-	10	CCA
Chr3	18654266	-	10	CAA
Chr3	18791662	+	14	CAA
Chr3	18791748	+	10	CAA
Chr3	18791856	+	10	CTA
Chr3	18792017	-	10	CTA
Chr3	18793368	-	10	CAA
Chr3	18793372	+	10	CTA
Chr3	18793590	-	10	CTA
Chr3	19134735	-	13	CAA
Chr3	19134736	-	14	CCA
Chr3	19242900	-	13	CTA
Chr3	19243605	+	13	CTT
Chr3	19622350	-	10	CTT
Chr3	19776715	-	11	CAA
Chr3	20305412	-	13	CAA
Chr3	20306220	+	14	CTA
Chr3	20307013	-	13	CTA
Chr3	20307138	+	13	CAA
Chr3	20307172	+	10	CAA
Chr3	20353458	+	10	CAC
Chr3	20728311	-	10	CAA
Chr3	21109278	-	10	CTA
Chr3	21323805	-	11	CTA
Chr3	21325550	-	10	CTA
Chr3	21329251	+	11	CAA
Chr3	21413327	+	10	CTA
Chr3	22113068	+	13	CCA
Chr3	22115601	-	10	CCA
Chr3	22215928	-	11	CAT
Chr3	22232789	+	10	CTA
Chr3	22234101	+	14	CTA
Chr3	22235487	-	10	CAA
Chr3	22386193	-	11	CTA
Chr3	22660320	+	14	CAC
Chr3	22660322	+	14	CTT
Chr3	22662165	+	11	CAA
Chr3	22767043	+	11	CTA
Chr3	23111010	+	12	CAA
Chr3	23115672	-	11	CTA
Chr3	23115801	-	14	CCT
Chr3	23115811	-	13	CAA
Chr4	80010	-	11	CTT
Chr4	80013	-	11	CAA
Chr4	80019	-	10	CTA
Chr4	80024	-	10	CCT
Chr4	173638	-	10	CAT
Chr4	572741	+	10	CAA
Chr4	602078	+	13	CTT
Chr4	631028	-	16	CTA
Chr4	636686	-	14	CAA
Chr4	1090747	-	12	CTA
Chr4	1090782	-	10	CAC
Chr4	1090784	-	11	CTC
Chr4	1090785	-	10	CCT
Chr4	1091876	+	11	CTA
Chr4	1116679	+	11	CAC
Chr4	1116681	+	11	CTT
Chr4	1116771	+	10	CTA
Chr4	1116785	+	10	CAA
Chr4	1190249	+	10	CTT
Chr4	1366033	+	11	CTC
Chr4	1366046	+	10	CAT
Chr4	1366084	-	12	CAA
Chr4	1366095	-	11	CAA
Chr4	1449356	+	10	CAA
Chr4	1457130	+	10	CAA
Chr4	1463341	+	11	CAT
Chr4	1488427	+	10	CAC
Chr4	1568554	-	13	CAA
Chr4	1683640	-	14	CTA
Chr4	1696940	-	10	CTA
Chr4	1761396	-	11	CAA
Chr4	1832153	-	11	CTA
Chr4	1837394	+	10	CTA
Chr4	1922684	+	11	CTA
Chr4	1981504	+	10	CTA
Chr4	1991020	+	11	CAA
Chr4	2051076	+	11	CCA
Chr4	2141348	-	16	CTA
Chr4	2284001	-	14	CTA
Chr4	2307171	-	10	CAA
Chr4	2345735	+	12	CTT
Chr4	2354552	-	13	CAA
Chr4	2357821	+	10	CAA
Chr4	2366506	+	12	CAA
Chr4	2399049	-	12	CAA
Chr4	2595140	-	10	CCA
Chr4	2602104	+	11	CAA
Chr4	2614090	+	13	CTA
Chr4	2617944	+	10	CTA
Chr4	2617956	-	12	CCT
Chr4	2617961	-	12	CTA
Chr4	2617963	-	11	CTC
Chr4	2673753	+	10	CAC
Chr4	2673782	-	11	CTC
Chr4	2701354	+	13	CTA
Chr4	2703654	+	10	CTA
Chr4	2714094	+	10	CAT
Chr4	2815466	-	13	CAT
Chr4	2879823	+	11	CAA
Chr4	3000818	+	11	CAA
Chr4	3271878	+	13	CAA
Chr4	3312723	-	11	CTA
Chr4	3387524	+	12	CAA
Chr4	3400044	+	10	CTA
Chr4	3436530	+	10	CTA
Chr4	3453369	-	10	CAA
Chr4	3614235	-	10	CTA
Chr4	3635758	+	14	CTA
Chr4	3778812	-	10	CTC
Chr4	3785209	-	10	CTA
Chr4	3787956	+	10	CAA
Chr4	3796007	-	10	CTA
Chr4	3841008	-	12	CTA
Chr4	3887505	-	10	CAA
Chr4	3887822	+	10	CAA
Chr4	3906393	+	10	CTA
Chr4	3907149	+	12	CTA
Chr4	3914916	-	11	CTA
Chr4	3975920	+	12	CAA
Chr4	4001854	+	10	CAA
Chr4	4003274	+	12	CAA
Chr4	4004879	+	18	CAA
Chr4	4005414	+	12	CAA
Chr4	4187516	+	12	CAA
Chr4	4195339	+	14	CAA
Chr4	4208674	+	10	CAA
Chr4	4249062	-	10	CAA
Chr4	4287297	-	10	CTA
Chr4	4309153	+	11	CAT
Chr4	4309725	+	10	CAC
Chr4	4319871	+	12	CTA
Chr4	4394221	+	10	CTA
Chr4	4403883	-	13	CAA
Chr4	4490136	+	10	CAA
Chr4	4518020	+	10	CAA
Chr4	4520040	-	10	CTA
Chr4	4521210	+	10	CTA
Chr4	4547777	-	10	CAA
Chr4	4646241	+	13	CTA
Chr4	4674177	-	10	CAA
Chr4	4681170	+	12	CAA
Chr4	4719738	+	10	CAA
Chr4	4743203	-	11	CTA
Chr4	4748922	+	10	CTA
Chr4	4749746	-	10	CTA
Chr4	4788136	+	11	CAA
Chr4	4894444	-	10	CTA
Chr4	4953114	-	12	CTA
Chr4	5008547	+	10	CAA
Chr4	5051947	+	10	CAA
Chr4	5083787	-	15	CAA
Chr4	5088721	+	12	CAA
Chr4	5121067	-	11	CTA
Chr4	5121450	+	10	CTA
Chr4	5206022	+	14	CAA
Chr4	5235197	-	11	CAA
Chr4	5307251	-	10	CTA
Chr4	5527990	+	10	CAA
Chr4	5557362	+	10	CTT
Chr4	5559786	-	12	CTC
Chr4	5667279	-	10	CAA
Chr4	5667564	-	13	CAA
Chr4	5752860	-	13	CTA
Chr4	5757141	+	10	CTA
Chr4	5791805	-	10	CAT
Chr4	5791843	-	11	CCA
Chr4	5794289	+	10	CCA
Chr4	5794298	+	10	CAC
Chr4	5844648	-	10	CAA
Chr4	5893940	+	10	CTA
Chr4	5961516	+	13	CCA
Chr4	5964671	-	13	CAC
Chr4	5964673	-	14	CCC
Chr4	5966496	+	10	CTA
Chr4	6065491	-	11	CTA
Chr4	6128581	+	13	CTT
Chr4	6130887	-	10	CTA
Chr4	6131115	+	10	CTA
Chr4	6131220	+	10	CTC
Chr4	6173061	+	11	CAA
Chr4	6274098	-	10	CTT
Chr4	6312826	+	11	CAA
Chr4	6332077	+	11	CTA
Chr4	6332093	+	10	CTA
Chr4	6359819	-	10	CTA
Chr4	6652493	-	12	CTA
Chr4	6728652	-	11	CAA
Chr4	6752230	+	11	CTT
Chr4	6914709	-	11	CTA
Chr4	7031518	-	11	CAA
Chr4	7102571	+	10	CAT
Chr4	7102574	+	11	CTC
Chr4	7102576	+	10	CCA
Chr4	7362891	+	10	CTA
Chr4	7821731	-	10	CTT
Chr4	7905305	-	11	CAC
Chr4	7944807	+	10	CTT
Chr4	7945136	+	11	CAC
Chr4	8314841	-	14	CTA
Chr4	8315534	-	12	CTA
Chr4	8316000	-	10	CAA
Chr4	8316388	+	11	CAA
Chr4	8317034	+	10	CTA
Chr4	8317471	+	15	CAA
Chr4	8318837	-	12	CAA
Chr4	8327641	+	11	CTA
Chr4	8345654	-	10	CCA
Chr4	8345661	-	10	CTT
Chr4	8633296	+	11	CAC
Chr4	8718466	-	13	CTT
Chr4	8718486	-	14	CAT
Chr4	8899936	+	13	CCT
Chr4	8899961	+	11	CTA
Chr4	8900510	+	10	CAA
Chr4	8900713	+	12	CAA
Chr4	8901511	+	11	CAA
Chr4	8902682	-	10	CAA
Chr4	8903957	-	13	CTA
Chr4	8906060	-	10	CAA
Chr4	8958026	+	10	CAA
Chr4	8958035	+	10	CTT
Chr4	9320397	-	12	CTA
Chr4	9357160	-	10	CAT
Chr4	9575540	-	11	CAA
Chr4	9575555	-	13	CTT
Chr4	9733063	-	11	CTA
Chr4	9733429	-	10	CAA
Chr4	9733510	+	11	CAA
Chr4	9734107	+	12	CAA
Chr4	9735505	+	10	CAA
Chr4	9736775	-	14	CTA
Chr4	9903998	+	10	CCC
Chr4	9904002	+	10	CAA
Chr4	9904042	+	10	CTA
Chr4	10051578	+	10	CAA
Chr4	10052506	+	10	CTA
Chr4	10271498	+	10	CTA
Chr4	10996681	+	12	CAA
Chr4	10999849	-	12	CAA
Chr4	11241095	+	11	CTT
Chr4	11416104	+	10	CTA
Chr4	12365535	-	10	CAC
Chr4	12365536	-	10	CCA
Chr4	12365545	-	11	CAA
Chr4	12769091	+	13	CTT
Chr4	12769101	+	12	CTT
Chr4	12769174	-	10	CTT
Chr4	13332122	+	11	CAA
Chr4	13628840	+	10	CTA
Chr4	13629211	+	10	CAA
Chr4	14045691	+	10	CTC
Chr4	14250953	+	13	CTA
Chr4	14458273	-	11	CAT
Chr4	16729291	+	13	CTC
Chr4	17716125	+	10	CAA
Chr4	18232955	-	10	CTA
Chr5	136441	+	12	CAA
Chr5	136717	-	10	CAA
Chr5	136777	+	10	CAA
Chr5	138112	-	10	CAA
Chr5	251059	+	11	CTT
Chr5	356066	-	11	CTA
Chr5	356508	-	11	CTC
Chr5	356712	+	14	CAA
Chr5	394676	-	11	CTT
Chr5	394679	-	11	CAA
Chr5	394681	-	11	CTC
Chr5	394689	-	10	CAA
Chr5	394690	-	10	CCA
Chr5	706944	-	13	CTT
Chr5	1067489	-	12	CTA
Chr5	2071574	+	15	CTA
Chr5	2257902	+	10	CTA
Chr5	2258049	-	15	CTA
Chr5	2258140	-	10	CAA
Chr5	2261800	-	10	CTA
Chr5	2289479	-	10	CTA
Chr5	2289513	-	10	CTA
Chr5	2442322	+	12	CAA
Chr5	2860555	-	10	CTA
Chr5	2860582	-	13	CTC
Chr5	2860623	-	10	CAA
Chr5	3903496	-	13	CAT
Chr5	3904639	+	13	CAA
Chr5	3905508	+	10	CTA
Chr5	3905663	+	10	CTA
Chr5	3907151	+	14	CAA
Chr5	3907454	+	12	CTA
Chr5	3908150	+	10	CAA
Chr5	3909857	+	10	CAA
Chr5	4321698	-	14	CAA
Chr5	4322845	-	11	CAA
Chr5	4324471	-	10	CTA
Chr5	4776136	-	12	CTA
Chr5	4776140	-	10	CAA
Chr5	5113245	+	13	CAA
Chr5	5217733	+	14	CTA
Chr5	5218034	-	11	CAA
Chr5	5352266	+	12	CAC
Chr5	5383243	-	14	CTC
Chr5	5592843	+	11	CTT
Chr5	5785211	-	10	CCA
Chr5	5802059	-	10	CCA
Chr5	6208427	+	10	CAA
Chr5	6403930	+	11	CAA
Chr5	6404506	+	12	CTA
Chr5	6404629	-	10	CTA
Chr5	6404742	-	10	CTA
Chr5	6404820	-	10	CAA
Chr5	6405075	-	13	CTA
Chr5	6405847	+	10	CAA
Chr5	6406047	+	10	CTA
Chr5	6406344	+	12	CTA
Chr5	6407079	+	10	CTA
Chr5	6407242	-	10	CAA
Chr5	6435589	-	10	CAA
Chr5	6437562	-	13	CTA
Chr5	6460900	+	10	CAA
Chr5	6460911	+	10	CAA
Chr5	6460928	+	10	CTT
Chr5	6630720	-	10	CCA
Chr5	6632985	-	12	CAA
Chr5	6751510	+	11	CAA
Chr5	7033093	-	10	CAA
Chr5	7035927	-	17	CAA
Chr5	7036294	+	11	CTA
Chr5	7412887	+	10	CTT
Chr5	7829695	+	10	CCC
Chr5	7829696	+	10	CCA
Chr5	8216051	-	10	CAA
Chr5	8241403	-	10	CTT
Chr5	8241469	-	13	CTT
Chr5	8404456	-	10	CTA
Chr5	8551160	-	13	CTA
Chr5	8572358	+	12	CTA
Chr5	8572369	+	13	CTA
Chr5	8573907	-	13	CTA
Chr5	8575680	+	11	CTC
Chr5	8720515	-	13	CAA
Chr5	8723386	-	10	CTA
Chr5	8911245	+	12	CTC
Chr5	8911289	+	10	CAA
Chr5	9008362	+	10	CTA
Chr5	9133970	-	10	CAA
Chr5	9133971	-	10	CCA
Chr5	9133975	-	10	CTT
Chr5	9184059	+	10	CAA
Chr5	9413582	-	11	CAA
Chr5	9416720	+	10	CAA
Chr5	9422521	-	10	CTT
Chr5	9623303	+	11	CTC
Chr5	9981718	-	10	CTA
Chr5	10000178	+	12	CTA
Chr5	10062601	-	12	CAA
Chr5	10081032	+	13	CAA
Chr5	10219469	+	13	CAA
Chr5	10352336	-	10	CAA
Chr5	10353956	-	12	CAA
Chr5	10368205	-	10	CTA
Chr5	10447416	+	12	CAA
Chr5	10479847	-	10	CTA
Chr5	10558018	-	10	CTA
Chr5	10578085	-	10	CAA
Chr5	10582444	-	10	CAA
Chr5	10628850	-	10	CAA
Chr5	10631386	+	11	CTA
Chr5	10631394	+	12	CTA
Chr5	10662658	+	10	CAA
Chr5	10668944	+	10	CAA
Chr5	10712054	-	13	CTA
Chr5	10787403	+	14	CTA
Chr5	10890481	-	12	CAA
Chr5	10963805	+	13	CAA
Chr5	11055055	+	10	CTA
Chr5	11059996	-	10	CAA
Chr5	11078201	+	12	CTA
Chr5	11088044	+	10	CTA
Chr5	11349519	+	10	CAA
Chr5	11367008	-	11	CTA
Chr5	11417459	-	10	CTA
Chr5	11422876	+	11	CAA
Chr5	11482941	+	13	CAA
Chr5	11532748	-	10	CAA
Chr5	11640609	+	10	CTA
Chr5	11643046	+	11	CAA
Chr5	11709589	+	10	CAA
Chr5	11735488	-	12	CAA
Chr5	11754458	-	12	CAA
Chr5	11766116	-	10	CTA
Chr5	11788773	-	11	CTA
Chr5	11911010	-	12	CAA
Chr5	11955437	-	13	CAA
Chr5	11989088	+	13	CTA
Chr5	12000612	-	11	CAA
Chr5	12000616	-	11	CAA
Chr5	12028660	-	13	CAA
Chr5	12093581	+	10	CTA
Chr5	12095503	-	10	CAA
Chr5	12107492	-	12	CAA
Chr5	12113490	+	11	CAA
Chr5	12199556	-	10	CAA
Chr5	12241578	+	11	CTA
Chr5	12242541	-	10	CAA
Chr5	12253078	-	10	CAA
Chr5	12273208	-	12	CTA
Chr5	12293671	-	10	CAA
Chr5	12377466	-	11	CTA
Chr5	12383398	+	11	CAA
Chr5	12409015	+	10	CTC
Chr5	12526040	-	10	CTA
Chr5	12526310	-	11	CTA
Chr5	12547127	+	13	CTC
Chr5	12569206	-	10	CTA
Chr5	12571925	+	14	CAA
Chr5	12572747	+	11	CAA
Chr5	12581276	-	10	CTA
Chr5	12582732	+	10	CTA
Chr5	12583526	+	10	CTA
Chr5	12583539	+	10	CAA
Chr5	12625472	+	11	CAA
Chr5	12639965	-	12	CAA
Chr5	12640694	-	11	CAA
Chr5	12717509	-	13	CAA
Chr5	12753102	-	16	CTA
Chr5	12753248	+	12	CTA
Chr5	12757255	-	10	CTA
Chr5	12932781	+	12	CAA
Chr5	12935280	-	10	CAA
Chr5	12973767	-	10	CAA
Chr5	13042947	-	10	CAA
Chr5	13119776	-	11	CTA
Chr5	13121944	+	10	CTA
Chr5	13123046	-	11	CAA
Chr5	13261011	+	14	CTA
Chr5	13405041	-	10	CAA
Chr5	13410179	+	10	CTA
Chr5	13491162	-	10	CTA
Chr5	13540282	-	10	CAA
Chr5	13541534	-	10	CTA
Chr5	13646805	+	12	CTA
Chr5	13715042	+	11	CAA
Chr5	13724152	+	10	CAT
Chr5	13781534	+	10	CAA
Chr5	13842426	+	10	CAA
Chr5	13855339	+	11	CAT
Chr5	13855342	+	12	CTT
Chr5	13855345	+	10	CAC
Chr5	13884524	+	14	CTA
Chr5	13926446	-	10	CTA
Chr5	13928638	+	10	CAA
Chr5	13984305	-	10	CTA
Chr5	13994119	-	10	CAA
Chr5	13994332	-	10	CTA
Chr5	14052779	+	10	CTA
Chr5	14076908	+	10	CAA
Chr5	14085585	+	10	CAA
Chr5	14115268	+	10	CTA
Chr5	14123708	-	10	CTA
Chr5	14295143	+	10	CTA
Chr5	14296113	-	12	CTA
Chr5	14297555	-	10	CTA
Chr5	14669887	+	10	CTA
Chr5	14672807	-	11	CAA
Chr5	14675162	-	10	CAA
Chr5	14985102	-	11	CTA
Chr5	15012353	+	11	CTA
Chr5	15061336	-	10	CTT
Chr5	15241988	-	15	CAA
Chr5	15298532	-	11	CAA
Chr5	15298547	-	11	CAA
Chr5	15302788	+	10	CCC
Chr5	15337043	-	11	CAA
Chr5	15492828	+	12	CAA
Chr5	15646283	-	11	CTA
Chr5	15711238	-	10	CAA
Chr5	15791136	+	10	CTA
Chr5	16051579	+	10	CCA
Chr5	16178419	+	10	CTC
Chr5	16261544	-	10	CTA
Chr5	16263955	+	10	CAA
Chr5	16642280	+	10	CAA
Chr5	16681338	-	10	CAA
Chr5	16704341	+	13	CAA
Chr5	16705017	-	10	CTC
Chr5	16753973	+	10	CAC
Chr5	16826455	+	10	CTA
Chr5	16914507	-	11	CTA
Chr5	16914511	-	12	CTT
Chr5	16938810	-	13	CTC
Chr5	16938818	+	15	CTT
Chr5	17089261	+	10	CAA
Chr5	17091939	-	11	CTA
Chr5	17092539	-	13	CAA
Chr5	17094295	+	14	CAA
Chr5	17094827	+	10	CAA
Chr5	17095447	+	14	CAA
Chr5	17147508	+	14	CTC
Chr5	17306361	-	10	CAA
Chr5	17306548	+	13	CTA
Chr5	17440310	-	10	CTA
Chr5	17442901	-	10	CTA
Chr5	17444683	+	10	CTC
Chr5	17445380	+	10	CAA
Chr5	17599289	+	11	CAA
Chr5	17600977	-	13	CTA
Chr5	17601410	+	12	CAA
Chr5	17605229	-	10	CAA
Chr5	17605244	-	10	CTA
Chr5	17775764	-	12	CAT
Chr5	18063659	-	11	CCA
Chr5	18239213	-	11	CAA
Chr5	18239292	+	13	CTA
Chr5	18475491	-	10	CAA
Chr5	18476555	-	10	CTA
Chr5	18480700	-	11	CAT
Chr5	18642085	-	10	CAA
Chr5	18642094	-	13	CTA
Chr5	18928482	-	10	CAA
Chr5	18937740	+	10	CTA
Chr5	18961494	-	10	CAA
Chr5	18961496	-	11	CAC
Chr5	19115022	-	10	CAA
Chr5	19189522	+	10	CAA
Chr5	19190083	+	13	CAA
Chr5	19193994	-	11	CAA
Chr5	19358830	-	10	CAA
Chr5	19359038	-	10	CAA
Chr5	19359046	-	10	CAA
Chr5	19361488	-	14	CTA
Chr5	19361511	+	12	CAA
Chr5	19362361	+	11	CTA
Chr5	19362369	+	10	CTA
Chr5	19362793	-	10	CAA
Chr5	19413111	-	10	CAA
Chr5	19439448	-	10	CTA
Chr5	19812194	-	11	CAA
Chr5	19823147	+	13	CCA
Chr5	20061432	+	12	CTA
Chr5	20061833	-	11	CTA
Chr5	20061852	-	10	CAA
Chr5	20295151	+	11	CTA
Chr5	20295156	+	11	CTC
Chr5	20295158	+	10	CTC
Chr5	21016547	-	10	CCA
Chr5	21016558	-	12	CAT
Chr5	21543530	-	15	CTA
Chr5	21544700	-	10	CTA
Chr5	21545203	+	10	CAA
Chr5	21546554	-	13	CAA
Chr5	21546692	-	13	CTA
Chr5	21837382	-	10	CAA
Chr5	22137099	-	10	CAT
Chr5	22512149	-	10	CAA
Chr5	22512517	-	11	CTA
Chr5	22911231	-	11	CCT
Chr5	22911234	-	11	CTA
Chr5	23024612	-	10	CCC
Chr5	23025433	-	10	CAA
Chr5	23025562	+	10	CAA
Chr5	23240798	-	11	CAA
Chr5	23362068	+	12	CAA
Chr5	25936440	-	10	CAA
Chr5	25936443	+	13	CAA
Chr5	26464847	+	11	CAT
Chr5	26464850	+	10	CTC

## Sheet: CHH-sites_Mature_Emb
CHROMOSOME	POSITION	STRAND	READ COVERAGE	CONTEXT
Chr1	18035	-	17	CTA
Chr1	18133	+	11	CTA
Chr1	18137	+	11	CAA
Chr1	18492	+	17	CTA
Chr1	18672	+	21	CAA
Chr1	18686	+	17	CAA
Chr1	18713	+	13	CAC
Chr1	18726	+	11	CTA
Chr1	44713	+	20	CCA
Chr1	44730	-	14	CAC
Chr1	44732	+	21	CTT
Chr1	44744	-	16	CAA
Chr1	44745	-	16	CCA
Chr1	44749	+	17	CAT
Chr1	55736	-	18	CTT
Chr1	55738	+	15	CCA
Chr1	55739	+	15	CAT
Chr1	55746	+	17	CTA
Chr1	55749	+	16	CTT
Chr1	55780	-	13	CAT
Chr1	55781	-	13	CCA
Chr1	55787	-	13	CCC
Chr1	55834	-	10	CCA
Chr1	55875	+	19	CAA
Chr1	55884	+	18	CTT
Chr1	56070	+	11	CAA
Chr1	56251	+	10	CAT
Chr1	56421	-	10	CAA
Chr1	56427	+	12	CCA
Chr1	56433	-	13	CTC
Chr1	56436	-	13	CTA
Chr1	56470	+	13	CAC
Chr1	56472	+	13	CTT
Chr1	56486	+	16	CAT
Chr1	56492	-	13	CCA
Chr1	56503	-	13	CTT
Chr1	56506	-	13	CAA
Chr1	56507	-	12	CCA
Chr1	56523	-	10	CCC
Chr1	56532	-	11	CAA
Chr1	56533	-	10	CCA
Chr1	56534	-	10	CCC
Chr1	56540	-	11	CCT
Chr1	56550	-	12	CTC
Chr1	77472	-	21	CTA
Chr1	77500	-	16	CAA
Chr1	77509	-	13	CCA
Chr1	213591	-	11	CTA
Chr1	238364	-	14	CTT
Chr1	238389	-	10	CAA
Chr1	238409	-	10	CAT
Chr1	239006	-	15	CTA
Chr1	239078	-	12	CTA
Chr1	239099	-	14	CAC
Chr1	239132	+	25	CTA
Chr1	258074	+	12	CAA
Chr1	258114	-	18	CTC
Chr1	258539	-	12	CCT
Chr1	258551	-	16	CCT
Chr1	258552	-	16	CCC
Chr1	258562	+	17	CTA
Chr1	258573	-	19	CTA
Chr1	258579	-	20	CCT
Chr1	258590	-	20	CAT
Chr1	258591	-	20	CCA
Chr1	258598	+	22	CCA
Chr1	258603	-	23	CTT
Chr1	258610	-	22	CCC
Chr1	258628	+	25	CCT
Chr1	291920	-	10	CTA
Chr1	423290	+	13	CTT
Chr1	423926	+	10	CAA
Chr1	424112	-	11	CTA
Chr1	431358	-	11	CAT
Chr1	431364	-	13	CAT
Chr1	431365	-	12	CCA
Chr1	431381	-	11	CCA
Chr1	431396	-	15	CAT
Chr1	431397	-	14	CCA
Chr1	431400	+	10	CAA
Chr1	431405	-	18	CAA
Chr1	431406	-	18	CCA
Chr1	431407	-	18	CCC
Chr1	431415	+	11	CCA
Chr1	431426	+	12	CAC
Chr1	431452	-	13	CAT
Chr1	431453	-	13	CCA
Chr1	431460	-	11	CCA
Chr1	431461	-	11	CCC
Chr1	431470	-	12	CAT
Chr1	431471	-	12	CCA
Chr1	431481	-	10	CAA
Chr1	431483	-	10	CTC
Chr1	433037	-	14	CTT
Chr1	433128	+	12	CTA
Chr1	433288	+	14	CAA
Chr1	433440	+	10	CAA
Chr1	433450	+	11	CAA
Chr1	433512	+	12	CTA
Chr1	433664	+	15	CCA
Chr1	433665	+	16	CAA
Chr1	433766	-	17	CCC
Chr1	433773	-	19	CTA
Chr1	433782	-	18	CAC
Chr1	433789	+	13	CCC
Chr1	433790	+	13	CCA
Chr1	433791	+	13	CAA
Chr1	433799	+	16	CCT
Chr1	433810	-	20	CAT
Chr1	433821	-	16	CTT
Chr1	433822	-	16	CCT
Chr1	499504	+	12	CCA
Chr1	499513	+	10	CAT
Chr1	499518	-	19	CTC
Chr1	499520	+	10	CAA
Chr1	499600	+	12	CAA
Chr1	499622	+	15	CAA
Chr1	500219	+	10	CAA
Chr1	500438	+	16	CTA
Chr1	500577	-	11	CAA
Chr1	500710	-	11	CTA
Chr1	512749	+	24	CTT
Chr1	512752	-	24	CAA
Chr1	512781	-	18	CTA
Chr1	512784	-	17	CAA
Chr1	512799	+	17	CTA
Chr1	512865	-	15	CTA
Chr1	512902	+	10	CAA
Chr1	512944	+	10	CTA
Chr1	513008	-	10	CTA
Chr1	513013	+	11	CAA
Chr1	513038	-	18	CTA
Chr1	513043	+	11	CAA
Chr1	513058	-	27	CCT
Chr1	513069	+	15	CAA
Chr1	513078	-	29	CTT
Chr1	513080	-	29	CTC
Chr1	513095	-	31	CAA
Chr1	513097	+	12	CCA
Chr1	540462	-	18	CCC
Chr1	540465	+	14	CAA
Chr1	540481	-	15	CTT
Chr1	540485	-	14	CTA
Chr1	540564	+	17	CCT
Chr1	540569	+	18	CAA
Chr1	540608	-	11	CAT
Chr1	540623	-	11	CAT
Chr1	540691	+	29	CTC
Chr1	540817	-	12	CAC
Chr1	540831	-	16	CTC
Chr1	540840	-	16	CTA
Chr1	540841	-	16	CCT
Chr1	540901	-	13	CTT
Chr1	540911	+	19	CTA
Chr1	540921	+	19	CCA
Chr1	540922	+	18	CAT
Chr1	540941	+	16	CTA
Chr1	540947	-	13	CCT
Chr1	540964	-	21	CAT
Chr1	540969	+	14	CAA
Chr1	550795	-	10	CAC
Chr1	550796	-	10	CCA
Chr1	587513	-	19	CTT
Chr1	587533	-	17	CAA
Chr1	587540	-	17	CAA
Chr1	587571	-	15	CTA
Chr1	587589	-	17	CTT
Chr1	587596	+	14	CCT
Chr1	587601	+	13	CAA
Chr1	587614	+	13	CCA
Chr1	587618	+	15	CTC
Chr1	587707	-	25	CAA
Chr1	587710	-	26	CTA
Chr1	587721	+	26	CTA
Chr1	587743	-	24	CAA
Chr1	587881	-	22	CTC
Chr1	587982	+	30	CTA
Chr1	634255	+	25	CCA
Chr1	634316	-	12	CTA
Chr1	634317	-	12	CCT
Chr1	634321	-	12	CTC
Chr1	634323	-	12	CTC
Chr1	634330	-	13	CTC
Chr1	634332	-	12	CTC
Chr1	634340	-	13	CTC
Chr1	634358	-	16	CTC
Chr1	634362	+	16	CTT
Chr1	634380	-	15	CTC
Chr1	634400	-	12	CAC
Chr1	634412	-	10	CAA
Chr1	634413	-	10	CCA
Chr1	639756	+	17	CCT
Chr1	639757	+	17	CTC
Chr1	639759	+	17	CTT
Chr1	641167	+	10	CCT
Chr1	641168	+	11	CTC
Chr1	641170	+	12	CTT
Chr1	641175	-	12	CCT
Chr1	641176	-	12	CCC
Chr1	641177	-	12	CCC
Chr1	641181	-	12	CAT
Chr1	670865	+	13	CTT
Chr1	696495	+	17	CAC
Chr1	696511	+	11	CAT
Chr1	696607	+	18	CCT
Chr1	696611	+	21	CCA
Chr1	696621	+	21	CCC
Chr1	758681	+	11	CCC
Chr1	758691	+	11	CTC
Chr1	758737	-	12	CCA
Chr1	759036	-	10	CAT
Chr1	759843	-	12	CAA
Chr1	781085	-	11	CAC
Chr1	781760	+	10	CAA
Chr1	781894	+	15	CTA
Chr1	781907	-	12	CAA
Chr1	782027	+	14	CAC
Chr1	782029	+	14	CAA
Chr1	782035	+	14	CCA
Chr1	782036	+	14	CAA
Chr1	782041	+	15	CCC
Chr1	782042	+	15	CCT
Chr1	782043	+	15	CTA
Chr1	782232	+	11	CTA
Chr1	782251	+	10	CAA
Chr1	785302	+	14	CAA
Chr1	785317	+	15	CTT
Chr1	785340	+	13	CAA
Chr1	785354	-	10	CCA
Chr1	785366	+	14	CAC
Chr1	791981	-	11	CTA
Chr1	792136	+	12	CTA
Chr1	792144	+	10	CAC
Chr1	792160	-	13	CCC
Chr1	792163	+	10	CCA
Chr1	822243	+	17	CCA
Chr1	822248	-	17	CTA
Chr1	822271	-	20	CAA
Chr1	822299	-	21	CTA
Chr1	822318	+	15	CAT
Chr1	822326	+	18	CAT
Chr1	822368	+	10	CAA
Chr1	888738	+	12	CAA
Chr1	889192	-	10	CAC
Chr1	889193	-	10	CCA
Chr1	1160255	-	11	CAC
Chr1	1161188	+	13	CAA
Chr1	1161195	-	17	CTA
Chr1	1184979	+	14	CTT
Chr1	1185030	+	17	CTT
Chr1	1185046	+	16	CTA
Chr1	1185049	-	16	CTA
Chr1	1185058	-	15	CTT
Chr1	1194351	+	30	CTA
Chr1	1194444	-	10	CAA
Chr1	1194452	+	35	CAA
Chr1	1194490	-	11	CTC
Chr1	1194493	-	12	CAA
Chr1	1194757	+	18	CAA
Chr1	1194764	+	18	CTT
Chr1	1194856	+	33	CAA
Chr1	1194868	-	16	CAC
Chr1	1194879	-	19	CAA
Chr1	1195028	-	22	CAT
Chr1	1195052	-	21	CTA
Chr1	1195053	-	21	CCT
Chr1	1195056	-	22	CCA
Chr1	1195060	-	23	CTT
Chr1	1195070	-	24	CAC
Chr1	1195080	+	24	CAA
Chr1	1195086	-	23	CAA
Chr1	1195089	-	23	CCA
Chr1	1249975	-	12	CTA
Chr1	1250073	-	11	CAA
Chr1	1250316	-	19	CTA
Chr1	1250660	-	14	CAT
Chr1	1250821	-	16	CAA
Chr1	1250860	-	17	CCC
Chr1	1250882	+	10	CAC
Chr1	1276256	+	29	CTA
Chr1	1276482	-	10	CTT
Chr1	1276489	-	11	CAA
Chr1	1276548	-	17	CAT
Chr1	1276559	-	18	CAA
Chr1	1276563	-	17	CAC
Chr1	1276566	-	17	CAT
Chr1	1276571	-	16	CAC
Chr1	1276573	+	22	CAC
Chr1	1276575	+	23	CTC
Chr1	1276582	-	19	CAT
Chr1	1276589	-	19	CAC
Chr1	1276593	-	18	CCA
Chr1	1286880	+	13	CAC
Chr1	1286896	-	19	CTT
Chr1	1286912	+	19	CAA
Chr1	1379614	-	11	CCA
Chr1	1430301	-	17	CCC
Chr1	1430339	-	13	CAA
Chr1	1430340	-	13	CCA
Chr1	1430354	-	10	CCA
Chr1	1430361	-	10	CCA
Chr1	1430379	+	11	CCC
Chr1	1430390	+	11	CCA
Chr1	1430391	+	11	CAT
Chr1	1430396	+	11	CCA
Chr1	1430405	+	12	CAA
Chr1	1430410	+	11	CCA
Chr1	1430411	+	11	CAT
Chr1	1430421	+	13	CCA
Chr1	1430899	+	10	CCA
Chr1	1430900	+	10	CAT
Chr1	1430915	+	11	CAA
Chr1	1430931	+	13	CCC
Chr1	1430932	+	13	CCA
Chr1	1430933	+	13	CAA
Chr1	1430941	+	14	CCA
Chr1	1430957	+	13	CCA
Chr1	1430997	+	12	CCC
Chr1	1430998	+	13	CCA
Chr1	1441533	+	25	CAA
Chr1	1441543	+	26	CAC
Chr1	1441563	+	21	CCA
Chr1	1441571	-	19	CTC
Chr1	1441579	-	16	CAA
Chr1	1441584	-	17	CTC
Chr1	1441587	-	15	CAT
Chr1	1441589	-	17	CTC
Chr1	1441591	+	17	CAT
Chr1	1441699	-	24	CCA
Chr1	1441709	+	19	CTA
Chr1	1441846	+	23	CTA
Chr1	1441878	-	17	CAA
Chr1	1441948	+	18	CTA
Chr1	1442034	+	19	CAA
Chr1	1442075	+	16	CAA
Chr1	1442189	-	16	CAA
Chr1	1442355	+	14	CTC
Chr1	1442724	+	24	CTA
Chr1	1443282	+	36	CTA
Chr1	1443794	+	24	CTA
Chr1	1443944	+	22	CAA
Chr1	1444510	-	25	CTT
Chr1	1445332	+	16	CTA
Chr1	1445345	-	13	CAA
Chr1	1445394	+	14	CAA
Chr1	1445491	+	12	CTA
Chr1	1445530	-	11	CAA
Chr1	1445629	-	15	CTA
Chr1	1445846	-	21	CTA
Chr1	1446140	-	11	CAA
Chr1	1476505	+	27	CTA
Chr1	1476520	-	25	CAA
Chr1	1476523	+	25	CCA
Chr1	1476537	-	22	CTT
Chr1	1476554	+	21	CAA
Chr1	1476573	+	18	CCC
Chr1	1476582	+	16	CCC
Chr1	1476584	+	15	CTT
Chr1	1476588	+	15	CTA
Chr1	1476625	-	13	CTT
Chr1	1476634	-	12	CTT
Chr1	1476636	-	13	CTC
Chr1	1476637	-	13	CCT
Chr1	1476646	-	12	CAA
Chr1	1476669	-	11	CTT
Chr1	1522844	+	25	CTA
Chr1	1522961	-	12	CAA
Chr1	1522972	-	15	CAA
Chr1	1522975	-	11	CAT
Chr1	1522989	-	12	CCC
Chr1	1522994	-	12	CCA
Chr1	1523002	-	11	CAC
Chr1	1523004	+	15	CCA
Chr1	1523005	+	15	CAA
Chr1	1523011	-	12	CTA
Chr1	1523385	+	16	CCA
Chr1	1523386	+	17	CAT
Chr1	1523404	+	16	CCT
Chr1	1523405	+	16	CTC
Chr1	1523407	+	15	CTT
Chr1	1613291	+	18	CCC
Chr1	1613293	+	19	CTC
Chr1	1613304	+	18	CAT
Chr1	1613313	+	16	CTA
Chr1	1613316	-	18	CTA
Chr1	1613318	+	14	CTT
Chr1	1613322	+	13	CAC
Chr1	1613331	+	11	CCA
Chr1	1613353	+	10	CAA
Chr1	1613372	+	10	CTA
Chr1	1614538	-	16	CAA
Chr1	1614553	-	20	CCT
Chr1	1614554	-	20	CCC
Chr1	1614562	-	19	CTA
Chr1	1614563	-	19	CCT
Chr1	1614598	-	14	CTC
Chr1	1614599	-	13	CCT
Chr1	1614615	-	17	CTA
Chr1	1614630	-	17	CAT
Chr1	1614642	-	18	CCT
Chr1	1614645	-	18	CCC
Chr1	1705973	-	13	CTA
Chr1	1705977	-	12	CCA
Chr1	1705981	-	12	CAT
Chr1	1706009	-	11	CTC
Chr1	1706022	-	10	CAT
Chr1	1706023	-	10	CCA
Chr1	1706409	+	10	CCC
Chr1	1706410	+	10	CCC
Chr1	1876249	+	13	CAT
Chr1	1876264	-	24	CTA
Chr1	1876402	-	16	CTA
Chr1	1876554	+	11	CAA
Chr1	1876683	-	17	CAC
Chr1	1876704	+	11	CTA
Chr1	1876708	-	12	CTT
Chr1	1876715	-	12	CAC
Chr1	1876720	-	10	CCC
Chr1	1882118	-	16	CTA
Chr1	1882122	+	24	CCT
Chr1	1882131	+	23	CTT
Chr1	1882139	+	22	CTT
Chr1	1882145	+	20	CCT
Chr1	1882146	+	20	CTT
Chr1	1882169	+	19	CTC
Chr1	1882183	-	16	CTA
Chr1	1975179	-	21	CAT
Chr1	1975197	-	18	CAT
Chr1	1975210	-	13	CAA
Chr1	1975211	-	13	CCA
Chr1	1975232	-	11	CAA
Chr1	1975238	-	13	CAA
Chr1	1975248	-	11	CAT
Chr1	1975313	-	18	CAA
Chr1	1975318	-	17	CAA
Chr1	1975319	-	17	CCA
Chr1	1975323	-	16	CTT
Chr1	1975330	-	16	CAT
Chr1	1975400	+	19	CAT
Chr1	1975405	-	16	CAA
Chr1	1975572	-	14	CAA
Chr1	1976255	-	10	CAA
Chr1	1976259	-	10	CTA
Chr1	1976713	+	23	CAA
Chr1	2233978	-	11	CAA
Chr1	2234106	-	13	CAA
Chr1	2234157	+	17	CTA
Chr1	2234182	+	13	CTT
Chr1	2340285	-	23	CAC
Chr1	2340286	-	23	CCA
Chr1	2340300	-	23	CCA
Chr1	2340317	+	12	CAA
Chr1	2340325	+	14	CTT
Chr1	2340362	+	21	CTA
Chr1	2415771	-	10	CCA
Chr1	2415784	-	10	CTT
Chr1	2415785	-	10	CCT
Chr1	2415822	+	18	CTA
Chr1	2472911	+	13	CTC
Chr1	2472952	-	14	CTA
Chr1	2473024	-	24	CTT
Chr1	2473036	+	25	CAA
Chr1	2473075	-	17	CAT
Chr1	2473081	+	22	CTT
Chr1	2473090	-	19	CAT
Chr1	2473109	-	20	CAA
Chr1	2473111	+	21	CTA
Chr1	2473226	+	19	CAA
Chr1	2473232	+	20	CCA
Chr1	2473242	+	19	CCA
Chr1	2473257	+	23	CCA
Chr1	2531502	+	18	CAT
Chr1	2531531	+	22	CTT
Chr1	2531541	+	19	CAA
Chr1	2531560	+	14	CCA
Chr1	2531561	+	14	CAA
Chr1	2531576	+	15	CCA
Chr1	2531577	+	15	CAT
Chr1	2531583	+	13	CCA
Chr1	2531594	+	13	CCC
Chr1	2531601	+	11	CCA
Chr1	2531606	+	11	CCA
Chr1	2531607	+	11	CAT
Chr1	2531915	-	33	CAA
Chr1	2533005	+	14	CAA
Chr1	2533174	+	16	CTA
Chr1	2533657	-	16	CTA
Chr1	2533930	+	11	CTA
Chr1	2534066	+	12	CAA
Chr1	2534099	-	14	CAA
Chr1	2534651	-	10	CTA
Chr1	2587241	-	13	CTA
Chr1	2587242	-	13	CCT
Chr1	2587336	-	10	CTA
Chr1	2587341	-	10	CAA
Chr1	2587782	+	28	CTC
Chr1	2587804	+	21	CAA
Chr1	2588105	-	16	CAA
Chr1	2588282	-	22	CCA
Chr1	2588287	-	19	CAA
Chr1	2588298	-	15	CAA
Chr1	2588368	-	24	CAA
Chr1	2657635	-	14	CTC
Chr1	2657640	-	14	CTC
Chr1	2657641	-	14	CCT
Chr1	2657652	-	16	CTT
Chr1	2657660	-	15	CTT
Chr1	2657677	+	19	CTA
Chr1	2657681	-	16	CTT
Chr1	2657692	-	13	CTT
Chr1	2657698	+	13	CAT
Chr1	2657706	-	11	CAA
Chr1	2657778	+	12	CAA
Chr1	2657788	+	16	CTA
Chr1	2657805	+	19	CTA
Chr1	2800632	+	10	CTA
Chr1	2986464	+	22	CCA
Chr1	2986600	-	21	CAA
Chr1	2986822	-	14	CCA
Chr1	2986827	+	10	CAT
Chr1	2986831	-	15	CAA
Chr1	2986851	-	15	CTA
Chr1	2986852	-	15	CCT
Chr1	3023586	-	27	CAA
Chr1	3024028	-	19	CTA
Chr1	3024125	-	19	CTA
Chr1	3024131	-	22	CTC
Chr1	3024262	-	14	CCA
Chr1	3024267	-	11	CTC
Chr1	3024273	-	12	CTA
Chr1	3063582	-	10	CAC
Chr1	3073301	+	24	CTA
Chr1	3073337	+	17	CTT
Chr1	3073403	-	14	CAA
Chr1	3073408	-	13	CCA
Chr1	3073620	+	12	CTA
Chr1	3250637	+	14	CAA
Chr1	3251268	-	16	CTC
Chr1	3251272	-	16	CAT
Chr1	3251276	+	11	CAT
Chr1	3251282	+	12	CAT
Chr1	3251287	+	11	CAT
Chr1	3251331	-	10	CAA
Chr1	3251369	-	10	CAA
Chr1	3251450	+	11	CCT
Chr1	3343023	-	16	CCA
Chr1	3343027	-	18	CTC
Chr1	3345328	+	13	CTA
Chr1	3345335	+	17	CTA
Chr1	3413001	-	21	CTT
Chr1	3413027	-	18	CAA
Chr1	3413032	-	17	CAC
Chr1	3413040	-	16	CAA
Chr1	3413041	-	16	CCA
Chr1	3413044	-	15	CAT
Chr1	3413742	+	19	CAT
Chr1	3413749	-	36	CTT
Chr1	3413755	+	16	CTA
Chr1	3413760	+	17	CTA
Chr1	3414238	-	13	CAA
Chr1	3414353	+	10	CTA
Chr1	3414699	+	12	CTC
Chr1	3414701	+	11	CAT
Chr1	3414705	-	10	CCA
Chr1	3414712	-	10	CAT
Chr1	3414713	-	11	CCA
Chr1	3414718	-	13	CTA
Chr1	3414724	+	16	CTT
Chr1	3414732	+	17	CAA
Chr1	3427889	+	12	CTT
Chr1	3427897	+	12	CCA
Chr1	3427912	+	14	CTA
Chr1	3497830	+	14	CTA
Chr1	3497891	+	10	CCC
Chr1	3497900	+	12	CCA
Chr1	3498891	-	13	CAA
Chr1	3498907	+	32	CTA
Chr1	3498939	+	33	CAA
Chr1	3546850	+	13	CCA
Chr1	3546863	+	11	CCA
Chr1	3546864	+	11	CAA
Chr1	3546881	+	11	CCT
Chr1	3546882	+	11	CTA
Chr1	3546988	+	11	CTT
Chr1	3547023	+	15	CAA
Chr1	3547026	+	15	CTT
Chr1	3547035	+	15	CAA
Chr1	3547117	-	16	CAA
Chr1	3547124	-	16	CAA
Chr1	3547656	-	10	CAA
Chr1	3547729	-	12	CTA
Chr1	3547738	-	11	CAA
Chr1	3551687	-	10	CAC
Chr1	3762204	+	10	CTT
Chr1	3762210	+	10	CTT
Chr1	3762222	+	10	CTA
Chr1	3762229	+	10	CAT
Chr1	3762844	-	13	CCC
Chr1	3762853	-	14	CAA
Chr1	3762950	-	10	CTT
Chr1	3771230	-	26	CTT
Chr1	3785527	-	10	CTA
Chr1	3785533	-	11	CTA
Chr1	3785534	-	11	CCT
Chr1	3825807	+	10	CTA
Chr1	3825811	+	10	CCT
Chr1	3825812	+	10	CTT
Chr1	3826813	-	23	CTT
Chr1	3826827	+	32	CAA
Chr1	3826917	-	16	CTT
Chr1	3920012	+	16	CTC
Chr1	3920021	-	13	CTT
Chr1	3920023	-	14	CAC
Chr1	3920028	-	14	CTA
Chr1	3920042	-	18	CTT
Chr1	3933189	+	17	CAA
Chr1	3933196	-	12	CTA
Chr1	3933200	+	19	CTT
Chr1	3933210	+	20	CTT
Chr1	3933218	-	11	CTA
Chr1	3933230	+	14	CTT
Chr1	3933235	+	12	CTA
Chr1	3933240	+	13	CAT
Chr1	3933248	-	10	CAA
Chr1	3933249	+	11	CAA
Chr1	3933254	+	10	CAA
Chr1	3933258	+	10	CAC
Chr1	3933286	-	10	CAA
Chr1	3933287	-	10	CCA
Chr1	3933349	-	15	CAA
Chr1	3933352	+	11	CAC
Chr1	3933360	-	17	CTT
Chr1	3933386	+	10	CAA
Chr1	3933403	+	13	CTA
Chr1	3933433	+	12	CTA
Chr1	3933441	+	12	CTA
Chr1	3980085	+	12	CTA
Chr1	3980094	+	11	CCA
Chr1	3980139	+	10	CCA
Chr1	4093273	+	26	CCT
Chr1	4093288	-	16	CAA
Chr1	4093435	+	19	CTC
Chr1	4093485	+	12	CAA
Chr1	4093769	-	12	CAA
Chr1	4093911	-	11	CAA
Chr1	4093925	-	10	CAA
Chr1	4093995	-	11	CAA
Chr1	4094260	-	10	CAA
Chr1	4094317	-	21	CTA
Chr1	4094330	-	18	CAA
Chr1	4094347	+	16	CCA
Chr1	4094362	+	17	CAT
Chr1	4094383	-	25	CTA
Chr1	4094477	+	24	CAA
Chr1	4110125	+	23	CTC
Chr1	4110306	+	12	CAA
Chr1	4110350	-	20	CTA
Chr1	4110510	+	10	CAA
Chr1	4110654	-	10	CAA
Chr1	4110662	-	11	CAA
Chr1	4110728	-	11	CAA
Chr1	4110731	-	11	CAA
Chr1	4110842	-	11	CAA
Chr1	4111117	+	17	CTA
Chr1	4111124	+	17	CCT
Chr1	4111130	+	15	CAT
Chr1	4111134	+	15	CTA
Chr1	4111137	+	15	CCC
Chr1	4111138	+	15	CCC
Chr1	4111150	+	14	CTA
Chr1	4111671	+	10	CAA
Chr1	4111758	+	11	CAC
Chr1	4111760	+	11	CAA
Chr1	4111779	+	13	CAA
Chr1	4112207	+	10	CTT
Chr1	4112510	+	10	CTA
Chr1	4112769	+	10	CTA
Chr1	4112778	+	12	CTT
Chr1	4112794	+	11	CAA
Chr1	4112938	-	13	CAT
Chr1	4112941	+	15	CTT
Chr1	4112948	-	14	CTA
Chr1	4112951	-	14	CAT
Chr1	4112954	-	14	CCT
Chr1	4112962	-	17	CAA
Chr1	4112963	-	17	CCA
Chr1	4112965	+	13	CAT
Chr1	4112971	-	15	CAA
Chr1	4112974	+	13	CAA
Chr1	4112979	-	14	CTT
Chr1	4112984	-	14	CCT
Chr1	4113014	-	18	CTT
Chr1	4113022	-	16	CAA
Chr1	4113029	-	15	CTT
Chr1	4113030	-	15	CCT
Chr1	4113033	-	15	CTA
Chr1	4113052	-	16	CAA
Chr1	4209217	-	16	CAC
Chr1	4209225	-	15	CAA
Chr1	4209242	+	11	CTT
Chr1	4209254	-	12	CTA
Chr1	4209262	+	17	CTA
Chr1	4209271	+	17	CCT
Chr1	4209272	+	18	CTA
Chr1	4209294	+	17	CCA
Chr1	4209295	+	17	CAA
Chr1	4209319	+	17	CTT
Chr1	4209417	+	13	CTA
Chr1	4209440	-	11	CTC
Chr1	4209443	-	11	CAA
Chr1	4209448	-	12	CAA
Chr1	4209454	-	13	CCC
Chr1	4209516	+	28	CAA
Chr1	4209528	-	11	CAA
Chr1	4209530	-	14	CTC
Chr1	4209531	-	14	CCT
Chr1	4209542	+	35	CCA
Chr1	4209568	-	19	CAA
Chr1	4209571	+	32	CAT
Chr1	4209579	-	18	CAA
Chr1	4209589	-	20	CCT
Chr1	4293383	+	14	CAA
Chr1	4329915	+	12	CCC
Chr1	4329916	+	12	CCC
Chr1	4329917	+	12	CCC
Chr1	4329918	+	12	CCA
Chr1	4329926	+	15	CAA
Chr1	4329935	-	23	CCA
Chr1	4329937	+	15	CAA
Chr1	4329949	+	14	CAA
Chr1	4329952	+	15	CTT
Chr1	4329960	-	24	CCA
Chr1	4329964	+	17	CCA
Chr1	4330019	-	14	CAA
Chr1	4330101	-	16	CTA
Chr1	4330193	+	11	CAA
Chr1	4330214	+	10	CAA
Chr1	4330227	+	11	CTA
Chr1	4330291	-	19	CAA
Chr1	4330390	-	18	CTA
Chr1	4330445	-	17	CTA
Chr1	4330550	-	12	CAA
Chr1	4330558	-	14	CAA
Chr1	4330620	+	16	CAA
Chr1	4330652	-	17	CTA
Chr1	4333757	+	13	CTA
Chr1	4333856	+	12	CAA
Chr1	4333871	+	11	CTT
Chr1	4333874	-	19	CAA
Chr1	4333994	+	18	CTA
Chr1	4334059	-	11	CAA
Chr1	4334079	-	13	CAA
Chr1	4334099	-	14	CTA
Chr1	4334138	-	10	CAA
Chr1	4334184	-	11	CAA
Chr1	4334194	-	12	CTC
Chr1	4334350	-	22	CAA
Chr1	4334368	-	26	CAA
Chr1	4334369	-	25	CCA
Chr1	4334370	-	25	CCC
Chr1	4334371	-	25	CCC
Chr1	4406029	-	27	CTA
Chr1	4406032	-	26	CTT
Chr1	4406039	-	26	CTC
Chr1	4406062	-	21	CTT
Chr1	4406064	-	20	CAC
Chr1	4406076	-	18	CTA
Chr1	4406086	-	15	CCT
Chr1	4406091	-	17	CCT
Chr1	4406092	-	16	CCC
Chr1	4406129	-	13	CAT
Chr1	4406132	-	15	CAT
Chr1	4406133	-	16	CCA
Chr1	4406170	+	10	CTC
Chr1	4406220	-	17	CAA
Chr1	4406241	-	10	CTA
Chr1	4409128	-	16	CTA
Chr1	4409265	+	20	CAA
Chr1	4409286	+	20	CAA
Chr1	4409467	-	14	CTA
Chr1	4409564	+	10	CAA
Chr1	4409595	+	17	CTA
Chr1	4409598	-	11	CTA
Chr1	4409708	+	12	CTA
Chr1	4409711	-	14	CTA
Chr1	4410215	+	17	CAA
Chr1	4410943	-	18	CTA
Chr1	4410982	-	18	CTA
Chr1	4411007	-	20	CAA
Chr1	4411029	-	20	CTA
Chr1	4411038	-	20	CTT
Chr1	4411043	-	21	CTT
Chr1	4411051	+	28	CCC
Chr1	4411052	+	28	CCT
Chr1	4411053	+	29	CTA
Chr1	4411060	+	25	CAT
Chr1	4411063	+	25	CTA
Chr1	4411072	-	17	CAT
Chr1	4411073	-	18	CCA
Chr1	4411075	+	25	CTT
Chr1	4411079	-	19	CTA
Chr1	4411086	-	21	CCA
Chr1	4411088	+	16	CCT
Chr1	4411098	-	23	CCA
Chr1	4411099	-	22	CCC
Chr1	4415982	+	13	CTA
Chr1	4415992	+	11	CAA
Chr1	4415996	+	12	CTT
Chr1	4525195	+	12	CAA
Chr1	4525266	+	12	CCA
Chr1	4525295	-	13	CCA
Chr1	4525380	+	12	CTT
Chr1	4583312	+	15	CTA
Chr1	4583409	-	28	CCA
Chr1	4583422	-	28	CAA
Chr1	4583427	-	27	CCT
Chr1	4583434	+	13	CTT
Chr1	4583442	+	13	CAA
Chr1	4583489	-	10	CAA
Chr1	4583531	+	10	CCC
Chr1	4583546	+	10	CTA
Chr1	4683022	-	11	CTA
Chr1	4683351	-	10	CTA
Chr1	4683483	+	14	CAA
Chr1	4684089	-	12	CAA
Chr1	4684490	-	20	CTA
Chr1	4770304	-	16	CAA
Chr1	4770392	-	19	CAA
Chr1	4770395	-	20	CAT
Chr1	4770416	-	16	CTA
Chr1	4770421	-	14	CAT
Chr1	4770422	-	15	CCA
Chr1	4770469	-	26	CTA
Chr1	4770589	+	22	CTA
Chr1	4770592	-	19	CTA
Chr1	4770604	-	21	CAA
Chr1	4770612	-	23	CTT
Chr1	4770625	-	22	CTT
Chr1	4770643	-	20	CTA
Chr1	4770663	-	23	CTA
Chr1	4773174	-	19	CCC
Chr1	4773179	-	19	CTA
Chr1	4786450	+	10	CTA
Chr1	4786558	+	11	CTC
Chr1	4787122	-	16	CAC
Chr1	4787128	-	16	CTA
Chr1	4787130	-	16	CAC
Chr1	4787187	-	10	CAA
Chr1	4787188	+	12	CAA
Chr1	4787207	+	12	CTT
Chr1	4787226	+	18	CCC
Chr1	4896530	+	11	CCC
Chr1	4896633	-	18	CCC
Chr1	4896668	-	24	CTC
Chr1	4896735	-	15	CTC
Chr1	4896739	+	12	CTC
Chr1	4966596	+	19	CTC
Chr1	4966598	+	19	CTT
Chr1	4966622	+	26	CAA
Chr1	5056121	+	11	CTA
Chr1	5056130	+	10	CCA
Chr1	5056131	+	10	CAA
Chr1	5098489	-	12	CTA
Chr1	5098519	-	19	CAA
Chr1	5098558	-	23	CTA
Chr1	5098574	+	16	CAA
Chr1	5098593	+	16	CTA
Chr1	5098656	+	16	CTA
Chr1	5098789	-	10	CAA
Chr1	5098864	-	11	CAA
Chr1	5098940	-	10	CAA
Chr1	5098960	-	12	CAA
Chr1	5098980	-	14	CAA
Chr1	5099270	+	15	CTA
Chr1	5099603	+	20	CTA
Chr1	5099998	+	18	CAA
Chr1	5100756	+	13	CTA
Chr1	5100925	+	13	CAA
Chr1	5101087	+	11	CAA
Chr1	5101240	+	22	CTA
Chr1	5101256	+	20	CTA
Chr1	5101967	-	22	CTC
Chr1	5102102	+	18	CCT
Chr1	5198680	+	19	CTA
Chr1	5198706	-	22	CAT
Chr1	5198737	-	23	CTA
Chr1	5198738	-	23	CCT
Chr1	5198746	-	23	CTA
Chr1	5198759	+	18	CAA
Chr1	5198780	+	14	CCA
Chr1	5198781	+	14	CAA
Chr1	5198788	+	13	CAT
Chr1	5285208	+	17	CTT
Chr1	5285259	-	12	CAC
Chr1	5285260	-	12	CCA
Chr1	5285273	-	14	CAA
Chr1	5285274	-	13	CCA
Chr1	5285278	+	19	CAT
Chr1	5389674	-	15	CTA
Chr1	5389778	-	11	CTA
Chr1	5391458	-	17	CAA
Chr1	5391459	-	16	CCA
Chr1	5391488	-	20	CTA
Chr1	5391490	+	33	CAC
Chr1	5391511	+	33	CAA
Chr1	5391575	-	20	CAA
Chr1	5391582	+	29	CCA
Chr1	5392437	-	10	CAA
Chr1	5392619	-	23	CTT
Chr1	5392626	-	25	CCA
Chr1	5437748	-	13	CTT
Chr1	5531345	-	13	CAA
Chr1	5531362	-	14	CCA
Chr1	5531372	-	11	CCA
Chr1	5531428	+	22	CCA
Chr1	5531444	+	22	CCC
Chr1	5531566	+	17	CAT
Chr1	5531742	-	25	CAA
Chr1	5531761	-	23	CCT
Chr1	5531823	-	17	CAA
Chr1	5531860	-	12	CAA
Chr1	5657475	+	15	CAT
Chr1	5657478	+	15	CTT
Chr1	5657512	+	15	CTA
Chr1	5657880	+	16	CTA
Chr1	5657960	+	21	CTA
Chr1	5658525	-	10	CTA
Chr1	5659065	+	17	CTA
Chr1	5659089	-	30	CTA
Chr1	5659095	-	30	CTT
Chr1	5659174	-	24	CTT
Chr1	5659205	-	17	CAA
Chr1	5659210	-	17	CAA
Chr1	5659212	+	16	CAC
Chr1	5659217	-	15	CAC
Chr1	5659218	-	15	CCA
Chr1	5659225	+	12	CTT
Chr1	5659249	+	15	CCA
Chr1	5679295	-	17	CAT
Chr1	5679385	-	10	CAT
Chr1	5680811	-	13	CAA
Chr1	5691830	+	21	CTC
Chr1	5691832	+	21	CTT
Chr1	5691933	+	19	CTA
Chr1	5691992	-	17	CAA
Chr1	5692322	-	11	CAA
Chr1	5693303	+	18	CTA
Chr1	5693806	-	27	CTA
Chr1	5695680	-	18	CAA
Chr1	5695683	-	18	CAA
Chr1	5695953	+	29	CTA
Chr1	5696575	+	23	CTT
Chr1	5696601	+	15	CCA
Chr1	5700184	+	10	CAA
Chr1	5700189	+	10	CTT
Chr1	5700195	+	10	CTT
Chr1	5701720	-	27	CTA
Chr1	5701836	-	24	CTT
Chr1	5701844	-	22	CTA
Chr1	5701900	+	17	CTA
Chr1	5701971	+	13	CCA
Chr1	5701972	+	13	CAA
Chr1	5701983	+	12	CTA
Chr1	5701993	+	11	CTA
Chr1	5702006	+	10	CAA
Chr1	5798791	-	23	CAA
Chr1	5798841	-	12	CAA
Chr1	5798854	-	11	CAT
Chr1	5798859	-	11	CAA
Chr1	5798915	-	15	CAA
Chr1	5799447	-	18	CTT
Chr1	5799455	-	16	CAC
Chr1	5799456	-	15	CCA
Chr1	5799461	+	51	CTC
Chr1	5799483	-	18	CTT
Chr1	5862960	+	12	CAT
Chr1	5862998	-	14	CAA
Chr1	5863000	-	14	CTC
Chr1	5863015	-	19	CCA
Chr1	5863016	+	15	CTA
Chr1	5863025	-	22	CCA
Chr1	5863255	+	13	CAA
Chr1	5863289	+	16	CAA
Chr1	5863297	+	18	CAT
Chr1	5863323	+	19	CAT
Chr1	5863353	-	16	CTC
Chr1	5863362	-	18	CCA
Chr1	5863375	-	15	CAA
Chr1	5863376	-	14	CCA
Chr1	5863405	+	12	CTA
Chr1	5863480	-	10	CAA
Chr1	5899193	-	16	CTC
Chr1	5899202	-	18	CTC
Chr1	5899233	-	17	CAC
Chr1	5899234	-	17	CCA
Chr1	5899285	+	14	CTA
Chr1	5899679	+	14	CCA
Chr1	5899689	+	12	CCA
Chr1	5899702	-	19	CTT
Chr1	5899705	+	11	CCA
Chr1	5899714	-	20	CTA
Chr1	5899732	-	25	CAT
Chr1	5899733	-	25	CCA
Chr1	5899737	+	12	CAA
Chr1	5899744	-	27	CAT
Chr1	5899753	-	25	CTA
Chr1	5911751	+	18	CTT
Chr1	5911764	-	17	CCA
Chr1	5911781	+	15	CTC
Chr1	5911792	-	20	CCA
Chr1	5911804	+	12	CTC
Chr1	5911809	+	11	CAA
Chr1	5911815	-	25	CTT
Chr1	5911836	+	12	CAA
Chr1	5911924	+	14	CTA
Chr1	5912092	-	16	CAA
Chr1	5912099	+	12	CAA
Chr1	5912140	-	16	CAA
Chr1	5912435	+	12	CAA
Chr1	5912990	-	14	CTA
Chr1	5913538	-	13	CTA
Chr1	5915799	+	15	CTA
Chr1	5915895	+	12	CTA
Chr1	5915915	+	11	CAA
Chr1	5915932	-	27	CAA
Chr1	5915935	+	13	CAA
Chr1	5915958	+	10	CAA
Chr1	5916417	+	19	CAA
Chr1	5916442	+	20	CAA
Chr1	5916451	-	16	CAA
Chr1	5916479	-	18	CTC
Chr1	5958736	+	15	CTA
Chr1	5958829	+	12	CAT
Chr1	5965492	-	17	CTA
Chr1	5965493	-	17	CCT
Chr1	5965497	+	12	CCC
Chr1	5965498	+	12	CCA
Chr1	5965499	+	12	CAA
Chr1	5965504	+	12	CAA
Chr1	5965512	+	12	CTC
Chr1	5965514	+	12	CAT
Chr1	5974926	-	12	CAA
Chr1	5974932	-	10	CAT
Chr1	5974940	-	13	CTA
Chr1	5974955	-	14	CAT
Chr1	5974999	+	20	CCA
Chr1	5975005	+	20	CCA
Chr1	5975048	-	32	CAA
Chr1	5975056	-	30	CCA
Chr1	5975057	-	29	CCC
Chr1	5975713	+	10	CCC
Chr1	5975714	+	10	CCA
Chr1	6010333	-	18	CAA
Chr1	6010923	+	25	CAA
Chr1	6074900	-	17	CTT
Chr1	6074905	+	18	CCA
Chr1	6074911	+	20	CTC
Chr1	6075280	+	23	CTA
Chr1	6075296	+	26	CCC
Chr1	6075317	-	17	CTT
Chr1	6075319	+	27	CAA
Chr1	6075340	-	15	CAT
Chr1	6075342	-	15	CAC
Chr1	6075357	-	12	CAA
Chr1	6075370	-	10	CTA
Chr1	6102784	-	17	CTT
Chr1	6102790	-	17	CCT
Chr1	6102792	-	18	CTC
Chr1	6102811	+	25	CCT
Chr1	6102812	+	25	CTT
Chr1	6140810	+	14	CTC
Chr1	6141446	-	21	CTA
Chr1	6141449	+	18	CAA
Chr1	6141471	+	14	CAA
Chr1	6141474	+	15	CAC
Chr1	6156446	-	11	CCA
Chr1	6156460	-	13	CTC
Chr1	6156465	-	13	CAT
Chr1	6156466	-	13	CCA
Chr1	6156471	+	16	CAC
Chr1	6156479	-	13	CAA
Chr1	6156517	-	14	CCA
Chr1	6156518	-	13	CCC
Chr1	6156649	-	12	CTC
Chr1	6156681	+	12	CAC
Chr1	6156683	+	12	CTC
Chr1	6156686	+	12	CTT
Chr1	6156689	+	10	CAT
Chr1	6156711	-	11	CAA
Chr1	6156818	-	21	CTA
Chr1	6157339	+	13	CAA
Chr1	6157447	+	12	CAA
Chr1	6157511	+	14	CAA
Chr1	6158697	+	19	CTA
Chr1	6158701	+	19	CTA
Chr1	6158711	+	20	CTA
Chr1	6158715	+	19	CTA
Chr1	6197631	+	16	CAA
Chr1	6218709	+	10	CCT
Chr1	6218902	+	10	CAA
Chr1	6219047	+	16	CAA
Chr1	6219064	+	17	CTA
Chr1	6219070	-	16	CCA
Chr1	6219075	+	15	CAT
Chr1	6219079	-	16	CAA
Chr1	6219094	+	20	CTA
Chr1	6219100	-	16	CCT
Chr1	6219122	+	18	CAA
Chr1	6233951	+	19	CCT
Chr1	6233952	+	20	CTA
Chr1	6233959	-	21	CTA
Chr1	6233973	-	19	CAT
Chr1	6235037	+	26	CTT
Chr1	6235047	-	19	CAC
Chr1	6235049	+	25	CAT
Chr1	6235066	-	21	CTA
Chr1	6235074	-	21	CAA
Chr1	6236565	+	11	CTA
Chr1	6237581	+	13	CAA
Chr1	6237684	-	12	CAA
Chr1	6237690	-	12	CTT
Chr1	6237691	-	12	CCT
Chr1	6237692	-	11	CCC
Chr1	6237696	-	11	CCT
Chr1	6237725	-	11	CTA
Chr1	6237726	-	11	CCT
Chr1	6237727	-	11	CCC
Chr1	6237732	-	14	CAA
Chr1	6273596	-	18	CAA
Chr1	6273611	-	18	CCA
Chr1	6273646	-	12	CTT
Chr1	6273653	-	12	CAA
Chr1	6274035	+	11	CAA
Chr1	6274325	+	10	CTA
Chr1	6276149	+	13	CAA
Chr1	6276315	+	11	CAA
Chr1	6380685	+	18	CAT
Chr1	6403611	+	17	CTC
Chr1	6403614	+	17	CAA
Chr1	6403898	+	21	CAA
Chr1	6403901	+	24	CTC
Chr1	6403903	+	24	CTC
Chr1	6403907	+	26	CCA
Chr1	6404214	+	20	CAA
Chr1	6404720	+	22	CTA
Chr1	6404846	+	23	CAA
Chr1	6405221	+	14	CTA
Chr1	6405336	+	10	CCA
Chr1	6405340	+	10	CAC
Chr1	6405342	+	11	CTT
Chr1	6405348	+	11	CAA
Chr1	6405355	+	11	CAA
Chr1	6426315	+	10	CAA
Chr1	6426321	+	12	CTT
Chr1	6426336	+	14	CAA
Chr1	6426384	-	13	CTA
Chr1	6426388	-	11	CTT
Chr1	6454681	-	11	CCC
Chr1	6454682	-	11	CCC
Chr1	6454686	+	20	CAA
Chr1	6454707	-	11	CAA
Chr1	6454708	-	11	CCA
Chr1	6454713	+	18	CTC
Chr1	6454715	+	17	CAA
Chr1	6454720	+	16	CAA
Chr1	6454723	+	15	CTC
Chr1	6454725	+	15	CAA
Chr1	6454745	-	14	CTC
Chr1	6454776	-	14	CTC
Chr1	6454800	-	12	CAA
Chr1	6454844	+	19	CAA
Chr1	6454856	+	20	CAA
Chr1	6454893	+	13	CAA
Chr1	6455875	+	10	CTC
Chr1	6455979	+	11	CTT
Chr1	6455998	+	12	CCC
Chr1	6455999	+	12	CCA
Chr1	6470411	-	10	CAA
Chr1	6473055	-	15	CTT
Chr1	6473056	-	15	CCT
Chr1	6515104	-	19	CAC
Chr1	6515106	-	19	CAC
Chr1	6515107	-	19	CCA
Chr1	6515139	-	15	CAA
Chr1	6515141	+	11	CAA
Chr1	6515213	-	23	CAA
Chr1	6515214	-	23	CCA
Chr1	6515218	-	24	CCT
Chr1	6515229	-	22	CTA
Chr1	6515243	+	12	CTA
Chr1	6538439	+	12	CCC
Chr1	6538449	-	26	CTT
Chr1	6538450	-	25	CCT
Chr1	6538452	+	12	CCA
Chr1	6538464	+	10	CCC
Chr1	6538465	+	10	CCA
Chr1	6538472	+	11	CTA
Chr1	6538475	-	21	CTA
Chr1	6538478	-	20	CAT
Chr1	6538482	+	10	CTA
Chr1	6538485	-	19	CTA
Chr1	6538486	-	18	CCT
Chr1	6538493	+	10	CCC
Chr1	6538494	+	11	CCT
Chr1	6538495	+	11	CTT
Chr1	6538501	+	10	CTT
Chr1	6538507	+	12	CTC
Chr1	6538510	+	12	CTA
Chr1	6538522	+	10	CCC
Chr1	6538537	-	15	CCA
Chr1	6538549	+	10	CAT
Chr1	6538554	+	10	CTT
Chr1	6538557	+	10	CTA
Chr1	6538561	+	11	CTC
Chr1	6538606	-	19	CTA
Chr1	6538657	-	12	CCA
Chr1	6538770	+	10	CTT
Chr1	6538784	+	10	CTA
Chr1	6538961	+	10	CAA
Chr1	6539596	-	16	CAA
Chr1	6540249	+	12	CAA
Chr1	6540526	+	16	CAA
Chr1	6540599	-	10	CAA
Chr1	6541849	-	19	CTA
Chr1	6541876	+	11	CTA
Chr1	6541976	+	17	CTA
Chr1	6542121	+	19	CTA
Chr1	6542320	-	11	CAA
Chr1	6542328	+	10	CAA
Chr1	6542334	+	11	CTA
Chr1	6542339	-	10	CAA
Chr1	6542342	+	11	CAA
Chr1	6542501	+	14	CAA
Chr1	6542519	-	12	CAA
Chr1	6542661	+	31	CAA
Chr1	6543020	-	11	CTT
Chr1	6543324	+	10	CAT
Chr1	6543329	+	10	CAA
Chr1	6543335	+	10	CTT
Chr1	6543352	+	12	CTA
Chr1	6543362	+	13	CAT
Chr1	6543456	+	12	CCT
Chr1	6543457	+	12	CTT
Chr1	6543463	+	14	CTC
Chr1	6543466	+	14	CTA
Chr1	6543478	+	15	CCC
Chr1	6543479	+	15	CCT
Chr1	6543480	+	15	CTT
Chr1	6543488	+	17	CAA
Chr1	6543501	+	22	CAC
Chr1	6575355	-	16	CTC
Chr1	6588458	+	18	CTA
Chr1	6588991	+	34	CAA
Chr1	6589098	-	15	CTA
Chr1	6589102	-	15	CTA
Chr1	6589534	+	12	CTC
Chr1	6589536	+	12	CAT
Chr1	6589612	-	11	CTC
Chr1	6589634	-	11	CAA
Chr1	6589729	+	12	CTC
Chr1	6589742	-	11	CAA
Chr1	6589775	-	16	CAA
Chr1	6590072	+	12	CAA
Chr1	6590081	+	13	CAA
Chr1	6590827	-	11	CAA
Chr1	6592430	-	24	CTA
Chr1	6593022	+	20	CAA
Chr1	6593076	-	17	CTA
Chr1	6593193	-	13	CTA
Chr1	6593200	-	12	CAA
Chr1	6593264	-	11	CTA
Chr1	6640418	-	19	CAA
Chr1	6640453	+	31	CCA
Chr1	6640604	-	15	CAA
Chr1	6640606	-	14	CAC
Chr1	6640648	-	16	CAA
Chr1	6640808	-	15	CAA
Chr1	6640862	+	14	CAA
Chr1	6640868	-	10	CAC
Chr1	6640869	-	10	CCA
Chr1	6640877	+	17	CAA
Chr1	6640886	+	19	CAA
Chr1	6640940	+	30	CAA
Chr1	6640962	-	24	CAA
Chr1	6640970	+	28	CAA
Chr1	6641017	+	23	CCC
Chr1	6657395	+	13	CAA
Chr1	6659496	-	17	CAA
Chr1	6659583	-	17	CAA
Chr1	6660015	+	10	CAA
Chr1	6704283	+	15	CTC
Chr1	6704286	+	14	CTA
Chr1	6705838	+	26	CAA
Chr1	6706398	-	10	CAA
Chr1	6708121	+	13	CAA
Chr1	6708658	+	11	CTA
Chr1	6708735	+	12	CAA
Chr1	6708957	+	16	CTA
Chr1	6709038	-	16	CAA
Chr1	6709153	+	22	CAA
Chr1	6709194	-	13	CTT
Chr1	6709220	-	13	CTA
Chr1	6709223	-	13	CAT
Chr1	6709227	+	18	CTA
Chr1	6709230	-	12	CTA
Chr1	6709231	-	12	CCT
Chr1	6709240	+	17	CTT
Chr1	6709248	-	15	CAA
Chr1	6709254	+	17	CTA
Chr1	6715438	+	11	CCA
Chr1	6722971	-	13	CTT
Chr1	6723006	-	16	CCT
Chr1	6736833	-	11	CCA
Chr1	6736938	-	15	CAA
Chr1	6737128	+	11	CTA
Chr1	6737162	-	13	CAA
Chr1	6737166	-	13	CAT
Chr1	6737169	-	13	CTA
Chr1	6737175	-	13	CAT
Chr1	6737179	+	12	CTC
Chr1	6737339	-	10	CAC
Chr1	6737347	-	10	CTA
Chr1	6743144	+	10	CAC
Chr1	6743178	+	12	CAA
Chr1	6743187	+	14	CTT
Chr1	6743244	+	11	CAA
Chr1	6743918	+	18	CAA
Chr1	6744029	+	15	CAA
Chr1	6744062	+	13	CAT
Chr1	6744074	-	13	CTT
Chr1	6744080	-	17	CAT
Chr1	6744088	+	13	CCA
Chr1	6906149	-	12	CCC
Chr1	6906153	-	12	CAC
Chr1	6906165	-	14	CTA
Chr1	6906169	+	11	CTT
Chr1	6906187	-	12	CTA
Chr1	6906188	-	12	CCT
Chr1	6906192	-	15	CTT
Chr1	6906195	-	15	CTA
Chr1	6906197	+	11	CAC
Chr1	6906204	+	10	CTA
Chr1	6906217	-	21	CAA
Chr1	6906225	-	22	CTA
Chr1	6906255	-	18	CAA
Chr1	6906291	-	19	CAC
Chr1	6906321	+	11	CAT
Chr1	6906329	-	19	CTT
Chr1	6906341	+	14	CTA
Chr1	6906345	-	20	CTT
Chr1	6906347	-	20	CAC
Chr1	6906372	+	14	CAA
Chr1	6906397	+	13	CAA
Chr1	6906415	-	23	CTT
Chr1	6906422	+	13	CTT
Chr1	6906428	+	11	CAA
Chr1	6906435	-	28	CTT
Chr1	6906466	+	14	CCT
Chr1	6906467	+	13	CTT
Chr1	7023555	-	14	CAT
Chr1	7024212	-	13	CTA
Chr1	7024469	+	26	CCA
Chr1	7024470	+	27	CAC
Chr1	7024472	+	26	CAC
Chr1	7024496	-	10	CCA
Chr1	7024509	-	10	CTT
Chr1	7024533	+	22	CCC
Chr1	7036001	+	18	CAA
Chr1	7036004	+	18	CAA
Chr1	7036018	+	18	CTC
Chr1	7036020	+	17	CAC
Chr1	7036499	+	22	CTA
Chr1	7036593	+	16	CTT
Chr1	7037035	-	11	CAA
Chr1	7037144	+	15	CTC
Chr1	7037146	+	15	CAT
Chr1	7037176	-	12	CTA
Chr1	7072497	+	13	CAA
Chr1	7077895	-	16	CTT
Chr1	7077897	-	16	CAC
Chr1	7077909	-	17	CTA
Chr1	7077921	+	23	CAT
Chr1	7077964	+	17	CAC
Chr1	7132746	+	19	CAA
Chr1	7132834	-	21	CAC
Chr1	7132862	-	13	CTT
Chr1	7138509	-	22	CTA
Chr1	7138579	+	15	CAA
Chr1	7228041	+	15	CTT
Chr1	7228051	-	19	CTA
Chr1	7228055	+	17	CAA
Chr1	7228066	+	16	CTT
Chr1	7241113	-	16	CTC
Chr1	7241121	-	14	CTT
Chr1	7241123	-	15	CTC
Chr1	7241127	+	26	CTT
Chr1	7241138	-	15	CTA
Chr1	7241150	-	14	CTA
Chr1	7241162	+	21	CTA
Chr1	7241219	-	20	CTA
Chr1	7241232	-	17	CTC
Chr1	7241270	-	14	CAT
Chr1	7241274	-	14	CAC
Chr1	7241286	-	12	CAA
Chr1	7241287	-	12	CCA
Chr1	7241364	+	12	CAT
Chr1	7241369	+	13	CCA
Chr1	7241382	+	14	CTC
Chr1	7241388	-	10	CAT
Chr1	7241394	+	12	CCC
Chr1	7241396	+	12	CAA
Chr1	7241473	+	11	CTA
Chr1	7241478	+	12	CTC
Chr1	7241518	+	14	CTA
Chr1	7255038	+	10	CCA
Chr1	7255039	+	10	CAT
Chr1	7255046	+	11	CCA
Chr1	7255047	+	11	CAA
Chr1	7255057	+	12	CAA
Chr1	7255066	+	13	CCT
Chr1	7255198	-	14	CAA
Chr1	7255656	+	11	CAC
Chr1	7255678	+	15	CTA
Chr1	7256911	-	19	CAA
Chr1	7256945	+	12	CAA
Chr1	7281777	+	19	CAT
Chr1	7281784	+	19	CAA
Chr1	7281865	+	18	CTT
Chr1	7281874	+	15	CAT
Chr1	7281879	-	10	CTA
Chr1	7284051	-	13	CTA
Chr1	7344427	+	12	CCC
Chr1	7344428	+	12	CCA
Chr1	7344442	+	14	CAA
Chr1	7344492	-	19	CAT
Chr1	7352992	-	18	CTA
Chr1	7353031	+	12	CTA
Chr1	7365141	-	15	CCA
Chr1	7365745	+	15	CCA
Chr1	7365921	+	21	CTC
Chr1	7392358	-	12	CAA
Chr1	7392415	+	17	CAA
Chr1	7392420	-	12	CTA
Chr1	7392430	-	12	CAT
Chr1	7392433	-	11	CTA
Chr1	7393246	+	12	CTA
Chr1	7393253	+	12	CCT
Chr1	7393273	+	11	CTC
Chr1	7393275	+	11	CAA
Chr1	7505157	-	13	CAA
Chr1	7505169	-	16	CTA
Chr1	7665770	-	28	CAA
Chr1	7717426	+	20	CAA
Chr1	7717448	+	16	CTC
Chr1	7717475	+	13	CTT
Chr1	7717486	+	15	CTA
Chr1	7717497	-	10	CAA
Chr1	7717500	-	10	CTA
Chr1	7717504	+	13	CAT
Chr1	7717507	+	12	CTT
Chr1	7717510	+	11	CCA
Chr1	7717511	+	11	CAC
Chr1	7717514	+	10	CTC
Chr1	7717516	+	10	CCT
Chr1	7717517	+	10	CTT
Chr1	7717554	+	11	CTA
Chr1	7717557	-	11	CTA
Chr1	7717577	+	14	CTA
Chr1	7717580	-	14	CTA
Chr1	7717599	+	17	CTA
Chr1	7717635	-	19	CTA
Chr1	7717639	-	19	CAA
Chr1	7717644	+	19	CTA
Chr1	7717691	-	22	CAA
Chr1	7717696	+	18	CAA
Chr1	7717774	+	21	CTA
Chr1	7722329	+	10	CTA
Chr1	7722349	+	10	CTC
Chr1	7722351	+	10	CTA
Chr1	7722428	+	21	CAA
Chr1	7722445	+	28	CTT
Chr1	7722459	+	30	CAA
Chr1	7722472	-	30	CTT
Chr1	7722475	+	34	CTA
Chr1	7722481	+	28	CCA
Chr1	7722509	+	24	CAC
Chr1	7725816	+	18	CCT
Chr1	7761227	-	37	CTA
Chr1	7761228	+	17	CCA
Chr1	7761234	+	18	CCA
Chr1	7761235	+	18	CAT
Chr1	7761252	+	21	CTA
Chr1	7761280	+	16	CTA
Chr1	7761375	+	19	CAA
Chr1	7761643	-	14	CTT
Chr1	7761645	-	15	CTC
Chr1	7761652	-	13	CAA
Chr1	7761929	-	12	CAA
Chr1	7762055	-	24	CTA
Chr1	7762090	-	17	CTC
Chr1	7783971	-	20	CTA
Chr1	7783983	-	15	CTC
Chr1	7787562	+	22	CCA
Chr1	7833197	+	26	CCA
Chr1	7833218	-	15	CAA
Chr1	7833243	-	16	CAT
Chr1	7833443	+	17	CTA
Chr1	7833537	+	29	CAT
Chr1	7833547	+	27	CTC
Chr1	7833555	+	27	CTA
Chr1	7833563	+	29	CAA
Chr1	7833567	+	28	CAC
Chr1	7833572	+	23	CCT
Chr1	7833581	+	27	CTA
Chr1	7833915	-	13	CTA
Chr1	7833928	-	15	CTT
Chr1	7833931	-	13	CTA
Chr1	7833933	-	13	CAC
Chr1	7833938	-	16	CCA
Chr1	7834067	-	18	CTA
Chr1	7834073	+	31	CAC
Chr1	7834080	+	33	CAT
Chr1	7834089	-	23	CAA
Chr1	7834091	-	22	CAC
Chr1	7834093	-	21	CAC
Chr1	7834099	-	20	CAT
Chr1	7834113	-	18	CCA
Chr1	7834123	-	17	CCT
Chr1	7936627	+	17	CTC
Chr1	7936688	-	12	CTT
Chr1	7936696	-	12	CTC
Chr1	7936725	+	15	CTC
Chr1	7936736	+	14	CCA
Chr1	7936743	-	20	CAA
Chr1	7936744	+	14	CTT
Chr1	7960407	-	10	CAA
Chr1	7960607	-	10	CAC
Chr1	7961096	-	13	CAA
Chr1	7961101	-	13	CAA
Chr1	7961115	-	14	CTA
Chr1	7961205	-	10	CTA
Chr1	7961216	-	13	CAA
Chr1	7961217	-	13	CCA
Chr1	7969917	+	15	CTA
Chr1	7970837	-	16	CTA
Chr1	7971059	-	18	CAA
Chr1	7971336	-	10	CTA
Chr1	7971403	-	14	CTT
Chr1	7972333	-	16	CAA
Chr1	7972688	-	14	CAA
Chr1	7972842	-	12	CAA
Chr1	7973674	-	16	CAA
Chr1	7973921	-	10	CAA
Chr1	7975947	+	10	CCA
Chr1	7975948	+	10	CAA
Chr1	7976004	+	14	CCC
Chr1	7976005	+	14	CCT
Chr1	7976006	+	14	CTA
Chr1	7976269	+	18	CAC
Chr1	7976284	-	22	CTA
Chr1	7985157	-	10	CTC
Chr1	7985242	-	10	CTC
Chr1	8016452	+	27	CCA
Chr1	8016482	-	15	CTA
Chr1	8016528	+	22	CTA
Chr1	8016574	+	21	CCA
Chr1	8114795	+	24	CAT
Chr1	8114810	+	24	CTT
Chr1	8115678	+	12	CTA
Chr1	8115716	-	11	CTA
Chr1	8115729	+	11	CTA
Chr1	8115744	+	12	CAA
Chr1	8115753	+	13	CCT
Chr1	8115754	+	14	CTA
Chr1	8116123	+	11	CCT
Chr1	8116586	-	10	CAA
Chr1	8116587	-	10	CCA
Chr1	8116592	-	10	CAA
Chr1	8116715	-	15	CTA
Chr1	8169474	+	23	CCA
Chr1	8169506	+	18	CAC
Chr1	8169859	+	26	CCT
Chr1	8169984	-	29	CTA
Chr1	8170125	-	20	CTA
Chr1	8189972	+	17	CAT
Chr1	8189979	-	14	CAA
Chr1	8189990	-	15	CAA
Chr1	8190011	-	13	CCA
Chr1	8190090	+	13	CTA
Chr1	8190101	+	10	CCA
Chr1	8190102	+	10	CAA
Chr1	8190274	+	11	CTA
Chr1	8190285	+	11	CAA
Chr1	8190529	+	14	CTC
Chr1	8190555	+	19	CTA
Chr1	8201287	+	12	CCT
Chr1	8201288	+	12	CTC
Chr1	8201301	+	14	CAC
Chr1	8201426	+	11	CCA
Chr1	8201427	+	12	CAA
Chr1	8204799	+	15	CTT
Chr1	8204993	-	23	CAA
Chr1	8205272	-	20	CTA
Chr1	8205402	+	13	CTC
Chr1	8205406	+	14	CTA
Chr1	8205409	-	23	CTA
Chr1	8205410	+	15	CAT
Chr1	8235886	+	26	CCA
Chr1	8235887	+	26	CAA
Chr1	8235913	+	22	CAT
Chr1	8235916	+	21	CAC
Chr1	8235918	+	21	CAC
Chr1	8235920	+	21	CCA
Chr1	8235930	+	20	CTA
Chr1	8235942	+	15	CTA
Chr1	8236175	+	28	CTT
Chr1	8238673	-	15	CAA
Chr1	8254903	+	11	CTA
Chr1	8254931	+	12	CTA
Chr1	8267377	+	13	CAA
Chr1	8267380	+	14	CTC
Chr1	8267421	-	12	CAA
Chr1	8267442	+	11	CAA
Chr1	8267491	+	13	CCC
Chr1	8267492	+	13	CCA
Chr1	8267505	+	13	CCC
Chr1	8267506	+	13	CCA
Chr1	8272486	+	11	CTT
Chr1	8272497	+	12	CCA
Chr1	8272505	+	11	CAA
Chr1	8272513	-	15	CTA
Chr1	8272620	+	10	CCA
Chr1	8272621	+	10	CAA
Chr1	8272648	+	13	CAA
Chr1	8276035	-	18	CTA
Chr1	8276042	-	20	CTA
Chr1	8276524	+	13	CAA
Chr1	8276532	+	11	CTC
Chr1	8276539	+	12	CAT
Chr1	8277755	-	16	CAA
Chr1	8277771	-	11	CTC
Chr1	8277781	+	13	CTA
Chr1	8278007	-	12	CTA
Chr1	8290023	+	10	CAA
Chr1	8319715	+	12	CAA
Chr1	8409107	+	20	CCC
Chr1	8453529	-	19	CCA
Chr1	8453564	-	18	CAT
Chr1	8453572	+	10	CCA
Chr1	8453583	+	10	CTT
Chr1	8457140	+	10	CAA
Chr1	8457230	+	12	CTA
Chr1	8458598	-	12	CAA
Chr1	8458972	+	15	CTA
Chr1	8461357	-	10	CAA
Chr1	8461580	-	10	CTA
Chr1	8461593	-	12	CTA
Chr1	8461597	-	11	CTA
Chr1	8461609	+	15	CAA
Chr1	8461615	-	10	CCA
Chr1	8461621	-	10	CTC
Chr1	8461628	+	17	CAT
Chr1	8461640	-	10	CCA
Chr1	8472042	-	12	CAA
Chr1	8472043	-	11	CCA
Chr1	8472046	-	10	CTA
Chr1	8472057	-	10	CTA
Chr1	8472058	-	11	CCT
Chr1	8472060	-	11	CTC
Chr1	8475177	-	13	CAA
Chr1	8488405	-	22	CCA
Chr1	8488406	-	22	CCC
Chr1	8488415	+	17	CAA
Chr1	8488424	+	17	CAC
Chr1	8488470	-	28	CTA
Chr1	8488472	-	27	CTC
Chr1	8488474	-	26	CTC
Chr1	8488478	-	24	CTA
Chr1	8488506	-	24	CTC
Chr1	8488514	+	19	CTA
Chr1	8488520	-	24	CTA
Chr1	8488522	+	18	CTA
Chr1	8488594	+	21	CCA
Chr1	8488603	+	20	CTT
Chr1	8489037	-	13	CTA
Chr1	8490169	-	16	CAT
Chr1	8490188	-	17	CTA
Chr1	8490198	-	15	CTT
Chr1	8490290	+	23	CAT
Chr1	8490322	-	22	CAA
Chr1	8490328	-	20	CTA
Chr1	8490332	-	20	CTC
Chr1	8490397	-	23	CTA
Chr1	8490415	+	15	CAA
Chr1	8490544	+	14	CAA
Chr1	8491763	-	19	CAA
Chr1	8491972	-	13	CTA
Chr1	8495252	+	10	CCC
Chr1	8495259	+	11	CCA
Chr1	8495271	+	10	CTA
Chr1	8538869	-	12	CTA
Chr1	8538933	-	24	CTA
Chr1	8538935	-	24	CTC
Chr1	8539271	+	11	CTT
Chr1	8539680	-	16	CTA
Chr1	8539684	-	16	CTA
Chr1	8543936	+	12	CCT
Chr1	8543937	+	12	CTA
Chr1	8543948	+	10	CAA
Chr1	8578035	-	30	CAT
Chr1	8623577	-	18	CAA
Chr1	8623578	+	39	CTA
Chr1	8644445	+	10	CAC
Chr1	8644458	-	24	CTT
Chr1	8644460	+	10	CAC
Chr1	8644464	+	10	CTA
Chr1	8645159	-	19	CTA
Chr1	8645305	+	13	CTA
Chr1	8645314	+	15	CTA
Chr1	8645325	-	15	CTA
Chr1	8645328	-	16	CTA
Chr1	8645661	+	19	CTA
Chr1	8646927	-	10	CTC
Chr1	8647565	+	25	CAA
Chr1	8647990	+	12	CAA
Chr1	8648384	-	18	CTA
Chr1	8648541	+	15	CAA
Chr1	8648911	-	14	CAA
Chr1	8649481	-	16	CAT
Chr1	8649521	-	17	CTA
Chr1	8681961	-	18	CCA
Chr1	8681965	+	24	CTA
Chr1	8681998	-	19	CAC
Chr1	8682005	+	27	CAA
Chr1	8691673	+	11	CTT
Chr1	8691679	+	10	CTA
Chr1	8691713	+	12	CTC
Chr1	8691715	+	12	CCC
Chr1	8729115	+	29	CTA
Chr1	8729460	-	10	CAA
Chr1	8729485	-	13	CAA
Chr1	8729494	-	16	CCA
Chr1	8729677	-	17	CAA
Chr1	8729760	-	13	CTA
Chr1	8729845	-	13	CTA
Chr1	8731359	-	16	CTA
Chr1	8731848	-	10	CAA
Chr1	8731900	-	10	CAA
Chr1	8731917	-	11	CAA
Chr1	8732233	-	14	CAA
Chr1	8732290	+	24	CTA
Chr1	8732557	+	27	CAA
Chr1	8732575	-	25	CAA
Chr1	8732635	-	27	CAA
Chr1	8732804	-	14	CAA
Chr1	8732807	-	15	CTA
Chr1	8732936	-	15	CTA
Chr1	8732941	-	15	CAA
Chr1	8733473	-	12	CTA
Chr1	8790203	-	35	CTA
Chr1	8794099	+	14	CAA
Chr1	8795284	+	10	CTA
Chr1	8797931	+	17	CAA
Chr1	8797964	+	20	CAA
Chr1	8798004	+	21	CAA
Chr1	8798051	-	28	CAT
Chr1	8798093	-	23	CAA
Chr1	8798111	-	23	CAT
Chr1	8798134	-	23	CTT
Chr1	8869681	-	23	CTT
Chr1	8869725	+	13	CAC
Chr1	8869732	+	13	CCC
Chr1	8870345	+	12	CAC
Chr1	8870351	+	12	CAC
Chr1	8870606	+	10	CTC
Chr1	8870632	-	23	CAC
Chr1	8870696	+	11	CTT
Chr1	8899381	+	17	CTT
Chr1	8927652	+	14	CAA
Chr1	8927661	+	14	CCA
Chr1	8927667	+	14	CAA
Chr1	8927676	+	13	CTT
Chr1	8927681	-	21	CCA
Chr1	8927689	-	20	CTT
Chr1	8927709	-	15	CTA
Chr1	8927728	-	14	CTT
Chr1	8927855	-	13	CAA
Chr1	8927880	+	13	CAA
Chr1	8927992	-	16	CAA
Chr1	8928096	+	11	CAA
Chr1	8928136	-	17	CAA
Chr1	8928213	-	11	CTA
Chr1	8928243	-	10	CTA
Chr1	8928499	-	11	CTC
Chr1	8928521	-	16	CAA
Chr1	8928583	-	21	CTA
Chr1	8930739	+	17	CAA
Chr1	8931096	+	21	CAA
Chr1	8932147	-	13	CAA
Chr1	8932150	+	16	CAA
Chr1	8932325	-	14	CAA
Chr1	8932450	+	12	CTC
Chr1	8932452	+	14	CAA
Chr1	8933137	-	13	CCT
Chr1	8933140	-	13	CTC
Chr1	8933146	-	12	CTT
Chr1	8933149	-	13	CTC
Chr1	8933151	-	12	CTC
Chr1	8933153	-	12	CTC
Chr1	9004845	-	13	CAA
Chr1	9004867	-	10	CAT
Chr1	9004877	+	23	CAT
Chr1	9004908	+	17	CCA
Chr1	9004963	+	13	CAA
Chr1	9004976	-	10	CAT
Chr1	9005046	-	10	CAA
Chr1	9005104	+	10	CCC
Chr1	9005105	+	10	CCC
Chr1	9005106	+	10	CCC
Chr1	9005107	+	10	CCA
Chr1	9005108	+	10	CAA
Chr1	9005119	-	12	CTA
Chr1	9005126	+	14	CTA
Chr1	9005161	+	20	CAA
Chr1	9005365	-	10	CAA
Chr1	9005369	-	10	CAA
Chr1	9009874	-	12	CTA
Chr1	9011164	-	12	CAA
Chr1	9011318	+	19	CTA
Chr1	9011333	+	19	CAA
Chr1	9011463	-	24	CTA
Chr1	9012554	-	11	CAA
Chr1	9019394	-	11	CCA
Chr1	9019407	-	12	CAA
Chr1	9019408	-	12	CCA
Chr1	9019421	-	12	CAA
Chr1	9062238	+	18	CTA
Chr1	9062263	+	13	CCT
Chr1	9062264	+	13	CTT
Chr1	9062355	+	14	CAA
Chr1	9062475	+	12	CCA
Chr1	9062476	+	12	CAA
Chr1	9062490	-	22	CAA
Chr1	9135782	-	14	CAC
Chr1	9136625	-	12	CAT
Chr1	9136628	-	12	CTC
Chr1	9137060	-	16	CAA
Chr1	9137089	+	30	CCA
Chr1	9138292	-	20	CTC
Chr1	9174349	-	17	CTC
Chr1	9174363	-	16	CAT
Chr1	9174371	-	14	CTT
Chr1	9174373	-	15	CTC
Chr1	9174408	-	10	CTC
Chr1	9174414	-	10	CAA
Chr1	9174416	-	10	CTC
Chr1	9174459	+	10	CAC
Chr1	9174478	-	11	CTT
Chr1	9174480	-	11	CTC
Chr1	9174494	-	13	CTT
Chr1	9174511	-	14	CTC
Chr1	9174541	-	19	CTA
Chr1	9175338	-	19	CAA
Chr1	9175343	-	21	CCA
Chr1	9175344	+	18	CCA
Chr1	9175350	-	21	CAA
Chr1	9175351	-	20	CCA
Chr1	9175486	+	11	CAT
Chr1	9175566	+	13	CAC
Chr1	9175568	+	13	CAT
Chr1	9175573	+	14	CAT
Chr1	9175707	+	14	CTC
Chr1	9176291	-	26	CTA
Chr1	9176482	-	33	CTA
Chr1	9176520	-	42	CTA
Chr1	9177101	-	13	CTA
Chr1	9177703	+	21	CCA
Chr1	9177704	+	21	CAA
Chr1	9187806	-	15	CTA
Chr1	9187809	-	12	CAT
Chr1	9188560	+	29	CCA
Chr1	9188573	-	23	CCA
Chr1	9188574	-	23	CCC
Chr1	9188585	+	28	CCA
Chr1	9204053	+	16	CCA
Chr1	9204057	+	17	CTC
Chr1	9204066	+	16	CTC
Chr1	9204076	+	14	CTC
Chr1	9204087	+	13	CTT
Chr1	9204090	-	20	CAA
Chr1	9204094	+	14	CTT
Chr1	9204104	+	14	CCA
Chr1	9204108	+	13	CTC
Chr1	9204113	+	13	CTC
Chr1	9204115	+	14	CAA
Chr1	9204118	+	15	CTC
Chr1	9204171	+	12	CAC
Chr1	9204176	-	11	CTC
Chr1	9204177	+	12	CTA
Chr1	9204186	+	11	CTA
Chr1	9204189	-	12	CTA
Chr1	9204190	+	11	CTC
Chr1	9204198	+	12	CTA
Chr1	9205051	-	10	CTA
Chr1	9236003	+	15	CCC
Chr1	9236004	+	15	CCT
Chr1	9236005	+	15	CTT
Chr1	9236008	+	16	CCA
Chr1	9236039	+	17	CTA
Chr1	9236058	-	13	CAA
Chr1	9236092	+	10	CAA
Chr1	9236964	+	20	CAT
Chr1	9236970	-	15	CAA
Chr1	9236995	-	17	CTA
Chr1	9237041	-	23	CAT
Chr1	9304798	-	17	CTA
Chr1	9304801	+	24	CTC
Chr1	9304810	-	16	CTC
Chr1	9304822	-	15	CTT
Chr1	9304826	-	13	CAT
Chr1	9304829	-	12	CAA
Chr1	9304839	-	10	CAT
Chr1	9304899	+	15	CTA
Chr1	9304961	+	17	CAA
Chr1	9305254	+	14	CTA
Chr1	9305302	+	11	CAA
Chr1	9305380	-	14	CTA
Chr1	9305470	+	12	CTA
Chr1	9305614	+	11	CTA
Chr1	9305617	-	10	CTA
Chr1	9305638	+	15	CTA
Chr1	9305672	-	10	CAA
Chr1	9305682	-	10	CAA
Chr1	9305683	-	11	CCA
Chr1	9305708	+	21	CAA
Chr1	9305723	+	21	CTT
Chr1	9305733	+	19	CAC
Chr1	9305740	+	19	CTT
Chr1	9353993	-	21	CTA
Chr1	9354035	-	15	CAA
Chr1	9354043	-	15	CTT
Chr1	9354049	-	15	CTA
Chr1	9354063	-	11	CTA
Chr1	9354064	-	10	CCT
Chr1	9357889	-	15	CAC
Chr1	9357895	+	14	CAC
Chr1	9357902	+	11	CCC
Chr1	9357903	+	11	CCA
Chr1	9357904	+	11	CAA
Chr1	9357917	+	10	CAA
Chr1	9357924	-	17	CAC
Chr1	9357948	-	22	CAT
Chr1	9357964	-	24	CAA
Chr1	9358001	+	10	CAA
Chr1	9358014	+	10	CCA
Chr1	9367607	+	16	CAA
Chr1	9367614	+	16	CCA
Chr1	9367615	+	17	CAT
Chr1	9367809	+	18	CAA
Chr1	9367817	+	17	CAA
Chr1	9367821	+	18	CAA
Chr1	9368238	+	14	CTA
Chr1	9368529	+	22	CAA
Chr1	9368935	+	18	CAA
Chr1	9369313	+	28	CAA
Chr1	9369466	+	29	CAA
Chr1	9370324	-	14	CTA
Chr1	9372340	-	35	CTA
Chr1	9373035	+	13	CAA
Chr1	9373083	-	21	CAA
Chr1	9373229	+	28	CTA
Chr1	9373264	-	34	CTA
Chr1	9384187	-	14	CAC
Chr1	9384188	-	14	CCA
Chr1	9384190	-	14	CCC
Chr1	9384212	-	19	CTA
Chr1	9384372	-	11	CAA
Chr1	9384421	+	10	CAA
Chr1	9384629	-	10	CTA
Chr1	9412397	-	11	CAC
Chr1	9412443	-	11	CTA
Chr1	9418067	-	15	CTA
Chr1	9418093	-	11	CAC
Chr1	9418103	+	10	CTT
Chr1	9418188	-	10	CTT
Chr1	9418199	+	13	CCA
Chr1	9418200	+	13	CAA
Chr1	9418206	+	13	CAT
Chr1	9550961	+	10	CTA
Chr1	9573900	-	13	CTA
Chr1	9575583	+	12	CTC
Chr1	9577413	-	15	CAA
Chr1	9578056	+	10	CTA
Chr1	9578375	-	10	CAA
Chr1	9580057	-	11	CTA
Chr1	9580210	-	14	CAA
Chr1	9587639	-	22	CAC
Chr1	9626763	+	12	CTT
Chr1	9626902	-	10	CTC
[truncated: 26,307 more rows]

## Sheet: CHH-sites_4D_Seedling
CHROMOSOME	POSITION	STRAND	READ COVERAGE	CONTEXT
Chr1	634398	-	10	CAT
Chr1	634400	-	10	CAC
Chr1	634402	-	10	CAC
Chr1	1442075	+	10	CAA
Chr1	3781092	-	10	CAA
Chr1	3899049	+	12	CTA
Chr1	4896739	+	13	CTC
Chr1	4896741	+	12	CTT
Chr1	6543480	+	13	CTT
Chr1	8797964	+	10	CAA
Chr1	8798004	+	13	CAA
Chr1	9370086	-	14	CAA
Chr1	11152616	+	10	CTA
Chr1	11309567	+	11	CTA
Chr1	13085904	+	10	CAA
Chr1	13127074	+	10	CAA
Chr1	15207141	+	12	CTA
Chr1	15838620	+	10	CTA
Chr1	16528332	+	12	CTA
Chr1	17064880	-	10	CCA
Chr1	20167512	-	13	CTA
Chr1	20167524	-	15	CAA
Chr1	20167532	-	15	CAT
Chr1	20979465	+	12	CTT
Chr1	21456773	+	10	CTA
Chr1	22542202	-	10	CTC
Chr1	22542204	-	10	CAC
Chr1	24457781	-	10	CTA
Chr1	29984266	-	19	CTA
Chr2	18320	-	10	CTA
Chr2	416456	+	11	CTA
Chr2	416472	+	10	CTA
Chr2	752788	+	11	CTA
Chr2	6946528	+	14	CAA
Chr2	6946547	+	12	CCA
Chr2	9529500	+	12	CTA
Chr2	9595711	-	11	CTA
Chr2	9595722	-	10	CAA
Chr2	9595728	-	10	CTA
Chr2	9595744	-	10	CTT
Chr2	10239464	+	18	CAC
Chr2	11983275	+	10	CTA
Chr2	13404440	+	12	CTC
Chr2	13404542	+	10	CTC
Chr2	14411356	-	11	CAA
Chr2	19243091	+	13	CTA
Chr2	19243104	+	15	CAC
Chr2	19243106	+	16	CAA
Chr3	42981	-	11	CTT
Chr3	2998528	-	10	CAC
Chr3	3423579	-	10	CTT
Chr3	7659480	-	11	CTA
Chr3	12037190	-	10	CAA
Chr3	13633067	+	17	CTA
Chr3	13633198	+	11	CCT
Chr3	13633207	+	11	CTA
Chr3	15248022	+	11	CAA
Chr3	15260865	+	10	CTA
Chr3	15787964	+	12	CTA
Chr3	16589422	+	10	CTA
Chr3	17516745	+	10	CTA
Chr3	18268674	+	12	CTC
Chr3	19520664	+	13	CAT
Chr3	20629862	+	11	CTC
Chr3	20629875	+	11	CTA
Chr3	20629885	+	10	CTC
Chr3	20629887	+	10	CTC
Chr3	20629889	+	10	CTA
Chr3	20629892	+	10	CAA
Chr3	21026394	-	10	CAA
Chr3	21109333	+	10	CAC
Chr3	22577968	-	11	CAT
Chr4	764373	+	11	CTC
Chr4	795225	+	15	CAA
Chr4	1042099	-	13	CAA
Chr4	3498034	-	13	CTA
Chr4	4753590	-	10	CAA
Chr4	5208558	+	11	CTA
Chr4	6655659	-	11	CAA
Chr4	8551139	+	10	CCA
Chr4	8551140	+	11	CAT
Chr4	8551144	+	12	CAT
Chr4	8551148	+	12	CAC
Chr4	10052878	+	11	CAA
Chr4	10271504	-	10	CTA
Chr4	10271507	-	11	CAT
Chr4	10271511	-	12	CCC
Chr5	2394346	+	16	CAA
Chr5	4325979	+	10	CAA
Chr5	4508370	+	14	CTT
Chr5	4508384	+	13	CAT
Chr5	4508387	+	12	CAT
Chr5	4508423	-	15	CTA
Chr5	4508433	-	12	CTT
Chr5	6915561	-	12	CTA
Chr5	7035210	+	12	CTA
Chr5	7038440	+	11	CAA
Chr5	8628465	+	11	CAA
Chr5	9275408	-	10	CTA
Chr5	9422521	-	12	CTT
Chr5	11049196	+	12	CTA
Chr5	11836578	+	10	CCC
Chr5	12014661	-	11	CAA
Chr5	12125226	+	11	CAA
Chr5	12973917	-	16	CAA
Chr5	14576604	-	10	CTA
Chr5	17093953	+	15	CAA
Chr5	18495134	+	11	CAA
Chr5	18549989	+	11	CTA
Chr5	21016518	+	11	CTA
Chr5	21016551	+	15	CAA

## Sheet: CHH-sites_10D_Seedling
CHROMOSOME	POSITION	STRAND	READ COVERAGE	CONTEXT
Chr1	431345	-	13	CAA
Chr1	1441856	+	10	CTT
Chr1	1442724	+	11	CTA
Chr1	1442742	+	15	CAA
Chr1	1444354	-	10	CAA
Chr1	1444530	+	15	CTC
Chr1	1613708	-	11	CTA
Chr1	1976281	-	10	CTA
Chr1	2657821	-	16	CTT
Chr1	3413094	-	10	CCA
Chr1	3781092	-	10	CAA
Chr1	3781100	-	10	CAA
Chr1	3785669	+	12	CAA
Chr1	4093350	-	10	CAA
Chr1	4093360	-	11	CAA
Chr1	4113022	-	10	CAA
Chr1	4209272	+	14	CTA
Chr1	4329937	+	10	CAA
Chr1	4329949	+	10	CAA
Chr1	4406023	-	15	CTT
Chr1	4406032	-	19	CTT
Chr1	4406039	-	19	CTC
Chr1	4406043	-	19	CAC
Chr1	4406054	-	17	CAA
Chr1	4406076	-	20	CTA
Chr1	4525310	+	11	CTC
Chr1	5899726	+	10	CAA
Chr1	6235060	-	10	CAT
Chr1	6235062	-	10	CTC
Chr1	6235066	-	10	CTA
Chr1	6235074	-	10	CAA
Chr1	6454703	+	14	CAT
Chr1	6454710	+	17	CAA
Chr1	6538494	+	13	CCT
Chr1	6538507	+	11	CTC
Chr1	6538543	+	10	CAC
Chr1	6538545	+	11	CAC
Chr1	6538547	+	12	CTC
Chr1	6538549	+	12	CAT
Chr1	6538557	+	11	CTA
Chr1	6538596	+	17	CTA
Chr1	6543441	-	12	CTA
Chr1	6543480	+	19	CTT
Chr1	6543501	+	11	CAC
Chr1	6543503	+	11	CTC
Chr1	6543505	+	10	CAT
Chr1	6543510	+	10	CTT
Chr1	6543513	+	10	CTA
Chr1	6543517	+	11	CTC
Chr1	6543519	+	13	CTT
Chr1	6592841	-	10	CAA
Chr1	6715466	+	10	CTC
Chr1	6720891	-	15	CCT
Chr1	6720892	+	11	CAC
Chr1	6720894	+	11	CTC
Chr1	6720896	+	12	CAA
Chr1	7357995	-	11	CTA
Chr1	7365759	+	10	CAT
Chr1	7365762	+	10	CTC
Chr1	7365764	+	10	CCA
Chr1	7717599	+	13	CTA
Chr1	7717774	+	14	CTA
Chr1	7722448	+	15	CAA
Chr1	8016461	+	12	CAC
Chr1	8461357	-	10	CAA
Chr1	8729460	-	11	CAA
Chr1	8729476	-	10	CAA
Chr1	8731900	-	11	CAA
Chr1	8732547	+	25	CTA
Chr1	8732575	-	19	CAA
Chr1	8732753	-	12	CTA
Chr1	8732804	-	11	CAA
Chr1	8732807	-	11	CTA
Chr1	8732941	-	15	CAA
Chr1	8733435	-	11	CTA
Chr1	8733473	-	11	CTA
Chr1	8795574	-	21	CAA
Chr1	8798152	+	12	CAT
Chr1	8798171	-	11	CAA
Chr1	8798176	-	10	CTA
Chr1	8930135	+	11	CAA
Chr1	9005248	-	11	CTC
Chr1	9010031	-	15	CTA
Chr1	9010324	-	11	CAA
Chr1	9010773	+	11	CAA
Chr1	9174490	-	12	CAT
Chr1	9177019	-	11	CAA
Chr1	9304822	-	10	CTT
Chr1	9357924	-	17	CAC
Chr1	9373113	-	11	CAA
Chr1	9373164	-	12	CAA
Chr1	9373280	+	19	CAA
Chr1	9373658	-	12	CAA
Chr1	9577528	-	15	CAA
Chr1	9677607	+	12	CAA
Chr1	9706686	-	13	CTA
Chr1	9708394	-	11	CAT
Chr1	9852821	+	12	CAA
Chr1	9852824	+	10	CAA
Chr1	10160995	+	11	CTA
Chr1	10161004	+	10	CAT
Chr1	10357404	-	14	CTA
Chr1	10528761	-	10	CTT
Chr1	10624012	+	11	CTT
Chr1	10701317	+	17	CTA
Chr1	10880909	+	10	CCA
Chr1	11103296	-	12	CAA
Chr1	11152638	-	12	CTA
Chr1	11309247	+	21	CTA
Chr1	11309597	+	16	CTA
Chr1	11507676	+	18	CTA
Chr1	11711776	-	16	CTC
Chr1	11711785	-	19	CTT
Chr1	11711790	-	18	CAT
Chr1	11711792	-	18	CAC
Chr1	12016994	+	12	CAA
Chr1	12017076	+	10	CTA
Chr1	12139198	-	11	CTA
Chr1	12402191	+	16	CAA
Chr1	12577977	+	11	CTC
Chr1	12700927	+	11	CTA
Chr1	12896442	+	12	CAC
Chr1	12896456	+	14	CCC
Chr1	12896457	+	14	CCA
Chr1	12959873	+	10	CAA
Chr1	12959883	+	11	CTA
Chr1	13020851	-	10	CTC
Chr1	13030373	+	11	CAC
Chr1	13030379	+	11	CTT
Chr1	13108887	+	10	CTC
Chr1	13230725	-	19	CTA
Chr1	13442250	-	10	CAA
Chr1	13513725	+	20	CAA
Chr1	13650418	-	11	CAA
Chr1	13781139	+	10	CTA
Chr1	13830133	-	11	CAA
Chr1	13831056	-	11	CAT
Chr1	13863830	+	14	CTA
Chr1	13886638	-	12	CTC
Chr1	14059455	-	12	CAA
Chr1	14078815	-	10	CTA
Chr1	14093213	-	11	CTA
Chr1	14098371	+	10	CAA
Chr1	14393267	-	10	CTA
Chr1	14496978	-	11	CAA
Chr1	14498359	-	10	CAA
Chr1	14592195	+	13	CAA
Chr1	14925729	-	18	CAA
Chr1	15040940	-	13	CAA
Chr1	15136251	+	15	CTA
Chr1	15136314	+	13	CTA
Chr1	15136391	+	22	CTA
Chr1	15136768	+	11	CTA
Chr1	15144286	+	10	CTA
Chr1	15144291	+	13	CAC
Chr1	15144293	+	14	CTA
Chr1	15144298	+	17	CCT
Chr1	15144299	+	17	CTA
Chr1	15144304	+	17	CTC
Chr1	15144306	+	17	CTA
Chr1	15144309	+	17	CAC
Chr1	15144311	+	17	CCA
Chr1	15144312	+	17	CAC
Chr1	15144319	+	17	CCC
Chr1	15144320	+	17	CCA
Chr1	15144326	+	17	CCT
Chr1	15144327	+	17	CTA
Chr1	15144334	+	17	CTT
Chr1	15144338	+	17	CCC
Chr1	15144339	+	17	CCC
Chr1	15144340	+	17	CCT
Chr1	15144341	+	17	CTA
Chr1	15144346	+	15	CCC
Chr1	15144355	+	10	CCT
Chr1	15144363	+	10	CTA
Chr1	15144370	+	11	CTA
Chr1	15144801	+	10	CTA
Chr1	15200694	+	13	CTA
Chr1	15207063	+	14	CTA
Chr1	15207078	+	14	CTA
Chr1	15207085	+	12	CTA
Chr1	15572447	-	10	CAA
Chr1	15618202	-	10	CTA
Chr1	15668083	+	11	CAA
Chr1	16086899	-	14	CAA
Chr1	16238280	+	12	CTC
Chr1	16238745	-	24	CAA
Chr1	16418761	+	10	CTT
Chr1	16418810	+	10	CTC
Chr1	16418815	+	12	CTA
Chr1	16528146	+	12	CTA
Chr1	16529745	-	11	CAA
Chr1	16530013	+	10	CTA
Chr1	16552016	+	10	CTA
Chr1	16581717	+	12	CTA
Chr1	16581935	-	17	CTC
Chr1	16610393	-	11	CAA
Chr1	16624578	+	13	CAA
Chr1	16624585	+	12	CCA
Chr1	16625974	-	11	CTA
Chr1	16626911	+	12	CAA
Chr1	16632640	-	10	CAA
Chr1	16636559	-	14	CAA
Chr1	16636793	-	10	CAA
Chr1	16743287	-	10	CAA
Chr1	16956601	-	16	CAA
Chr1	17007309	+	11	CTC
Chr1	17025172	-	23	CAA
Chr1	17036498	-	10	CAA
Chr1	17264870	+	12	CAA
Chr1	17299954	-	12	CAA
Chr1	17299960	-	11	CTA
Chr1	17335614	+	10	CAA
Chr1	17524988	-	10	CTA
Chr1	17609455	+	24	CAA
Chr1	17874149	-	10	CTA
Chr1	18130434	-	14	CAC
Chr1	18303807	-	13	CAA
Chr1	18338848	-	13	CTA
Chr1	18632436	+	13	CTA
Chr1	18969679	-	12	CAA
Chr1	19375021	+	12	CAA
Chr1	19380677	-	11	CTT
Chr1	19380684	-	11	CAA
Chr1	19380692	-	10	CTC
Chr1	19380695	-	10	CTT
Chr1	19380706	-	12	CTT
Chr1	19380722	-	14	CTA
Chr1	19430438	+	11	CTA
Chr1	19729197	-	11	CTA
Chr1	19809875	-	11	CTT
Chr1	19809885	-	11	CTT
Chr1	19809888	-	11	CTC
Chr1	19809890	-	11	CTC
Chr1	19861465	-	17	CCA
Chr1	19861477	-	15	CAA
Chr1	19944487	-	11	CTA
Chr1	20312553	+	14	CTA
Chr1	20312712	+	13	CTA
Chr1	20317526	+	10	CAA
Chr1	20320159	+	12	CAA
Chr1	20320385	-	20	CAA
Chr1	20699832	-	24	CTA
Chr1	20710886	+	22	CAA
Chr1	20980816	+	22	CTA
Chr1	20981015	-	11	CTA
Chr1	21392852	-	12	CTT
Chr1	21392855	-	11	CTT
Chr1	21392862	-	13	CTT
Chr1	21392870	-	12	CTC
Chr1	21392888	-	10	CTC
Chr1	21452395	+	10	CAA
Chr1	21472114	-	11	CAA
Chr1	21525128	-	11	CTT
Chr1	21529527	+	13	CAA
Chr1	21529571	+	14	CAA
Chr1	21529575	+	13	CTA
Chr1	21744207	+	10	CTA
Chr1	22167215	-	10	CTA
Chr1	22443699	-	13	CTC
Chr1	22443701	-	13	CTC
Chr1	22459682	-	11	CTC
Chr1	22459695	-	13	CCA
Chr1	22694104	-	12	CAA
Chr1	22694116	-	11	CAA
Chr1	22694153	+	13	CTA
Chr1	22694639	+	11	CTA
Chr1	22695208	+	19	CTA
Chr1	22699281	+	11	CAA
Chr1	22699326	+	12	CAA
Chr1	22699346	+	11	CAA
Chr1	22699351	+	12	CAA
Chr1	23297192	+	11	CTC
Chr1	23297194	+	11	CTC
Chr1	23297209	+	11	CTC
Chr1	23297235	-	18	CTT
Chr1	23435329	+	12	CAA
Chr1	23566914	+	10	CTA
Chr1	23651698	-	15	CAT
Chr1	23651766	-	11	CTC
Chr1	23710228	+	12	CTC
Chr1	23723913	+	11	CAA
Chr1	24250984	-	10	CTA
Chr1	24250990	-	10	CAA
Chr1	24385167	+	10	CCC
Chr1	24742120	-	10	CTT
Chr1	24742126	-	10	CAT
Chr1	24745215	+	10	CAA
Chr1	24745220	+	10	CAT
Chr1	24948326	-	16	CAT
Chr1	24948353	-	12	CTT
Chr1	25730225	+	11	CTA
Chr1	25973823	+	12	CTA
Chr1	26371577	-	10	CTA
Chr1	26371592	-	10	CTA
Chr1	26880723	+	10	CTA
Chr1	28105753	-	10	CTA
Chr1	28731937	+	11	CTA
Chr1	28731949	+	10	CTC
Chr1	28731951	+	10	CTA
Chr1	28731954	+	10	CAA
Chr1	28827477	+	13	CTT
Chr1	28827482	+	12	CTC
Chr1	28827493	+	11	CTA
Chr1	28994664	-	10	CAA
Chr1	29263384	-	19	CTA
Chr1	29263424	-	16	CTT
Chr1	29474869	+	11	CAA
Chr1	30200329	+	12	CTT
Chr1	30200340	+	13	CCC
Chr2	178532	-	10	CAT
Chr2	244669	+	11	CTA
Chr2	275260	-	10	CAA
Chr2	560259	+	12	CCA
Chr2	560275	+	11	CTA
Chr2	560288	+	10	CAC
Chr2	560290	+	10	CCA
Chr2	560294	+	10	CTT
Chr2	560299	+	10	CTT
Chr2	560375	+	11	CAT
Chr2	631159	-	11	CTA
Chr2	631176	-	11	CTC
Chr2	927567	+	14	CTA
Chr2	929584	+	11	CTT
Chr2	931749	-	12	CAA
Chr2	1050276	-	10	CAC
Chr2	1050277	-	10	CCA
Chr2	1263888	+	10	CAC
Chr2	1263890	+	11	CTA
Chr2	1263896	+	11	CTA
Chr2	1263901	+	11	CAA
Chr2	1263949	+	10	CAA
Chr2	1263955	+	10	CTC
Chr2	1263987	+	11	CTA
Chr2	1489534	-	13	CAA
Chr2	1781954	-	10	CAA
Chr2	1828830	-	14	CAA
Chr2	1937785	+	10	CAT
Chr2	2095558	+	16	CTA
Chr2	2113540	+	10	CTT
Chr2	2196410	+	19	CTT
Chr2	2196609	+	20	CTA
Chr2	2202998	-	15	CAA
Chr2	2217322	-	12	CTA
Chr2	2217340	-	11	CTA
Chr2	2504257	-	10	CAA
Chr2	2593577	-	13	CAA
Chr2	2677142	+	11	CTA
Chr2	2694152	+	17	CAA
Chr2	2725818	-	14	CTA
Chr2	2875945	+	15	CAA
Chr2	2883661	+	10	CTA
Chr2	3020555	-	11	CAA
Chr2	3089828	-	11	CAA
Chr2	4054154	-	13	CAA
Chr2	4186793	+	10	CTA
Chr2	4285549	-	10	CAA
Chr2	4291983	+	10	CTA
Chr2	4414535	-	12	CAA
Chr2	4461868	-	10	CTA
Chr2	4704772	-	11	CTA
Chr2	4778120	-	16	CAA
Chr2	5333623	-	13	CAA
Chr2	5359712	+	12	CAA
Chr2	5359723	+	10	CTA
Chr2	5456429	-	13	CTA
Chr2	5542449	+	18	CTA
Chr2	5557334	-	11	CAA
Chr2	5565714	-	13	CAA
Chr2	5605578	+	10	CTA
Chr2	5606369	+	12	CTA
Chr2	5636870	-	16	CTC
Chr2	5781071	+	11	CTA
Chr2	5781424	+	10	CAA
Chr2	5810657	+	11	CAA
Chr2	5883768	+	10	CAA
Chr2	5887106	-	12	CAA
Chr2	5960279	-	10	CTC
Chr2	5960294	+	11	CCT
Chr2	5960295	+	11	CTT
Chr2	5960301	+	13	CTA
Chr2	5960308	+	11	CCT
Chr2	5960309	+	11	CTT
Chr2	5985407	+	10	CAA
Chr2	6028128	+	10	CAA
Chr2	6028281	+	10	CAA
Chr2	6044186	+	10	CTC
Chr2	6044230	+	10	CTC
Chr2	6089737	-	18	CAC
Chr2	6155761	+	11	CTA
Chr2	6263868	+	10	CAA
Chr2	6267567	+	13	CTC
Chr2	6268645	+	14	CTA
Chr2	6350260	+	10	CAA
Chr2	6405920	+	10	CAA
Chr2	6424750	-	10	CTA
Chr2	6622379	+	10	CTC
Chr2	6668168	+	12	CCA
Chr2	6740212	-	10	CTC
Chr2	6740219	-	10	CTT
Chr2	6740221	-	10	CTC
Chr2	6772228	+	11	CTA
Chr2	6847616	+	14	CAA
Chr2	6881684	-	11	CAA
Chr2	6881709	-	11	CTA
Chr2	6935900	+	18	CAA
Chr2	6935906	+	19	CTA
Chr2	6935929	+	21	CAA
Chr2	6939221	-	15	CAA
Chr2	6939551	-	10	CAA
Chr2	6946427	+	10	CAA
Chr2	6991743	+	17	CAA
Chr2	7114870	+	10	CAA
Chr2	7115681	-	10	CTT
Chr2	7237715	+	21	CAA
Chr2	7295274	+	11	CAA
Chr2	7536040	+	14	CTT
Chr2	7536099	-	10	CAT
Chr2	7616332	-	17	CAC
Chr2	7766719	-	13	CAT
Chr2	7905940	+	10	CTC
Chr2	7905945	+	11	CTT
Chr2	7905972	+	13	CTA
Chr2	7906018	+	10	CTC
Chr2	7906020	+	10	CTC
Chr2	7906070	+	10	CTT
Chr2	8380158	+	10	CAA
Chr2	8658200	-	10	CTT
Chr2	8907469	-	12	CAA
Chr2	8907480	-	12	CAA
Chr2	8908159	-	10	CAA
Chr2	8995967	+	11	CAA
Chr2	9078001	+	12	CTA
Chr2	9091160	+	12	CCA
Chr2	9091163	+	11	CTT
Chr2	9124182	-	11	CAA
Chr2	9124261	-	13	CAA
Chr2	9194314	+	11	CTT
Chr2	9197136	+	14	CAA
Chr2	9197143	+	15	CAC
Chr2	9197145	+	15	CTC
Chr2	9530189	+	10	CTC
Chr2	9595744	-	11	CTT
Chr2	9634221	-	15	CAA
Chr2	10002610	-	10	CTA
Chr2	10088378	-	10	CAA
Chr2	10239425	-	14	CTA
Chr2	10239442	-	15	CTT
Chr2	11163983	-	13	CTA
Chr2	11164037	-	16	CAC
Chr2	11177186	-	16	CTA
Chr2	11787128	-	10	CTT
Chr2	11787132	-	10	CAA
Chr2	11787144	-	10	CCA
Chr2	12572840	-	12	CTA
Chr2	12725537	-	10	CTC
Chr2	12812870	-	13	CCC
Chr2	12812885	-	13	CTT
Chr2	12812887	-	12	CTC
Chr2	12812888	-	12	CCT
Chr2	13226107	+	11	CTA
Chr2	13226307	+	10	CAA
Chr2	13794550	+	10	CTA
Chr2	14408909	+	12	CTT
Chr2	14409059	+	11	CTC
Chr2	14409101	+	12	CTT
Chr2	14415339	+	11	CAA
Chr2	14418509	+	10	CTC
Chr2	14418540	+	10	CAA
Chr2	14418546	+	11	CCT
Chr2	14418547	+	11	CTA
Chr2	14418553	+	10	CTC
Chr2	14458427	-	11	CCT
Chr2	14458458	-	15	CTA
Chr2	14458475	-	14	CTA
Chr2	15567761	-	15	CAA
Chr2	15596909	-	19	CAA
Chr2	16003771	+	13	CTA
Chr2	16150753	+	15	CAA
Chr2	16973693	-	13	CAA
Chr2	16973700	-	10	CAA
Chr2	17307656	-	14	CAA
Chr2	17307659	-	13	CCA
Chr2	17339874	-	10	CTT
Chr2	17340138	-	11	CTA
Chr2	17418218	+	13	CAA
Chr2	17993042	+	17	CTA
Chr2	18390938	+	10	CTC
Chr2	18390940	+	12	CTA
Chr2	18651677	+	21	CAA
Chr2	18655300	+	11	CTA
Chr2	18655328	+	11	CTT
Chr2	18655337	+	11	CTC
Chr2	19243059	+	16	CCA
Chr2	19322523	-	10	CCA
Chr2	19323668	+	10	CTA
Chr3	42992	+	12	CTC
Chr3	42994	+	12	CTC
Chr3	451823	+	13	CAA
Chr3	495781	-	10	CTC
Chr3	557729	+	10	CTC
Chr3	557747	-	10	CTA
Chr3	557756	-	10	CTA
Chr3	1170277	+	10	CTC
Chr3	1170295	+	10	CTC
Chr3	1170939	-	13	CTT
Chr3	1556841	+	13	CAA
Chr3	2258820	-	13	CTA
Chr3	2258835	+	10	CTA
Chr3	2258877	+	11	CTA
Chr3	2259015	+	14	CAA
Chr3	2259721	+	10	CTC
Chr3	2259723	+	10	CTC
Chr3	2849686	-	10	CTA
Chr3	3423567	-	16	CTC
Chr3	3423579	-	16	CTT
Chr3	3423620	-	10	CTT
Chr3	3423623	-	11	CTC
Chr3	3423627	-	10	CTC
Chr3	3873870	-	12	CAT
Chr3	4263100	+	10	CAC
Chr3	4263106	+	10	CTC
Chr3	4263112	+	11	CAA
Chr3	4263116	+	10	CAT
Chr3	4263152	+	11	CAA
Chr3	4494250	+	10	CTC
Chr3	4494255	+	10	CTA
Chr3	4494258	+	10	CTT
Chr3	4494316	+	18	CTC
Chr3	5651808	-	10	CTA
Chr3	5862314	+	11	CTA
Chr3	5862329	+	10	CAT
Chr3	7094097	+	11	CTA
Chr3	7094106	+	12	CTA
Chr3	7094109	+	11	CCA
Chr3	7318563	+	10	CAA
Chr3	7318575	+	12	CTA
Chr3	7644017	+	11	CTA
Chr3	7845306	-	11	CAA
Chr3	7845307	-	11	CCA
Chr3	7945532	-	10	CAT
Chr3	8101139	+	22	CTT
Chr3	8101156	+	19	CTT
Chr3	8101173	+	20	CTC
Chr3	8101197	+	17	CTC
Chr3	8209726	+	10	CTT
Chr3	8374455	+	11	CAA
Chr3	8541680	-	12	CAA
Chr3	8847657	-	10	CTA
Chr3	8855098	+	13	CTA
Chr3	9231273	-	11	CTA
Chr3	9471334	+	12	CTT
Chr3	9471340	+	10	CCA
Chr3	9540528	-	16	CAA
Chr3	9665042	+	15	CAA
Chr3	9696300	-	22	CAA
Chr3	9785273	+	14	CAA
Chr3	9828869	+	13	CTT
Chr3	9848321	+	13	CAA
Chr3	9853045	+	10	CCT
Chr3	9853046	+	10	CTA
Chr3	10008702	-	10	CAA
Chr3	10293283	-	10	CAA
Chr3	10461446	-	12	CAA
Chr3	10461454	-	12	CAA
Chr3	10482963	-	21	CAA
Chr3	10517694	-	22	CCC
Chr3	10517706	-	20	CTT
Chr3	10517788	-	13	CTC
Chr3	10887680	+	10	CAA
Chr3	10938051	-	10	CTA
Chr3	10938397	+	10	CAT
Chr3	10946530	+	10	CTA
Chr3	10970484	+	19	CAA
Chr3	10973304	+	15	CTT
Chr3	11022612	-	15	CAA
Chr3	11060055	+	10	CAA
Chr3	11060120	+	10	CTA
Chr3	11068653	-	10	CTC
Chr3	11115440	+	11	CAA
Chr3	11143700	+	13	CAA
Chr3	11162754	+	10	CCA
Chr3	11181359	+	16	CTA
Chr3	11296731	+	10	CTA
Chr3	11352130	+	11	CAA
Chr3	11392243	-	14	CAA
Chr3	11491414	+	16	CTC
Chr3	11496982	+	11	CAA
Chr3	11678725	+	13	CTA
Chr3	11870362	-	11	CAA
Chr3	12039694	+	12	CAA
Chr3	12220338	+	11	CAA
Chr3	12246942	+	10	CAA
Chr3	12372592	+	10	CAA
Chr3	12483829	-	13	CAA
Chr3	12507198	-	14	CAA
Chr3	12963058	+	10	CTC
Chr3	13420889	-	13	CTA
Chr3	13570039	+	12	CAA
Chr3	13632990	+	11	CTA
Chr3	13633032	+	12	CTA
Chr3	13633039	+	12	CTA
Chr3	13633046	+	12	CTA
Chr3	13633053	+	10	CTA
Chr3	13633214	+	10	CTA
Chr3	13633221	+	10	CTA
Chr3	13633228	+	10	CTA
Chr3	13633235	+	10	CTA
Chr3	13633242	+	11	CTA
Chr3	13633256	+	12	CTA
Chr3	13727343	-	11	CTC
Chr3	14098304	-	12	CAA
Chr3	14340356	+	11	CTA
Chr3	14465399	-	10	CAA
Chr3	14551824	-	12	CAA
Chr3	14579681	+	13	CAA
Chr3	14719892	+	10	CAA
Chr3	14803410	-	10	CAA
Chr3	14807792	+	12	CAA
Chr3	14848956	-	11	CTT
Chr3	14981226	+	10	CAA
Chr3	14982280	-	14	CAA
Chr3	15083490	+	11	CTA
Chr3	15151251	-	14	CTT
Chr3	15263147	-	19	CAA
Chr3	15305623	+	11	CAA
Chr3	15361329	-	11	CAA
Chr3	15382091	-	10	CTA
Chr3	15574752	+	14	CTA
Chr3	15588389	-	15	CTC
Chr3	15712321	+	12	CTA
Chr3	15798094	+	10	CTT
Chr3	15805843	-	11	CAA
Chr3	15818214	+	10	CCT
Chr3	15818227	+	11	CCC
Chr3	15818229	+	11	CTT
Chr3	15915929	-	14	CTA
Chr3	16039054	-	10	CTA
Chr3	16066892	-	15	CTA
Chr3	16067005	-	18	CTA
Chr3	16100963	+	13	CTA
Chr3	16161453	-	16	CTC
Chr3	16161459	-	13	CTA
Chr3	16181685	+	15	CAA
Chr3	16193277	-	15	CCC
Chr3	16193288	-	14	CTT
Chr3	16193359	-	17	CTC
Chr3	16240923	+	12	CTA
Chr3	16331963	-	15	CAA
Chr3	16336002	-	10	CAA
Chr3	16338505	-	11	CAA
Chr3	16590580	+	11	CAA
Chr3	16670374	+	10	CAA
Chr3	16698541	-	12	CTA
Chr3	16798303	-	14	CCA
Chr3	16959884	-	10	CTA
Chr3	17270773	+	12	CCC
Chr3	17363165	+	10	CTA
Chr3	17367985	-	14	CTA
Chr3	17417815	-	10	CTC
Chr3	17417887	-	10	CTT
Chr3	17417889	-	10	CCC
Chr3	17417892	-	11	CTA
Chr3	17430031	-	10	CTA
Chr3	17430164	-	10	CAA
Chr3	17430170	-	11	CAA
Chr3	17430987	-	11	CTT
Chr3	17471025	-	10	CAA
Chr3	17516694	+	12	CTA
Chr3	18458864	+	15	CAA
Chr3	18734282	+	26	CCA
Chr3	18734289	+	28	CTA
Chr3	18734353	+	17	CTT
Chr3	18734359	+	15	CTC
Chr3	18734361	+	15	CAA
Chr3	19520659	-	12	CAA
Chr3	19520670	-	11	CAA
Chr3	19520685	-	12	CTA
Chr3	19520690	-	11	CAA
Chr3	19520691	-	11	CCA
Chr3	19529034	+	15	CAT
Chr3	19529046	+	13	CAT
Chr3	20144192	-	11	CAT
Chr3	20144198	-	11	CTT
Chr3	20144200	-	10	CTC
Chr3	20144206	-	11	CAT
Chr3	20260415	-	12	CCA
Chr3	20260419	-	10	CTC
Chr3	20260422	-	12	CTA
Chr3	20304911	+	17	CTA
Chr3	20309739	+	15	CTA
Chr3	20629839	-	10	CTT
Chr3	20629849	-	11	CTC
Chr3	20629854	-	11	CTA
Chr3	20726215	-	13	CTA
Chr3	20727367	-	19	CTA
Chr3	20727491	-	13	CAA
Chr3	20746545	+	10	CTT
Chr3	21008606	-	10	CTA
Chr3	22236657	-	10	CAA
Chr3	22239319	-	10	CTA
Chr4	79981	+	19	CAT
Chr4	79996	+	18	CTA
Chr4	298880	-	16	CAA
Chr4	298887	-	11	CAA
Chr4	298888	-	13	CCA
Chr4	414060	-	12	CTA
Chr4	476133	+	19	CAA
Chr4	632754	+	17	CAA
Chr4	635666	+	22	CAA
Chr4	664757	-	10	CTA
Chr4	728376	-	13	CTA
Chr4	728380	-	12	CTT
Chr4	728391	-	12	CAA
Chr4	728392	-	12	CCA
Chr4	728399	-	12	CCA
Chr4	795253	+	13	CTC
Chr4	869955	+	11	CTA
Chr4	869971	+	10	CTA
Chr4	929682	-	10	CCT
Chr4	1091714	-	13	CTT
Chr4	1091853	-	10	CTA
Chr4	1091866	-	11	CTA
Chr4	1091868	-	10	CTC
Chr4	1190135	+	15	CAA
Chr4	1190255	+	11	CAA
Chr4	1452995	-	23	CTA
Chr4	1488441	-	10	CTT
Chr4	1691576	+	11	CTA
Chr4	1691649	+	14	CTA
Chr4	1938294	+	10	CTA
Chr4	2281271	+	14	CAA
Chr4	2323001	-	11	CTA
Chr4	2364135	-	12	CAA
Chr4	2815260	-	11	CAC
Chr4	2873968	+	12	CTA
Chr4	3057321	+	10	CTA
Chr4	3249355	+	10	CTA
Chr4	3280667	-	10	CTA
Chr4	3402237	-	10	CTA
Chr4	3462261	-	10	CTA
Chr4	3745233	+	10	CTA
Chr4	3933410	+	14	CTA
Chr4	4060813	+	12	CTA
Chr4	4067644	-	11	CAA
Chr4	4101113	+	12	CAA
Chr4	4102436	+	15	CTA
Chr4	4278806	-	15	CTA
Chr4	4319871	+	11	CTA
Chr4	4319898	+	13	CAA
Chr4	4365013	+	12	CAA
Chr4	4400287	+	10	CAA
Chr4	4424668	-	15	CTA
Chr4	4566673	+	13	CAA
Chr4	4645856	+	10	CTC
Chr4	4645890	+	12	CAA
Chr4	4646084	+	10	CAA
Chr4	4646104	+	11	CAA
Chr4	4646109	+	11	CAA
Chr4	4646119	+	11	CTA
Chr4	4646699	+	13	CAA
Chr4	4767808	-	10	CTA
Chr4	4902626	+	10	CTA
Chr4	5009224	+	16	CTA
Chr4	5045673	+	17	CTA
Chr4	5058253	+	12	CAA
Chr4	5074175	-	10	CAA
Chr4	5075883	-	19	CAA
Chr4	5078546	-	10	CAA
Chr4	5099828	+	15	CAA
Chr4	5402535	-	18	CTA
Chr4	5727579	+	10	CTA
Chr4	5836794	+	12	CAA
Chr4	5915857	-	15	CAA
Chr4	5951822	+	10	CTA
Chr4	5953674	+	11	CAA
Chr4	5957967	+	11	CAA
Chr4	5964639	-	10	CTT
Chr4	5965884	-	11	CTA
Chr4	5992541	+	19	CAA
Chr4	6129328	-	11	CTC
Chr4	6344041	+	10	CAT
Chr4	6344047	+	10	CTT
Chr4	6429860	-	14	CTA
Chr4	6429862	-	15	CTC
Chr4	6429869	-	14	CTT
Chr4	6429871	-	14	CTC
Chr4	6429876	-	13	CTT
Chr4	6529891	+	12	CAA
Chr4	6532541	+	14	CAA
Chr4	6537057	+	11	CCT
Chr4	6719059	-	17	CCT
Chr4	6729642	-	14	CTA
Chr4	6874631	-	10	CTC
Chr4	6874647	-	11	CAC
Chr4	6916380	+	19	CAA
Chr4	6917792	+	12	CAA
Chr4	7139787	-	27	CAA
Chr4	7139800	-	23	CAA
Chr4	7139802	-	23	CTC
Chr4	7139805	-	22	CAA
Chr4	7526425	-	13	CAA
Chr4	7821722	+	11	CTA
Chr4	7821736	+	11	CTT
Chr4	8315873	+	12	CTA
Chr4	8327383	-	14	CAA
Chr4	8345672	+	11	CTC
Chr4	8345674	+	11	CCA
Chr4	8345686	+	12	CCA
Chr4	8345692	+	12	CAT
Chr4	8421531	+	12	CAA
Chr4	8858753	+	11	CAT
Chr4	8860176	-	10	CTT
Chr4	8902660	+	11	CAA
Chr4	9320385	-	17	CTA
Chr4	9320397	-	19	CTA
Chr4	9320438	-	14	CTA
Chr4	9368766	+	13	CAC
Chr4	9734240	+	13	CAA
Chr4	9909039	+	10	CCA
Chr4	9909163	+	10	CTT
Chr4	9910882	+	15	CAA
Chr4	9913860	+	10	CTA
Chr4	10052693	+	10	CTA
Chr4	10053746	+	11	CAA
Chr4	10053957	-	13	CAA
Chr4	10870832	-	11	CAA
Chr4	10870834	-	12	CAC
Chr4	10899584	-	10	CTA
Chr4	10899628	-	11	CTT
Chr4	10998376	+	16	CTA
Chr4	11036383	-	10	CAA
Chr4	11036495	-	14	CTA
Chr4	11036549	-	15	CAA
Chr4	11364741	+	12	CTA
Chr4	11371385	+	11	CAT
Chr4	11371399	+	10	CTC
Chr4	11380383	+	10	CTA
Chr4	12769171	+	12	CAA
Chr4	13419337	-	11	CAA
Chr4	13419338	-	12	CCA
Chr4	13705178	+	14	CTC
Chr4	13705180	+	13	CAA
Chr4	14045704	-	17	CAA
Chr4	14288214	+	24	CAA
Chr4	14288238	-	16	CAC
Chr4	14333632	-	11	CTC
Chr4	14334657	-	10	CTA
Chr4	14458266	+	13	CAA
Chr4	14458282	-	13	CTA
Chr4	14582399	+	22	CAA
Chr4	14582418	+	13	CCT
Chr4	14987617	+	10	CTA
Chr4	14989696	-	12	CTC
Chr4	14989790	+	10	CTA
Chr4	14989806	+	11	CAA
Chr4	15398602	+	11	CAA
Chr4	15922854	+	11	CTA
Chr4	15922859	+	10	CTA
Chr4	16054529	+	12	CTA
Chr4	17249457	+	10	CCC
Chr4	17249458	+	10	CCA
Chr4	18362049	+	11	CCT
Chr4	18362050	+	11	CTT
Chr4	18426644	-	10	CTC
Chr4	18533603	-	11	CAA
Chr4	18533605	-	11	CTC
Chr4	18533621	-	12	CTA
Chr4	18584971	-	13	CTT
Chr4	18584972	-	13	CCT
Chr4	18584973	-	13	CCC
Chr4	18584978	-	13	CTT
Chr4	18584980	-	13	CCC
Chr4	18584985	-	13	CCT
Chr4	18584986	-	13	CCC
Chr4	18584987	-	13	CCC
Chr4	18584992	-	13	CTT
Chr4	18584993	-	13	CCT
Chr4	18584994	-	13	CCC
Chr4	18584999	-	12	CCT
Chr4	18585000	-	12	CCC
Chr4	18585001	-	12	CCC
Chr4	18585006	-	12	CTT
Chr4	18585007	-	12	CCT
Chr4	18585008	-	12	CCC
Chr4	18585013	-	12	CTT
Chr4	18585014	-	12	CCT
Chr4	18585015	-	12	CCC
Chr4	18585020	-	12	CTA
Chr4	18585021	-	12	CCT
Chr4	18585022	-	12	CCC
Chr4	18585027	-	12	CTT
Chr4	18585028	-	12	CCT
Chr4	18585029	-	12	CCC
Chr4	18585034	-	10	CTT
Chr4	18585035	-	10	CCT
Chr5	56791	-	13	CAC
Chr5	56792	-	13	CCA
Chr5	56800	-	10	CTT
Chr5	64852	+	14	CTA
Chr5	250961	-	11	CTC
Chr5	250969	-	11	CTT
Chr5	250973	-	12	CTC
Chr5	250975	-	12	CTC
Chr5	250987	-	10	CTT
Chr5	393672	+	14	CAA
Chr5	393677	+	15	CAA
Chr5	765968	-	11	CTA
Chr5	765970	+	10	CTC
Chr5	765978	+	10	CAT
Chr5	2071551	-	10	CAA
Chr5	2071567	-	10	CAT
Chr5	2071581	-	11	CTA
Chr5	2240238	-	11	CAC
Chr5	2276348	-	10	CAA
Chr5	2860576	+	16	CTT
Chr5	2860586	+	14	CTT
Chr5	2860618	+	10	CTA
Chr5	3018708	+	10	CAA
Chr5	3018713	+	10	CTC
Chr5	3018715	+	10	CTA
Chr5	3437527	+	10	CCA
Chr5	3566402	+	12	CTT
Chr5	3566420	+	11	CAC
Chr5	3815123	-	14	CTC
Chr5	3815143	-	11	CTT
Chr5	3815150	-	12	CTT
Chr5	3815157	-	15	CTA
Chr5	3815164	-	13	CTA
Chr5	4208155	-	13	CTA
Chr5	4208765	-	12	CAA
Chr5	4321465	-	18	CAA
Chr5	4508427	+	10	CTC
Chr5	4776311	+	11	CTA
Chr5	5113575	-	18	CAA
Chr5	5155937	+	11	CCC
Chr5	5155939	+	11	CTA
Chr5	5749230	-	29	CTA
Chr5	5785215	+	13	CTT
Chr5	5785224	+	14	CCA
Chr5	5785225	+	12	CAC
Chr5	5786368	-	11	CTA
Chr5	5801320	+	15	CTA
Chr5	5907399	+	11	CAA
Chr5	6398133	-	11	CAA
Chr5	6406030	+	14	CTA
Chr5	6420302	+	11	CCA
Chr5	6630737	-	15	CTA
Chr5	6630747	-	15	CAA
Chr5	6751536	-	11	CAA
Chr5	6915566	-	11	CTT
Chr5	6915568	-	11	CTC
Chr5	6915569	-	11	CCT
Chr5	6915570	-	11	CCC
Chr5	6915578	-	10	CTA
Chr5	7028319	-	11	CAA
Chr5	7028333	-	11	CAA
Chr5	7028468	-	11	CAA
Chr5	7031834	+	10	CAA
Chr5	7035771	+	11	CTA
Chr5	7154422	+	12	CAA
Chr5	7554299	-	25	CTT
Chr5	8404462	+	12	CAA
Chr5	8404475	+	10	CAA
Chr5	8404962	+	12	CAT
Chr5	8588969	+	10	CAT
Chr5	8588973	+	11	CAA
Chr5	8588981	+	13	CTT
Chr5	8627492	+	10	CTA
Chr5	8718180	+	11	CAA
Chr5	8860893	+	13	CTA
Chr5	8893325	-	11	CTT
Chr5	8893331	-	12	CTA
Chr5	8932237	-	10	CTA
Chr5	8994429	-	15	CTT
Chr5	9070599	-	11	CAA
Chr5	9188855	-	10	CAA
Chr5	9189086	-	10	CTA
Chr5	9189146	-	10	CAA
Chr5	9251320	-	10	CTA
Chr5	9316989	+	11	CTA
Chr5	9316999	+	10	CTT
Chr5	9386580	-	10	CTA
Chr5	9567524	-	11	CTA
Chr5	9643005	+	11	CTA
Chr5	9712301	-	13	CTA
Chr5	9872727	+	13	CAT
Chr5	9872730	+	14	CTA
Chr5	9897850	+	12	CTA
Chr5	9907447	-	13	CAA
Chr5	10073665	-	16	CAA
Chr5	10094593	-	10	CTC
Chr5	10240870	+	12	CAA
Chr5	10582570	-	10	CTA
Chr5	10795157	-	14	CTA
Chr5	11056872	+	12	CTA
Chr5	11602311	-	10	CAA
Chr5	11647691	+	13	CTA
Chr5	11836578	+	12	CCC
Chr5	11946627	-	10	CAA
Chr5	11983245	-	13	CAA
Chr5	12028095	-	11	CAA
Chr5	12063889	-	17	CAA
Chr5	12583603	+	10	CTA
Chr5	12768578	+	10	CAA
Chr5	13126633	-	18	CAA
Chr5	13163897	-	10	CTA
Chr5	13265788	-	10	CTT
Chr5	13317758	+	14	CAA
Chr5	13318094	+	10	CTA
Chr5	13398364	+	15	CTA
Chr5	13961678	-	10	CAA
Chr5	14123728	+	17	CCA
Chr5	14123738	+	16	CTA
Chr5	14123742	+	17	CTT
Chr5	14261691	+	12	CTA
Chr5	14578539	-	17	CTA
Chr5	14587025	+	18	CTC
Chr5	14587800	-	13	CAA
Chr5	14587933	-	10	CTA
Chr5	14760279	-	12	CTA
Chr5	14760288	-	12	CAT
Chr5	14760292	-	12	CTC
Chr5	14830458	+	13	CTA
Chr5	14832285	+	10	CAA
Chr5	14964970	+	15	CAA
Chr5	14994504	+	11	CAC
Chr5	15339283	-	12	CTA
Chr5	15454335	+	11	CTA
Chr5	15491602	+	12	CTA
Chr5	15637779	+	12	CTA
Chr5	15742224	+	12	CTC
Chr5	16704046	-	17	CTC
Chr5	16922359	-	19	CAC
Chr5	17042288	-	10	CAT
Chr5	17042295	-	11	CTC
Chr5	17042297	-	11	CTC
Chr5	17092443	+	14	CAA
Chr5	17278545	-	10	CAA
Chr5	17469627	+	10	CAA
Chr5	17598654	-	11	CAA
Chr5	17605037	-	12	CAA
Chr5	17781803	-	12	CTT
Chr5	17893590	+	11	CTC
Chr5	17893596	+	11	CCA
Chr5	17898677	+	12	CAA
Chr5	18052171	-	10	CAT
Chr5	18052187	-	10	CTA
Chr5	18119304	+	10	CTA
Chr5	18119355	+	13	CAA
Chr5	18172175	-	10	CTA
Chr5	18239276	+	11	CTA
Chr5	18239280	+	12	CTT
Chr5	18780336	+	12	CTC
Chr5	18780338	+	12	CCA
Chr5	18780339	+	12	CAA
Chr5	18780343	-	10	CTT
Chr5	18780352	-	12	CAC
Chr5	18780353	-	12	CCA
Chr5	18809020	+	12	CTT
Chr5	18809025	+	12	CAC
Chr5	18809114	+	11	CTA
Chr5	18936045	+	11	CAA
Chr5	18981438	-	10	CAA
Chr5	18981439	-	10	CCA
Chr5	18981440	-	10	CCC
Chr5	18981447	-	10	CTT
Chr5	19361026	-	24	CAA
Chr5	19952550	-	10	CTT
Chr5	19952555	-	10	CTT
Chr5	20209153	-	15	CAC
Chr5	20277237	+	10	CTC
Chr5	20640250	+	11	CAA
Chr5	20640256	+	10	CAT
Chr5	20640263	+	10	CTA
Chr5	21016546	-	20	CAT
Chr5	21016547	-	20	CCA
Chr5	21161500	-	13	CAA
Chr5	21697412	+	10	CAT
Chr5	21796238	+	13	CTC
Chr5	21837186	-	10	CTA
Chr5	22002159	+	13	CTA
Chr5	22408730	+	10	CCT
Chr5	22408731	+	10	CTT
Chr5	22408742	+	11	CTC
Chr5	22408744	+	10	CCA
Chr5	22408752	+	10	CTT
Chr5	22408788	+	11	CTA
Chr5	22510976	+	10	CAA
Chr5	22841100	+	17	CCT
Chr5	22841103	+	18	CTT
Chr5	22911123	+	14	CTT
Chr5	22911138	+	14	CTA
Chr5	23026128	+	10	CTT
Chr5	23026139	+	12	CCT
Chr5	23026142	+	11	CTC
Chr5	23026144	+	11	CTA
Chr5	23026150	+	10	CAA
Chr5	23027160	-	11	CTT
Chr5	23027162	-	12	CCC
Chr5	23027170	-	14	CTA
Chr5	23129371	-	10	CTC
Chr5	23592789	+	11	CAA
Chr5	23654749	+	12	CTA
Chr5	23774345	+	11	CTA
Chr5	24002570	+	10	CAA
Chr5	24002576	+	10	CTA
Chr5	24476573	+	18	CCA
Chr5	24476574	+	17	CAA
Chr5	24645993	-	11	CCC
Chr5	24908808	-	15	CTC

## Sheet: TEs_associated_early_Emb
CHROMOSOME	START	STOP	STRAND	ANNOTATION
Chr1	258630	258712	-	AT1TE00845
Chr1	1160069	1161330	+	AT1TE03785
Chr1	1441515	1441645	+	AT1TE04700
Chr1	1613272	1614662	-	AT1TE05280
Chr1	1974854	1975397	+	AT1TE06465
Chr1	2415020	2416036	+	AT1TE07880
Chr1	4093294	4094494	-	AT1TE13310
Chr1	4293328	4294088	+	AT1TE13965
Chr1	4329877	4334393	+	AT1TE14085
Chr1	4405996	4411119	-	AT1TE14315
Chr1	5691740	5696671	+	AT1TE18410
Chr1	5911725	5916535	+	AT1TE19130
Chr1	5965476	5967002	-	AT1TE19285
Chr1	6009292	6014092	-	AT1TE19430
Chr1	6074608	6075608	+	AT1TE19635
Chr1	6218531	6219237	-	AT1TE20110
Chr1	6236275	6237764	+	AT1TE20195
Chr1	6403764	6405272	-	AT1TE20755
Chr1	6454677	6456015	+	AT1TE20925
Chr1	6514400	6515317	+	AT1TE21130
Chr1	6704197	6709404	+	AT1TE21710
Chr1	7066493	7071562	+	AT1TE22850
Chr1	7969361	7974385	+	AT1TE25645
Chr1	8472050	8473869	+	AT1TE27340
Chr1	8656022	8656206	-	AT1TE27940
Chr1	8729256	8733277	+	AT1TE28175
Chr1	8790241	8797988	-	AT1TE28370
Chr1	8927732	8933058	-	AT1TE28830
Chr1	8928407	8930026	-	CT00003606
Chr1	9175323	9177761	+	AT1TE29570
Chr1	9304765	9305904	-	AT1TE29990
Chr1	9368345	9373307	-	AT1TE30195
Chr1	10152773	10154690	+	AT1TE32755
Chr1	10357357	10363358	+	AT1TE33490
Chr1	10497747	10497855	+	AT1TE33925
Chr1	10602557	10604986	+	AT1TE34315
Chr1	10696714	10701584	+	AT1TE34580
Chr1	10852626	10853287	-	AT1TE35060
Chr1	11302246	11310368	-	AT1TE36570
Chr1	11422071	11422450	-	AT1TE36945
Chr1	11710255	11711644	-	AT1TE37935
Chr1	11711645	11711972	+	AT1TE37940
Chr1	12140695	12141659	-	AT1TE39380
Chr1	12240470	12241280	+	AT1TE39755
Chr1	12457686	12458343	+	AT1TE40525
Chr1	12626457	12630547	+	AT1TE41230
Chr1	12730090	12730320	+	AT1TE41470
Chr1	12818273	12839582	+	AT1TE41745
Chr1	13000218	13005219	+	AT1TE42395
Chr1	13075527	13076517	-	AT1TE42700
Chr1	13151143	13151476	-	AT1TE42925
Chr1	13187278	13192359	+	AT1TE43050
Chr1	13263763	13276157	+	AT1TE43355
Chr1	13295392	13296927	-	AT1TE43430
Chr1	13324758	13329639	+	AT1TE43585
Chr1	13439444	13448530	+	AT1TE43975
Chr1	13504266	13505061	-	AT1TE44205
Chr1	13507780	13515964	-	AT1TE44230
Chr1	13520559	13524125	-	AT1TE44255
Chr1	13572050	13573262	-	AT1TE44435
Chr1	13593059	13597322	+	AT1TE44525
Chr1	13644552	13648938	-	AT1TE44670
Chr1	13883073	13890962	+	AT1TE45560
Chr1	13915200	13917482	+	AT1TE45695
Chr1	13922111	13925068	+	AT1TE45715
Chr1	13968111	13979022	-	AT1TE45855
Chr1	14024148	14024216	+	AT1TE46070
Chr1	14121720	14125084	-	AT1TE46385
Chr1	14208774	14211194	+	AT1TE46645
Chr1	14263552	14273951	-	AT1TE46805
Chr1	14311851	14327652	+	AT1TE47035
Chr1	14315190	14320850	+	AT1TE47050
Chr1	14427922	14449178	+	AT1TE47540
Chr1	14432223	14442952	+	AT1TE47550
Chr1	14582194	14587448	-	AT1TE48020
Chr1	15053677	15056565	+	AT1TE49265
Chr1	15095328	15098439	-	AT1TE49410
Chr1	15200023	15200536	-	AT1TE49895
Chr1	15421859	15428011	-	AT1TE50890
Chr1	15426177	15427796	-	AT1TE50905
Chr1	15455488	15486506	+	AT1TE51040
Chr1	15491850	15499762	+	AT1TE51050
Chr1	15525406	15530074	+	AT1TE51105
Chr1	15536120	15546208	-	AT1TE51155
Chr1	15570479	15581789	+	AT1TE51260
Chr1	15572380	15580018	+	AT1TE51265
Chr1	15588988	15590261	+	AT1TE51295
Chr1	15665056	15674411	+	AT1TE51615
Chr1	15676217	15683600	-	AT1TE51645
Chr1	15677554	15680600	+	AT1TE51650
Chr1	15703960	15715037	-	AT1TE51735
Chr1	15816322	15821314	-	AT1TE52085
Chr1	15816973	15818102	+	AT1TE52090
Chr1	15821413	15847509	-	AT1TE52105
Chr1	16198717	16203798	+	AT1TE53395
Chr1	16296281	16302985	-	AT1TE53660
Chr1	16342554	16347999	-	AT1TE53815
Chr1	16363116	16364036	-	AT1TE53930
Chr1	16368541	16369914	+	AT1TE53960
Chr1	16369971	16375017	-	AT1TE53970
Chr1	16488881	16491738	-	AT1TE54400
Chr1	16544396	16545449	-	AT1TE54550
Chr1	16551716	16557069	-	AT1TE54585
Chr1	16557973	16558890	+	AT1TE54600
Chr1	16586477	16589501	+	AT1TE54665
Chr1	16598990	16600072	+	AT1TE54720
Chr1	16680181	16683546	+	AT1TE55000
Chr1	16695155	16697937	-	AT1TE55075
Chr1	16711509	16712044	+	AT1TE55190
Chr1	16853329	16858040	-	AT1TE55795
Chr1	16942841	16962196	+	AT1TE56135
Chr1	17023916	17029257	-	AT1TE56390
Chr1	17332480	17333420	-	AT1TE57440
Chr1	17360726	17365910	+	AT1TE57530
Chr1	17520595	17525126	+	AT1TE58075
Chr1	17532166	17532763	-	AT1TE58100
Chr1	17676786	17681203	-	AT1TE58700
Chr1	17689627	17690659	+	AT1TE58740
Chr1	17899007	17899245	+	AT1TE59400
Chr1	17936924	17937991	+	AT1TE59535
Chr1	18437209	18438136	+	AT1TE61110
Chr1	18493712	18494035	+	AT1TE61295
Chr1	18817441	18817595	+	AT1TE62410
Chr1	19336306	19345618	+	AT1TE64080
Chr1	19597362	19599971	-	AT1TE64830
Chr1	20085179	20090143	+	AT1TE66380
Chr1	20315687	20316157	-	AT1TE67130
Chr1	20423239	20423739	-	AT1TE67450
Chr1	20622392	20622836	+	AT1TE68120
Chr1	20979423	20980832	+	AT1TE69285
Chr1	21615298	21616150	-	AT1TE71330
Chr1	21748194	21753388	+	AT1TE71775
Chr1	21853674	21853894	+	AT1TE72110
Chr1	22542139	22542307	+	AT1TE74360
Chr1	22693955	22699336	-	AT1TE74860
Chr1	23297076	23297257	-	AT1TE76785
Chr1	23321142	23322080	-	AT1TE76850
Chr1	24241063	24241693	+	AT1TE79720
Chr1	24553578	24554047	-	AT1TE80655
Chr1	24604958	24605560	+	AT1TE80825
Chr1	24831579	24832636	+	AT1TE81560
Chr1	25159043	25163500	+	AT1TE82600
Chr1	25639635	25641849	-	AT1TE84070
Chr1	26366603	26371673	+	AT1TE86360
Chr1	27859648	27860967	+	AT1TE91165
Chr1	28188833	28189131	+	AT1TE92240
Chr1	28397480	28397666	+	AT1TE92900
Chr1	28827348	28829167	+	AT1TE94305
Chr1	29611562	29611719	+	AT1TE96850
Chr2	72650	72805	-	AT2TE00155
Chr2	179755	180043	+	AT2TE00670
Chr2	305724	306044	+	AT2TE01275
Chr2	323997	324323	+	AT2TE01350
Chr2	374589	376262	-	AT2TE01550
Chr2	429197	429343	+	AT2TE01790
Chr2	560180	560448	-	AT2TE02430
Chr2	631073	631344	+	AT2TE02680
Chr2	919815	920007	-	AT2TE04110
Chr2	1086754	1086980	-	AT2TE04885
Chr2	1263843	1264176	-	AT2TE05750
Chr2	1280869	1281521	-	AT2TE05800
Chr2	1607837	1609415	-	AT2TE07425
Chr2	1649686	1651890	-	AT2TE07640
Chr2	1804018	1821234	-	AT2TE08320
Chr2	1829457	1832048	-	AT2TE08385
Chr2	1995888	2010496	-	AT2TE09205
Chr2	2041964	2054217	-	AT2TE09375
Chr2	2110084	2114697	-	AT2TE09640
Chr2	2273549	2274110	+	AT2TE10490
Chr2	2280055	2282263	+	AT2TE10500
Chr2	2416281	2423558	+	AT2TE11040
Chr2	2461726	2468223	+	AT2TE11210
Chr2	2462890	2463440	+	AT2TE11215
Chr2	2625099	2627990	+	AT2TE11770
Chr2	2724612	2727590	-	AT2TE12060
Chr2	2765878	2779424	-	AT2TE12225
Chr2	2782038	2785706	+	AT2TE12270
Chr2	2811680	2813114	-	AT2TE12350
Chr2	2871823	2882410	-	AT2TE12555
Chr2	2980029	2980789	-	AT2TE12990
Chr2	3075735	3078570	-	AT2TE13350
Chr2	3079512	3083903	-	AT2TE13380
Chr2	3107315	3112019	-	AT2TE13445
Chr2	3541819	3545190	+	AT2TE15440
Chr2	3823960	3825125	+	AT2TE16455
Chr2	3832853	3835797	-	AT2TE16485
Chr2	3832865	3833932	-	AT2TE16490
Chr2	3865229	3875676	-	AT2TE16575
Chr2	3882538	3884137	-	AT2TE16600
Chr2	3981130	3984836	-	AT2TE16910
Chr2	4007378	4007516	+	AT2TE16950
Chr2	4116033	4120742	+	AT2TE17390
Chr2	4121360	4122247	-	AT2TE17400
Chr2	4175505	4183067	+	AT2TE17625
Chr2	4197160	4211222	-	AT2TE17725
Chr2	4288453	4292852	-	AT2TE18015
Chr2	4381396	4397150	+	AT2TE18410
Chr2	4385856	4394311	-	AT2TE18415
Chr2	4407946	4412568	-	AT2TE18455
Chr2	4460099	4470368	+	AT2TE18710
Chr2	4465950	4468547	+	AT2TE18720
Chr2	4476376	4476894	+	AT2TE18775
Chr2	4547738	4558525	+	AT2TE18975
Chr2	4570281	4583000	-	AT2TE19005
Chr2	4729404	4737545	-	AT2TE19615
Chr2	4850643	4852159	-	AT2TE20095
Chr2	4900803	4909281	+	AT2TE20205
Chr2	4933932	4937269	+	AT2TE20260
Chr2	5018617	5018703	-	AT2TE20615
Chr2	5048413	5048487	+	AT2TE20750
Chr2	5048488	5049699	-	AT2TE20755
Chr2	5062544	5067149	-	AT2TE20835
Chr2	5123403	5127170	-	AT2TE21025
Chr2	5127955	5132346	-	AT2TE21045
Chr2	5133954	5140757	+	AT2TE21055
Chr2	5348589	5353710	-	AT2TE21730
Chr2	5394710	5399649	+	AT2TE21855
Chr2	5498816	5500511	+	AT2TE22260
Chr2	5600343	5605594	-	AT2TE22635
Chr2	5623088	5627317	+	AT2TE22725
Chr2	5631379	5636319	-	AT2TE22740
Chr2	5684119	5684241	-	AT2TE22985
Chr2	5709300	5709475	+	AT2TE23110
Chr2	5709609	5713343	-	AT2TE23120
Chr2	5861201	5865906	+	AT2TE23870
Chr2	5886322	5900126	-	AT2TE23965
Chr2	5900868	5904548	-	AT2TE24035
Chr2	5984986	5996552	+	AT2TE24385
Chr2	5998870	5999322	+	AT2TE24405
Chr2	5999323	6001312	-	AT2TE24410
Chr2	6007257	6008495	-	AT2TE24445
Chr2	6009674	6012673	-	AT2TE24460
Chr2	6422230	6427295	-	AT2TE26230
Chr2	6524256	6533075	-	AT2TE26680
Chr2	6527043	6528197	-	AT2TE26685
Chr2	6549284	6550507	+	AT2TE26780
Chr2	6700893	6706745	+	AT2TE27390
Chr2	6765643	6766437	+	AT2TE27640
Chr2	6766438	6772521	-	AT2TE27645
Chr2	6837289	6843328	+	AT2TE27870
Chr2	6845385	6848332	-	AT2TE27880
Chr2	6846075	6847514	-	CT00004179
Chr2	6881261	6884610	+	AT2TE28020
Chr2	6909755	6914586	-	AT2TE28160
Chr2	6922449	6922610	+	AT2TE28200
Chr2	6953995	6958817	+	AT2TE28325
Chr2	7173004	7176725	+	AT2TE29220
Chr2	7201901	7203864	-	AT2TE29340
Chr2	7224084	7229124	-	AT2TE29450
Chr2	7232311	7237513	-	AT2TE29460
Chr2	7448762	7454292	-	AT2TE30555
Chr2	7889635	7889795	+	AT2TE32655
Chr2	8016808	8017528	-	AT2TE33290
Chr2	8561844	8567009	-	AT2TE35840
Chr2	8883841	8885588	+	AT2TE37380
Chr2	9121958	9125818	+	AT2TE38575
Chr2	9187492	9191655	-	AT2TE38900
Chr2	9225478	9226049	-	AT2TE39070
Chr2	9313146	9315252	+	AT2TE39520
Chr2	9447388	9449390	+	AT2TE40165
Chr2	9595648	9595828	-	AT2TE40895
Chr2	10238929	10239533	-	AT2TE43805
Chr2	10351573	10352460	+	AT2TE44355
Chr2	10592185	10609120	+	AT2TE45465
Chr2	10796547	10797354	+	AT2TE46360
Chr2	10931247	10932314	-	AT2TE47025
Chr2	11162441	11162553	+	AT2TE48175
Chr2	13223059	13227048	-	AT2TE58010
Chr2	13432976	13433227	-	AT2TE59000
Chr2	13885934	13886495	+	AT2TE61215
Chr2	14402228	14402422	+	AT2TE63770
Chr2	14407884	14412426	+	AT2TE63800
Chr2	14417023	14417298	+	AT2TE63820
Chr2	14457372	14458307	-	AT2TE64035
Chr2	14458396	14458571	-	AT2TE64040
Chr2	14810760	14811945	+	AT2TE65785
Chr2	15134226	15134771	+	AT2TE67350
Chr2	16150387	16151304	-	AT2TE72380
Chr2	16574721	16575666	+	AT2TE74475
Chr2	17255826	17255985	+	AT2TE77790
Chr2	17337767	17342489	+	AT2TE78210
Chr2	18652626	18655464	-	AT2TE84695
Chr3	422486	423446	-	AT3TE01800
Chr3	422657	423210	-	AT3TE01805
Chr3	538810	539326	-	AT3TE02290
Chr3	1170829	1171101	+	AT3TE04925
Chr3	2258772	2259575	-	AT3TE09500
Chr3	3263428	3264065	+	AT3TE13705
Chr3	3587096	3587482	-	AT3TE15085
Chr3	4929015	4932433	-	AT3TE20780
Chr3	6344890	6344993	-	AT3TE26695
Chr3	7772783	7772943	+	AT3TE32640
Chr3	8101039	8102913	-	AT3TE33980
Chr3	8230715	8232502	-	AT3TE34525
Chr3	8425794	8426325	-	AT3TE35320
Chr3	8491945	8493412	-	AT3TE35610
Chr3	9011213	9017190	-	AT3TE37690
Chr3	9226633	9231377	+	AT3TE38565
Chr3	9236767	9240922	-	AT3TE38595
Chr3	9387867	9393251	+	AT3TE39220
Chr3	9434862	9438342	-	AT3TE39395
Chr3	9613221	9625546	-	AT3TE40145
Chr3	9692214	9697529	-	AT3TE40420
Chr3	9739656	9740357	+	AT3TE40545
Chr3	9784929	9787388	-	AT3TE40735
Chr3	9808122	9809189	+	AT3TE40820
Chr3	10263768	10263961	+	AT3TE42645
Chr3	10477962	10483743	-	AT3TE43550
Chr3	10763045	10764367	+	AT3TE44755
Chr3	10917704	10922777	-	AT3TE45385
Chr3	10970102	10976062	-	AT3TE45620
Chr3	10980465	10980620	-	AT3TE45635
Chr3	11016111	11020804	+	AT3TE45800
Chr3	11055896	11062842	-	AT3TE45980
Chr3	11066661	11067771	-	AT3TE46000
Chr3	11115385	11115527	-	AT3TE46240
Chr3	11141519	11142228	+	AT3TE46335
Chr3	11166783	11167413	-	AT3TE46430
Chr3	11176821	11181607	-	AT3TE46520
Chr3	11246485	11246581	+	AT3TE46870
Chr3	11373124	11375009	+	AT3TE47385
Chr3	11501883	11502055	+	AT3TE47920
Chr3	11513764	11521912	+	AT3TE47975
Chr3	11664969	11669787	+	AT3TE48480
Chr3	11697284	11702259	+	AT3TE48590
Chr3	11768780	11771929	-	AT3TE49015
Chr3	11793559	11798454	+	AT3TE49090
Chr3	11842040	11844720	-	AT3TE49275
Chr3	11862336	11862827	+	AT3TE49390
Chr3	12187386	12191386	-	AT3TE50595
Chr3	12195761	12201227	+	AT3TE50610
Chr3	12198116	12198987	+	AT3TE50615
Chr3	12211825	12218034	-	AT3TE50655
Chr3	12320253	12321302	-	AT3TE51025
Chr3	12358190	12362224	-	AT3TE51195
Chr3	12358873	12359454	-	AT3TE51200
Chr3	12371346	12372820	-	AT3TE51240
Chr3	12455142	12456141	+	AT3TE51435
Chr3	12461860	12472012	-	AT3TE51460
Chr3	12531321	12531484	+	AT3TE51635
Chr3	12535720	12539729	+	AT3TE51660
Chr3	12540252	12547951	-	AT3TE51675
Chr3	12546646	12547792	+	AT3TE51680
Chr3	12563410	12570235	-	AT3TE51735
Chr3	12775695	12783259	+	AT3TE52540
Chr3	12949417	12950007	+	AT3TE53105
Chr3	13063313	13063368	+	AT3TE53520
Chr3	13063369	13063457	+	AT3TE53525
Chr3	13097961	13104012	+	AT3TE53630
Chr3	13113855	13114002	+	AT3TE53670
Chr3	13165706	13169990	+	AT3TE53850
Chr3	13194552	13196981	-	AT3TE53975
Chr3	13405033	13412098	-	AT3TE54705
Chr3	13412099	13421909	-	AT3TE54710
Chr3	13425673	13439669	-	AT3TE54735
Chr3	13429766	13436083	+	AT3TE54760
Chr3	13520490	13524136	-	AT3TE55035
Chr3	13580742	13585518	+	AT3TE55240
Chr3	13600530	13602817	+	AT3TE55330
Chr3	13619468	13628948	-	AT3TE55360
Chr3	13628949	13632998	-	AT3TE55365
Chr3	13633259	13634513	-	AT3TE55370
Chr3	13945303	13946458	-	AT3TE57250
Chr3	13949703	13954677	+	AT3TE57265
Chr3	14004583	14006941	+	AT3TE57470
Chr3	14031136	14035158	+	AT3TE57565
Chr3	14073146	14076846	-	AT3TE57685
Chr3	14077784	14081519	-	AT3TE57705
Chr3	14097290	14111363	+	AT3TE57780
Chr3	14237149	14237573	+	AT3TE58555
Chr3	14237710	14242634	+	AT3TE58560
Chr3	14336990	14352445	+	AT3TE58895
Chr3	14365788	14378082	-	AT3TE58960
Chr3	14420138	14428582	-	AT3TE59155
Chr3	14441466	14444124	+	AT3TE59205
Chr3	14462847	14468011	+	AT3TE59290
Chr3	14497595	14499694	+	AT3TE59460
Chr3	14503142	14513418	+	AT3TE59480
Chr3	14504215	14509015	-	AT3TE59490
Chr3	14563702	14574067	+	AT3TE59660
Chr3	14623815	14641937	+	AT3TE59865
Chr3	14690344	14701784	-	AT3TE60130
Chr3	14714536	14717949	+	AT3TE60200
Chr3	14717954	14720460	-	AT3TE60205
Chr3	14804955	14809563	+	AT3TE60465
Chr3	14808516	14808744	+	AT3TE60470
Chr3	14813276	14816680	+	AT3TE60510
Chr3	14985206	14986928	+	AT3TE61075
Chr3	15104978	15108146	+	AT3TE61525
Chr3	15108166	15117493	-	AT3TE61530
Chr3	15270935	15271719	+	AT3TE62080
Chr3	15339111	15347116	-	AT3TE62310
Chr3	15376264	15390264	+	AT3TE62450
Chr3	15410361	15410693	-	AT3TE62560
Chr3	15455636	15468075	-	AT3TE62685
Chr3	15540532	15549243	+	AT3TE62940
Chr3	15571595	15574017	-	AT3TE63020
Chr3	15591968	15597596	+	AT3TE63050
Chr3	15621873	15626851	+	AT3TE63165
Chr3	15627520	15631885	-	AT3TE63180
Chr3	15634917	15639169	-	AT3TE63215
Chr3	15722694	15727273	-	AT3TE63545
Chr3	15740141	15740490	+	AT3TE63630
Chr3	15814611	15818285	+	AT3TE63950
Chr3	15919028	15924078	-	AT3TE64435
Chr3	15989150	15989336	-	AT3TE64730
Chr3	16175558	16180555	+	AT3TE65525
Chr3	16241203	16241858	-	AT3TE65820
Chr3	16437456	16438632	-	AT3TE66630
Chr3	16479896	16480090	+	AT3TE66810
Chr3	16589222	16593105	-	AT3TE67295
Chr3	16593346	16594627	-	AT3TE67305
Chr3	16595049	16596366	+	AT3TE67310
Chr3	16635837	16647479	+	AT3TE67445
Chr3	16809185	16814151	-	AT3TE68090
Chr3	16957465	16962731	-	AT3TE68730
Chr3	17393358	17395137	-	AT3TE70530
Chr3	17402796	17417981	-	AT3TE70590
Chr3	17978745	17983946	-	AT3TE72850
Chr3	18070093	18070237	+	AT3TE73260
Chr3	18791152	18796089	+	AT3TE76225
Chr3	19621942	19624005	+	AT3TE79695
Chr3	19776321	19776926	-	AT3TE80310
Chr3	20304981	20309967	-	AT3TE82555
Chr3	20353390	20353918	+	AT3TE82720
Chr3	21322657	21327537	+	AT3TE86800
Chr3	21323770	21323812	+	AT3TE86805
Chr3	22112933	22115657	-	AT3TE90030
Chr3	22215279	22215958	-	AT3TE90460
Chr3	22232308	22236743	+	AT3TE90530
Chr3	22385751	22390053	-	AT3TE91200
Chr3	22660300	22660734	-	AT3TE92340
Chr3	23109446	23115857	+	AT3TE94220
Chr4	79940	80113	-	AT4TE00385
Chr4	571980	573028	+	AT4TE02995
Chr4	601981	602176	+	AT4TE03150
Chr4	631181	636931	+	AT4TE03295
Chr4	1090722	1090973	+	AT4TE05545
Chr4	1091113	1091942	+	AT4TE05550
Chr4	1190061	1190301	+	AT4TE06080
Chr4	1365783	1366187	+	AT4TE06950
Chr4	1449044	1449612	-	AT4TE07390
Chr4	1455152	1458684	-	AT4TE07410
Chr4	1462469	1463389	-	AT4TE07440
Chr4	1487367	1488605	+	AT4TE07570
Chr4	1682027	1684460	-	AT4TE08455
Chr4	1684511	1698912	-	AT4TE08465
Chr4	1761189	1761666	-	AT4TE08835
Chr4	1830756	1835645	-	AT4TE09075
Chr4	1835798	1848371	-	AT4TE09080
Chr4	1919524	1925047	+	AT4TE09315
Chr4	1976922	1989659	-	AT4TE09480
Chr4	1989677	1992082	+	AT4TE09485
Chr4	2050218	2051093	+	AT4TE09745
Chr4	2137754	2142193	+	AT4TE10165
Chr4	2279755	2286685	-	AT4TE10590
Chr4	2302657	2307845	+	AT4TE10700
Chr4	2345527	2345865	+	AT4TE10890
Chr4	2357640	2364681	+	AT4TE10980
Chr4	2595056	2595192	+	AT4TE12165
Chr4	2597003	2602175	-	AT4TE12175
Chr4	2617851	2618010	+	AT4TE12260
Chr4	2697075	2714156	-	AT4TE12615
Chr4	2878452	2884526	+	AT4TE13465
Chr4	2998435	3000865	+	AT4TE13980
Chr4	3266373	3288504	-	AT4TE15005
Chr4	3270094	3273530	+	AT4TE15015
Chr4	3310189	3314830	-	AT4TE15130
Chr4	3379353	3392103	-	AT4TE15420
Chr4	3384360	3389184	+	AT4TE15440
Chr4	3395561	3401983	-	AT4TE15475
Chr4	3431701	3443038	+	AT4TE15585
Chr4	3452653	3454090	+	AT4TE15660
Chr4	3614055	3614461	+	AT4TE16130
Chr4	3630176	3636108	-	AT4TE16185
Chr4	3775541	3784013	+	AT4TE16710
Chr4	3784416	3794425	+	AT4TE16725
Chr4	3795839	3799542	+	AT4TE16745
Chr4	3838638	3843995	-	AT4TE16900
Chr4	3886418	3893274	-	AT4TE16990
Chr4	3903579	3907337	-	AT4TE17070
Chr4	3914191	3915199	+	AT4TE17110
Chr4	4186073	4187540	+	AT4TE18070
Chr4	4193308	4195577	+	AT4TE18080
Chr4	4239123	4249806	+	AT4TE18245
Chr4	4281762	4288696	+	AT4TE18330
Chr4	4307637	4309187	+	AT4TE18380
Chr4	4309188	4314013	+	AT4TE18385
Chr4	4309681	4309896	+	AT4TE18390
Chr4	4319630	4320821	-	AT4TE18430
Chr4	4393233	4394249	-	AT4TE18635
Chr4	4403538	4406106	-	AT4TE18670
Chr4	4489997	4492706	+	AT4TE18905
Chr4	4517208	4526924	-	AT4TE19030
Chr4	4547286	4548158	-	AT4TE19110
Chr4	4645310	4648816	-	AT4TE19530
Chr4	4670477	4676290	+	AT4TE19655
Chr4	4677142	4684195	-	AT4TE19675
Chr4	4715793	4719816	-	AT4TE19810
Chr4	4742565	4744993	-	AT4TE19860
Chr4	4747058	4749846	-	AT4TE19875
Chr4	4892325	4903536	-	AT4TE20400
Chr4	4952673	4954818	+	AT4TE20705
Chr4	5008399	5010148	-	AT4TE20920
Chr4	5043758	5057116	-	AT4TE21055
Chr4	5078578	5084228	+	CT00000597
Chr4	5088686	5089818	-	AT4TE21125
Chr4	5121000	5121086	-	AT4TE21270
Chr4	5121087	5121718	-	AT4TE21275
Chr4	5204469	5210326	+	AT4TE21695
Chr4	5303773	5309049	-	AT4TE22095
Chr4	5520207	5536230	-	AT4TE23125
Chr4	5664683	5667847	+	AT4TE23755
Chr4	5790779	5791870	+	AT4TE24325
Chr4	5794055	5794385	+	AT4TE24340
Chr4	5844555	5844928	-	AT4TE24585
Chr4	5893406	5895491	+	AT4TE24825
Chr4	5952037	5961596	-	AT4TE25065
Chr4	5964449	5964685	+	AT4TE25080
Chr4	5965693	5970901	+	AT4TE25100
Chr4	6064177	6065506	+	AT4TE25580
Chr4	6126851	6132074	+	AT4TE25865
Chr4	6172847	6173524	-	AT4TE26120
Chr4	6273621	6275355	-	AT4TE26665
Chr4	6312784	6312877	-	AT4TE26860
Chr4	6331946	6332854	+	AT4TE26965
Chr4	6359735	6359928	-	AT4TE27090
Chr4	6651910	6654609	+	AT4TE28515
Chr4	6723347	6728790	+	AT4TE28870
Chr4	6914662	6919511	-	AT4TE29830
Chr4	7031139	7032281	-	AT4TE30440
Chr4	7101226	7102618	-	AT4TE30830
Chr4	7359463	7364607	+	AT4TE32060
Chr4	7816826	7821792	+	AT4TE34305
Chr4	7905247	7906951	+	AT4TE34735
Chr4	7944932	7945148	+	AT4TE34950
Chr4	8313636	8319046	+	AT4TE36845
Chr4	8327633	8329716	+	AT4TE36905
Chr4	8345614	8345718	-	AT4TE36990
Chr4	8633209	8634456	+	AT4TE38460
Chr4	8899079	8900012	+	AT4TE39800
Chr4	8901451	8907132	-	AT4TE39815
Chr4	8957687	8959287	+	AT4TE40110
Chr4	9320299	9320585	+	AT4TE42010
Chr4	9357139	9357370	+	AT4TE42220
Chr4	9570499	9575603	+	AT4TE43250
Chr4	9732598	9737733	-	AT4TE44080
Chr4	10269633	10271678	-	AT4TE46800
Chr4	10992996	10998058	+	AT4TE50435
Chr4	10999801	11000869	+	AT4TE50445
Chr4	12365010	12365611	-	AT4TE57475
Chr4	12768881	12769284	+	AT4TE59640
Chr4	13624768	13632048	+	AT4TE64180
Chr4	14249996	14250994	-	AT4TE67455
Chr4	14457667	14458664	-	AT4TE68380
Chr4	16729212	16730433	+	AT4TE80430
Chr4	17712148	17716980	+	AT4TE85580
Chr4	18232244	18233052	+	AT4TE88330
Chr5	135831	141287	+	AT5TE00480
Chr5	355952	357116	-	AT5TE01270
Chr5	393552	394732	+	AT5TE01410
Chr5	706609	707160	-	AT5TE02570
Chr5	1065363	1067895	+	AT5TE03885
Chr5	2071545	2072640	+	AT5TE07520
Chr5	2257475	2262962	-	AT5TE08220
Chr5	2289070	2289711	+	AT5TE08310
Chr5	2441253	2443637	+	AT5TE08870
Chr5	2860540	2860740	+	AT5TE10390
Chr5	3903107	3904246	+	AT5TE14155
Chr5	3904621	3909856	-	AT5TE14165
Chr5	4323653	4325097	+	AT5TE15640
Chr5	5217640	5218293	+	AT5TE18885
Chr5	5592793	5593451	+	AT5TE20255
Chr5	5785178	5786394	-	AT5TE20935
Chr5	5801316	5802155	-	AT5TE20980
Chr5	6206552	6210347	+	AT5TE22500
Chr5	6403053	6408058	-	AT5TE23185
Chr5	6433631	6438777	-	AT5TE23285
Chr5	6460870	6461285	-	AT5TE23375
Chr5	6630718	6630997	+	AT5TE24020
Chr5	6632968	6635341	-	AT5TE24040
Chr5	7027973	7037665	-	AT5TE25460
Chr5	7412816	7413020	-	AT5TE26790
Chr5	7829629	7829782	+	AT5TE28335
Chr5	8215122	8216116	-	AT5TE29690
Chr5	8404055	8405675	-	AT5TE30395
Chr5	8404443	8405117	+	AT5TE30400
Chr5	8549545	8551167	-	AT5TE30935
Chr5	8571574	8577832	+	AT5TE31020
Chr5	8718865	8722393	-	AT5TE31545
Chr5	8722405	8723471	-	AT5TE31555
Chr5	8911184	8911530	+	AT5TE32290
Chr5	9007979	9008723	-	AT5TE32605
Chr5	9008128	9008423	+	AT5TE32610
Chr5	9133954	9135077	+	AT5TE33035
Chr5	9181650	9189417	+	AT5TE33235
Chr5	9413038	9415534	+	AT5TE34175
Chr5	9623272	9623834	-	AT5TE34915
Chr5	9979368	9981876	-	AT5TE36330
Chr5	9997439	10002109	+	AT5TE36400
Chr5	9997750	10000995	-	AT5TE36405
Chr5	9999581	10000540	-	AT5TE36410
Chr5	10061001	10064751	-	AT5TE36645
Chr5	10075976	10081432	+	AT5TE36720
Chr5	10219038	10220462	-	AT5TE37275
Chr5	10350376	10356320	-	AT5TE37800
Chr5	10365545	10368534	+	AT5TE37825
Chr5	10447248	10449491	-	AT5TE38075
Chr5	10447381	10447920	-	AT5TE38080
Chr5	10574237	10578677	-	AT5TE38615
Chr5	10581547	10582595	+	AT5TE38625
Chr5	10617794	10630018	-	AT5TE38710
Chr5	10661303	10663719	-	AT5TE38810
Chr5	10665868	10670275	-	AT5TE38820
Chr5	10667426	10669675	-	AT5TE38830
Chr5	10705882	10714288	-	AT5TE38990
Chr5	10708157	10713296	+	AT5TE38995
Chr5	10785803	10790577	-	AT5TE39230
Chr5	10884785	10892304	+	AT5TE39550
Chr5	11076521	11078225	-	AT5TE40175
Chr5	11088037	11088149	+	AT5TE40210
Chr5	11345339	11352731	-	AT5TE41110
Chr5	11365178	11368139	-	AT5TE41140
Chr5	11366627	11368037	-	AT5TE41145
Chr5	11417297	11418505	+	AT5TE41315
Chr5	11421082	11424608	+	AT5TE41325
Chr5	11422844	11423160	+	AT5TE41330
Chr5	11422872	11422950	+	AT5TE41335
Chr5	11482596	11482997	+	AT5TE41530
Chr5	11529398	11533237	+	AT5TE41680
Chr5	11640344	11641246	-	AT5TE42005
Chr5	11641247	11643340	-	AT5TE42010
Chr5	11765968	11771880	-	AT5TE42330
Chr5	11909744	11912581	-	AT5TE42665
Chr5	11983006	11991317	+	AT5TE42855
Chr5	12000276	12003978	+	AT5TE42880
Chr5	12092733	12093874	+	AT5TE43165
Chr5	12095471	12095514	+	AT5TE43170
Chr5	12099737	12112785	-	AT5TE43190
Chr5	12112786	12113509	+	AT5TE43205
Chr5	12199547	12199586	-	AT5TE43380
Chr5	12239763	12242374	+	AT5TE43490
Chr5	12242507	12242921	-	AT5TE43500
Chr5	12252533	12254698	+	AT5TE43535
Chr5	12289069	12297594	+	AT5TE43665
Chr5	12375271	12380790	+	AT5TE43935
Chr5	12381357	12389681	+	AT5TE43940
Chr5	12403540	12415223	+	AT5TE43980
Chr5	12523240	12531276	-	AT5TE44370
Chr5	12547100	12547598	+	AT5TE44435
Chr5	12569139	12569604	+	AT5TE44535
Chr5	12582824	12583708	+	AT5TE44570
Chr5	12623692	12628771	-	AT5TE44730
Chr5	12639602	12650823	+	AT5TE44770
Chr5	12710658	12720096	+	AT5TE45005
Chr5	12752508	12754476	-	AT5TE45080
Chr5	12754604	12764996	-	AT5TE45090
Chr5	12930268	12933726	-	AT5TE46040
Chr5	12933883	12935398	-	AT5TE46055
Chr5	12970322	12973859	-	AT5TE46165
Chr5	13042543	13043098	-	AT5TE46365
Chr5	13117932	13128453	-	AT5TE46685
Chr5	13258798	13261020	-	AT5TE47105
Chr5	13399829	13405621	+	AT5TE47500
Chr5	13407188	13410397	-	AT5TE47515
Chr5	13539780	13543177	+	AT5TE48045
Chr5	13644714	13651105	-	AT5TE48550
Chr5	13713504	13718031	+	AT5TE48820
Chr5	13723924	13724328	+	AT5TE48860
Chr5	13780660	13783121	+	AT5TE49075
Chr5	13840290	13851839	-	AT5TE49335
Chr5	13855104	13855416	-	AT5TE49350
Chr5	13884391	13885238	-	AT5TE49480
Chr5	13925974	13930453	-	AT5TE49650
Chr5	13984081	13984884	+	AT5TE49850
Chr5	14076336	14077067	-	AT5TE50215
Chr5	14083274	14088529	-	AT5TE50260
Chr5	14113154	14118424	-	AT5TE50380
Chr5	14295647	14296757	-	AT5TE51115
Chr5	14297162	14298093	-	AT5TE51130
Chr5	14659366	14676238	+	AT5TE52795
Chr5	14984861	14985741	+	AT5TE54045
Chr5	15012335	15012443	+	AT5TE54160
Chr5	15061293	15061380	-	AT5TE54395
Chr5	15241969	15243165	-	AT5TE55155
Chr5	15301077	15302865	-	AT5TE55375
Chr5	15334173	15339896	+	AT5TE55490
Chr5	15490820	15498653	-	AT5TE56030
Chr5	15646197	15651173	-	AT5TE56585
Chr5	15791107	15791849	+	AT5TE57005
Chr5	16049143	16051639	+	AT5TE57960
Chr5	16178388	16179572	+	AT5TE58475
Chr5	16261351	16261906	+	AT5TE58750
Chr5	16641990	16642980	+	AT5TE60080
Chr5	16700107	16705033	+	AT5TE60290
Chr5	16826322	16826549	-	AT5TE60750
Chr5	17090876	17095159	-	AT5TE61735
Chr5	17095160	17095666	-	AT5TE61740
Chr5	17146926	17147563	+	AT5TE61930
Chr5	17304813	17309087	+	AT5TE62545
Chr5	17439696	17440858	+	AT5TE63010
Chr5	17441792	17445927	+	AT5TE63020
Chr5	17596759	17605846	+	AT5TE63610
Chr5	17775519	17778097	-	AT5TE64195
Chr5	18063547	18063892	+	AT5TE65150
Chr5	18475044	18479084	-	AT5TE66500
Chr5	18476380	18476745	-	AT5TE66515
Chr5	18479719	18480732	-	AT5TE66530
Chr5	18928066	18929471	-	AT5TE68130
Chr5	18933096	18938943	-	AT5TE68140
Chr5	18961392	18961609	-	AT5TE68220
Chr5	19114310	19115133	-	AT5TE68735
Chr5	19358618	19363928	+	AT5TE69650
Chr5	19361155	19362918	+	CT00003239
Chr5	19412730	19413647	+	AT5TE69840
Chr5	19438985	19440096	+	AT5TE69940
Chr5	19822935	19823876	+	AT5TE71350
Chr5	20059830	20061632	-	AT5TE72235
Chr5	20295008	20295238	-	AT5TE73090
Chr5	21015769	21016577	-	AT5TE75710
Chr5	21542894	21546691	+	AT5TE77610
Chr5	21546692	21546721	+	AT5TE77615
Chr5	22137036	22138086	-	AT5TE79680
Chr5	22510693	22512918	-	AT5TE81030
Chr5	22911049	22916161	+	AT5TE82430
Chr5	23024592	23024859	+	AT5TE82820
Chr5	23240675	23241308	+	AT5TE83570
Chr5	25935937	25936756	-	AT5TE93335
Chr5	26464777	26465111	+	AT5TE95310

## Sheet: TEs_associated_mature_Emb
CHROMOSOME	START	STOP	STRAND	ANNOTATION
Chr1	17024	18924	+	AT1TE00025
Chr1	18331	18642	-	AT1TE00030
Chr1	55676	56576	+	AT1TE00150
Chr1	76844	77500	+	AT1TE00220
Chr1	257710	258629	-	AT1TE00840
Chr1	422674	424055	+	AT1TE01370
Chr1	431310	431469	+	AT1TE01390
Chr1	431474	431916	-	AT1TE01395
Chr1	432995	433837	-	AT1TE01405
Chr1	499135	501371	-	AT1TE01615
Chr1	512693	513136	-	AT1TE01665
Chr1	540417	540985	-	AT1TE01750
Chr1	587410	588054	-	AT1TE01910
Chr1	634246	634464	+	AT1TE02060
Chr1	639130	641133	+	AT1TE02075
Chr1	696447	697372	-	AT1TE02265
Chr1	758535	760505	+	AT1TE02465
Chr1	781194	782748	-	AT1TE02540
Chr1	784930	785447	+	AT1TE02560
Chr1	821947	822571	-	AT1TE02690
Chr1	1160069	1161330	+	AT1TE03785
Chr1	1184970	1185352	-	AT1TE03860
Chr1	1194345	1195166	+	AT1TE03900
Chr1	1275795	1276621	-	AT1TE04165
Chr1	1286663	1287069	+	AT1TE04205
Chr1	1379290	1380001	+	AT1TE04500
Chr1	1430272	1430424	-	AT1TE04660
Chr1	1430869	1431028	-	AT1TE04675
Chr1	1441515	1441645	+	AT1TE04700
Chr1	1441741	1442976	+	AT1TE04710
Chr1	1443562	1443971	+	AT1TE04720
Chr1	1444364	1444532	+	AT1TE04725
Chr1	1476478	1476716	+	AT1TE04830
Chr1	1522771	1522971	-	AT1TE05000
Chr1	1613272	1614662	-	AT1TE05280
Chr1	1705375	1706660	+	AT1TE05585
Chr1	1974854	1975397	+	AT1TE06465
Chr1	1975442	1976072	+	AT1TE06470
Chr1	1976110	1977174	-	AT1TE06480
Chr1	2415020	2416036	+	AT1TE07880
Chr1	2472646	2473098	-	AT1TE08050
Chr1	2473099	2473306	-	AT1TE08055
Chr1	2531451	2534781	-	AT1TE08240
Chr1	2533899	2533947	-	AT1TE08245
Chr1	2587143	2588427	-	AT1TE08420
Chr1	2657418	2657920	+	AT1TE08660
Chr1	2788430	2800701	+	AT1TE09080
Chr1	2986348	2986950	-	AT1TE09700
Chr1	3023386	3024890	-	AT1TE09820
Chr1	3073227	3075036	-	AT1TE09970
Chr1	3073312	3073623	+	AT1TE09975
Chr1	3250579	3251485	+	AT1TE10560
Chr1	3342433	3343130	-	AT1TE10865
Chr1	3413549	3414889	+	AT1TE11110
Chr1	3427848	3427917	+	AT1TE11150
Chr1	3497680	3498873	-	AT1TE11380
Chr1	3498874	3498959	-	AT1TE11385
Chr1	3547014	3547591	-	AT1TE11535
Chr1	3551136	3552618	-	AT1TE11565
Chr1	3761903	3762819	+	AT1TE12230
Chr1	3762820	3762974	+	AT1TE12235
Chr1	3771003	3772133	-	AT1TE12275
Chr1	3780765	3785721	+	AT1TE12295
Chr1	3825781	3827697	-	AT1TE12430
Chr1	4093261	4093293	+	AT1TE13305
Chr1	4093294	4094494	-	AT1TE13310
Chr1	4110104	4111021	+	AT1TE13365
Chr1	4111111	4113062	+	AT1TE13375
Chr1	4209164	4209607	-	AT1TE13690
Chr1	4293328	4294088	+	AT1TE13965
Chr1	4329877	4334393	+	AT1TE14085
Chr1	4405996	4411119	-	AT1TE14315
Chr1	4582383	4583615	+	AT1TE14865
Chr1	4683026	4685396	+	AT1TE15170
Chr1	4683975	4684349	+	AT1TE15175
Chr1	4770060	4770663	-	AT1TE15445
Chr1	4785274	4787837	+	AT1TE15510
Chr1	4966556	4967016	+	AT1TE16080
Chr1	5098849	5099142	+	AT1TE16500
Chr1	5197905	5198865	+	AT1TE16810
Chr1	5391427	5392691	+	AT1TE17415
Chr1	5436721	5437872	-	AT1TE17555
Chr1	5531285	5531953	+	AT1TE17875
Chr1	5657321	5657736	-	AT1TE18285
Chr1	5657737	5657944	-	AT1TE18290
Chr1	5657945	5659382	-	AT1TE18295
Chr1	5679268	5681449	+	AT1TE18370
Chr1	5691740	5696671	+	AT1TE18410
Chr1	5862942	5863537	+	AT1TE18955
Chr1	5898934	5899206	+	AT1TE19085
Chr1	5899208	5899868	-	AT1TE19090
Chr1	5911725	5916535	+	AT1TE19130
Chr1	5958628	5959682	-	AT1TE19270
Chr1	5965476	5967002	-	AT1TE19285
Chr1	6009292	6014092	-	AT1TE19430
Chr1	6074608	6075608	+	AT1TE19635
Chr1	6102454	6103091	+	AT1TE19730
Chr1	6156401	6158864	-	AT1TE19910
Chr1	6218531	6219237	-	AT1TE20110
Chr1	6233921	6235720	-	AT1TE20180
Chr1	6236275	6237764	+	AT1TE20195
Chr1	6273523	6276128	-	AT1TE20315
Chr1	6273947	6274053	-	AT1TE20325
Chr1	6402870	6403656	-	AT1TE20745
Chr1	6403764	6405272	-	AT1TE20755
Chr1	6405273	6405391	+	AT1TE20760
Chr1	6454677	6456015	+	AT1TE20925
Chr1	6470399	6470472	-	AT1TE20980
Chr1	6514400	6515317	+	AT1TE21130
Chr1	6538419	6543539	+	AT1TE21210
Chr1	6589531	6589760	+	AT1TE21360
Chr1	6593173	6594618	+	AT1TE21370
Chr1	6640487	6640989	-	AT1TE21515
Chr1	6704197	6709404	+	AT1TE21710
Chr1	6715364	6715546	-	AT1TE21725
Chr1	6735679	6737670	+	AT1TE21790
Chr1	6742979	6744224	+	AT1TE21805
Chr1	7023546	7024535	+	AT1TE22695
Chr1	7035031	7037376	+	AT1TE22750
Chr1	7132354	7132972	-	AT1TE23065
Chr1	7138402	7139137	+	AT1TE23080
Chr1	7227970	7228129	+	AT1TE23355
Chr1	7241159	7241362	+	AT1TE23390
Chr1	7241363	7241617	+	AT1TE23395
Chr1	7254947	7257226	-	AT1TE23420
Chr1	7281534	7284779	+	AT1TE23505
Chr1	7352930	7365197	-	AT1TE23740
Chr1	7392261	7392513	+	AT1TE23830
Chr1	7393252	7393404	+	AT1TE23835
Chr1	7505041	7505756	-	AT1TE24165
Chr1	7714708	7722547	+	AT1TE24850
Chr1	7725248	7725868	+	AT1TE24855
Chr1	7761201	7762110	-	AT1TE24955
Chr1	7783017	7784339	+	AT1TE25025
Chr1	7833186	7834254	-	AT1TE25210
Chr1	7960124	7961263	-	AT1TE25615
Chr1	7969361	7974385	+	AT1TE25645
Chr1	7975862	7976602	-	AT1TE25655
Chr1	7985126	7986420	+	AT1TE25685
Chr1	8114685	8116894	+	AT1TE26120
Chr1	8169457	8169558	+	AT1TE26300
Chr1	8169559	8170783	+	AT1TE26305
Chr1	8189829	8190549	+	AT1TE26370
Chr1	8190550	8190604	+	AT1TE26375
Chr1	8235852	8237517	+	AT1TE26515
Chr1	8238455	8239849	-	AT1TE26535
Chr1	8266506	8267531	-	AT1TE26625
Chr1	8276495	8277489	-	AT1TE26665
Chr1	8277589	8279056	+	AT1TE26675
Chr1	8289871	8290484	+	AT1TE26720
Chr1	8453486	8461797	+	AT1TE27295
Chr1	8471417	8472049	-	AT1TE27335
Chr1	8472050	8473869	+	AT1TE27340
Chr1	8475177	8475479	-	AT1TE27345
Chr1	8488223	8489149	-	AT1TE27390
Chr1	8489150	8490468	-	AT1TE27395
Chr1	8490641	8492849	+	AT1TE27405
Chr1	8538855	8538889	+	AT1TE27545
Chr1	8538891	8539819	+	AT1TE27550
Chr1	8576451	8578073	-	AT1TE27665
Chr1	8620664	8624017	-	AT1TE27810
Chr1	8622247	8623616	-	AT1TE27830
Chr1	8644568	8645833	-	AT1TE27905
Chr1	8649242	8649670	+	AT1TE27915
Chr1	8729256	8733277	+	AT1TE28175
Chr1	8790241	8797988	-	AT1TE28370
Chr1	8793538	8794372	+	AT1TE28380
Chr1	8797989	8798224	-	AT1TE28390
Chr1	8869580	8869748	-	AT1TE28630
Chr1	8870368	8871513	+	AT1TE28635
Chr1	8927732	8933058	-	AT1TE28830
Chr1	8928407	8930026	-	CT00003606
Chr1	9004836	9015724	+	AT1TE29060
Chr1	9018551	9019574	+	AT1TE29070
Chr1	9062305	9062678	+	AT1TE29205
Chr1	9135712	9136880	-	AT1TE29410
Chr1	9135757	9136720	-	AT1TE29415
Chr1	9136881	9137784	-	AT1TE29420
Chr1	9138210	9138321	-	AT1TE29430
Chr1	9175323	9177761	+	AT1TE29570
Chr1	9187620	9188638	+	AT1TE29605
Chr1	9204216	9205113	+	AT1TE29665
Chr1	9235933	9237369	-	AT1TE29770
Chr1	9304765	9305904	-	AT1TE29990
Chr1	9353786	9354276	-	AT1TE30130
Chr1	9367449	9368006	+	AT1TE30185
Chr1	9368345	9373307	-	AT1TE30195
Chr1	9384160	9385031	-	AT1TE30240
Chr1	9412334	9412459	+	AT1TE30330
Chr1	9418063	9419054	-	AT1TE30365
Chr1	9547197	9551187	-	AT1TE30770
Chr1	9572801	9574191	-	AT1TE30840
Chr1	9587250	9587684	-	AT1TE30895
Chr1	9629651	9629939	+	AT1TE31045
Chr1	9676477	9691257	-	AT1TE31190
Chr1	9762608	9762754	+	AT1TE31425
Chr1	9815822	9818677	+	AT1TE31590
Chr1	9836131	9837644	-	AT1TE31660
Chr1	9862697	9863641	+	AT1TE31750
Chr1	9865346	9865642	-	AT1TE31770
Chr1	9865643	9873666	+	AT1TE31775
Chr1	9867366	9867414	-	AT1TE31780
Chr1	9915357	9916480	-	AT1TE31970
Chr1	9918158	9919330	-	AT1TE31985
Chr1	10007530	10008021	+	AT1TE32270
Chr1	10021369	10021965	-	AT1TE32325
Chr1	10123505	10124428	+	AT1TE32655
Chr1	10152773	10154690	+	AT1TE32755
Chr1	10154691	10155086	+	AT1TE32760
Chr1	10155201	10156790	+	AT1TE32765
Chr1	10158915	10160017	+	AT1TE32785
Chr1	10160999	10161600	+	AT1TE32795
Chr1	10239321	10240195	+	AT1TE33075
Chr1	10314726	10315423	-	AT1TE33340
Chr1	10347111	10347383	+	AT1TE33450
Chr1	10347384	10348529	+	AT1TE33455
Chr1	10349201	10349353	+	AT1TE33465
Chr1	10357357	10363358	+	AT1TE33490
Chr1	10421307	10421719	-	AT1TE33670
Chr1	10490334	10491121	-	AT1TE33905
Chr1	10497530	10497719	+	AT1TE33920
Chr1	10497747	10497855	+	AT1TE33925
Chr1	10506501	10507368	-	AT1TE33955
Chr1	10524718	10529695	+	AT1TE34015
Chr1	10532077	10533434	+	AT1TE34045
Chr1	10554479	10555084	-	AT1TE34125
Chr1	10567972	10569320	+	AT1TE34170
Chr1	10570149	10570425	+	AT1TE34180
Chr1	10579209	10580491	+	AT1TE34215
Chr1	10591370	10591988	-	AT1TE34255
Chr1	10591989	10592110	-	AT1TE34260
Chr1	10597341	10598621	-	AT1TE34295
Chr1	10597579	10598342	+	AT1TE34300
Chr1	10602557	10604986	+	AT1TE34315
Chr1	10623650	10624994	-	AT1TE34365
Chr1	10652085	10653331	-	AT1TE34445
Chr1	10696714	10701584	+	AT1TE34580
Chr1	10802426	10803341	-	AT1TE34895
Chr1	10852626	10853287	-	AT1TE35060
Chr1	10914999	10915973	+	AT1TE35250
Chr1	10929425	10931699	-	AT1TE35305
Chr1	10949476	10950410	-	AT1TE35380
Chr1	10982120	10982866	+	AT1TE35460
Chr1	10982871	10983613	-	AT1TE35465
Chr1	11019474	11020246	-	AT1TE35590
Chr1	11048697	11051466	-	AT1TE35680
Chr1	11064456	11067139	-	AT1TE35720
Chr1	11089362	11089469	-	AT1TE35830
Chr1	11103434	11103586	+	AT1TE35870
Chr1	11125700	11126411	-	AT1TE35955
Chr1	11132678	11132865	-	AT1TE35985
Chr1	11148308	11152649	-	AT1TE36035
Chr1	11153317	11156607	-	AT1TE36060
Chr1	11174212	11175268	+	AT1TE36120
Chr1	11204438	11204636	-	AT1TE36215
Chr1	11212272	11212543	+	AT1TE36255
Chr1	11298445	11299452	+	AT1TE36550
Chr1	11301592	11301728	-	AT1TE36560
Chr1	11302246	11310368	-	AT1TE36570
Chr1	11351513	11352405	-	AT1TE36715
Chr1	11406655	11410513	-	AT1TE36890
Chr1	11427691	11428401	-	AT1TE36960
Chr1	11451945	11453249	-	AT1TE37050
Chr1	11490272	11491439	+	AT1TE37170
Chr1	11517917	11521322	-	AT1TE37265
Chr1	11521626	11523416	-	AT1TE37275
Chr1	11525687	11527099	-	AT1TE37305
Chr1	11527100	11527603	-	AT1TE37310
Chr1	11550282	11551141	+	AT1TE37390
Chr1	11631746	11632526	+	AT1TE37645
Chr1	11644394	11644558	-	AT1TE37685
Chr1	11648913	11649897	+	AT1TE37710
Chr1	11669320	11670243	-	AT1TE37790
Chr1	11710255	11711644	-	AT1TE37935
Chr1	11711645	11711972	+	AT1TE37940
Chr1	11720281	11722435	+	AT1TE37975
Chr1	11732355	11732947	+	AT1TE38015
Chr1	11735186	11737670	-	AT1TE38035
Chr1	11752261	11755077	+	AT1TE38090
Chr1	11782360	11782552	-	AT1TE38190
Chr1	11782553	11783489	-	AT1TE38195
Chr1	11783490	11783570	-	AT1TE38200
Chr1	11789450	11794079	+	AT1TE38210
Chr1	11803471	11804092	-	AT1TE38245
Chr1	11805615	11806799	-	AT1TE38260
Chr1	11817658	11818739	-	AT1TE38300
Chr1	11831780	11832816	+	AT1TE38340
Chr1	11834650	11834922	+	AT1TE38345
Chr1	11834923	11836068	+	AT1TE38350
Chr1	11836106	11836305	+	AT1TE38355
Chr1	11887152	11901703	+	AT1TE38530
Chr1	11910686	11911721	+	AT1TE38570
Chr1	11957935	11958234	+	AT1TE38700
Chr1	11987779	11988416	+	AT1TE38820
Chr1	11990879	11992997	+	AT1TE38835
Chr1	12012509	12013095	-	AT1TE38915
Chr1	12013096	12013397	+	AT1TE38920
Chr1	12016038	12020227	-	AT1TE38940
Chr1	12038435	12039278	-	AT1TE39005
Chr1	12041783	12042411	+	AT1TE39030
Chr1	12062736	12064146	-	AT1TE39105
Chr1	12079833	12080605	-	AT1TE39145
Chr1	12080698	12080826	-	AT1TE39150
Chr1	12084209	12084743	+	AT1TE39165
Chr1	12097458	12097550	+	AT1TE39220
Chr1	12097551	12098275	+	AT1TE39225
Chr1	12131009	12131736	+	AT1TE39335
Chr1	12133221	12133331	-	AT1TE39340
Chr1	12136634	12137681	-	AT1TE39360
Chr1	12138862	12139089	-	AT1TE39370
Chr1	12139300	12139652	+	AT1TE39375
Chr1	12140695	12141659	-	AT1TE39380
Chr1	12143018	12143178	-	AT1TE39400
Chr1	12166868	12167019	+	AT1TE39495
Chr1	12172517	12177219	-	AT1TE39515
Chr1	12183387	12184077	-	AT1TE39530
Chr1	12183406	12184060	-	AT1TE39535
Chr1	12228769	12230816	-	AT1TE39710
Chr1	12240470	12241280	+	AT1TE39755
Chr1	12263039	12263876	+	AT1TE39830
Chr1	12264675	12264732	-	AT1TE39845
Chr1	12286564	12287597	+	AT1TE39915
Chr1	12302963	12303213	+	AT1TE40010
Chr1	12327780	12330357	-	AT1TE40090
Chr1	12333649	12338510	+	AT1TE40120
Chr1	12362547	12363127	-	AT1TE40230
Chr1	12363797	12366841	-	AT1TE40240
Chr1	12380648	12381184	-	AT1TE40280
Chr1	12405287	12405918	-	AT1TE40345
Chr1	12406709	12410000	+	AT1TE40355
Chr1	12425690	12426661	+	AT1TE40415
Chr1	12457432	12457684	+	AT1TE40520
Chr1	12457686	12458343	+	AT1TE40525
Chr1	12466962	12467841	-	AT1TE40560
Chr1	12469124	12470347	-	AT1TE40595
Chr1	12525578	12526506	+	AT1TE40770
Chr1	12530263	12530392	-	AT1TE40810
Chr1	12547960	12548355	+	AT1TE40870
Chr1	12562100	12564283	-	AT1TE40925
Chr1	12565293	12565672	+	AT1TE40930
Chr1	12565673	12565951	-	AT1TE40935
Chr1	12569584	12572711	-	AT1TE40955
Chr1	12574604	12574908	+	AT1TE40975
Chr1	12577173	12577628	-	AT1TE40990
Chr1	12592611	12592835	-	AT1TE41025
Chr1	12593312	12593599	-	AT1TE41040
Chr1	12593887	12594542	+	AT1TE41045
Chr1	12594592	12594729	+	AT1TE41055
Chr1	12603510	12603905	-	AT1TE41080
Chr1	12626457	12630547	+	AT1TE41230
Chr1	12653040	12653378	+	AT1TE41315
Chr1	12662731	12662924	-	AT1TE41340
Chr1	12664497	12673969	-	AT1TE41345
Chr1	12674460	12684931	-	AT1TE41350
Chr1	12688765	12688951	+	AT1TE41360
Chr1	12695086	12695733	-	AT1TE41400
Chr1	12699869	12701299	+	AT1TE41415
Chr1	12713488	12728545	+	AT1TE41460
Chr1	12730090	12730320	+	AT1TE41470
Chr1	12733351	12733441	-	AT1TE41495
Chr1	12753512	12755059	+	AT1TE41575
Chr1	12755060	12760395	+	AT1TE41580
Chr1	12818273	12839582	+	AT1TE41745
Chr1	12845960	12846615	+	AT1TE41815
Chr1	12847931	12849661	+	AT1TE41820
Chr1	12853971	12854294	-	AT1TE41830
Chr1	12855066	12856081	-	AT1TE41850
Chr1	12889975	12890257	+	AT1TE41965
Chr1	12895317	12896538	-	AT1TE41995
Chr1	12906168	12906289	+	AT1TE42070
Chr1	12906565	12907856	+	AT1TE42080
Chr1	12949835	12953875	+	AT1TE42225
Chr1	12957925	12958268	+	AT1TE42245
Chr1	12959522	12959966	-	AT1TE42250
Chr1	12968374	12969313	-	AT1TE42290
Chr1	12992997	12993612	-	AT1TE42370
Chr1	13000218	13005219	+	AT1TE42395
Chr1	13019297	13019464	-	AT1TE42440
Chr1	13023622	13023787	-	AT1TE42470
Chr1	13030273	13030468	-	AT1TE42500
Chr1	13039450	13039584	-	AT1TE42560
Chr1	13049862	13050128	+	AT1TE42600
Chr1	13056981	13058485	+	AT1TE42630
Chr1	13063770	13065302	-	AT1TE42660
Chr1	13067784	13068628	+	AT1TE42670
Chr1	13075527	13076517	-	AT1TE42700
Chr1	13080417	13081023	+	AT1TE42710
Chr1	13085455	13085593	+	AT1TE42735
Chr1	13097432	13098188	+	AT1TE42790
Chr1	13098281	13102834	+	AT1TE42800
Chr1	13108841	13109040	+	AT1TE42825
Chr1	13114835	13115375	-	AT1TE42840
Chr1	13119393	13120283	-	AT1TE42850
Chr1	13127113	13128014	-	AT1TE42875
Chr1	13128072	13129685	+	AT1TE42880
Chr1	13131405	13140006	+	AT1TE42890
Chr1	13149788	13150516	+	AT1TE42915
Chr1	13151143	13151476	-	AT1TE42925
Chr1	13151880	13152923	-	AT1TE42930
Chr1	13164662	13165419	+	AT1TE42965
Chr1	13172926	13178593	+	AT1TE43010
Chr1	13178816	13179468	-	AT1TE43020
Chr1	13179469	13180611	+	AT1TE43025
Chr1	13181965	13186591	-	AT1TE43040
Chr1	13187278	13192359	+	AT1TE43050
Chr1	13203822	13205367	-	AT1TE43115
Chr1	13230842	13230992	-	AT1TE43220
Chr1	13230993	13235723	-	AT1TE43225
Chr1	13236249	13236549	-	AT1TE43230
Chr1	13236550	13236641	+	AT1TE43235
Chr1	13260166	13260813	-	AT1TE43340
Chr1	13263763	13276157	+	AT1TE43355
Chr1	13295197	13295373	-	AT1TE43425
Chr1	13312489	13312586	+	AT1TE43515
Chr1	13323940	13324230	+	AT1TE43580
Chr1	13349386	13349779	-	AT1TE43645
Chr1	13355891	13357161	+	AT1TE43690
Chr1	13357162	13357312	-	AT1TE43695
Chr1	13360592	13361126	-	AT1TE43705
Chr1	13371475	13386480	+	AT1TE43740
Chr1	13407453	13409316	+	AT1TE43845
Chr1	13435230	13435560	+	AT1TE43950
Chr1	13439444	13448530	+	AT1TE43975
Chr1	13449166	13449263	+	AT1TE43980
Chr1	13482748	13490426	-	AT1TE44125
Chr1	13497564	13498532	-	AT1TE44175
Chr1	13507780	13515964	-	AT1TE44230
Chr1	13515965	13517626	-	AT1TE44235
Chr1	13517763	13520558	-	AT1TE44250
Chr1	13524126	13524980	-	AT1TE44260
Chr1	13525014	13527625	-	AT1TE44265
Chr1	13548239	13549729	+	AT1TE44345
Chr1	13559846	13564825	+	AT1TE44380
Chr1	13566472	13568163	-	AT1TE44395
Chr1	13572050	13573262	-	AT1TE44435
Chr1	13576127	13581525	-	AT1TE44455
Chr1	13581895	13582929	+	AT1TE44470
Chr1	13584484	13585600	+	AT1TE44485
Chr1	13585937	13586834	-	AT1TE44490
Chr1	13591767	13591828	-	AT1TE44505
Chr1	13591829	13591985	+	AT1TE44510
Chr1	13592847	13593057	+	AT1TE44520
Chr1	13597675	13599711	+	AT1TE44535
Chr1	13599712	13600943	+	AT1TE44540
Chr1	13601689	13603065	-	AT1TE44555
Chr1	13617362	13617633	+	AT1TE44600
Chr1	13617797	13623173	+	AT1TE44605
Chr1	13621507	13622705	-	AT1TE44615
Chr1	13625190	13632772	-	AT1TE44630
Chr1	13643189	13644511	-	AT1TE44660
Chr1	13644552	13648938	-	AT1TE44670
Chr1	13650502	13654369	-	AT1TE44690
Chr1	13654403	13654645	-	AT1TE44700
Chr1	13659273	13667557	+	AT1TE44720
Chr1	13668181	13669232	+	AT1TE44730
Chr1	13671169	13671663	-	AT1TE44750
Chr1	13674278	13674877	-	AT1TE44755
Chr1	13674917	13675271	+	AT1TE44760
Chr1	13676765	13677268	+	AT1TE44765
Chr1	13677269	13680779	-	AT1TE44770
Chr1	13682262	13682800	+	AT1TE44775
Chr1	13684550	13684676	-	AT1TE44780
Chr1	13686651	13687570	+	AT1TE44795
Chr1	13687571	13687739	+	AT1TE44800
Chr1	13704117	13706547	-	AT1TE44875
Chr1	13715003	13716730	-	AT1TE44930
Chr1	13725796	13728135	-	AT1TE44980
Chr1	13751046	13757083	+	AT1TE45080
Chr1	13768754	13777586	+	AT1TE45135
Chr1	13777611	13785849	-	AT1TE45145
Chr1	13779966	13781169	-	AT1TE45150
Chr1	13781170	13782305	-	AT1TE45155
Chr1	13786685	13795195	+	AT1TE45175
Chr1	13828485	13832149	+	AT1TE45355
Chr1	13832176	13834264	-	AT1TE45360
Chr1	13834265	13835790	-	AT1TE45365
Chr1	13850479	13851106	+	AT1TE45415
Chr1	13851265	13852459	+	AT1TE45425
Chr1	13856963	13857723	-	AT1TE45445
Chr1	13883073	13890962	+	AT1TE45560
Chr1	13896255	13896396	+	AT1TE45585
Chr1	13901967	13902395	+	AT1TE45615
Chr1	13905142	13906966	+	AT1TE45635
Chr1	13925069	13928742	+	AT1TE45720
Chr1	13937844	13939631	+	AT1TE45780
Chr1	13940763	13947032	-	AT1TE45790
Chr1	13950718	13955653	-	AT1TE45800
Chr1	13966453	13967701	-	AT1TE45845
Chr1	13979218	13979451	-	AT1TE45885
Chr1	14021370	14024147	+	AT1TE46065
Chr1	14062307	14063914	+	AT1TE46215
Chr1	14101823	14107573	-	AT1TE46310
Chr1	14121720	14125084	-	AT1TE46385
Chr1	14129761	14134840	-	AT1TE46405
Chr1	14146257	14147510	-	AT1TE46455
Chr1	14152940	14153264	+	AT1TE46485
Chr1	14169506	14169611	+	AT1TE46545
Chr1	14178069	14183542	-	AT1TE46575
Chr1	14188117	14193130	+	AT1TE46625
Chr1	14196923	14206946	-	AT1TE46635
Chr1	14211195	14212645	+	AT1TE46650
Chr1	14214747	14225656	-	AT1TE46665
Chr1	14225657	14226700	+	AT1TE46680
Chr1	14230071	14242310	+	AT1TE46690
Chr1	14235751	14236844	+	AT1TE46710
Chr1	14242404	14248337	+	AT1TE46755
Chr1	14255844	14257875	-	AT1TE46770
Chr1	14263552	14273951	-	AT1TE46805
Chr1	14277551	14282138	-	AT1TE46830
Chr1	14287804	14288391	+	AT1TE46880
Chr1	14296550	14297935	-	AT1TE46925
Chr1	14308461	14309469	-	AT1TE47005
Chr1	14310437	14311679	+	AT1TE47020
Chr1	14311680	14311722	+	AT1TE47025
Chr1	14311851	14327652	+	AT1TE47035
Chr1	14334336	14340693	+	AT1TE47105
Chr1	14385033	14390221	+	AT1TE47340
Chr1	14427922	14449178	+	AT1TE47540
Chr1	14451911	14457104	+	AT1TE47580
Chr1	14459460	14461676	+	AT1TE47605
Chr1	14466175	14466419	+	AT1TE47635
Chr1	14482199	14483890	-	AT1TE47710
Chr1	14487437	14492869	+	AT1TE47720
Chr1	14488373	14489795	-	AT1TE47725
Chr1	14493852	14498848	+	AT1TE47750
Chr1	14499494	14502836	+	AT1TE47765
Chr1	14600112	14602815	+	AT1TE48045
Chr1	14891977	14897732	-	AT1TE48830
Chr1	15057069	15058248	-	AT1TE49280
Chr1	15058249	15060097	-	AT1TE49285
Chr1	15061271	15069809	-	AT1TE49300
Chr1	15068999	15069139	-	AT1TE49315
Chr1	15078267	15078560	-	AT1TE49335
Chr1	15089940	15091579	-	AT1TE49375
Chr1	15094070	15095327	-	AT1TE49405
Chr1	15098440	15100966	-	AT1TE49425
Chr1	15100967	15102110	-	AT1TE49430
Chr1	15103610	15104914	-	AT1TE49450
Chr1	15135168	15136463	-	AT1TE49650
Chr1	15137431	15138658	-	AT1TE49665
Chr1	15144447	15144946	-	AT1TE49700
Chr1	15145720	15149691	-	AT1TE49715
Chr1	15151062	15158195	+	AT1TE49740
Chr1	15160857	15166563	+	AT1TE49755
Chr1	15178937	15186992	+	AT1TE49845
Chr1	15186993	15192976	+	AT1TE49850
Chr1	15200537	15201505	-	AT1TE49900
Chr1	15202486	15204897	-	AT1TE49920
Chr1	15206507	15207845	-	AT1TE49945
Chr1	15412724	15420826	+	AT1TE50860
Chr1	15421859	15428011	-	AT1TE50890
Chr1	15430415	15430652	-	AT1TE50930
Chr1	15445239	15448968	-	AT1TE51000
Chr1	15454825	15454913	+	AT1TE51030
Chr1	15486511	15491848	-	AT1TE51045
Chr1	15491850	15499762	+	AT1TE51050
Chr1	15500423	15504894	+	AT1TE51065
Chr1	15504895	15509412	-	AT1TE51070
Chr1	15512098	15519432	-	AT1TE51080
Chr1	15519451	15522308	-	AT1TE51085
Chr1	15530075	15533816	-	AT1TE51120
Chr1	15530425	15532919	-	AT1TE51125
Chr1	15534156	15535457	+	AT1TE51140
Chr1	15536120	15546208	-	AT1TE51155
Chr1	15547275	15549791	+	AT1TE51175
Chr1	15550664	15554136	-	AT1TE51190
Chr1	15555164	15557533	-	AT1TE51210
Chr1	15570479	15581789	+	AT1TE51260
Chr1	15572380	15580018	+	AT1TE51265
Chr1	15594926	15598833	+	AT1TE51315
Chr1	15596131	15596723	+	AT1TE51320
Chr1	15610518	15610626	-	AT1TE51355
Chr1	15610627	15615403	-	AT1TE51360
Chr1	15626585	15627240	+	AT1TE51415
Chr1	15634435	15636526	-	AT1TE51465
Chr1	15636763	15639274	+	AT1TE51475
Chr1	15645801	15646015	-	AT1TE51540
Chr1	15649183	15649875	-	AT1TE51560
Chr1	15665056	15674411	+	AT1TE51615
Chr1	15676217	15683600	-	AT1TE51645
Chr1	15677554	15680600	+	AT1TE51650
Chr1	15690799	15692926	+	AT1TE51685
Chr1	15692927	15697905	+	AT1TE51690
Chr1	15703960	15715037	-	AT1TE51735
Chr1	15725602	15727426	+	AT1TE51775
Chr1	15729927	15730225	-	AT1TE51795
Chr1	15733070	15745010	+	AT1TE51820
Chr1	15735669	15738170	-	AT1TE51825
Chr1	15755705	15757547	+	AT1TE51855
Chr1	15760244	15761056	+	AT1TE51880
Chr1	15760712	15760984	+	AT1TE51885
Chr1	15799514	15807462	+	AT1TE52025
Chr1	15808309	15809636	+	AT1TE52040
Chr1	15821413	15847509	-	AT1TE52105
Chr1	15856540	15857196	-	AT1TE52190
Chr1	15857271	15872649	+	AT1TE52200
Chr1	15867721	15871376	+	AT1TE52205
Chr1	15872972	15879297	+	AT1TE52220
Chr1	15886309	15887099	+	AT1TE52280
Chr1	15890200	15891183	+	AT1TE52310
Chr1	15890692	15890925	+	AT1TE52320
Chr1	15910386	15911110	+	AT1TE52400
Chr1	15935440	15935710	+	AT1TE52520
Chr1	15939330	15941469	+	AT1TE52535
Chr1	15950604	15958318	-	AT1TE52590
Chr1	15959911	15961579	+	AT1TE52605
Chr1	15961580	15965042	+	AT1TE52610
Chr1	15987260	15988791	+	AT1TE52700
Chr1	16003506	16004974	-	AT1TE52745
Chr1	16009977	16011635	-	AT1TE52780
Chr1	16012585	16019699	-	AT1TE52795
Chr1	16038908	16045334	+	AT1TE52860
Chr1	16045335	16049209	+	AT1TE52865
Chr1	16049210	16051714	+	AT1TE52870
Chr1	16079632	16080531	+	AT1TE52945
Chr1	16090524	16093188	-	AT1TE52970
Chr1	16094142	16097900	-	AT1TE52985
Chr1	16099669	16104812	-	AT1TE53000
Chr1	16106231	16109971	-	AT1TE53030
Chr1	16113423	16114784	+	AT1TE53065
Chr1	16116469	16116752	+	AT1TE53080
Chr1	16122860	16124077	+	AT1TE53095
Chr1	16124703	16125144	-	AT1TE53105
Chr1	16142530	16142707	+	AT1TE53160
Chr1	16162425	16164556	+	AT1TE53265
Chr1	16198717	16203798	+	AT1TE53395
Chr1	16231806	16232128	+	AT1TE53450
Chr1	16258426	16259815	-	AT1TE53540
Chr1	16261098	16262552	+	AT1TE53560
Chr1	16281487	16291044	-	AT1TE53635
Chr1	16292256	16294190	+	AT1TE53650
Chr1	16296281	16302985	-	AT1TE53660
Chr1	16303516	16305190	+	AT1TE53665
Chr1	16311524	16316838	+	AT1TE53710
Chr1	16329247	16339556	+	AT1TE53765
Chr1	16340751	16341752	-	AT1TE53790
Chr1	16360021	16361175	-	AT1TE53915
Chr1	16364728	16365032	-	AT1TE53945
Chr1	16375018	16379642	+	AT1TE53975
Chr1	16377780	16378958	-	AT1TE53985
Chr1	16380111	16387683	-	AT1TE53995
Chr1	16392788	16397819	-	AT1TE54005
Chr1	16399979	16401001	-	AT1TE54020
Chr1	16414130	16414869	+	AT1TE54100
Chr1	16418840	16420085	-	AT1TE54110
Chr1	16421133	16424144	-	AT1TE54120
Chr1	16422982	16423164	-	AT1TE54130
Chr1	16431065	16431612	-	AT1TE54165
Chr1	16449025	16449303	+	AT1TE54230
Chr1	16455251	16455556	-	AT1TE54255
Chr1	16462601	16463520	+	AT1TE54310
Chr1	16467478	16467772	+	AT1TE54320
Chr1	16477164	16477700	+	AT1TE54365
Chr1	16477701	16478045	+	AT1TE54370
Chr1	16488881	16491738	-	AT1TE54400
Chr1	16500852	16501097	-	AT1TE54435
Chr1	16509815	16528903	-	AT1TE54480
Chr1	16531735	16531788	+	AT1TE54495
Chr1	16531789	16533312	+	AT1TE54500
Chr1	16546947	16548026	-	AT1TE54560
Chr1	16557973	16558890	+	AT1TE54600
Chr1	16569873	16575243	-	AT1TE54625
Chr1	16581796	16581942	+	AT1TE54640
Chr1	16584101	16586369	+	AT1TE54655
Chr1	16586477	16589501	+	AT1TE54665
Chr1	16589502	16592562	-	AT1TE54670
Chr1	16595997	16596124	+	AT1TE54700
Chr1	16598193	16598634	+	AT1TE54715
Chr1	16598990	16600072	+	AT1TE54720
Chr1	16607489	16611583	+	AT1TE54760
Chr1	16611584	16611866	+	AT1TE54765
Chr1	16613028	16616953	-	AT1TE54770
Chr1	16624534	16625815	-	AT1TE54795
Chr1	16626037	16637234	-	AT1TE54805
Chr1	16659688	16664330	-	AT1TE54925
Chr1	16673696	16673735	-	AT1TE54965
Chr1	16677344	16680139	+	AT1TE54990
Chr1	16680181	16683546	+	AT1TE55000
Chr1	16685258	16686269	+	AT1TE55015
Chr1	16689707	16690109	-	AT1TE55040
Chr1	16691748	16695154	-	AT1TE55070
Chr1	16705921	16706785	-	AT1TE55135
Chr1	16707213	16707792	+	AT1TE55145
Chr1	16709857	16710251	+	AT1TE55155
Chr1	16711509	16712044	+	AT1TE55190
Chr1	16737735	16738517	-	AT1TE55305
Chr1	16742011	16742303	+	AT1TE55315
Chr1	16742379	16751122	-	AT1TE55320
Chr1	16752948	16753927	-	AT1TE55345
Chr1	16773498	16773744	+	AT1TE55425
Chr1	16774293	16774469	+	AT1TE55435
Chr1	16789888	16790639	-	AT1TE55500
Chr1	16792057	16792439	-	AT1TE55530
Chr1	16792441	16792495	+	AT1TE55535
Chr1	16793592	16794406	+	AT1TE55540
Chr1	16802705	16805441	+	AT1TE55575
Chr1	16805442	16805486	-	AT1TE55580
Chr1	16827474	16828789	-	AT1TE55675
Chr1	16840609	16841432	-	AT1TE55730
Chr1	16853329	16858040	-	AT1TE55795
Chr1	16858519	16859160	-	AT1TE55805
Chr1	16859161	16860639	-	AT1TE55810
Chr1	16863456	16865121	+	AT1TE55845
Chr1	16867762	16868961	+	AT1TE55855
Chr1	16885823	16887029	-	AT1TE55920
Chr1	16889134	16890972	-	AT1TE55925
Chr1	16903431	16906912	+	AT1TE55985
Chr1	16923015	16923274	+	AT1TE56030
Chr1	16925673	16926338	-	AT1TE56040
Chr1	16935643	16935740	+	AT1TE56085
Chr1	16936779	16936968	-	AT1TE56100
Chr1	16937848	16938113	-	AT1TE56105
Chr1	16938114	16939142	-	AT1TE56110
Chr1	16939143	16939241	+	AT1TE56115
Chr1	16939242	16939447	+	AT1TE56120
Chr1	16942841	16962196	+	AT1TE56135
Chr1	16953915	16957460	+	AT1TE56140
Chr1	16962199	16962405	-	AT1TE56150
Chr1	16962406	16963162	+	AT1TE56155
Chr1	16965619	16968377	-	AT1TE56170
Chr1	16969364	16969724	-	AT1TE56185
Chr1	16974798	16975428	+	AT1TE56205
Chr1	16987616	16990441	+	AT1TE56255
Chr1	16987716	16989955	+	AT1TE56260
Chr1	16997266	16999391	-	AT1TE56300
Chr1	17011769	17012077	+	AT1TE56345
Chr1	17023916	17029257	-	AT1TE56390
Chr1	17029606	17030400	+	AT1TE56400
Chr1	17035033	17050039	+	AT1TE56420
Chr1	17035065	17050021	+	AT1TE56425
Chr1	17064420	17065248	+	AT1TE56480
Chr1	17069723	17070185	-	AT1TE56495
Chr1	17069791	17070028	-	AT1TE56500
Chr1	17071352	17074489	-	AT1TE56505
Chr1	17076898	17077303	-	AT1TE56515
Chr1	17082964	17083160	-	AT1TE56530
Chr1	17101876	17103933	+	AT1TE56585
Chr1	17107372	17111523	+	AT1TE56620
Chr1	17122261	17122323	+	AT1TE56680
Chr1	17141151	17141239	+	AT1TE56770
Chr1	17151789	17152908	+	AT1TE56835
Chr1	17196167	17197459	+	AT1TE56990
Chr1	17216535	17217243	+	AT1TE57070
Chr1	17239652	17239902	-	AT1TE57155
Chr1	17257527	17261439	+	AT1TE57220
Chr1	17267055	17268180	+	AT1TE57235
Chr1	17332446	17332479	-	AT1TE57435
Chr1	17332480	17333420	-	AT1TE57440
Chr1	17340982	17341706	+	AT1TE57460
Chr1	17345102	17345186	-	AT1TE57470
Chr1	17345760	17346935	+	AT1TE57480
Chr1	17349654	17350231	+	AT1TE57500
Chr1	17360726	17365910	+	AT1TE57530
Chr1	17384369	17384486	+	AT1TE57570
Chr1	17404745	17406246	-	AT1TE57635
Chr1	17404788	17406194	-	AT1TE57640
Chr1	17406545	17409066	-	AT1TE57655
Chr1	17416585	17416984	+	AT1TE57715
Chr1	17430822	17432230	+	AT1TE57770
Chr1	17448068	17449699	-	AT1TE57820
Chr1	17449700	17449888	-	AT1TE57825
Chr1	17465434	17466502	+	AT1TE57885
Chr1	17502232	17502943	+	AT1TE58000
Chr1	17502944	17503720	-	AT1TE58005
Chr1	17520595	17525126	+	AT1TE58075
Chr1	17532166	17532763	-	AT1TE58100
Chr1	17533774	17534050	+	AT1TE58105
Chr1	17556117	17556768	-	AT1TE58255
Chr1	17563199	17563852	+	AT1TE58290
Chr1	17571314	17571922	-	AT1TE58325
Chr1	17573150	17573552	+	AT1TE58330
Chr1	17574110	17574664	-	AT1TE58335
Chr1	17576088	17576129	+	AT1TE58340
Chr1	17576130	17577445	-	AT1TE58345
Chr1	17605501	17606391	+	AT1TE58430
Chr1	17607201	17607973	+	AT1TE58445
Chr1	17608022	17611915	-	AT1TE58455
Chr1	17632375	17633144	+	AT1TE58525
Chr1	17654583	17655619	+	AT1TE58615
Chr1	17656787	17660319	+	AT1TE58625
Chr1	17665030	17666250	-	AT1TE58650
Chr1	17676786	17681203	-	AT1TE58700
Chr1	17685244	17686629	-	AT1TE58725
Chr1	17689627	17690659	+	AT1TE58740
Chr1	17708150	17710775	+	AT1TE58820
Chr1	17713520	17714780	+	AT1TE58825
Chr1	17715278	17715450	-	AT1TE58830
Chr1	17727055	17727204	+	AT1TE58875
Chr1	17727205	17727996	+	AT1TE58880
Chr1	17766177	17766266	-	AT1TE59000
Chr1	17812266	17812524	+	AT1TE59130
Chr1	17812534	17813882	-	AT1TE59135
Chr1	17819845	17821266	-	AT1TE59155
Chr1	17824800	17825358	-	AT1TE59180
Chr1	17831152	17831580	+	AT1TE59195
Chr1	17840571	17840805	-	AT1TE59230
Chr1	17842303	17845285	+	AT1TE59235
Chr1	17873886	17874352	+	AT1TE59320
Chr1	17899007	17899245	+	AT1TE59400
Chr1	17899730	17902421	+	AT1TE59415
Chr1	17936924	17937991	+	AT1TE59535
Chr1	17978757	17979423	-	AT1TE59670
Chr1	18002177	18007370	-	AT1TE59745
Chr1	18019680	18019944	+	AT1TE59765
Chr1	18029276	18029335	-	AT1TE59790
Chr1	18033271	18034112	+	AT1TE59800
Chr1	18055831	18056097	-	AT1TE59875
Chr1	18154505	18163494	+	AT1TE60180
Chr1	18163937	18164074	+	AT1TE60185
Chr1	18164439	18164532	+	AT1TE60190
Chr1	18164776	18164944	+	AT1TE60195
Chr1	18214249	18214616	+	AT1TE60345
Chr1	18287174	18287579	+	AT1TE60595
Chr1	18297468	18297687	-	AT1TE60630
Chr1	18299925	18302638	-	AT1TE60640
Chr1	18300267	18301257	-	AT1TE60645
Chr1	18302777	18304452	+	AT1TE60665
Chr1	18320603	18320669	+	AT1TE60720
Chr1	18320670	18321177	-	AT1TE60725
Chr1	18324372	18326405	+	AT1TE60740
Chr1	18386410	18386638	-	AT1TE60920
Chr1	18387257	18387486	+	AT1TE60925
Chr1	18395578	18396534	-	AT1TE60950
Chr1	18415297	18415336	+	AT1TE61040
Chr1	18437209	18438136	+	AT1TE61110
Chr1	18449115	18450393	-	AT1TE61145
Chr1	18456783	18457134	-	AT1TE61170
Chr1	18457138	18457358	-	AT1TE61175
Chr1	18493712	18494035	+	AT1TE61295
Chr1	18506066	18507853	+	AT1TE61335
Chr1	18551539	18552259	-	AT1TE61465
Chr1	18553123	18553622	-	AT1TE61480
Chr1	18598976	18599359	+	AT1TE61630
Chr1	18605158	18606513	-	AT1TE61660
Chr1	18626814	18627361	+	AT1TE61735
Chr1	18632071	18632330	-	AT1TE61750
Chr1	18632331	18633937	-	AT1TE61755
Chr1	18745215	18745258	+	AT1TE62115
Chr1	18765843	18765891	-	AT1TE62195
Chr1	18765892	18766872	-	AT1TE62200
Chr1	18767012	18768116	-	AT1TE62215
Chr1	18768117	18770603	-	AT1TE62220
Chr1	18789808	18793041	-	AT1TE62285
Chr1	18804535	18805133	-	AT1TE62335
Chr1	18806508	18807394	-	AT1TE62360
Chr1	18817441	18817595	+	AT1TE62410
Chr1	18846375	18854882	-	AT1TE62470
Chr1	18873930	18874466	-	AT1TE62530
Chr1	18894359	18895470	+	AT1TE62585
Chr1	18962036	18962094	-	AT1TE62810
Chr1	18971500	18972199	-	AT1TE62830
Chr1	18980600	18981376	-	AT1TE62865
Chr1	18989488	18989659	-	AT1TE62895
Chr1	19026857	19027896	+	AT1TE63030
Chr1	19054423	19056104	+	AT1TE63140
Chr1	19061528	19064852	+	AT1TE63170
Chr1	19086336	19086473	-	AT1TE63250
Chr1	19086474	19087248	+	AT1TE63255
Chr1	19145624	19146253	-	AT1TE63440
Chr1	19171978	19173840	-	AT1TE63525
Chr1	19212534	19213512	+	AT1TE63665
Chr1	19316277	19316439	+	AT1TE64010
Chr1	19327006	19329720	-	AT1TE64055
Chr1	19330143	19330778	+	AT1TE64070
Chr1	19336306	19345618	+	AT1TE64080
Chr1	19352803	19352907	-	AT1TE64100
Chr1	19352908	19353478	-	AT1TE64105
Chr1	19374609	19380747	-	AT1TE64170
Chr1	19388189	19388376	-	AT1TE64205
Chr1	19391785	19395117	-	AT1TE64240
Chr1	19403300	19403353	-	AT1TE64270
Chr1	19403369	19403645	-	AT1TE64275
Chr1	19403934	19404711	+	AT1TE64280
Chr1	19426504	19427034	-	AT1TE64340
Chr1	19428403	19428848	-	AT1TE64350
Chr1	19465123	19467623	-	AT1TE64445
Chr1	19593932	19594786	-	AT1TE64820
Chr1	19595438	19597361	-	AT1TE64825
Chr1	19597362	19599971	-	AT1TE64830
Chr1	19654971	19655716	-	AT1TE65005
Chr1	19665949	19666845	+	AT1TE65030
Chr1	19675549	19680353	+	AT1TE65060
Chr1	19691499	19693591	-	AT1TE65080
Chr1	19693217	19693478	-	AT1TE65085
Chr1	19714707	19714878	-	AT1TE65150
Chr1	19724639	19725068	+	AT1TE65185
Chr1	19725522	19726017	+	AT1TE65200
Chr1	19726018	19735182	+	AT1TE65205
Chr1	19728521	19730000	+	AT1TE65210
Chr1	19735259	19735346	+	AT1TE65230
Chr1	19736159	19736534	+	AT1TE65235
Chr1	19741472	19742139	-	AT1TE65250
Chr1	19743666	19744386	-	AT1TE65255
Chr1	19749260	19749851	+	AT1TE65280
Chr1	19762700	19763826	+	AT1TE65330
Chr1	19767863	19769832	-	AT1TE65360
Chr1	19769026	19769639	+	AT1TE65365
Chr1	19808116	19810029	+	AT1TE65500
Chr1	19908865	19909195	-	AT1TE65810
Chr1	19909541	19909695	-	AT1TE65820
Chr1	19941385	19945434	+	AT1TE65925
Chr1	19993687	19995733	-	AT1TE66090
Chr1	20085179	20090143	+	AT1TE66380
Chr1	20166499	20167335	-	AT1TE66615
Chr1	20172045	20172728	-	AT1TE66640
Chr1	20174321	20175287	+	AT1TE66660
Chr1	20194457	20194818	-	AT1TE66730
Chr1	20205353	20206079	-	AT1TE66770
Chr1	20226442	20226747	+	AT1TE66850
Chr1	20312122	20312612	-	AT1TE67110
Chr1	20312613	20312886	-	AT1TE67115
Chr1	20313845	20314471	-	AT1TE67120
Chr1	20316269	20317599	-	AT1TE67140
Chr1	20319811	20319996	-	AT1TE67155
Chr1	20320069	20320291	-	AT1TE67160
Chr1	20329352	20330733	+	AT1TE67185
Chr1	20362628	20362952	-	AT1TE67280
Chr1	20432899	20433301	+	AT1TE67485
Chr1	20437227	20439302	+	AT1TE67495
Chr1	20488675	20490263	+	AT1TE67670
Chr1	20492480	20492875	-	AT1TE67695
Chr1	20498931	20499325	-	AT1TE67715
Chr1	20508542	20509420	-	AT1TE67755
Chr1	20513638	20514607	+	AT1TE67785
Chr1	20519724	20521099	+	AT1TE67800
Chr1	20520391	20520598	+	AT1TE67805
Chr1	20540948	20541038	+	AT1TE67865
Chr1	20547877	20548257	-	AT1TE67880
Chr1	20559590	20560402	-	AT1TE67920
Chr1	20622392	20622836	+	AT1TE68120
Chr1	20649027	20649668	+	AT1TE68210
Chr1	20649173	20649582	-	AT1TE68215
Chr1	20671739	20671934	-	AT1TE68270
Chr1	20683159	20685683	-	AT1TE68310
Chr1	20686617	20686802	-	AT1TE68315
Chr1	20696828	20697332	-	AT1TE68355
Chr1	20699804	20700043	+	AT1TE68365
Chr1	20709456	20711250	-	AT1TE68395
Chr1	20747893	20748615	+	AT1TE68515
Chr1	20819586	20821227	+	AT1TE68760
Chr1	20823687	20825199	+	AT1TE68775
Chr1	20826180	20827505	+	AT1TE68785
Chr1	20972074	20974323	+	AT1TE69270
Chr1	20979423	20980832	+	AT1TE69285
Chr1	21042269	21042929	-	AT1TE69495
Chr1	21066910	21067588	+	AT1TE69565
Chr1	21103163	21104416	-	AT1TE69700
Chr1	21105277	21105955	+	AT1TE69735
Chr1	21127990	21128869	+	AT1TE69835
Chr1	21172521	21173360	-	AT1TE69990
Chr1	21209687	21211361	-	AT1TE70100
Chr1	21215657	21215832	-	AT1TE70115
Chr1	21228851	21229015	-	AT1TE70150
Chr1	21244324	21249205	-	AT1TE70190
Chr1	21260147	21261030	+	AT1TE70230
Chr1	21335894	21336605	+	AT1TE70470
Chr1	21341500	21342530	-	AT1TE70480
Chr1	21346162	21351041	-	AT1TE70490
Chr1	21392851	21392997	+	AT1TE70630
Chr1	21428116	21428825	-	AT1TE70735
Chr1	21449291	21450131	+	AT1TE70800
Chr1	21450132	21455990	-	AT1TE70805
Chr1	21470452	21470628	+	AT1TE70855
Chr1	21471749	21471898	+	AT1TE70860
Chr1	21507773	21508044	+	AT1TE70985
Chr1	21514821	21515306	-	AT1TE71005
Chr1	21524995	21529851	-	AT1TE71045
Chr1	21601923	21602156	-	AT1TE71275
Chr1	21615298	21616150	-	AT1TE71330
Chr1	21640521	21640771	-	AT1TE71415
Chr1	21683264	21683488	+	AT1TE71550
Chr1	21731638	21732236	+	AT1TE71705
Chr1	21738689	21740552	+	AT1TE71725
Chr1	21744195	21745093	-	AT1TE71755
Chr1	21746740	21747327	-	AT1TE71770
Chr1	21748194	21753388	+	AT1TE71775
Chr1	21823014	21823719	+	AT1TE72020
Chr1	21856930	21857822	+	AT1TE72120
Chr1	21872791	21873779	-	AT1TE72170
Chr1	21873780	21873966	-	AT1TE72175
Chr1	21918286	21919763	+	AT1TE72325
Chr1	21918430	21918995	+	AT1TE72330
Chr1	21957836	21957975	-	AT1TE72500
Chr1	21991153	21991448	-	AT1TE72610
Chr1	21991449	21992506	-	AT1TE72615
Chr1	21992783	21992974	-	AT1TE72620
Chr1	21995404	21996608	+	AT1TE72630
Chr1	22089131	22089250	-	AT1TE72925
Chr1	22100644	22105329	-	AT1TE72970
Chr1	22111959	22112753	+	AT1TE73010
Chr1	22112754	22113280	+	AT1TE73015
Chr1	22163233	22163448	+	AT1TE73170
Chr1	22163557	22163874	+	AT1TE73175
Chr1	22163875	22164107	+	AT1TE73180
Chr1	22166385	22166471	+	AT1TE73200
Chr1	22182646	22183141	-	AT1TE73260
Chr1	22191821	22192616	+	AT1TE73300
Chr1	22224562	22224825	-	AT1TE73400
Chr1	22376085	22376877	+	AT1TE73865
Chr1	22417390	22418756	+	AT1TE73995
Chr1	22449883	22452429	+	AT1TE74085
Chr1	22482659	22483139	-	AT1TE74180
Chr1	22542139	22542307	+	AT1TE74360
Chr1	22562685	22563702	-	AT1TE74430
Chr1	22592372	22593721	-	AT1TE74530
Chr1	22620537	22627023	-	AT1TE74615
Chr1	22693955	22699336	-	AT1TE74860
Chr1	22828603	22829372	+	AT1TE75245
Chr1	22844698	22845235	-	AT1TE75290
Chr1	22872211	22873790	+	AT1TE75405
Chr1	22889078	22889452	-	AT1TE75445
Chr1	22991840	22994059	-	AT1TE75780
Chr1	23118240	23123214	+	AT1TE76215
Chr1	23125126	23125808	-	AT1TE76235
Chr1	23149769	23149995	+	AT1TE76310
Chr1	23152828	23153329	-	AT1TE76325
Chr1	23173923	23174556	+	AT1TE76395
Chr1	23174795	23175117	-	AT1TE76405
Chr1	23197419	23197681	-	AT1TE76470
Chr1	23213593	23215627	+	AT1TE76530
Chr1	23240232	23242673	-	AT1TE76620
Chr1	23297076	23297257	-	AT1TE76785
Chr1	23321142	23322080	-	AT1TE76850
Chr1	23424035	23425021	-	AT1TE77135
Chr1	23430955	23431563	-	AT1TE77150
Chr1	23509591	23509833	+	AT1TE77410
Chr1	23510461	23510643	-	AT1TE77415
Chr1	23553589	23554635	-	AT1TE77560
Chr1	23566325	23566585	-	AT1TE77600
Chr1	23613636	23614326	-	AT1TE77760
Chr1	23651611	23652016	-	AT1TE77880
Chr1	23710109	23711252	+	AT1TE78070
Chr1	23711253	23711402	+	AT1TE78075
Chr1	23875270	23875670	-	AT1TE78555
Chr1	23879052	23880537	-	AT1TE78575
Chr1	23880923	23881413	-	AT1TE78585
Chr1	23925095	23925649	-	AT1TE78715
Chr1	23926447	23931762	-	AT1TE78720
Chr1	23932027	23932189	-	AT1TE78740
Chr1	23939918	23940948	-	AT1TE78765
Chr1	24027108	24027951	+	AT1TE79030
Chr1	24101341	24101456	-	AT1TE79250
Chr1	24263648	24264885	-	AT1TE79790
Chr1	24350741	24352986	+	AT1TE80035
Chr1	24360687	24360979	-	AT1TE80055
Chr1	24467557	24468241	+	AT1TE80350
Chr1	24484054	24484762	+	AT1TE80410
Chr1	24507415	24508526	+	AT1TE80490
Chr1	24553578	24554047	-	AT1TE80655
Chr1	24577178	24577413	-	AT1TE80725
Chr1	24604958	24605560	+	AT1TE80825
Chr1	24645066	24646116	+	AT1TE80950
Chr1	24704987	24706028	+	AT1TE81150
Chr1	24718477	24719103	+	AT1TE81195
Chr1	24732952	24733719	+	AT1TE81245
Chr1	24741046	24742542	-	AT1TE81275
Chr1	24744926	24745330	+	AT1TE81285
Chr1	24822383	24823214	+	AT1TE81525
Chr1	24822536	24822940	-	AT1TE81535
Chr1	24831579	24832636	+	AT1TE81560
Chr1	24871534	24872092	+	AT1TE81690
Chr1	24893995	24894518	-	AT1TE81785
Chr1	24907485	24908870	-	AT1TE81825
Chr1	24948088	24948353	-	AT1TE81950
Chr1	25056918	25057282	+	AT1TE82280
Chr1	25159043	25163500	+	AT1TE82600
Chr1	25180004	25182025	+	AT1TE82640
Chr1	25247503	25248117	-	AT1TE82845
Chr1	25247590	25247851	+	AT1TE82850
Chr1	25343349	25343969	-	AT1TE83175
Chr1	25357818	25358421	+	AT1TE83220
Chr1	25400479	25401474	-	AT1TE83355
Chr1	25594251	25594966	+	AT1TE83945
Chr1	25639635	25641849	-	AT1TE84070
Chr1	25696501	25698524	+	AT1TE84245
Chr1	25722566	25723569	+	AT1TE84335
Chr1	25729738	25730188	-	AT1TE84365
Chr1	25779500	25780236	+	AT1TE84520
Chr1	25962304	25963306	-	AT1TE85075
Chr1	25975951	25977038	-	AT1TE85105
Chr1	26030839	26036307	-	AT1TE85290
Chr1	26169150	26171479	-	AT1TE85730
Chr1	26306947	26307617	+	AT1TE86175
Chr1	26358799	26360000	+	AT1TE86330
Chr1	26366603	26371673	+	AT1TE86360
Chr1	26510665	26511224	-	AT1TE86795
Chr1	26551492	26552205	+	AT1TE86940
Chr1	26650761	26650921	-	AT1TE87255
Chr1	26699597	26700297	-	AT1TE87385
Chr1	26779008	26781652	-	AT1TE87630
Chr1	26880169	26880722	-	AT1TE87965
Chr1	26880723	26881419	+	AT1TE87970
Chr1	26881420	26881512	-	AT1TE87975
Chr1	27035224	27036301	-	AT1TE88450
Chr1	27117491	27118195	-	AT1TE88730
Chr1	27240714	27241286	+	AT1TE89135
Chr1	27428715	27429293	-	AT1TE89750
Chr1	27859648	27860967	+	AT1TE91165
Chr1	28051402	28051657	+	AT1TE91790
Chr1	28161036	28163376	+	AT1TE92165
Chr1	28188833	28189131	+	AT1TE92240
Chr1	28310717	28311272	-	AT1TE92650
Chr1	28311273	28312504	-	AT1TE92655
Chr1	28397480	28397666	+	AT1TE92900
Chr1	28398201	28399052	-	AT1TE92905
Chr1	28504714	28505737	+	AT1TE93240
Chr1	28522007	28522718	-	AT1TE93300
Chr1	28526861	28527671	+	AT1TE93320
Chr1	28703055	28703305	+	AT1TE93910
Chr1	28749937	28750178	-	AT1TE94070
Chr1	28785405	28786355	-	AT1TE94190
Chr1	28788493	28789862	-	AT1TE94200
Chr1	28827348	28829167	+	AT1TE94305
Chr1	28863786	28865139	-	AT1TE94405
Chr1	28891348	28891935	-	AT1TE94495
Chr1	28912664	28913670	-	AT1TE94570
Chr1	28935708	28936420	+	AT1TE94640
Chr1	28994619	28994720	+	AT1TE94830
Chr1	29078381	29079012	+	AT1TE95100
Chr1	29125354	29125901	+	AT1TE95255
Chr1	29244137	29244718	+	AT1TE95675
Chr1	29319211	29319629	+	AT1TE95910
Chr1	29319630	29320701	-	AT1TE95915
Chr1	29377753	29379561	+	AT1TE96100
Chr1	29468579	29470238	+	AT1TE96405
Chr1	29474555	29479485	+	AT1TE96425
Chr1	29578071	29578609	+	AT1TE96750
Chr1	29611562	29611719	+	AT1TE96850
Chr1	29612248	29612406	+	AT1TE96860
Chr1	29774232	29775138	-	AT1TE97390
Chr1	29840235	29841521	+	AT1TE97605
Chr1	29983277	29984079	+	AT1TE98060
Chr1	29984080	29984291	-	AT1TE98065
Chr1	30250978	30253348	-	AT1TE98910
Chr1	30253651	30255513	-	AT1TE98920
Chr2	10524	13069	-	AT2TE00010
Chr2	31445	42029	+	AT2TE00030
Chr2	42129	49796	-	AT2TE00075
Chr2	70796	71407	+	AT2TE00135
Chr2	72650	72805	-	AT2TE00155
Chr2	138752	139009	-	AT2TE00480
Chr2	152016	152232	+	AT2TE00535
Chr2	179755	180043	+	AT2TE00670
Chr2	204539	204686	-	AT2TE00795
Chr2	215551	216683	+	AT2TE00850
Chr2	240847	241949	+	AT2TE00985
Chr2	243804	249211	-	AT2TE01000
Chr2	254205	254342	+	AT2TE01030
Chr2	254343	255444	-	AT2TE01035
Chr2	266136	266435	-	AT2TE01075
Chr2	275809	275985	-	AT2TE01120
Chr2	276794	277137	-	AT2TE01125
Chr2	292731	293916	+	AT2TE01205
Chr2	303116	303588	+	AT2TE01265
Chr2	305724	306044	+	AT2TE01275
Chr2	314627	315282	-	AT2TE01315
Chr2	323997	324323	+	AT2TE01350
Chr2	368356	368592	+	AT2TE01530
Chr2	374589	376262	-	AT2TE01550
Chr2	376596	377257	-	AT2TE01560
Chr2	379376	379539	-	AT2TE01570
Chr2	384450	385195	-	AT2TE01590
Chr2	400079	400300	+	AT2TE01650
Chr2	421014	421540	+	AT2TE01760
Chr2	422973	423151	+	AT2TE01765
Chr2	440427	440595	-	AT2TE01850
Chr2	444939	445036	+	AT2TE01870
Chr2	499935	503974	+	AT2TE02160
Chr2	532333	537391	-	AT2TE02290
Chr2	542271	544756	+	AT2TE02335
Chr2	560180	560448	-	AT2TE02430
Chr2	566757	582571	+	AT2TE02465
Chr2	582577	582618	-	AT2TE02470
Chr2	582619	583282	+	AT2TE02475
Chr2	626029	626486	-	AT2TE02665
Chr2	631073	631344	+	AT2TE02680
Chr2	636879	637401	-	AT2TE02710
Chr2	639521	640379	+	AT2TE02725
Chr2	685814	687238	+	AT2TE02950
Chr2	686375	687108	+	AT2TE02955
Chr2	707023	710196	+	AT2TE03055
Chr2	713306	713789	-	AT2TE03075
Chr2	721014	722126	+	AT2TE03130
Chr2	736575	737445	-	AT2TE03205
Chr2	754359	754596	+	AT2TE03290
Chr2	755501	755787	+	AT2TE03300
Chr2	762466	762603	-	AT2TE03340
Chr2	794450	795647	+	AT2TE03505
Chr2	808174	808354	+	AT2TE03560
Chr2	808411	809054	+	AT2TE03565
Chr2	825987	826273	+	AT2TE03640
Chr2	840899	841060	+	AT2TE03720
Chr2	871079	873128	-	AT2TE03875
Chr2	904458	904625	+	AT2TE04060
Chr2	909734	914341	+	AT2TE04085
Chr2	914342	915293	+	AT2TE04090
Chr2	919815	920007	-	AT2TE04110
Chr2	926131	929956	-	AT2TE04130
Chr2	932416	932540	-	AT2TE04140
Chr2	932541	933984	+	AT2TE04145
Chr2	933517	933803	-	AT2TE04155
Chr2	979662	979859	-	AT2TE04380
Chr2	979860	980818	-	AT2TE04385
Chr2	990831	991006	+	AT2TE04430
Chr2	993233	993503	+	AT2TE04440
Chr2	1010609	1011039	-	AT2TE04520
Chr2	1011233	1012992	-	AT2TE04525
Chr2	1017219	1017843	+	AT2TE04540
Chr2	1037743	1038911	-	AT2TE04630
Chr2	1048321	1049410	-	AT2TE04675
Chr2	1075558	1076405	-	AT2TE04820
Chr2	1083519	1085478	-	AT2TE04865
Chr2	1086754	1086980	-	AT2TE04885
Chr2	1123884	1124103	-	AT2TE05080
Chr2	1125663	1127612	-	AT2TE05095
Chr2	1160257	1160535	-	AT2TE05245
Chr2	1193940	1194608	+	AT2TE05395
Chr2	1207566	1208618	+	AT2TE05440
Chr2	1229455	1232487	+	AT2TE05540
Chr2	1240985	1243325	+	AT2TE05605
Chr2	1259837	1260401	+	AT2TE05720
Chr2	1260402	1260816	-	AT2TE05725
Chr2	1263843	1264176	-	AT2TE05750
Chr2	1264727	1271840	-	AT2TE05755
Chr2	1280869	1281521	-	AT2TE05800
Chr2	1291616	1293187	+	AT2TE05845
Chr2	1309803	1310540	-	AT2TE05965
Chr2	1312743	1314083	+	AT2TE05980
Chr2	1321647	1325404	+	AT2TE06025
Chr2	1326796	1330532	+	AT2TE06040
Chr2	1333058	1333118	-	AT2TE06055
Chr2	1340883	1341363	-	AT2TE06095
Chr2	1366923	1368666	-	AT2TE06235
Chr2	1368850	1370370	+	AT2TE06245
Chr2	1370788	1371826	-	AT2TE06255
Chr2	1372545	1373218	-	AT2TE06275
Chr2	1380606	1381291	-	AT2TE06330
Chr2	1383515	1384426	-	AT2TE06350
Chr2	1388832	1393901	-	AT2TE06390
Chr2	1393902	1395151	+	AT2TE06395
Chr2	1395260	1399516	+	AT2TE06405
Chr2	1412404	1413298	+	AT2TE06470
Chr2	1413344	1413623	+	AT2TE06480
Chr2	1423165	1425427	+	AT2TE06550
Chr2	1435379	1437967	+	AT2TE06620
Chr2	1458342	1461262	-	AT2TE06750
Chr2	1461263	1461488	+	AT2TE06770
Chr2	1465608	1465773	-	AT2TE06790
Chr2	1466772	1466951	-	AT2TE06795
Chr2	1482183	1482974	+	AT2TE06865
Chr2	1485441	1490713	-	AT2TE06885
Chr2	1505385	1513550	+	AT2TE06955
Chr2	1546015	1546532	+	AT2TE07125
Chr2	1547328	1547621	+	AT2TE07140
Chr2	1552058	1552873	-	AT2TE07155
Chr2	1567247	1567430	-	AT2TE07195
Chr2	1572436	1572659	-	AT2TE07220
Chr2	1580003	1581490	-	AT2TE07280
Chr2	1580203	1581256	+	AT2TE07285
Chr2	1584873	1585622	+	AT2TE07295
Chr2	1587376	1587642	+	AT2TE07300
Chr2	1592951	1593214	+	AT2TE07330
Chr2	1601056	1601379	+	AT2TE07390
Chr2	1602520	1602583	+	AT2TE07395
Chr2	1607837	1609415	-	AT2TE07425
Chr2	1613118	1613707	+	AT2TE07450
Chr2	1613978	1617960	+	AT2TE07460
Chr2	1617961	1618260	-	AT2TE07475
Chr2	1620458	1620833	-	AT2TE07495
Chr2	1620834	1621464	+	AT2TE07500
Chr2	1629433	1629539	+	AT2TE07540
Chr2	1629644	1637481	-	AT2TE07550
Chr2	1663425	1663840	-	AT2TE07705
Chr2	1664709	1665232	+	AT2TE07720
Chr2	1665233	1668533	+	AT2TE07725
Chr2	1669761	1670332	-	AT2TE07735
Chr2	1670444	1672763	+	AT2TE07745
Chr2	1676335	1676512	-	AT2TE07770
Chr2	1678419	1679012	-	AT2TE07775
Chr2	1681392	1682511	-	AT2TE07790
Chr2	1691138	1691343	+	AT2TE07840
Chr2	1701489	1702188	-	AT2TE07880
Chr2	1715794	1716096	+	AT2TE07955
Chr2	1716449	1716890	+	AT2TE07965
Chr2	1716643	1716853	-	AT2TE07970
Chr2	1729996	1731644	+	AT2TE08050
Chr2	1731646	1732119	-	AT2TE08055
Chr2	1734596	1736038	-	AT2TE08070
Chr2	1741426	1757083	+	AT2TE08110
Chr2	1758540	1766569	-	AT2TE08135
Chr2	1774849	1775856	+	AT2TE08175
Chr2	1776389	1776704	-	AT2TE08185
Chr2	1779100	1779402	-	AT2TE08205
Chr2	1779403	1779805	-	AT2TE08210
Chr2	1779806	1779865	+	AT2TE08215
Chr2	1781546	1786791	+	AT2TE08225
Chr2	1788911	1791547	-	AT2TE08255
Chr2	1792237	1792479	-	AT2TE08260
Chr2	1792480	1793634	-	AT2TE08265
Chr2	1821235	1821392	-	AT2TE08330
Chr2	1824683	1827270	-	AT2TE08360
Chr2	1850561	1851208	-	AT2TE08510
Chr2	1850849	1851122	+	AT2TE08515
Chr2	1868912	1869052	+	AT2TE08600
Chr2	1869053	1869894	-	AT2TE08605
Chr2	1879065	1880386	+	AT2TE08645
Chr2	1881945	1882743	-	AT2TE08655
Chr2	1887866	1888061	-	AT2TE08675
Chr2	1889938	1890242	-	AT2TE08690
Chr2	1890243	1890698	+	AT2TE08695
Chr2	1899021	1899521	-	AT2TE08750
Chr2	1902752	1903923	+	AT2TE08765
Chr2	1906835	1912111	-	AT2TE08785
Chr2	1937709	1937869	+	AT2TE08890
Chr2	1941490	1941566	+	AT2TE08920
Chr2	1943073	1943164	+	AT2TE08935
Chr2	1947596	1949041	-	AT2TE08970
Chr2	1962413	1963666	-	AT2TE09065
Chr2	1982792	1983132	+	AT2TE09140
Chr2	1987723	1989017	+	AT2TE09170
Chr2	1990560	1991386	+	AT2TE09190
Chr2	2010683	2011030	-	AT2TE09220
Chr2	2034140	2035218	+	AT2TE09345
Chr2	2035934	2041281	-	AT2TE09360
Chr2	2041436	2041932	-	AT2TE09370
Chr2	2041964	2054217	-	AT2TE09375
Chr2	2057539	2057978	-	AT2TE09385
Chr2	2058045	2059187	-	AT2TE09395
Chr2	2059202	2059642	+	AT2TE09400
Chr2	2065089	2066950	-	AT2TE09430
Chr2	2074041	2075017	+	AT2TE09490
Chr2	2075339	2080607	-	AT2TE09500
Chr2	2085587	2086346	+	AT2TE09540
Chr2	2086354	2086505	-	AT2TE09545
Chr2	2086506	2086979	+	AT2TE09550
Chr2	2121886	2129089	-	AT2TE09685
Chr2	2129182	2130219	-	AT2TE09695
Chr2	2131035	2133043	-	AT2TE09710
Chr2	2134453	2137255	+	AT2TE09735
Chr2	2138397	2139390	+	AT2TE09760
Chr2	2139871	2139930	-	AT2TE09770
Chr2	2140024	2140750	-	AT2TE09785
Chr2	2140751	2141033	-	AT2TE09790
Chr2	2141034	2141111	-	AT2TE09795
Chr2	2141112	2141302	-	AT2TE09800
Chr2	2148929	2149082	+	AT2TE09840
Chr2	2149946	2150864	+	AT2TE09865
Chr2	2161493	2161531	+	AT2TE09930
Chr2	2174243	2174522	-	AT2TE10000
Chr2	2191057	2191575	+	AT2TE10085
Chr2	2191576	2192438	-	AT2TE10090
Chr2	2193621	2195420	-	AT2TE10105
Chr2	2195962	2196827	-	AT2TE10115
Chr2	2197088	2197121	+	AT2TE10125
Chr2	2197122	2198179	-	AT2TE10130
Chr2	2211063	2212136	-	AT2TE10200
Chr2	2217273	2217386	+	AT2TE10225
Chr2	2217434	2218007	+	AT2TE10230
Chr2	2218106	2218470	+	AT2TE10240
Chr2	2218691	2218921	+	AT2TE10245
Chr2	2220286	2221186	-	AT2TE10260
Chr2	2221187	2222415	-	AT2TE10265
Chr2	2225085	2225583	+	AT2TE10275
Chr2	2226025	2226195	+	AT2TE10290
Chr2	2226196	2227022	+	AT2TE10295
Chr2	2232387	2233113	-	AT2TE10330
Chr2	2233114	2233258	+	AT2TE10335
Chr2	2240580	2241230	-	AT2TE10360
Chr2	2246169	2256074	-	AT2TE10385
Chr2	2260686	2261026	-	AT2TE10410
Chr2	2261420	2262466	-	AT2TE10425
Chr2	2274203	2280054	+	AT2TE10495
Chr2	2280055	2282263	+	AT2TE10500
Chr2	2284254	2284530	+	AT2TE10515
Chr2	2284531	2285293	-	AT2TE10520
Chr2	2290149	2291556	+	AT2TE10555
Chr2	2296812	2298015	+	AT2TE10585
Chr2	2297816	2298721	+	AT2TE10595
Chr2	2298980	2299781	+	AT2TE10605
Chr2	2310984	2312454	-	AT2TE10655
Chr2	2318504	2322143	+	AT2TE10690
Chr2	2319959	2320939	+	AT2TE10705
Chr2	2325530	2327252	+	AT2TE10735
Chr2	2330078	2330578	+	AT2TE10750
Chr2	2338864	2341762	-	AT2TE10785
Chr2	2349457	2349693	-	AT2TE10835
Chr2	2373259	2374260	-	AT2TE10940
Chr2	2374270	2378354	+	AT2TE10945
Chr2	2378391	2382180	-	AT2TE10955
Chr2	2399531	2410158	-	AT2TE10980
Chr2	2409710	2409792	-	AT2TE11010
Chr2	2410159	2411238	-	AT2TE11015
Chr2	2416281	2423558	+	AT2TE11040
Chr2	2418614	2423173	+	AT2TE11050
Chr2	2425865	2425984	-	AT2TE11065
Chr2	2428201	2428942	+	AT2TE11075
Chr2	2436994	2442260	-	AT2TE11110
Chr2	2443433	2443913	+	AT2TE11120
Chr2	2446388	2446566	-	AT2TE11135
Chr2	2446761	2447741	-	AT2TE11140
Chr2	2447742	2454177	+	AT2TE11145
Chr2	2454757	2460915	-	AT2TE11165
Chr2	2455714	2457177	-	AT2TE11180
Chr2	2461576	2461725	+	AT2TE11205
Chr2	2461726	2468223	+	AT2TE11210
Chr2	2471485	2472656	-	AT2TE11260
Chr2	2487781	2491971	+	AT2TE11330
Chr2	2494445	2494503	+	AT2TE11345
Chr2	2535983	2536163	-	AT2TE11485
Chr2	2542617	2559353	-	AT2TE11515
Chr2	2590779	2591779	-	AT2TE11635
Chr2	2591839	2592555	+	AT2TE11645
Chr2	2602448	2603916	-	AT2TE11695
Chr2	2606793	2607607	-	AT2TE11715
Chr2	2609186	2610900	-	AT2TE11735
Chr2	2625099	2627990	+	AT2TE11770
Chr2	2649167	2652057	+	AT2TE11820
Chr2	2652343	2652381	+	AT2TE11830
Chr2	2655850	2657963	-	AT2TE11860
Chr2	2666855	2678073	+	AT2TE11900
Chr2	2678105	2681641	-	AT2TE11920
Chr2	2688363	2689571	-	AT2TE11935
Chr2	2696019	2696711	+	AT2TE11970
Chr2	2698715	2699307	-	AT2TE11980
Chr2	2730707	2731078	-	AT2TE12075
Chr2	2739759	2743696	-	AT2TE12115
Chr2	2758904	2759011	-	AT2TE12195
Chr2	2765878	2779424	-	AT2TE12225
Chr2	2815730	2817935	+	AT2TE12375
Chr2	2838795	2841583	+	AT2TE12450
Chr2	2843831	2844755	+	AT2TE12465
Chr2	2844765	2849743	-	AT2TE12470
Chr2	2849744	2852332	+	AT2TE12475
Chr2	2855656	2857328	-	AT2TE12505
Chr2	2871823	2882410	-	AT2TE12555
Chr2	2887384	2887942	-	AT2TE12590
Chr2	2902330	2907117	+	AT2TE12660
Chr2	2911655	2913291	-	AT2TE12700
Chr2	2918991	2919887	-	AT2TE12735
Chr2	2922388	2923829	+	AT2TE12755
Chr2	2923830	2924162	+	AT2TE12760
Chr2	2941107	2945799	-	AT2TE12825
Chr2	2980029	2980789	-	AT2TE12990
Chr2	2985106	2985522	-	AT2TE13015
Chr2	2985784	2987306	+	AT2TE13025
Chr2	3013132	3014478	-	AT2TE13140
Chr2	3014479	3023011	+	AT2TE13145
Chr2	3057287	3057396	-	AT2TE13300
Chr2	3057685	3058062	+	AT2TE13315
Chr2	3058063	3058583	-	AT2TE13320
Chr2	3061229	3074307	+	AT2TE13335
Chr2	3094962	3096558	+	AT2TE13420
Chr2	3098017	3107253	+	AT2TE13440
Chr2	3107315	3112019	-	AT2TE13445
Chr2	3109915	3110725	+	AT2TE13465
Chr2	3183722	3186659	+	AT2TE13755
Chr2	3209191	3211000	-	AT2TE13870
Chr2	3527954	3528142	-	AT2TE15380
Chr2	3528629	3530340	+	AT2TE15385
Chr2	3533346	3539334	+	AT2TE15415
Chr2	3566077	3571742	-	AT2TE15565
Chr2	3573424	3575224	+	AT2TE15590
Chr2	3580465	3582108	+	AT2TE15630
Chr2	3586373	3594041	-	AT2TE15655
Chr2	3600151	3601950	-	AT2TE15675
Chr2	3664823	3664934	-	AT2TE15960
Chr2	3731281	3740503	+	AT2TE16190
Chr2	3749368	3750177	-	AT2TE16225
Chr2	3750178	3766283	-	AT2TE16230
Chr2	3773392	3779884	-	AT2TE16270
Chr2	3785520	3794054	-	AT2TE16310
Chr2	3796608	3796789	+	AT2TE16325
Chr2	3832853	3835797	-	AT2TE16485
Chr2	3832865	3833932	-	AT2TE16490
Chr2	3854066	3854811	-	AT2TE16540
Chr2	3865229	3875676	-	AT2TE16575
Chr2	3875679	3879089	-	AT2TE16580
Chr2	3922475	3925831	+	AT2TE16725
Chr2	3966274	3973249	-	AT2TE16865
Chr2	3981130	3984836	-	AT2TE16910
Chr2	3984908	3985066	-	AT2TE16920
Chr2	3985410	3985993	-	AT2TE16925
Chr2	3986485	4005114	-	AT2TE16930
Chr2	4005636	4007377	+	AT2TE16940
Chr2	4007378	4007516	+	AT2TE16950
Chr2	4007517	4008741	+	AT2TE16955
Chr2	4018206	4019393	-	AT2TE17010
Chr2	4018271	4018761	+	AT2TE17015
Chr2	4027024	4045789	+	AT2TE17095
Chr2	4035772	4044425	+	AT2TE17110
Chr2	4045796	4047602	-	AT2TE17115
Chr2	4050152	4059366	+	AT2TE17145
Chr2	4077882	4079717	-	AT2TE17230
Chr2	4091290	4093895	-	AT2TE17305
Chr2	4101078	4102741	-	AT2TE17335
Chr2	4116033	4120742	+	AT2TE17390
Chr2	4122248	4126434	-	AT2TE17405
Chr2	4126642	4129340	-	AT2TE17420
Chr2	4146665	4148108	+	AT2TE17535
Chr2	4148680	4149237	+	AT2TE17550
Chr2	4195873	4196795	-	AT2TE17715
Chr2	4197160	4211222	-	AT2TE17725
Chr2	4203243	4205065	+	AT2TE17730
Chr2	4214636	4215061	+	AT2TE17775
Chr2	4216584	4217012	-	AT2TE17790
Chr2	4219023	4220768	-	AT2TE17805
Chr2	4301302	4301567	-	AT2TE18040
Chr2	4301568	4301882	-	AT2TE18045
Chr2	4302305	4303175	-	AT2TE18055
Chr2	4305859	4306353	+	AT2TE18080
Chr2	4308877	4309521	+	AT2TE18100
Chr2	4313259	4313650	+	AT2TE18130
Chr2	4314704	4314779	-	AT2TE18135
Chr2	4314780	4315149	-	AT2TE18140
Chr2	4326004	4326583	+	AT2TE18180
Chr2	4340592	4341175	+	AT2TE18255
Chr2	4347961	4348352	+	AT2TE18280
Chr2	4350354	4350506	+	AT2TE18295
Chr2	4398157	4401873	+	AT2TE18435
Chr2	4398318	4400056	-	AT2TE18440
Chr2	4404337	4407935	-	AT2TE18450
Chr2	4407946	4412568	-	AT2TE18455
Chr2	4414834	4415890	+	AT2TE18485
Chr2	4449657	4451537	+	AT2TE18685
Chr2	4452530	4457022	+	AT2TE18695
Chr2	4460099	4470368	+	AT2TE18710
Chr2	4465950	4468547	+	AT2TE18720
Chr2	4471731	4472510	+	AT2TE18735
Chr2	4472569	4473672	-	AT2TE18745
Chr2	4474211	4476280	+	AT2TE18760
Chr2	4476376	4476894	+	AT2TE18775
Chr2	4490651	4500765	-	AT2TE18830
Chr2	4508417	4513686	+	AT2TE18875
Chr2	4525972	4535960	+	AT2TE18920
Chr2	4570281	4583000	-	AT2TE19005
Chr2	4593647	4598857	-	AT2TE19055
Chr2	4598865	4609295	-	AT2TE19070
Chr2	4615800	4617477	+	AT2TE19120
Chr2	4617478	4618126	-	AT2TE19125
Chr2	4678489	4683298	-	AT2TE19445
Chr2	4702801	4706947	+	AT2TE19555
Chr2	4709690	4713536	+	AT2TE19575
Chr2	4729404	4737545	-	AT2TE19615
Chr2	4742127	4742819	-	AT2TE19670
Chr2	4807338	4807961	+	AT2TE19945
Chr2	4832217	4836549	+	AT2TE20045
Chr2	4833804	4834568	+	AT2TE20050
Chr2	4861229	4869425	-	AT2TE20140
Chr2	4873130	4888043	-	AT2TE20160
Chr2	4889269	4890107	+	AT2TE20165
Chr2	4893398	4894625	-	AT2TE20180
Chr2	4938990	4939660	-	AT2TE20275
Chr2	4948691	4959161	+	AT2TE20330
Chr2	4961870	4962551	-	AT2TE20360
Chr2	4965023	4965612	-	AT2TE20370
Chr2	4965991	4966118	-	AT2TE20380
Chr2	4972376	4972927	+	AT2TE20415
Chr2	4973337	4978133	-	AT2TE20420
Chr2	4978469	4990075	+	AT2TE20435
Chr2	4993955	4995953	+	AT2TE20450
Chr2	4997164	4997464	+	AT2TE20475
Chr2	5010069	5010650	-	AT2TE20540
Chr2	5018617	5018703	-	AT2TE20615
Chr2	5040995	5048412	+	AT2TE20735
Chr2	5048413	5048487	+	AT2TE20750
Chr2	5048488	5049699	-	AT2TE20755
Chr2	5053732	5054374	+	AT2TE20770
Chr2	5056449	5056725	+	AT2TE20795
Chr2	5056789	5056994	-	AT2TE20805
Chr2	5057720	5059782	-	AT2TE20810
Chr2	5060429	5062129	-	AT2TE20815
Chr2	5073847	5078418	+	AT2TE20870
Chr2	5079627	5080809	-	AT2TE20875
Chr2	5079915	5080572	+	AT2TE20880
Chr2	5080810	5081390	-	AT2TE20885
Chr2	5081406	5081652	+	AT2TE20890
Chr2	5084964	5090182	+	AT2TE20905
Chr2	5100093	5111544	+	AT2TE20960
Chr2	5111840	5112091	+	AT2TE20970
Chr2	5119428	5120962	-	AT2TE21010
Chr2	5127955	5132346	-	AT2TE21045
Chr2	5140760	5145643	+	AT2TE21065
Chr2	5148283	5153752	+	AT2TE21105
Chr2	5149572	5151199	+	AT2TE21110
Chr2	5160943	5161356	+	AT2TE21145
Chr2	5161733	5163010	-	AT2TE21155
Chr2	5163354	5163525	+	AT2TE21160
Chr2	5187015	5188726	-	AT2TE21280
Chr2	5190752	5213747	-	AT2TE21295
Chr2	5229156	5237978	-	AT2TE21360
Chr2	5245977	5246712	-	AT2TE21385
Chr2	5253785	5258058	+	AT2TE21440
Chr2	5275945	5280409	+	AT2TE21510
Chr2	5277053	5278229	+	AT2TE21515
Chr2	5297231	5306835	-	AT2TE21605
Chr2	5313261	5314936	+	AT2TE21620
Chr2	5331408	5337817	+	AT2TE21705
Chr2	5338033	5346285	-	AT2TE21710
Chr2	5347127	5348175	+	AT2TE21720
Chr2	5365116	5381127	-	AT2TE21760
Chr2	5367815	5377537	-	AT2TE21765
Chr2	5393577	5394399	+	AT2TE21845
Chr2	5394400	5394690	+	AT2TE21850
Chr2	5394710	5399649	+	AT2TE21855
Chr2	5481689	5481821	-	AT2TE22225
Chr2	5491268	5496081	+	AT2TE22245
Chr2	5509344	5511171	-	AT2TE22295
Chr2	5515054	5516134	-	AT2TE22305
Chr2	5516624	5516862	-	AT2TE22310
Chr2	5541699	5542048	+	AT2TE22390
Chr2	5557361	5558208	-	AT2TE22480
Chr2	5560973	5565082	+	AT2TE22495
Chr2	5565096	5573068	+	AT2TE22505
Chr2	5583582	5584814	-	AT2TE22545
Chr2	5588706	5588937	-	AT2TE22565
Chr2	5589103	5590107	-	AT2TE22570
Chr2	5606128	5606390	-	AT2TE22640
Chr2	5607445	5607739	+	AT2TE22655
Chr2	5631379	5636319	-	AT2TE22740
Chr2	5636320	5636336	-	AT2TE22745
Chr2	5647517	5648363	-	AT2TE22805
Chr2	5656854	5657024	-	AT2TE22850
Chr2	5659137	5660083	-	AT2TE22880
Chr2	5670143	5671281	+	AT2TE22910
Chr2	5670440	5671143	+	AT2TE22920
Chr2	5683814	5684118	+	AT2TE22980
Chr2	5709609	5713343	-	AT2TE23120
Chr2	5716186	5717083	+	AT2TE23140
Chr2	5727403	5729656	+	AT2TE23180
Chr2	5729798	5732119	+	AT2TE23185
Chr2	5730678	5730908	+	AT2TE23190
Chr2	5736801	5737912	+	AT2TE23240
Chr2	5739507	5741402	+	AT2TE23255
Chr2	5758623	5761055	-	AT2TE23385
Chr2	5761105	5762740	-	AT2TE23395
Chr2	5774613	5775710	+	AT2TE23480
Chr2	5778902	5780089	+	AT2TE23505
Chr2	5780103	5786739	-	AT2TE23510
Chr2	5786740	5787728	-	AT2TE23515
Chr2	5799771	5800033	-	AT2TE23575
Chr2	5802832	5804028	-	AT2TE23620
Chr2	5804726	5804990	+	AT2TE23635
Chr2	5807652	5807813	-	AT2TE23660
Chr2	5807814	5808800	-	AT2TE23665
Chr2	5808801	5814890	-	AT2TE23670
Chr2	5814899	5815248	+	AT2TE23675
Chr2	5815362	5816878	+	AT2TE23685
Chr2	5817335	5822205	+	AT2TE23705
Chr2	5836183	5837620	+	AT2TE23800
Chr2	5840706	5842706	-	AT2TE23815
Chr2	5842707	5842762	-	AT2TE23820
Chr2	5846256	5851427	-	AT2TE23845
Chr2	5861201	5865906	+	AT2TE23870
Chr2	5865915	5866565	-	AT2TE23875
Chr2	5876621	5882829	-	AT2TE23940
Chr2	5886322	5900126	-	AT2TE23965
Chr2	5900868	5904548	-	AT2TE24035
Chr2	5904641	5905727	+	AT2TE24045
Chr2	5906005	5906209	-	AT2TE24050
Chr2	5917654	5918051	+	AT2TE24110
Chr2	5931952	5932289	-	AT2TE24170
Chr2	5940207	5941108	-	AT2TE24210
Chr2	5941660	5942204	-	AT2TE24220
Chr2	5943523	5943652	-	AT2TE24235
Chr2	5949793	5950639	-	AT2TE24270
Chr2	5960275	5975813	-	AT2TE24335
Chr2	5975826	5976218	-	AT2TE24340
Chr2	5982004	5984954	-	AT2TE24370
Chr2	5984986	5996552	+	AT2TE24385
Chr2	5997521	5998051	+	AT2TE24400
Chr2	6001940	6003836	-	AT2TE24415
Chr2	6003837	6004804	-	AT2TE24420
Chr2	6004805	6004967	-	AT2TE24425
Chr2	6013682	6014631	-	AT2TE24465
Chr2	6027027	6031164	-	AT2TE24525
Chr2	6044027	6044310	-	AT2TE24590
Chr2	6044320	6044346	+	AT2TE24595
Chr2	6044347	6045023	+	AT2TE24600
Chr2	6045024	6045423	+	AT2TE24605
Chr2	6045424	6046666	+	AT2TE24610
Chr2	6054085	6054554	-	AT2TE24655
Chr2	6059588	6070822	-	AT2TE24680
Chr2	6084948	6087762	-	AT2TE24760
Chr2	6099362	6103251	+	AT2TE24820
Chr2	6128815	6130916	+	AT2TE24935
Chr2	6141576	6141929	-	AT2TE24975
Chr2	6148550	6162030	+	AT2TE25020
Chr2	6162959	6163580	+	AT2TE25035
Chr2	6169048	6170917	+	AT2TE25070
Chr2	6179827	6180959	+	AT2TE25110
Chr2	6228480	6229325	+	AT2TE25395
Chr2	6248273	6250339	-	AT2TE25470
Chr2	6251319	6253755	+	AT2TE25490
Chr2	6255657	6256501	+	AT2TE25510
Chr2	6263279	6271099	-	AT2TE25540
Chr2	6271898	6272207	+	AT2TE25555
Chr2	6288182	6288854	-	AT2TE25630
Chr2	6295471	6295564	+	AT2TE25670
Chr2	6327406	6329611	+	AT2TE25830
Chr2	6329641	6344951	-	AT2TE25840
Chr2	6344952	6345045	-	AT2TE25845
Chr2	6390517	6390670	-	AT2TE26070
Chr2	6402436	6402801	+	AT2TE26120
Chr2	6405691	6405977	+	AT2TE26130
Chr2	6415535	6417341	-	AT2TE26190
Chr2	6417606	6418029	+	AT2TE26210
Chr2	6422230	6427295	-	AT2TE26230
Chr2	6433987	6439754	+	AT2TE26275
Chr2	6446778	6450277	+	AT2TE26315
Chr2	6458142	6459905	-	AT2TE26370
Chr2	6459906	6459937	-	AT2TE26375
Chr2	6459947	6465695	-	AT2TE26380
Chr2	6468577	6468705	-	AT2TE26415
Chr2	6468806	6470844	+	AT2TE26425
Chr2	6476070	6478710	+	AT2TE26470
Chr2	6482552	6483170	+	AT2TE26495
Chr2	6483643	6483963	+	AT2TE26505
Chr2	6485328	6485577	+	AT2TE26510
Chr2	6512568	6513788	-	AT2TE26620
Chr2	6514757	6516381	-	AT2TE26635
Chr2	6524256	6533075	-	AT2TE26680
Chr2	6527043	6528197	-	AT2TE26685
Chr2	6549284	6550507	+	AT2TE26780
Chr2	6561472	6562148	+	AT2TE26840
Chr2	6566208	6578013	-	AT2TE26855
Chr2	6592370	6607860	-	AT2TE26910
Chr2	6621211	6626425	-	AT2TE26980
Chr2	6626568	6630300	-	AT2TE26995
Chr2	6629250	6629980	-	AT2TE27010
Chr2	6658932	6659670	-	AT2TE27160
Chr2	6659671	6663104	+	AT2TE27165
Chr2	6680829	6683312	+	AT2TE27275
Chr2	6682174	6683112	+	AT2TE27280
Chr2	6690900	6692436	-	AT2TE27335
Chr2	6700893	6706745	+	AT2TE27390
Chr2	6714864	6716186	-	AT2TE27440
Chr2	6716626	6717298	-	AT2TE27455
Chr2	6728745	6730806	-	AT2TE27490
Chr2	6731441	6731698	-	AT2TE27505
Chr2	6732965	6733217	+	AT2TE27510
Chr2	6739043	6739148	-	AT2TE27535
Chr2	6739149	6740419	+	AT2TE27540
Chr2	6757553	6757672	-	AT2TE27600
Chr2	6765643	6766437	+	AT2TE27640
Chr2	6766438	6772521	-	AT2TE27645
Chr2	6778862	6785573	-	AT2TE27670
Chr2	6790148	6791016	+	AT2TE27690
Chr2	6837289	6843328	+	AT2TE27870
Chr2	6845385	6848332	-	AT2TE27880
Chr2	6846075	6847514	-	CT00004179
Chr2	6867193	6868059	-	AT2TE27965
Chr2	6867549	6867882	+	AT2TE27970
Chr2	6870655	6870788	-	AT2TE27980
Chr2	6870789	6871404	-	AT2TE27985
Chr2	6881261	6884610	+	AT2TE28020
Chr2	6884611	6885154	-	AT2TE28025
Chr2	6886557	6887874	+	AT2TE28035
Chr2	6892215	6893183	+	AT2TE28060
Chr2	6900959	6902038	+	AT2TE28110
Chr2	6909755	6914586	-	AT2TE28160
Chr2	6922449	6922610	+	AT2TE28200
Chr2	6922611	6926139	-	AT2TE28205
Chr2	6935766	6940571	+	AT2TE28260
Chr2	6944415	6944900	+	AT2TE28290
Chr2	6945309	6945717	-	AT2TE28295
Chr2	6953995	6958817	+	AT2TE28325
Chr2	7008407	7019922	+	AT2TE28565
Chr2	7056777	7056994	+	AT2TE28710
Chr2	7066729	7069463	+	AT2TE28755
Chr2	7069464	7070960	+	AT2TE28760
Chr2	7090918	7091066	+	AT2TE28835
Chr2	7093495	7094589	+	AT2TE28850
Chr2	7113239	7120081	+	AT2TE28955
Chr2	7148309	7150197	-	AT2TE29090
Chr2	7153440	7155251	-	AT2TE29105
Chr2	7155511	7156608	-	AT2TE29120
Chr2	7156939	7157167	+	AT2TE29125
Chr2	7161192	7161512	-	AT2TE29150
Chr2	7166978	7169782	-	AT2TE29180
Chr2	7173004	7176725	+	AT2TE29220
Chr2	7176726	7179021	+	AT2TE29225
Chr2	7206513	7207947	-	AT2TE29365
Chr2	7224084	7229124	-	AT2TE29450
Chr2	7232311	7237513	-	AT2TE29460
Chr2	7246549	7247042	-	AT2TE29500
Chr2	7247566	7248142	+	AT2TE29510
Chr2	7289218	7291729	-	AT2TE29725
Chr2	7292884	7295592	+	AT2TE29730
Chr2	7340314	7340993	+	AT2TE29970
Chr2	7347549	7348692	+	AT2TE30005
Chr2	7350212	7351546	+	AT2TE30025
Chr2	7418747	7418892	+	AT2TE30405
Chr2	7418893	7419975	+	AT2TE30410
Chr2	7420749	7421827	-	AT2TE30430
Chr2	7441676	7442657	-	AT2TE30510
Chr2	7496405	7496542	-	AT2TE30780
Chr2	7503713	7504389	-	AT2TE30820
Chr2	7529063	7529548	-	AT2TE30955
Chr2	7535956	7537244	+	AT2TE30980
Chr2	7538562	7538703	-	AT2TE30990
Chr2	7566646	7567748	-	AT2TE31140
Chr2	7581422	7584152	+	AT2TE31215
Chr2	7594765	7595564	-	AT2TE31270
Chr2	7616380	7616686	+	AT2TE31350
Chr2	7749068	7749643	+	AT2TE31990
Chr2	7777249	7782175	+	AT2TE32120
Chr2	7861125	7861659	+	AT2TE32535
Chr2	7889635	7889795	+	AT2TE32655
Chr2	7904254	7904452	+	AT2TE32725
Chr2	7905814	7905959	-	AT2TE32750
Chr2	7906526	7907294	+	AT2TE32755
Chr2	7950351	7951202	+	AT2TE32970
Chr2	7959807	7961561	+	AT2TE33015
Chr2	7976289	7976557	+	AT2TE33100
Chr2	8009347	8009614	-	AT2TE33250
Chr2	8016535	8016799	+	AT2TE33285
Chr2	8016808	8017528	-	AT2TE33290
Chr2	8028046	8029825	-	AT2TE33330
Chr2	8030413	8030752	-	AT2TE33340
Chr2	8045579	8046331	-	AT2TE33405
Chr2	8060961	8062109	-	AT2TE33465
Chr2	8075979	8078202	-	AT2TE33540
Chr2	8086102	8086215	-	AT2TE33570
Chr2	8102690	8102782	+	AT2TE33645
Chr2	8157623	8157719	+	AT2TE33900
Chr2	8172740	8173699	+	AT2TE33970
Chr2	8181303	8181395	-	AT2TE34010
Chr2	8200781	8201687	+	AT2TE34110
Chr2	8201962	8202175	+	AT2TE34120
Chr2	8202938	8203148	-	AT2TE34125
Chr2	8217992	8218161	-	AT2TE34180
Chr2	8233276	8233426	-	AT2TE34260
Chr2	8236263	8237646	+	AT2TE34275
Chr2	8269647	8274939	-	AT2TE34410
Chr2	8302347	8302941	-	AT2TE34525
Chr2	8379698	8381945	-	AT2TE34910
Chr2	8382002	8382472	-	AT2TE34915
Chr2	8420457	8422950	+	AT2TE35115
Chr2	8436775	8437332	+	AT2TE35195
Chr2	8437825	8438225	+	AT2TE35205
Chr2	8449451	8450068	-	AT2TE35260
Chr2	8451163	8452180	-	AT2TE35290
Chr2	8453812	8454824	+	AT2TE35310
Chr2	8537702	8538271	-	AT2TE35720
Chr2	8554836	8556037	-	AT2TE35805
Chr2	8560532	8560625	+	AT2TE35830
Chr2	8560626	8560769	-	AT2TE35835
Chr2	8561844	8567009	-	AT2TE35840
Chr2	8575092	8575771	+	AT2TE35880
Chr2	8578621	8578705	+	AT2TE35895
Chr2	8578706	8579124	+	AT2TE35900
Chr2	8579125	8579204	+	AT2TE35905
Chr2	8641850	8642274	+	AT2TE36200
Chr2	8666941	8667413	-	AT2TE36320
Chr2	8707614	8708149	-	AT2TE36505
Chr2	8765045	8765132	+	AT2TE36790
Chr2	8816056	8820891	-	AT2TE37050
Chr2	8854332	8855262	+	AT2TE37235
Chr2	8883841	8885588	+	AT2TE37380
Chr2	8893463	8895164	-	AT2TE37435
Chr2	8907408	8908078	+	AT2TE37495
Chr2	8916679	8916728	-	AT2TE37560
Chr2	8917299	8917491	-	AT2TE37570
Chr2	8939278	8939479	+	AT2TE37680
Chr2	8956954	8957576	+	AT2TE37765
Chr2	8993390	8993817	+	AT2TE37940
Chr2	9005578	9005954	+	AT2TE38000
Chr2	9021983	9022268	+	AT2TE38080
Chr2	9038477	9039545	+	AT2TE38150
Chr2	9057251	9059623	-	AT2TE38245
Chr2	9077940	9078109	+	AT2TE38350
Chr2	9091139	9092376	+	AT2TE38420
Chr2	9121958	9125818	+	AT2TE38575
Chr2	9161385	9161867	+	AT2TE38760
Chr2	9161868	9161969	-	AT2TE38765
Chr2	9187492	9191655	-	AT2TE38900
Chr2	9191656	9193725	-	AT2TE38905
Chr2	9193726	9195279	-	AT2TE38910
Chr2	9197045	9197225	-	AT2TE38925
Chr2	9225478	9226049	-	AT2TE39070
Chr2	9228631	9229177	-	AT2TE39090
Chr2	9234381	9235005	+	AT2TE39110
Chr2	9261832	9262086	-	AT2TE39250
Chr2	9262087	9262271	+	AT2TE39255
Chr2	9311659	9313019	-	AT2TE39505
Chr2	9313146	9315252	+	AT2TE39520
Chr2	9330501	9330797	+	AT2TE39600
Chr2	9349362	9350577	-	AT2TE39680
Chr2	9349538	9350398	-	AT2TE39685
Chr2	9432663	9433854	+	AT2TE40090
Chr2	9446507	9447387	+	AT2TE40160
Chr2	9447388	9449390	+	AT2TE40165
Chr2	9454493	9455139	-	AT2TE40190
Chr2	9455140	9455234	+	AT2TE40195
Chr2	9455235	9456574	+	AT2TE40200
Chr2	9470623	9470883	-	AT2TE40270
Chr2	9484720	9485436	-	AT2TE40345
Chr2	9485107	9485278	-	AT2TE40350
Chr2	9496052	9497136	+	AT2TE40405
Chr2	9537548	9537878	+	AT2TE40590
Chr2	9584492	9585378	+	AT2TE40835
Chr2	9594598	9594765	-	AT2TE40890
Chr2	9595648	9595828	-	AT2TE40895
Chr2	9611998	9612944	-	AT2TE40975
Chr2	9633548	9635121	+	AT2TE41090
Chr2	9643236	9643560	+	AT2TE41125
Chr2	9644112	9644499	-	AT2TE41130
Chr2	9653805	9654719	+	AT2TE41170
Chr2	9655176	9656263	+	AT2TE41180
Chr2	9656264	9656798	-	AT2TE41185
Chr2	9702866	9703253	-	AT2TE41400
Chr2	9726560	9727378	-	AT2TE41525
Chr2	9736444	9736633	-	AT2TE41565
Chr2	9796485	9798016	+	AT2TE41850
Chr2	9836472	9837264	-	AT2TE42055
Chr2	9859894	9860512	-	AT2TE42170
Chr2	9885234	9885584	+	AT2TE42285
Chr2	9891247	9891387	-	AT2TE42315
Chr2	9891388	9891735	-	AT2TE42320
Chr2	9896684	9896797	-	AT2TE42350
Chr2	9896798	9897276	+	AT2TE42355
Chr2	9897281	9897440	-	AT2TE42360
Chr2	9901441	9902318	+	AT2TE42375
Chr2	9901909	9902196	-	AT2TE42380
Chr2	9922601	9923495	-	AT2TE42460
Chr2	9979043	9979301	-	AT2TE42700
Chr2	9982032	9982482	+	AT2TE42725
Chr2	10001480	10009658	-	AT2TE42810
Chr2	10018073	10020460	+	AT2TE42855
Chr2	10036535	10040268	+	AT2TE42940
Chr2	10070066	10071017	-	AT2TE43100
Chr2	10085509	10093594	-	AT2TE43165
Chr2	10194706	10194957	-	AT2TE43600
Chr2	10198398	10198689	+	AT2TE43610
Chr2	10198690	10199558	-	AT2TE43615
Chr2	10238929	10239533	-	AT2TE43805
Chr2	10240305	10240952	-	AT2TE43810
Chr2	10255017	10255512	+	AT2TE43875
Chr2	10255513	10256096	-	AT2TE43880
Chr2	10306125	10306241	-	AT2TE44115
Chr2	10351573	10352460	+	AT2TE44355
Chr2	10354209	10354627	-	AT2TE44365
Chr2	10359946	10360203	-	AT2TE44395
Chr2	10406356	10407468	-	AT2TE44620
Chr2	10435046	10435189	+	AT2TE44735
Chr2	10436266	10437353	-	AT2TE44750
Chr2	10465714	10465780	+	AT2TE44890
Chr2	10468259	10469079	-	AT2TE44915
Chr2	10470389	10471317	+	AT2TE44930
Chr2	10521475	10521639	+	AT2TE45145
Chr2	10527336	10527879	-	AT2TE45180
Chr2	10557819	10558547	-	AT2TE45315
Chr2	10561999	10562140	+	AT2TE45325
Chr2	10592185	10609120	+	AT2TE45465
Chr2	10621490	10621919	-	AT2TE45510
Chr2	10660781	10661307	-	AT2TE45700
Chr2	10682022	10682597	+	AT2TE45795
Chr2	10682598	10683546	+	AT2TE45800
Chr2	10683547	10683868	+	AT2TE45805
Chr2	10709676	10709839	-	AT2TE45930
Chr2	10796547	10797354	+	AT2TE46360
Chr2	10842007	10842130	+	AT2TE46570
Chr2	10879871	10880247	+	AT2TE46765
Chr2	10931247	10932314	-	AT2TE47025
Chr2	10950317	10952384	+	AT2TE47130
Chr2	10996016	10997012	-	AT2TE47365
Chr2	11066246	11066852	-	AT2TE47710
Chr2	11162561	11162708	+	AT2TE48180
Chr2	11163909	11164086	-	AT2TE48195
Chr2	11183384	11183574	+	AT2TE48300
Chr2	11266045	11267285	-	AT2TE48710
Chr2	11285067	11287457	-	AT2TE48795
Chr2	11308485	11309168	-	AT2TE48900
Chr2	11345472	11346534	-	AT2TE49070
Chr2	11359968	11360206	+	AT2TE49135
Chr2	11397208	11400204	-	AT2TE49335
Chr2	11397762	11398385	+	AT2TE49340
Chr2	11508159	11508795	-	AT2TE49890
Chr2	11555402	11556304	-	AT2TE50120
Chr2	11597229	11598019	+	AT2TE50335
Chr2	11643111	11643280	+	AT2TE50565
Chr2	11643281	11644011	+	AT2TE50570
Chr2	11769516	11770995	+	AT2TE51170
Chr2	11786647	11786949	+	AT2TE51240
Chr2	11786975	11787295	-	AT2TE51245
Chr2	11867186	11868276	-	AT2TE51630
Chr2	11908868	11909851	-	AT2TE51815
Chr2	11920716	11921191	-	AT2TE51870
Chr2	11948943	11949404	+	AT2TE52005
Chr2	11982481	11983952	-	AT2TE52165
Chr2	12091953	12094487	+	AT2TE52670
Chr2	12143688	12144801	+	AT2TE52900
Chr2	12413695	12413986	-	AT2TE54185
Chr2	12449213	12454227	-	AT2TE54360
Chr2	12554586	12556266	-	AT2TE54845
Chr2	12708739	12709220	+	AT2TE55565
Chr2	12725304	12725574	-	AT2TE55625
Chr2	12738687	12740291	-	AT2TE55690
Chr2	12800222	12803322	+	AT2TE55980
[truncated: 2,977 more rows]
