# Supplementary material for: DNA methylation dynamics during early plant life
Source: Genome Biol. 2017 Sep 25;18:179. doi: 10.1186/s13059-017-1313-0 (PMC5611644; doi:10.1186/s13059-017-1313-0)
Supplement: Supplementary file 8 — DMRs detected between fie and WT mature embryos. DNA hyper- and hypomethylated regions in the comparison between fie and WT mature embryos for genes and TEs and each context are given, indicating Start and Stop of the region and its association with an annotation unit (TAIR10). (XLSX 934 kb) [file 13059_2017_1313_MOESM8_ESM.xlsx]

## Sheet: CG_hyper
DOMAIN	CHROMOSOME	START_DOMAIN	STOP_DOMAIN	EL_TYPE	ELT_NAME	ELT_stop	ELT_start	ELT_strand	ANNOTATION	DISTANCE
Chr1:10006901..10007000	Chr1	10006901	10007000	gene	AT1G28460	10006230	10006778	+	AGAMOUS-like 59	123
Chr1:10088901..10089000	Chr1	10088901	10089000	gene	AT1G28710	10086600	10089772	-	Nucleotide-diphospho-sugar transferase family protein	*
Chr1:10089401..10089500	Chr1	10089401	10089500	gene	AT1G28710	10086600	10089772	-	Nucleotide-diphospho-sugar transferase family protein	*
Chr1:10089401..10089500	Chr1	10089401	10089500	gene	AT1G28720	10089437	10089508	+	no description	63
Chr1:10092901..10093000	Chr1	10092901	10093000	gene	AT1G28780	10092801	10092872	+	no description	29
Chr1:10101801..10101900	Chr1	10101801	10101900	gene	AT1G28920	10101993	10102064	+	no description	93
Chr1:10101801..10101900	Chr1	10101801	10101900	gene	AT1G28910	10101600	10101671	+	no description	130
Chr1:1016301..1016400	Chr1	1016301	1016400	gene	AT1G03960	1013715	1017929	+	Calcium-binding EF hand family protein	*
Chr1:10175101..10175200	Chr1	10175101	10175200	gene	AT1G29120	10174187	10178521	+	Hydrolase-like protein family	*
Chr1:10257301..10257400	Chr1	10257301	10257400	gene	AT1G29320	10255321	10258343	+	Transducin/WD40 repeat-like superfamily protein	*
Chr1:10290501..10290600	Chr1	10290501	10290600	gene	AT1G29400	10290040	10294630	-	MEI2-like protein 5	*
Chr1:10311001..10311100	Chr1	10311001	10311100	gene	AT1G29470	10310245	10314048	-	S-adenosyl-L-methionine-dependent methyltransferases superfamily protein	*
Chr1:10318601..10318700	Chr1	10318601	10318700	gene	AT1G29480	10317936	10318711	+	no description	*
Chr1:10330001..10330100	Chr1	10330001	10330100	NO_DATA
Chr1:10425001..10425100	Chr1	10425001	10425100	gene	AT1G29770	10424576	10425801	+	Haloacid dehalogenase-like hydrolase (HAD) superfamily protein	*
Chr1:10433701..10433800	Chr1	10433701	10433800	gene	AT1G29800	10432601	10435441	+	RING/FYVE/PHD-type zinc finger family protein	*
Chr1:10469801..10469900	Chr1	10469801	10469900	gene	AT1G29900	10468054	10472211	+	carbamoyl phosphate synthetase B	*
Chr1:1047001..1047100	Chr1	1047001	1047100	gene	AT1G04050	1045598	1049297	-	homolog of SU(var)3-9 1	*
Chr1:10493701..10493800	Chr1	10493701	10493800	gene	AT1G29950	10491698	10494598	+	basic helix-loop-helix (bHLH) DNA-binding superfamily protein	*
Chr1:10493701..10493800	Chr1	10493701	10493800	gene	AT1G29951	10491975	10494598	+	conserved peptide upstream open reading frame 35	*
Chr1:10493701..10493800	Chr1	10493701	10493800	gene	AT1G29952	10491975	10494598	+	conserved peptide upstream open reading frame 34	*
Chr1:10720201..10720300	Chr1	10720201	10720300	gene	AT1G30370	10719169	10720758	-	alpha/beta-Hydrolases superfamily protein	*
Chr1:10735001..10735200	Chr1	10735001	10735200	gene	AT1G30400	10727638	10738055	+	multidrug resistance-associated protein 1	*
Chr1:10740401..10740500	Chr1	10740401	10740500	gene	AT1G30410	10738805	10747323	+	multidrug resistance-associated protein 13	*
Chr1:10754101..10754200	Chr1	10754101	10754200	gene	AT1G30420	10748816	10756316	+	multidrug resistance-associated protein 12	*
Chr1:1076101..1076200	Chr1	1076101	1076200	gene	AT1G04140	1075543	1080630	-	Transducin family protein / WD-40 repeat family protein	*
Chr1:10781401..10781500	Chr1	10781401	10781500	gene	AT1G30470	10779171	10786697	+	SIT4 phosphatase-associated family protein	*
Chr1:10825401..10825500	Chr1	10825401	10825500	gene	AT1G30560	10824761	10826293	+	Major facilitator superfamily protein	*
Chr1:10833601..10833700	Chr1	10833601	10833700	gene	AT1G30580	10831673	10835538	-	GTP binding	*
Chr1:10945201..10945300	Chr1	10945201	10945300	gene	AT1G30820	10944913	10949458	-	CTP synthase family protein	*
Chr1:11038301..11038400	Chr1	11038301	11038400	gene	AT1G30960	11037612	11040033	-	GTP-binding family protein	*
Chr1:11066901..11067000	Chr1	11066901	11067000	QTE	QTE_CT00013366_ATREP15	11067140	11067658	-	AT1TE35725	140
Chr1:11066901..11067000	Chr1	11066901	11067000	QTE	QTE_CT00001951_ATLINEIII	11064456	11067139	-	AT1TE35720	*
Chr1:11141801..11141900	Chr1	11141801	11141900	gene	AT1G31175	11140549	11142630	+	no description	*
Chr1:11155201..11155600	Chr1	11155201	11155600	QTE	QTE_CT00001554_HELITRONY1C	11153317	11156607	-	AT1TE36060	*
Chr1:11159301..11159400	Chr1	11159301	11159400	gene	AT1G31230	11158618	11163274	-	aspartate kinase-homoserine dehydrogenase i	*
Chr1:1116901..1117000	Chr1	1116901	1117000	gene	AT1G04210	1114405	1119739	+	Leucine-rich repeat protein kinase family protein	*
Chr1:11218701..11218800	Chr1	11218701	11218800	gene	AT1G31340	11217845	11219458	-	related to ubiquitin 1	*
Chr1:11248201..11248300	Chr1	11248201	11248300	gene	AT1G31410	11246914	11249359	-	putrescine-binding periplasmic protein-related	*
Chr1:11253101..11253200	Chr1	11253101	11253200	gene	AT1G31420	11249600	11253915	+	Leucine-rich repeat protein kinase family protein	*
Chr1:11276901..11277000	Chr1	11276901	11277000	NO_DATA
Chr1:11317201..11317300	Chr1	11317201	11317300	gene	AT1G31620	11316941	11317894	+	no description	*
Chr1:11331601..11331700	Chr1	11331601	11331700	gene	AT1G31660	11330956	11333540	-	no description	*
Chr1:11399401..11399500	Chr1	11399401	11399500	gene	AT1G31810	11399607	11406259	-	Formin Homology 14	107
Chr1:11399401..11399500	Chr1	11399401	11399500	gene	AT1G31800	11396402	11399714	+	cytochrome P450, family 97, subfamily A, polypeptide 3	*
Chr1:11426501..11426600	Chr1	11426501	11426600	gene	AT1G31840	11423906	11426714	+	Tetratricopeptide repeat (TPR)-like superfamily protein	*
Chr1:11432001..11432100	Chr1	11432001	11432100	gene	AT1G31850	11430222	11433699	+	S-adenosyl-L-methionine-dependent methyltransferases superfamily protein	*
Chr1:11434401..11434500	Chr1	11434401	11434500	gene	AT1G31860	11434108	11436607	-	histidine biosynthesis bifunctional protein (HISIE)	*
Chr1:1150801..1150900	Chr1	1150801	1150900	gene	AT1G04300	1148597	1154652	-	TRAF-like superfamily protein	*
Chr1:11530001..11530100	Chr1	11530001	11530100	gene	AT1G32050	11528445	11531281	+	SCAMP family protein	*
Chr1:11748401..11748500	Chr1	11748401	11748500	gene	AT1G32490	11742054	11749788	-	RNA helicase family protein	*
Chr1:11852301..11852400	Chr1	11852301	11852400	gene	AT1G32750	11846247	11856765	-	HAC13 protein (HAC13)	*
Chr1:1187201..1187300	Chr1	1187201	1187300	gene	AT1G04400	1185550	1188517	-	cryptochrome 2	*
Chr1:11921501..11921600	Chr1	11921501	11921600	gene	AT1G32900	11920390	11923766	-	UDP-Glycosyltransferase superfamily protein	*
Chr1:11935301..11935400	Chr1	11935301	11935400	NO_DATA
Chr1:12076201..12076300	Chr1	12076201	12076300	gene	AT1G33290	12074099	12076104	+	P-loop containing nucleoside triphosphate hydrolases superfamily protein	97
Chr1:12094101..12094200	Chr1	12094101	12094200	gene	AT1G33360	12091877	12096025	+	ATP-dependent Clp protease	*
Chr1:12125801..12125900	Chr1	12125801	12125900	gene	AT1G33415	12118992	12126593	+	no description	*
Chr1:12125801..12125900	Chr1	12125801	12125900	gene	AT1G33430	12124237	12126481	-	Galactosyltransferase family protein	*
Chr1:12195701..12195800	Chr1	12195701	12195800	gene	AT1G33640	12195722	12195970	-	no description	78
Chr1:12211101..12211200	Chr1	12211101	12211200	gene	AT1G33700	12208308	12214182	-	Beta-glucosidase, GBA2 type family protein	*
Chr1:12312401..12312500	Chr1	12312401	12312500	gene	AT1G33900	12311518	12313518	-	P-loop containing nucleoside triphosphate hydrolases superfamily protein	*
Chr1:12347701..12347800	Chr1	12347701	12347800	gene	AT1G33960	12346232	12348513	+	P-loop containing nucleoside triphosphate hydrolases superfamily protein	*
Chr1:12460001..12460100	Chr1	12460001	12460100	gene	AT1G34210	12458670	12462905	+	somatic embryogenesis receptor-like kinase 2	*
Chr1:12496101..12496200	Chr1	12496101	12496200	NO_DATA
Chr1:12521201..12521300	Chr1	12521201	12521300	gene	AT1G34320	12520179	12524370	+	Protein of unknown function (DUF668)	*
Chr1:12521801..12521900	Chr1	12521801	12521900	gene	AT1G34320	12520179	12524370	+	Protein of unknown function (DUF668)	*
Chr1:12540201..12540300	Chr1	12540201	12540300	gene	AT1G34355	12536497	12541891	+	forkhead-associated (FHA) domain-containing protein	*
Chr1:12588601..12588700	Chr1	12588601	12588700	gene	AT1G34430	12587752	12590192	-	2-oxoacid dehydrogenases acyltransferase family protein	*
Chr1:12601901..12602000	Chr1	12601901	12602000	QTE	QTE_CT00015605_HELITRON3	12601415	12601836	+	AT1TE41070	65
Chr1:12601901..12602000	Chr1	12601901	12602000	QTE	QTE_CT00024029_ATHATN10	12601906	12602071	+	AT1TE41075	94
Chr1:1263201..1263300	Chr1	1263201	1263300	gene	AT1G04600	1262123	1272376	+	myosin XI A	*
Chr1:1269901..1270000	Chr1	1269901	1270000	gene	AT1G04600	1262123	1272376	+	myosin XI A	*
Chr1:12743301..12743400	Chr1	12743301	12743400	QTE	QTE_CT00015682_ATREP3	12742984	12743403	+	AT1TE41545	*
Chr1:12758201..12758300	Chr1	12758201	12758300	QTE	QTE_CT00000667_ATCOPIA93	12755060	12760395	+	AT1TE41580	*
Chr1:12842901..12843100	Chr1	12842901	12843100	QTE	QTE_CT00001407_ATCOPIA36	12842158	12845721	+	AT1TE41800	*
Chr1:13094401..13094500	Chr1	13094401	13094500	gene	AT1G35530	13089869	13097078	+	DEAD/DEAH box RNA helicase family protein	*
Chr1:13106701..13106800	Chr1	13106701	13106800	NO_DATA
Chr1:13119701..13119800	Chr1	13119701	13119800	QTE	QTE_CT00007691_ATLINEIII	13119393	13120283	-	AT1TE42850	*
Chr1:13130501..13130600	Chr1	13130501	13130600	NO_DATA
Chr1:1319901..1320000	Chr1	1319901	1320000	gene	AT1G04700	1316254	1320919	+	PB1 domain-containing protein tyrosine kinase	*
Chr1:1332101..1332200	Chr1	1332101	1332200	gene	AT1G04750	1331466	1333567	-	vesicle-associated membrane protein 721	*
Chr1:13356101..13356200	Chr1	13356101	13356200	QTE	QTE_CT00004936_ATREP13	13355891	13357161	+	AT1TE43690	*
Chr1:13448601..13448700	Chr1	13448601	13448700	QTE	QTE_CT00000232_ATCOPIA43	13439444	13448530	+	AT1TE43975	71
Chr1:13469401..13469500	Chr1	13469401	13469500	gene	AT1G36070	13466911	13470936	-	Transducin/WD40 repeat-like superfamily protein	*
Chr1:1347101..1347200	Chr1	1347101	1347200	gene	AT1G04790	1345036	1348451	+	RING/U-box superfamily protein	*
Chr1:13473401..13473500	Chr1	13473401	13473500	QTE	QTE_CT00008549_HELITRONY1C	13473688	13474500	-	AT1TE44085	188
Chr1:13473401..13473500	Chr1	13473401	13473500	QTE	QTE_CT00022463_ATENSPM3	13473487	13473687	-	AT1TE44080	13
Chr1:13477701..13477800	Chr1	13477701	13477800	QTE	QTE_CT00003762_HELITRONY1D	13476002	13477572	-	AT1TE44100	129
Chr1:13539401..13539500	Chr1	13539401	13539500	gene	AT1G36160	13533411	13544009	+	acetyl-CoA carboxylase 1	*
Chr1:1369601..1369700	Chr1	1369601	1369700	gene	AT1G04860	1369054	1373101	-	ubiquitin-specific protease 2	*
Chr1:13699401..13699500	Chr1	13699401	13699500	QTE	QTE_CT00007386_ARNOLDY2	13699680	13700601	-	AT1TE44855	180
Chr1:13699401..13699500	Chr1	13699401	13699500	QTE	QTE_CT00024334_ATREP4	13699519	13699678	+	AT1TE44850	19
Chr1:1385701..1385800	Chr1	1385701	1385800	gene	AT1G04900	1383841	1387895	+	Protein of unknown function (DUF185)	*
Chr1:13938001..13938100	Chr1	13938001	13938100	QTE	QTE_CT00011350_ATHILA4C	13937238	13937843	+	AT1TE45775	158
Chr1:13938001..13938100	Chr1	13938001	13938100	QTE	QTE_CT00003193_ATHILA4A	13937844	13939631	+	AT1TE45780	*
Chr1:14076001..14076100	Chr1	14076001	14076100	QTE	QTE_CT00007409_ATHAT1	14075464	14076385	+	AT1TE46245	*
Chr1:1484901..1485000	Chr1	1484901	1485000	gene	AT1G05150	1484067	1486960	-	Calcium-binding tetratricopeptide family protein	*
Chr1:1485601..1485700	Chr1	1485601	1485700	gene	AT1G05150	1484067	1486960	-	Calcium-binding tetratricopeptide family protein	*
Chr1:1506801..1506900	Chr1	1506801	1506900	gene	AT1G05200	1504960	1509152	+	glutamate receptor 3.4	*
Chr1:1507401..1507500	Chr1	1507401	1507500	gene	AT1G05200	1504960	1509152	+	glutamate receptor 3.4	*
Chr1:1508001..1508100	Chr1	1508001	1508100	gene	AT1G05200	1504960	1509152	+	glutamate receptor 3.4	*
Chr1:1555501..1555600	Chr1	1555501	1555600	gene	AT1G05320	1553603	1557733	+	no description	*
Chr1:15752301..15752400	Chr1	15752301	15752400	QTE	QTE_CT00000638_ATHILA4A	15750264	15755704	+	AT1TE51850	*
Chr1:1578101..1578200	Chr1	1578101	1578200	gene	AT1G05380	1576863	1582614	+	Acyl-CoA N-acyltransferase with RING/FYVE/PHD-type zinc finger protein	*
Chr1:1580001..1580100	Chr1	1580001	1580100	gene	AT1G05380	1576863	1582614	+	Acyl-CoA N-acyltransferase with RING/FYVE/PHD-type zinc finger protein	*
Chr1:16154601..16154700	Chr1	16154601	16154700	gene	AT1G43010	16153609	16154468	+	Pentatricopeptide repeat (PPR) superfamily protein	133
Chr1:16227801..16227900	Chr1	16227801	16227900	NO_DATA
Chr1:16275701..16275800	Chr1	16275701	16275800	gene	AT1G43190	16275108	16278624	-	polypyrimidine tract-binding protein 3	*
Chr1:1631401..1631500	Chr1	1631401	1631500	gene	AT1G05520	1630900	1635711	-	Sec23/Sec24 protein transport family protein	*
Chr1:16398101..16398400	Chr1	16398101	16398400	gene	AT1G43560	16398099	16399878	-	thioredoxin Y2	*
Chr1:164701..164800	Chr1	164701	164800	gene	AT1G01448	163419	166239	+	no description	*
Chr1:164701..164800	Chr1	164701	164800	gene	AT1G01450	164105	165517	-	Protein kinase superfamily protein	*
Chr1:16470101..16470200	Chr1	16470101	16470200	gene	AT1G43670	16468044	16470500	+	Inositol monophosphatase family protein	*
Chr1:16485701..16485800	Chr1	16485701	16485800	gene	AT1G43700	16484231	16486241	+	VIRE2-interacting protein 1	*
Chr1:16487301..16487400	Chr1	16487301	16487400	gene	AT1G43710	16486320	16488384	-	Pyridoxal phosphate (PLP)-dependent transferases superfamily protein	*
Chr1:1651101..1651400	Chr1	1651101	1651400	gene	AT1G05570	1647706	1659437	-	callose synthase 1	*
Chr1:1651901..1652000	Chr1	1651901	1652000	gene	AT1G05570	1647706	1659437	-	callose synthase 1	*
Chr1:16562501..16562600	Chr1	16562501	16562600	NO_DATA
Chr1:16655601..16655700	Chr1	16655601	16655700	gene	AT1G43910	16655884	16657658	-	P-loop containing nucleoside triphosphate hydrolases superfamily protein	184
Chr1:16655601..16655700	Chr1	16655601	16655700	gene	AT1G43900	16654030	16655928	+	Protein phosphatase 2C family protein	*
Chr1:1670401..1670500	Chr1	1670401	1670500	gene	AT1G05590	1669350	1671876	+	beta-hexosaminidase 2	*
Chr1:16782901..16783000	Chr1	16782901	16783000	gene	AT1G44120	16780610	16787414	+	Armadillo/beta-catenin-like repeat	*
Chr1:16782901..16783000	Chr1	16782901	16783000	gene	AT1G44125	16780606	16786764	-	no description	*
Chr1:16785501..16785600	Chr1	16785501	16785600	gene	AT1G44120	16780610	16787414	+	Armadillo/beta-catenin-like repeat	*
Chr1:16785501..16785600	Chr1	16785501	16785600	gene	AT1G44125	16780606	16786764	-	no description	*
Chr1:16856101..16856200	Chr1	16856101	16856200	QTE	QTE_CT00000942_ATCOPIA4	16853329	16858040	-	AT1TE55795	*
Chr1:1686201..1686300	Chr1	1686201	1686300	gene	AT1G05630	1682318	1687363	+	Endonuclease/exonuclease/phosphatase family protein	*
Chr1:16894801..16894900	Chr1	16894801	16894900	gene	AT1G44750	16892639	16895465	+	purine permease 11	*
Chr1:16910901..16911000	Chr1	16910901	16911000	gene	AT1G44780	16909708	16912270	+	no description	*
Chr1:16942001..16942100	Chr1	16942001	16942100	gene	AT1G44835	16939797	16942524	+	YbaK/aminoacyl-tRNA synthetase-associated domain	*
Chr1:16972901..16973000	Chr1	16972901	16973000	gene	AT1G44900	16970214	16974641	+	minichromosome maintenance (MCM2/3/5) family protein	*
Chr1:17060601..17060700	Chr1	17060601	17060700	QTE	QTE_CT00006994_ATREP10D	17060057	17061024	-	AT1TE56450	*
Chr1:17078101..17078200	Chr1	17078101	17078200	gene	AT1G45150	17077448	17082503	-	no description	*
Chr1:17084801..17084900	Chr1	17084801	17084900	gene	AT1G45160	17083546	17090545	-	Protein kinase superfamily protein	*
Chr1:17099501..17099600	Chr1	17099501	17099600	gene	AT1G45180	17098491	17101896	+	RING/U-box superfamily protein	*
Chr1:17114301..17114400	Chr1	17114301	17114400	QTE	QTE_CT00001807_ATREP11	17112446	17115304	-	AT1TE56640	*
Chr1:17148901..17149000	Chr1	17148901	17149000	gene	AT1G45231	17147837	17151194	-	S-adenosyl-L-methionine-dependent methyltransferases superfamily protein	*
Chr1:17158501..17158600	Chr1	17158501	17158600	gene	AT1G45229	17154921	17159397	-	no description	*
Chr1:17158501..17158600	Chr1	17158501	17158600	gene	AT1G45238	17158531	17158602	+	no description	69
Chr1:17159001..17159100	Chr1	17159001	17159100	gene	AT1G45229	17154921	17159397	-	no description	*
Chr1:17159001..17159100	Chr1	17159001	17159100	gene	AT1G45240	17158979	17159050	+	no description	49
Chr1:17169801..17169900	Chr1	17169801	17169900	gene	AT1G45230	17169537	17171472	-	Protein of unknown function (DUF3223)	*
Chr1:17353201..17353300	Chr1	17353201	17353300	gene	AT1G47330	17351050	17353875	+	CBS domain-containing protein with a domain of unknown function (DUF21)	*
Chr1:17414001..17414100	Chr1	17414001	17414100	QTE	QTE_CT00018935_ATLINEIII	17413907	17414210	+	AT1TE57705	*
Chr1:17418801..17418900	Chr1	17418801	17418900	gene	AT1G47480	17417579	17419432	+	alpha/beta-Hydrolases superfamily protein	*
Chr1:17460801..17460900	Chr1	17460801	17460900	gene	AT1G47550	17457122	17464386	+	exocyst complex component sec3A	*
Chr1:17461901..17462000	Chr1	17461901	17462000	gene	AT1G47550	17457122	17464386	+	exocyst complex component sec3A	*
Chr1:17470101..17470200	Chr1	17470101	17470200	gene	AT1G47560	17466751	17473294	+	exocyst complex component sec3B	*
Chr1:17637101..17637200	Chr1	17637101	17637200	gene	AT1G47870	17634757	17637772	+	winged-helix DNA-binding transcription factor family protein	*
Chr1:17706901..17707000	Chr1	17706901	17707000	QTE	QTE_CT00004081_ATREP15	17706491	17707964	+	AT1TE58805	*
Chr1:17754301..17754400	Chr1	17754301	17754400	gene	AT1G48090	17732010	17758444	-	calcium-dependent lipid-binding family protein	*
Chr1:17771301..17771500	Chr1	17771301	17771500	gene	AT1G48110	17769938	17773493	-	evolutionarily conserved C-terminal region 7	*
Chr1:17772001..17772100	Chr1	17772001	17772100	gene	AT1G48110	17769938	17773493	-	evolutionarily conserved C-terminal region 7	*
Chr1:1781001..1781100	Chr1	1781001	1781100	gene	AT1G05890	1779256	1784529	+	RING/U-box superfamily protein	*
Chr1:1782401..1782500	Chr1	1782401	1782500	gene	AT1G05890	1779256	1784529	+	RING/U-box superfamily protein	*
Chr1:17829201..17829300	Chr1	17829201	17829300	gene	AT1G48270	17827953	17830420	-	G-protein-coupled receptor 1	*
Chr1:17831101..17831300	Chr1	17831101	17831300	QTE	QTE_CT00015447_TSCL	17831152	17831580	+	AT1TE59195	148
Chr1:17887201..17887300	Chr1	17887201	17887300	gene	AT1G48410	17885633	17892596	-	Stabilizer of iron transporter SufD / Polynucleotidyl transferase	*
Chr1:1792301..1792400	Chr1	1792301	1792400	gene	AT1G05910	1790224	1796647	+	cell division cycle protein 48-related / CDC48-related	*
Chr1:17948201..17948300	Chr1	17948201	17948300	gene	AT1G48540	17945376	17950521	+	Outer arm dynein light chain 1 protein	*
Chr1:17990701..17990800	Chr1	17990701	17990800	gene	AT1G48650	17989398	17995326	-	DEA(D/H)-box RNA helicase family protein	*
Chr1:18042201..18042300	Chr1	18042201	18042300	gene	AT1G48780	18041989	18042744	+	no description	*
Chr1:18154401..18154500	Chr1	18154401	18154500	QTE	QTE_CT00000234_ATENSPM9	18154505	18163494	+	AT1TE60180	5
Chr1:18262001..18262100	Chr1	18262001	18262100	gene	AT1G49340	18252355	18264462	+	Phosphatidylinositol 3- and 4-kinase family protein	*
Chr1:18262401..18262700	Chr1	18262401	18262700	gene	AT1G49340	18252355	18264462	+	Phosphatidylinositol 3- and 4-kinase family protein	*
Chr1:18334201..18334300	Chr1	18334201	18334300	gene	AT1G49540	18333623	18337520	-	elongator protein 2	*
Chr1:18336301..18336400	Chr1	18336301	18336400	gene	AT1G49540	18333623	18337520	-	elongator protein 2	*
Chr1:18370501..18370600	Chr1	18370501	18370600	gene	AT1G49630	18367593	18375381	-	presequence protease 2	*
Chr1:18371701..18371800	Chr1	18371701	18371800	gene	AT1G49630	18367593	18375381	-	presequence protease 2	*
Chr1:18372401..18372500	Chr1	18372401	18372500	gene	AT1G49630	18367593	18375381	-	presequence protease 2	*
Chr1:18465401..18465500	Chr1	18465401	18465500	gene	AT1G49880	18464017	18466077	+	Erv1/Alr family protein	*
Chr1:18471201..18471300	Chr1	18471201	18471300	gene	AT1G49890	18470075	18473823	+	Family of unknown function (DUF566)	*
Chr1:18479501..18479600	Chr1	18479501	18479600	gene	AT1G49910	18479025	18481475	+	Transducin/WD40 repeat-like superfamily protein	*
Chr1:18480201..18480300	Chr1	18480201	18480300	gene	AT1G49910	18479025	18481475	+	Transducin/WD40 repeat-like superfamily protein	*
Chr1:18490901..18491000	Chr1	18490901	18491000	gene	AT1G49940	18488360	18491179	-	no description	*
Chr1:18516201..18516300	Chr1	18516201	18516300	gene	AT1G50000	18515059	18517249	-	methyltransferases	*
Chr1:18520201..18520300	Chr1	18520201	18520300	gene	AT1G50020	18519946	18521695	-	no description	*
Chr1:18524901..18525000	Chr1	18524901	18525000	gene	AT1G50030	18522441	18539995	-	target of rapamycin	*
Chr1:18525401..18525500	Chr1	18525401	18525500	gene	AT1G50030	18522441	18539995	-	target of rapamycin	*
Chr1:18532001..18532100	Chr1	18532001	18532100	gene	AT1G50030	18522441	18539995	-	target of rapamycin	*
Chr1:18586801..18586900	Chr1	18586801	18586900	gene	AT1G50180	18584235	18587136	+	NB-ARC domain-containing disease resistance protein	*
Chr1:18611501..18611600	Chr1	18611501	18611600	gene	AT1G50240	18607047	18614162	+	Protein kinase family protein with ARM repeat domain	*
Chr1:18619801..18619900	Chr1	18619801	18619900	gene	AT1G50260	18617593	18621739	-	N-terminal-transmembrane-C2 domain type 5.1	*
Chr1:18653201..18653300	Chr1	18653201	18653300	gene	AT1G50360	18649747	18657376	+	P-loop containing nucleoside triphosphate hydrolases superfamily protein	*
Chr1:18689101..18689200	Chr1	18689101	18689200	gene	AT1G50450	18687785	18690371	-	Saccharopine dehydrogenase	*
Chr1:18696501..18696600	Chr1	18696501	18696600	gene	AT1G50460	18693684	18697659	+	hexokinase-like 1	*
Chr1:18786801..18786900	Chr1	18786801	18786900	gene	AT1G50710	18784509	18787802	-	no description	*
Chr1:18810601..18810700	Chr1	18810601	18810700	gene	AT1G50750	18809184	18812290	-	Plant mobile domain protein family	*
Chr1:18830801..18830900	Chr1	18830801	18830900	QTE	QTE_CT00000922_ATCOPIA36	18828527	18833280	+	AT1TE62440	*
Chr1:18844101..18844200	Chr1	18844101	18844200	gene	AT1G50840	18839107	18844559	+	polymerase gamma 2	*
Chr1:18871501..18871600	Chr1	18871501	18871600	gene	AT1G50920	18870139	18872930	+	Nucleolar GTP-binding protein	*
Chr1:18878501..18878600	Chr1	18878501	18878600	gene	AT1G50940	18877812	18880010	-	electron transfer flavoprotein alpha	*
Chr1:18892401..18892500	Chr1	18892401	18892500	NO_DATA
Chr1:18937201..18937300	Chr1	18937201	18937300	gene	AT1G51110	18935329	18937665	+	Plastid-lipid associated protein PAP / fibrillin family protein	*
Chr1:19059401..19059600	Chr1	19059401	19059600	gene	AT1G51405	19057780	19059582	+	myosin-related	181
Chr1:1912001..1912100	Chr1	1912001	1912100	gene	AT1G06240	1911122	1913205	+	Protein of unknown function DUF455	*
Chr1:19126801..19126900	Chr1	19126801	19126900	gene	AT1G51580	19125583	19128161	+	RNA-binding KH domain-containing protein	*
Chr1:19167901..19168000	Chr1	19167901	19168000	gene	AT1G51690	19164063	19170449	+	protein phosphatase 2A 55 kDa regulatory subunit B alpha isoform	*
Chr1:19390101..19390200	Chr1	19390101	19390200	QTE	QTE_CT00029596_ATSINE4	19389870	19389931	-	AT1TE64215	170
Chr1:19390101..19390200	Chr1	19390101	19390200	QTE	QTE_CT00015477_ATREP1	19389977	19390404	+	AT1TE64220	*
Chr1:19412801..19412900	Chr1	19412801	19412900	gene	AT1G52150	19409711	19414678	-	Homeobox-leucine zipper family protein / lipid-binding START domain-containing protein	*
Chr1:19483501..19483600	Chr1	19483501	19483600	QTE	QTE_CT00008893_ATN9_1	19483198	19483984	+	AT1TE64495	*
Chr1:19486501..19486600	Chr1	19486501	19486600	gene	AT1G52320	19484355	19487997	+	no description	*
Chr1:19522401..19522500	Chr1	19522401	19522500	gene	AT1G52410	19520728	19525624	+	TSK-associating protein 1	*
Chr1:19530201..19530300	Chr1	19530201	19530300	gene	AT1G52420	19527842	19531287	+	UDP-Glycosyltransferase superfamily protein	*
Chr1:19595501..19595600	Chr1	19595501	19595600	QTE	QTE_CT00002932_ATMU1	19595438	19597361	-	AT1TE64825	*
Chr1:19609101..19609200	Chr1	19609101	19609200	gene	AT1G52640	19608731	19610452	-	Pentatricopeptide repeat (PPR) superfamily protein	*
Chr1:19700401..19700500	Chr1	19700401	19700500	QTE	QTE_CT00013614_HELITRONY1B	19699857	19700363	-	AT1TE65100	38
Chr1:197101..197200	Chr1	197101	197200	gene	AT1G01540	195780	198684	+	Protein kinase superfamily protein	*
Chr1:19739201..19739300	Chr1	19739201	19739300	gene	AT1G52980	19737432	19740348	+	GTP-binding family protein	*
Chr1:19775001..19775100	Chr1	19775001	19775100	gene	AT1G53050	19772045	19775747	+	Protein kinase superfamily protein	*
Chr1:19786401..19786500	Chr1	19786401	19786500	gene	AT1G53090	19783352	19786902	+	SPA1-related 4	*
Chr1:19787801..19787900	Chr1	19787801	19787900	gene	AT1G53100	19786900	19789029	-	Core-2/I-branching beta-1,6-N-acetylglucosaminyltransferase family protein	*
Chr1:19808001..19808100	Chr1	19808001	19808100	QTE	QTE_CT00002925_ATDNAI27T9C	19808116	19810029	+	AT1TE65500	16
Chr1:19839401..19839500	Chr1	19839401	19839500	gene	AT1G53190	19837110	19840227	+	RING/U-box superfamily protein	*
Chr1:19875001..19875100	Chr1	19875001	19875100	QTE	QTE_CT00021489_ATHATN2	19874972	19875199	+	AT1TE65700	*
Chr1:19886501..19886600	Chr1	19886501	19886600	gene	AT1G53310	19884027	19888369	-	phosphoenolpyruvate carboxylase 1	*
Chr1:19928601..19928700	Chr1	19928601	19928700	gene	AT1G53420	19926626	19931494	-	Leucine-rich repeat transmembrane protein kinase	*
Chr1:19939701..19939800	Chr1	19939701	19939800	gene	AT1G53430	19935163	19941088	+	Leucine-rich repeat transmembrane protein kinase	*
Chr1:19972601..19972700	Chr1	19972601	19972700	gene	AT1G53510	19970664	19974393	-	mitogen-activated protein kinase 18	*
Chr1:19997301..19997400	Chr1	19997301	19997400	gene	AT1G53590	19996315	20000265	+	Calcium-dependent lipid-binding (CaLB domain) family protein	*
Chr1:20064101..20064200	Chr1	20064101	20064200	gene	AT1G53730	20061701	20065713	+	STRUBBELIG-receptor family 6	*
Chr1:20075801..20075900	Chr1	20075801	20075900	gene	AT1G53780	20073996	20078228	-	peptidyl-prolyl cis-trans isomerases	*
Chr1:201301..201400	Chr1	201301	201400	gene	AT1G01550	199639	201775	+	Protein of unknown function (DUF793)	*
Chr1:2015201..2015300	Chr1	2015201	2015300	gene	AT1G06580	2014003	2016054	-	Pentatricopeptide repeat (PPR) superfamily protein	*
Chr1:2017101..2017200	Chr1	2017101	2017200	gene	AT1G06590	2016308	2024662	-	no description	*
Chr1:20201001..20201100	Chr1	20201001	20201100	gene	AT1G54110	20199418	20201729	+	Membrane fusion protein Use1	*
Chr1:20203801..20203900	Chr1	20203801	20203900	gene	AT1G54115	20202118	20204177	+	cation calcium exchanger 4	*
Chr1:20212901..20213000	Chr1	20212901	20213000	gene	AT1G54130	20210873	20213942	+	RELA/SPOT homolog 3	*
Chr1:20275101..20275200	Chr1	20275101	20275200	gene	AT1G54310	20273567	20275574	+	S-adenosyl-L-methionine-dependent methyltransferases superfamily protein	*
Chr1:20293801..20293900	Chr1	20293801	20293900	gene	AT1G54370	20293151	20297133	-	sodium hydrogen exchanger 5	*
Chr1:20301801..20301900	Chr1	20301801	20301900	gene	AT1G54385	20301126	20303885	-	ARM repeat superfamily protein	*
Chr1:20305501..20305600	Chr1	20305501	20305600	gene	AT1G54390	20304567	20307024	-	PHD finger protein-related	*
Chr1:20330701..20330800	Chr1	20330701	20330800	QTE	QTE_CT00004411_ATREP16	20329352	20330733	+	AT1TE67185	32
Chr1:20337201..20337300	Chr1	20337201	20337300	gene	AT1G54450	20336340	20339535	-	Calcium-binding EF-hand family protein	*
Chr1:20351901..20352000	Chr1	20351901	20352000	gene	AT1G54490	20350191	20356916	+	exoribonuclease 4	*
Chr1:20355401..20355500	Chr1	20355401	20355500	gene	AT1G54490	20350191	20356916	+	exoribonuclease 4	*
Chr1:20364801..20364900	Chr1	20364801	20364900	gene	AT1G54520	20363448	20366061	+	no description	*
Chr1:2045501..2045600	Chr1	2045501	2045600	gene	AT1G06670	2040433	2047612	+	nuclear DEIH-boxhelicase	*
Chr1:20486201..20486300	Chr1	20486201	20486300	NO_DATA
Chr1:20524901..20525000	Chr1	20524901	20525000	NO_DATA
Chr1:20529401..20529500	Chr1	20529401	20529500	gene	AT1G55020	20525708	20530273	+	lipoxygenase 1	*
Chr1:20549301..20549400	Chr1	20549301	20549400	gene	AT1G55060	20549533	20550225	+	ubiquitin 12	133
Chr1:20628101..20628200	Chr1	20628101	20628200	gene	AT1G55300	20628023	20629692	-	TBP-associated factor 7	*
Chr1:2064601..2064700	Chr1	2064601	2064700	gene	AT1G06720	2060444	2067323	-	P-loop containing nucleoside triphosphate hydrolases superfamily protein	*
Chr1:20654701..20654800	Chr1	20654701	20654800	gene	AT1G55350	20653820	20665095	-	calpain-type cysteine protease family	*
Chr1:20717001..20717100	Chr1	20717001	20717100	gene	AT1G55490	20715563	20719196	-	chaperonin 60 beta	*
Chr1:20726001..20726100	Chr1	20726001	20726100	gene	AT1G55520	20725726	20728091	-	TATA binding protein 2	*
Chr1:2072601..2072700	Chr1	2072601	2072700	NO_DATA
Chr1:2075401..2075500	Chr1	2075401	2075500	gene	AT1G06750	2072979	2076505	+	P-loop containing nucleoside triphosphate hydrolases superfamily protein	*
Chr1:20868301..20868400	Chr1	20868301	20868400	gene	AT1G55830	20867872	20870338	-	no description	*
Chr1:20880401..20880500	Chr1	20880401	20880500	gene	AT1G55860	20879466	20895393	-	ubiquitin-protein ligase 1	*
Chr1:2088201..2088300	Chr1	2088201	2088300	gene	AT1G06790	2087232	2089786	+	RNA polymerase Rpb7 N-terminal domain-containing protein	*
Chr1:20884401..20884500	Chr1	20884401	20884500	gene	AT1G55860	20879466	20895393	-	ubiquitin-protein ligase 1	*
Chr1:20965301..20965400	Chr1	20965301	20965400	gene	AT1G56050	20963719	20966341	+	GTP-binding protein-related	*
Chr1:20989401..20989500	Chr1	20989401	20989500	gene	AT1G56120	20987288	20993072	-	Leucine-rich repeat transmembrane protein kinase	*
Chr1:21090301..21090600	Chr1	21090301	21090600	gene	AT1G56340	21089844	21092660	-	calreticulin 1a	*
Chr1:21096701..21096800	Chr1	21096701	21096800	gene	AT1G56350	21094778	21097988	+	Peptide chain release factor 2	*
Chr1:21097601..21097700	Chr1	21097601	21097700	gene	AT1G56350	21094778	21097988	+	Peptide chain release factor 2	*
Chr1:21101501..21101600	Chr1	21101501	21101600	gene	AT1G56380	21101327	21102701	+	Mitochondrial transcription termination factor family protein	*
Chr1:21140901..21141000	Chr1	21140901	21141000	gene	AT1G56440	21138530	21141571	-	Tetratricopeptide repeat (TPR)-like superfamily protein	*
Chr1:21149101..21149200	Chr1	21149101	21149200	gene	AT1G56460	21146239	21149805	+	HIT zinc finger	*
Chr1:21165101..21165200	Chr1	21165101	21165200	gene	AT1G56500	21159744	21167321	+	haloacid dehalogenase-like hydrolase family protein	*
Chr1:2117401..2117500	Chr1	2117401	2117500	gene	AT1G06900	2114927	2120745	-	Insulinase (Peptidase family M16) family protein	*
Chr1:2119401..2119500	Chr1	2119401	2119500	gene	AT1G06900	2114927	2120745	-	Insulinase (Peptidase family M16) family protein	*
Chr1:21223801..21223900	Chr1	21223801	21223900	gene	AT1G56630	21223593	21226943	-	alpha/beta-Hydrolases superfamily protein	*
Chr1:21226001..21226100	Chr1	21226001	21226100	gene	AT1G56630	21223593	21226943	-	alpha/beta-Hydrolases superfamily protein	*
Chr1:2131201..2131300	Chr1	2131201	2131300	gene	AT1G06950	2130142	2135665	-	translocon at the inner envelope membrane of chloroplasts 110	*
Chr1:21328301..21328400	Chr1	21328301	21328400	gene	AT1G57590	21327360	21329763	-	Pectinacetylesterase family protein	*
Chr1:21344001..21344100	Chr1	21344001	21344100	gene	AT1G57620	21342721	21344804	+	emp24/gp25L/p24 family/GOLD family protein	*
Chr1:21346101..21346200	Chr1	21346101	21346200	QTE	QTE_CT00000861_ATCOPIA22	21346162	21351041	-	AT1TE70490	38
Chr1:21346101..21346200	Chr1	21346101	21346200	gene	AT1G57630	21345639	21346157	+	Toll-Interleukin-Resistance (TIR) domain family protein	56
Chr1:21357901..21358000	Chr1	21357901	21358000	gene	AT1G57670	21357169	21359872	-	Toll-Interleukin-Resistance (TIR) domain family protein	*
Chr1:21379001..21379100	Chr1	21379001	21379100	gene	AT1G57720	21377615	21380382	+	Translation elongation factor EF1B, gamma chain	*
Chr1:21432201..21432300	Chr1	21432201	21432300	gene	AT1G57870	21431051	21436103	-	shaggy-like kinase 42	*
Chr1:21463701..21463800	Chr1	21463701	21463800	NO_DATA
Chr1:21492801..21492900	Chr1	21492801	21492900	gene	AT1G58060	21489285	21501811	-	RNA helicase family protein	*
Chr1:21493301..21493400	Chr1	21493301	21493400	gene	AT1G58060	21489285	21501811	-	RNA helicase family protein	*
Chr1:21494001..21494200	Chr1	21494001	21494200	gene	AT1G58060	21489285	21501811	-	RNA helicase family protein	*
Chr1:21499101..21499200	Chr1	21499101	21499200	gene	AT1G58060	21489285	21501811	-	RNA helicase family protein	*
Chr1:21505701..21505800	Chr1	21505701	21505800	gene	AT1G58080	21504314	21507540	-	ATP phosphoribosyl transferase 1	*
Chr1:21510101..21510200	Chr1	21510101	21510200	QTE	QTE_CT00013979_ATLANTYS3	21509601	21510092	+	AT1TE70995	9
Chr1:21544801..21544900	Chr1	21544801	21544900	gene	AT1G58190	21540632	21548112	+	receptor like protein 9	*
Chr1:21568501..21568600	Chr1	21568501	21568600	gene	AT1G58230	21566148	21579123	+	binding	*
Chr1:21569201..21569300	Chr1	21569201	21569300	gene	AT1G58230	21566148	21579123	+	binding	*
Chr1:21574701..21574800	Chr1	21574701	21574800	gene	AT1G58230	21566148	21579123	+	binding	*
Chr1:21597101..21597200	Chr1	21597101	21597200	gene	AT1G58250	21587142	21601621	-	Golgi-body localisation protein domain	*
Chr1:21660001..21660100	Chr1	21660001	21660100	QTE	QTE_CT00025147_RathE1_cons	21659915	21660054	-	AT1TE71485	53
Chr1:21681401..21681500	Chr1	21681401	21681500	QTE	QTE_CT00007309_HELITRONY3	21681523	21682456	+	AT1TE71540	23
Chr1:2185601..2185700	Chr1	2185601	2185700	gene	AT1G07119	2184347	2186539	+	no description	*
Chr1:2185601..2185700	Chr1	2185601	2185700	gene	AT1G07120	2184759	2186580	-	no description	*
Chr1:2186001..2186100	Chr1	2186001	2186100	gene	AT1G07119	2184347	2186539	+	no description	*
Chr1:2186001..2186100	Chr1	2186001	2186100	gene	AT1G07120	2184759	2186580	-	no description	*
Chr1:21988601..21988700	Chr1	21988601	21988700	gene	AT1G59760	21984445	21990175	-	RNA helicase, ATP-dependent, SK12/DOB1 protein	*
Chr1:22046101..22046200	Chr1	22046101	22046200	gene	AT1G59890	22043829	22051086	+	SIN3-like 5	*
Chr1:22048401..22048500	Chr1	22048401	22048500	gene	AT1G59890	22043829	22051086	+	SIN3-like 5	*
Chr1:22152801..22152900	Chr1	22152801	22152900	gene	AT1G60080	22152230	22154589	-	3'-5'-exoribonuclease family protein	*
Chr1:2217701..2217800	Chr1	2217701	2217800	gene	AT1G07220	2216925	2219474	-	Arabidopsis thaliana protein of unknown function (DUF821)	*
Chr1:22194901..22195000	Chr1	22194901	22195000	gene	AT1G60170	22192773	22195400	+	pre-mRNA processing ribonucleoprotein binding region-containing protein	*
Chr1:22254501..22254600	Chr1	22254501	22254600	gene	AT1G60400	22254405	22255798	+	F-box/RNI-like superfamily protein	*
Chr1:22363201..22363300	Chr1	22363201	22363300	gene	AT1G60750	22362293	22363854	-	NAD(P)-linked oxidoreductase superfamily protein	*
Chr1:22367101..22367200	Chr1	22367101	22367200	gene	AT1G60770	22366701	22368714	-	Tetratricopeptide repeat (TPR)-like superfamily protein	*
Chr1:22385101..22385200	Chr1	22385101	22385200	gene	AT1G60800	22383453	22387457	-	NSP-interacting kinase 3	*
Chr1:22415101..22415200	Chr1	22415101	22415200	gene	AT1G60890	22412246	22417244	-	Phosphatidylinositol-4-phosphate 5-kinase family protein	*
Chr1:22472001..22472100	Chr1	22472001	22472100	gene	AT1G61000	22470924	22474105	-	no description	*
Chr1:22475301..22475400	Chr1	22475301	22475400	gene	AT1G61010	22474298	22477731	-	cleavage and polyadenylation specificity factor 73-I	*
Chr1:22510701..22510800	Chr1	22510701	22510800	gene	AT1G61100	22508538	22512333	-	disease resistance protein (TIR class), putative	*
Chr1:22543801..22543900	Chr1	22543801	22543900	gene	AT1G61150	22542524	22544644	+	LisH and RanBPM domains containing protein	*
Chr1:22652801..22652900	Chr1	22652801	22652900	gene	AT1G61390	22650338	22654395	-	S-locus lectin protein kinase family protein	*
Chr1:22784801..22784900	Chr1	22784801	22784900	gene	AT1G61690	22782607	22786859	-	phosphoinositide binding	*
Chr1:22840501..22840600	Chr1	22840501	22840600	NO_DATA
Chr1:22962501..22962600	Chr1	22962501	22962600	gene	AT1G62130	22962340	22968920	-	AAA-type ATPase family protein	*
Chr1:22963301..22963400	Chr1	22963301	22963400	gene	AT1G62130	22962340	22968920	-	AAA-type ATPase family protein	*
Chr1:22966301..22966400	Chr1	22966301	22966400	gene	AT1G62130	22962340	22968920	-	AAA-type ATPase family protein	*
Chr1:23006201..23006300	Chr1	23006201	23006300	NO_DATA
Chr1:23043101..23043200	Chr1	23043101	23043200	gene	AT1G62320	23041668	23044855	-	ERD (early-responsive to dehydration stress) family protein	*
Chr1:23165101..23165200	Chr1	23165101	23165200	NO_DATA
Chr1:23204401..23204500	Chr1	23204401	23204500	NO_DATA
Chr1:23275601..23275700	Chr1	23275601	23275700	NO_DATA
Chr1:23300101..23300200	Chr1	23300101	23300200	gene	AT1G62910	23299057	23300958	+	Pentatricopeptide repeat (PPR) superfamily protein	*
Chr1:23317401..23317500	Chr1	23317401	23317500	gene	AT1G62950	23315294	23318234	+	leucine-rich repeat transmembrane protein kinase family protein	*
Chr1:23406001..23406100	Chr1	23406001	23406100	gene	AT1G63110	23404821	23408052	+	GPI transamidase subunit PIG-U	*
Chr1:23422601..23422700	Chr1	23422601	23422700	gene	AT1G63160	23421864	23423828	-	replication factor C 2	*
Chr1:23433201..23433300	Chr1	23433201	23433300	gene	AT1G63190	23431835	23433002	+	Cystatin/monellin superfamily protein	199
Chr1:23434101..23434200	Chr1	23434101	23434200	gene	AT1G63200	23433630	23434600	-	Cystatin/monellin superfamily protein	*
Chr1:23444001..23444200	Chr1	23444001	23444200	gene	AT1G63210	23443688	23447354	+	Transcription elongation factor Spt6	*
Chr1:23524601..23524700	Chr1	23524601	23524700	gene	AT1G63430	23522497	23526832	+	Leucine-rich repeat protein kinase family protein	*
Chr1:23540501..23540600	Chr1	23540501	23540600	QTE	QTE_CT00018831_ATDNAI26T9	23540754	23541144	-	AT1TE77510	154
Chr1:23540501..23540600	Chr1	23540501	23540600	gene	AT1G63480	23539557	23542137	-	AT hook motif DNA-binding family protein	*
Chr1:23552501..23552600	Chr1	23552501	23552600	NO_DATA
Chr1:23584101..23584200	Chr1	23584101	23584200	gene	AT1G63610	23583521	23585727	-	no description	*
Chr1:23593401..23593500	Chr1	23593401	23593500	gene	AT1G63640	23589043	23595821	-	P-loop nucleoside triphosphate hydrolases superfamily protein with CH (Calponin Homology) domain	*
Chr1:23621701..23621800	Chr1	23621701	23621800	gene	AT1G63690	23618378	23622396	+	SIGNAL PEPTIDE PEPTIDASE-LIKE 2	*
Chr1:23628701..23628800	Chr1	23628701	23628800	gene	AT1G63700	23624666	23629112	-	Protein kinase superfamily protein	*
Chr1:23661101..23661200	Chr1	23661101	23661200	gene	AT1G63770	23657506	23664677	-	Peptidase M1 family protein	*
Chr1:23732601..23732700	Chr1	23732601	23732700	gene	AT1G63940	23729979	23733892	+	monodehydroascorbate reductase 6	*
Chr1:23765001..23765100	Chr1	23765001	23765100	gene	AT1G64050	23762353	23766168	+	no description	*
Chr1:23781401..23781500	Chr1	23781401	23781500	gene	AT1G64070	23779949	23783449	+	Disease resistance protein (TIR-NBS-LRR class) family	*
Chr1:23853701..23853800	Chr1	23853701	23853800	gene	AT1G64280	23852748	23855566	-	regulatory protein (NPR1)	*
Chr1:2386301..2386400	Chr1	2386301	2386400	gene	AT1G07710	2386275	2387986	-	Ankyrin repeat family protein	*
Chr1:23864301..23864400	Chr1	23864301	23864400	gene	AT1G64300	23863066	23866045	+	Protein kinase family protein	*
Chr1:23867201..23867300	Chr1	23867201	23867300	gene	AT1G64310	23866053	23867711	+	Tetratricopeptide repeat (TPR)-like superfamily protein	*
Chr1:23873301..23873400	Chr1	23873301	23873400	gene	AT1G64330	23870905	23874198	+	myosin heavy chain-related	*
Chr1:23916601..23916700	Chr1	23916601	23916700	gene	AT1G64400	23915598	23919783	-	AMP-dependent synthetase and ligase family protein	*
Chr1:23944201..23944300	Chr1	23944201	23944300	gene	AT1G64460	23943499	23944680	-	Protein kinase superfamily protein	*
Chr1:23998401..23998500	Chr1	23998401	23998500	gene	AT1G64600	23995971	23998720	+	methyltransferases	*
Chr1:24089001..24089100	Chr1	24089001	24089100	gene	AT1G64820	24088605	24090558	+	MATE efflux family protein	*
Chr1:24094701..24094800	Chr1	24094701	24094800	gene	AT1G64840	24093558	24095399	+	Protein of unknown function (DUF295)	*
Chr1:2410501..2410600	Chr1	2410501	2410600	gene	AT1G07780	2410056	2412677	-	phosphoribosylanthranilate isomerase 1	*
Chr1:24133301..24133400	Chr1	24133301	24133400	gene	AT1G64960	24129918	24134204	+	ARM repeat superfamily protein	*
Chr1:24134701..24134800	Chr1	24134701	24134800	gene	AT1G64970	24134085	24136109	-	gamma-tocopherol methyltransferase	*
Chr1:2415201..2415300	Chr1	2415201	2415300	QTE	QTE_CT00006609_ATLINE1_1	2415020	2416036	+	AT1TE07880	*
Chr1:24153401..24153500	Chr1	24153401	24153500	gene	AT1G65010	24149543	24154274	+	Plant protein of unknown function (DUF827)	*
Chr1:24175001..24175100	Chr1	24175001	24175100	gene	AT1G65070	24172899	24176310	-	DNA mismatch repair protein MutS, type 2	*
Chr1:24192101..24192200	Chr1	24192101	24192200	gene	AT1G65120	24191348	24196073	-	Ubiquitin carboxyl-terminal hydrolase-related protein	*
Chr1:24192701..24192800	Chr1	24192701	24192800	gene	AT1G65120	24191348	24196073	-	Ubiquitin carboxyl-terminal hydrolase-related protein	*
Chr1:24194601..24194800	Chr1	24194601	24194800	gene	AT1G65120	24191348	24196073	-	Ubiquitin carboxyl-terminal hydrolase-related protein	*
Chr1:2420201..2420300	Chr1	2420201	2420300	gene	AT1G07810	2416265	2420757	+	ER-type Ca2+-ATPase 1	*
Chr1:24239301..24239400	Chr1	24239301	24239400	gene	AT1G65260	24236258	24240705	+	plastid transcriptionally active 4	*
Chr1:24243601..24243700	Chr1	24243601	24243700	gene	AT1G65270	24241723	24244991	+	no description	*
Chr1:2425501..2425600	Chr1	2425501	2425600	gene	AT1G07840	2424054	2426676	+	Sas10/Utp3/C1D family	*
Chr1:24365701..24365800	Chr1	24365701	24365800	gene	AT1G65540	24362382	24366011	-	LETM1-like protein	*
Chr1:24423001..24423100	Chr1	24423001	24423100	gene	AT1G65670	24421993	24423953	-	cytochrome P450, family 702, subfamily A, polypeptide 1	*
Chr1:24471701..24471800	Chr1	24471701	24471800	gene	AT1G65790	24468932	24472329	+	receptor kinase 1	*
Chr1:24476201..24476300	Chr1	24476201	24476300	gene	AT1G65800	24473121	24476715	+	receptor kinase 2	*
Chr1:24478601..24478700	Chr1	24478601	24478700	gene	AT1G65810	24477043	24480728	-	P-loop containing nucleoside triphosphate hydrolases superfamily protein	*
Chr1:2449701..2449800	Chr1	2449701	2449800	gene	AT1G07910	2445470	2454645	+	RNAligase	*
Chr1:24572301..24572400	Chr1	24572301	24572400	gene	AT1G65990	24571603	24573471	-	type 2 peroxiredoxin-related / thiol specific antioxidant / mal allergen family protein	*
Chr1:24572601..24572800	Chr1	24572601	24572800	gene	AT1G65990	24571603	24573471	-	type 2 peroxiredoxin-related / thiol specific antioxidant / mal allergen family protein	*
Chr1:24633401..24633500	Chr1	24633401	24633500	gene	AT1G66150	24631409	24634749	+	transmembrane kinase 1	*
Chr1:24673301..24673400	Chr1	24673301	24673400	gene	AT1G66220	24670536	24673661	+	Subtilase family protein	*
Chr1:24721501..24721600	Chr1	24721501	24721600	NO_DATA
Chr1:24850001..24850100	Chr1	24850001	24850100	gene	AT1G66610	24849716	24851450	-	TRAF-like superfamily protein	*
Chr1:24860501..24860600	Chr1	24860501	24860600	gene	AT1G66650	24860113	24861821	-	Protein with RING/U-box and TRAF-like domains	*
Chr1:24864201..24864300	Chr1	24864201	24864300	gene	AT1G66670	24863785	24865702	-	CLP protease proteolytic subunit 3	*
Chr1:24887701..24887800	Chr1	24887701	24887800	gene	AT1G66730	24884681	24892046	+	DNA LIGASE 6	*
Chr1:24983301..24983400	Chr1	24983301	24983400	gene	AT1G66950	24978205	24984619	+	pleiotropic drug resistance 11	*
Chr1:25013401..25013500	Chr1	25013401	25013500	gene	AT1G67025	25013026	25014725	-	no description	*
Chr1:2506001..2506100	Chr1	2506001	2506100	gene	AT1G08060	2501742	2511084	-	ATP-dependent helicase family protein	*
Chr1:25247901..25248000	Chr1	25247901	25248000	QTE	QTE_CT00020283_DT1	25247590	25247851	+	AT1TE82850	50
Chr1:25247901..25248000	Chr1	25247901	25248000	QTE	QTE_CT00017437_HELITRON2	25247503	25248117	-	AT1TE82845	*
Chr1:25247901..25248000	Chr1	25247901	25248000	gene	AT1G67400	25247988	25250734	-	ELMO/CED-12 family protein	12
Chr1:25283001..25283100	Chr1	25283001	25283100	gene	AT1G67490	25280451	25286611	-	glucosidase 1	*
Chr1:25436201..25436300	Chr1	25436201	25436300	gene	AT1G67840	25434102	25437075	+	chloroplast sensor kinase	*
Chr1:25481801..25481900	Chr1	25481801	25481900	gene	AT1G67960	25480652	25484262	-	no description	*
Chr1:25482701..25482800	Chr1	25482701	25482800	gene	AT1G67960	25480652	25484262	-	no description	*
Chr1:25510601..25510700	Chr1	25510601	25510700	gene	AT1G68050	25508676	25510889	+	flavin-binding, kelch repeat, f box 1	*
Chr1:25518401..25518500	Chr1	25518401	25518500	gene	AT1G68080	25517411	25519440	+	2-oxoglutarate (2OG) and Fe(II)-dependent oxygenase superfamily protein	*
Chr1:25624101..25624300	Chr1	25624101	25624300	NO_DATA
Chr1:25632301..25632600	Chr1	25632301	25632600	gene	AT1G68370	25631745	25634738	-	Chaperone DnaJ-domain superfamily protein	*
Chr1:25754701..25754800	Chr1	25754701	25754800	gene	AT1G68580	25752735	25756076	+	agenet domain-containing protein / bromo-adjacent homology (BAH) domain-containing protein	*
Chr1:25791401..25791500	Chr1	25791401	25791500	gene	AT1G68690	25788608	25792324	+	Protein kinase superfamily protein	*
Chr1:25797401..25797500	Chr1	25797401	25797500	gene	AT1G68710	25793207	25798257	-	ATPase E1-E2 type family protein / haloacid dehalogenase-like hydrolase family protein	*
Chr1:25806301..25806400	Chr1	25806301	25806400	gene	AT1G68720	25804418	25808982	+	tRNA arginine adenosine deaminase	*
Chr1:25807401..25807500	Chr1	25807401	25807500	gene	AT1G68720	25804418	25808982	+	tRNA arginine adenosine deaminase	*
Chr1:25873301..25873400	Chr1	25873301	25873400	gene	AT1G68830	25872445	25875550	-	STT7 homolog STN7	*
Chr1:25884801..25884900	Chr1	25884801	25884900	gene	AT1G68850	25883616	25885247	-	Peroxidase superfamily protein	*
Chr1:25932501..25932600	Chr1	25932501	25932600	NO_DATA
Chr1:25945201..25945300	Chr1	25945201	25945300	gene	AT1G69020	25943886	25947197	-	Prolyl oligopeptidase family protein	*
Chr1:2596701..2596800	Chr1	2596701	2596800	gene	AT1G08260	2590944	2606892	+	DNA polymerase epsilon catalytic subunit	*
Chr1:26034201..26034300	Chr1	26034201	26034300	gene	AT1G69250	26032827	26035504	+	Nuclear transport factor 2 (NTF2) family protein with RNA binding (RRM-RBD-RNP motifs) domain	*
Chr1:26034201..26034300	Chr1	26034201	26034300	QTE	QTE_CT00004159_ATREP10D	26030839	26036307	-	AT1TE85290	*
Chr1:26095801..26095900	Chr1	26095801	26095900	gene	AT1G69420	26093196	26097043	+	DHHC-type zinc finger family protein	*
Chr1:26225101..26225200	Chr1	26225101	26225200	gene	AT1G69710	26222072	26226652	+	Regulator of chromosome condensation (RCC1) family with FYVE zinc finger domain	*
Chr1:26225501..26225600	Chr1	26225501	26225600	gene	AT1G69710	26222072	26226652	+	Regulator of chromosome condensation (RCC1) family with FYVE zinc finger domain	*
Chr1:26291501..26291600	Chr1	26291501	26291600	gene	AT1G69830	26288278	26293053	-	alpha-amylase-like 3	*
Chr1:26347001..26347100	Chr1	26347001	26347100	QTE	QTE_CT00007114_ATHAT1	26347038	26347994	+	.	62
Chr1:26348401..26348500	Chr1	26348401	26348500	NO_DATA
Chr1:26361201..26361300	Chr1	26361201	26361300	gene	AT1G69990	26360235	26362010	-	Leucine-rich repeat protein kinase family protein	*
Chr1:26489701..26489800	Chr1	26489701	26489800	gene	AT1G70320	26488522	26501281	-	ubiquitin-protein ligase 2	*
Chr1:26497301..26497400	Chr1	26497301	26497400	gene	AT1G70320	26488522	26501281	-	ubiquitin-protein ligase 2	*
Chr1:26528601..26528700	Chr1	26528601	26528700	NO_DATA
Chr1:2656301..2656400	Chr1	2656301	2656400	gene	AT1G08420	2649537	2657120	+	BRI1 suppressor 1 (BSU1)-like 2	*
Chr1:26564801..26564900	Chr1	26564801	26564900	gene	AT1G70490	26563924	26565810	-	Ras-related small GTP-binding family protein	*
Chr1:26630501..26630600	Chr1	26630501	26630600	gene	AT1G70620	26626555	26631104	+	cyclin-related	*
Chr1:26671301..26671400	Chr1	26671301	26671400	gene	AT1G70730	26668865	26673166	-	Phosphoglucomutase/phosphomannomutase family protein	*
Chr1:26713701..26713800	Chr1	26713701	26713800	gene	AT1G70840	26712982	26714066	-	MLP-like protein 31	*
Chr1:26722601..26722700	Chr1	26722601	26722700	gene	AT1G70880	26722881	26723778	-	Polyketide cyclase/dehydrase and lipid transport superfamily protein	181
Chr1:26754201..26754300	Chr1	26754201	26754300	gene	AT1G70950	26752689	26755359	+	TPX2 (targeting protein for Xklp2) protein family	*
Chr1:26820101..26820200	Chr1	26820101	26820200	gene	AT1G71110	26818083	26821004	+	no description	*
Chr1:26892601..26892700	Chr1	26892601	26892700	gene	AT1G71360	26892100	26894802	-	Galactose-binding protein	*
Chr1:26892601..26892700	Chr1	26892601	26892700	QTE	QTE_CT00017961_VANDAL17	26892363	26892698	+	AT1TE88010	97
Chr1:26957101..26957200	Chr1	26957101	26957200	NO_DATA
Chr1:27000501..27000600	Chr1	27000501	27000600	gene	AT1G71800	26999452	27002342	+	cleavage stimulating factor 64	*
Chr1:27003901..27004000	Chr1	27003901	27004000	gene	AT1G71810	27002414	27008176	-	Protein kinase superfamily protein	*
Chr1:27015301..27015400	Chr1	27015301	27015400	gene	AT1G71820	27009564	27017108	+	SEC6	*
Chr1:27198001..27198100	Chr1	27198001	27198100	gene	AT1G72250	27192845	27198314	+	Di-glucose binding protein with Kinesin motor domain	*
Chr1:27219401..27219500	Chr1	27219401	27219500	gene	AT1G72300	27217477	27221123	-	Leucine-rich receptor-like protein kinase family protein	*
Chr1:27253701..27253800	Chr1	27253701	27253800	gene	AT1G72410	27251426	27257081	-	COP1-interacting protein-related	*
Chr1:27262001..27262100	Chr1	27262001	27262100	gene	AT1G72420	27261194	27263669	-	NADH:ubiquinone oxidoreductase intermediate-associated protein 30	*
Chr1:27269701..27269800	Chr1	27269701	27269800	gene	AT1G72440	27268165	27273596	-	CCAAT-binding factor	*
Chr1:2727501..2727600	Chr1	2727501	2727600	gene	AT1G08600	2723824	2733613	+	P-loop containing nucleoside triphosphate hydrolases superfamily protein	*
Chr1:2732701..2732800	Chr1	2732701	2732800	gene	AT1G08600	2723824	2733613	+	P-loop containing nucleoside triphosphate hydrolases superfamily protein	*
Chr1:27371401..27371500	Chr1	27371401	27371500	gene	AT1G72700	27365896	27371733	+	ATPase E1-E2 type family protein / haloacid dehalogenase-like hydrolase family protein	*
Chr1:27375501..27375600	Chr1	27375501	27375600	gene	AT1G72710	27372271	27376584	+	casein kinase 1-like protein 2	*
Chr1:2738001..2738100	Chr1	2738001	2738100	gene	AT1G08620	2736774	2743758	+	Transcription factor jumonji (jmj) family protein / zinc finger (C5HC2 type) family protein	*
Chr1:27387701..27387800	Chr1	27387701	27387800	gene	AT1G72760	27385421	27388274	-	Protein kinase superfamily protein	*
Chr1:27403901..27404000	Chr1	27403901	27404000	gene	AT1G72820	27402878	27404673	+	Mitochondrial substrate carrier family protein	*
Chr1:27405701..27405800	Chr1	27405701	27405800	gene	AT1G72830	27405456	27407969	-	nuclear factor Y, subunit A3	*
Chr1:27410801..27410900	Chr1	27410801	27410900	gene	AT1G72840	27409237	27413851	-	Disease resistance protein (TIR-NBS-LRR class)	*
Chr1:27448301..27448400	Chr1	27448301	27448400	gene	AT1G72960	27446236	27450862	+	Root hair defective 3 GTP-binding protein (RHD3)	*
Chr1:27475901..27476000	Chr1	27475901	27476000	gene	AT1G73040	27475060	27475962	-	Mannose-binding lectin superfamily protein	61
Chr1:27564101..27564200	Chr1	27564101	27564200	gene	AT1G73310	27562815	27565177	-	serine carboxypeptidase-like 4	*
Chr1:2758001..2758100	Chr1	2758001	2758100	gene	AT1G08660	2757041	2759794	-	MALE GAMETOPHYTE DEFECTIVE 2	*
Chr1:27693301..27693400	Chr1	27693301	27693400	gene	AT1G73660	27691893	27697211	-	protein tyrosine kinase family protein	*
Chr1:2778801..2778900	Chr1	2778801	2778900	gene	AT1G08720	2774030	2779297	+	Protein kinase superfamily protein	*
Chr1:27810901..27811000	Chr1	27810901	27811000	gene	AT1G73960	27805045	27814446	-	TBP-associated factor 2	*
Chr1:27898901..27899000	Chr1	27898901	27899000	gene	AT1G74180	27897197	27900908	-	receptor like protein 14	*
Chr1:27900601..27900700	Chr1	27900601	27900700	gene	AT1G74180	27897197	27900908	-	receptor like protein 14	*
Chr1:27925801..27925900	Chr1	27925801	27925900	gene	AT1G74260	27922833	27927904	-	purine biosynthesis 4	*
Chr1:27926601..27926700	Chr1	27926601	27926700	gene	AT1G74260	27922833	27927904	-	purine biosynthesis 4	*
Chr1:28026501..28026600	Chr1	28026501	28026600	gene	AT1G74600	28025153	28027840	-	pentatricopeptide (PPR) repeat-containing protein	*
Chr1:28097401..28097500	Chr1	28097401	28097500	gene	AT1G74780	28095815	28098185	+	Nodulin-like / Major Facilitator Superfamily protein	*
Chr1:28191801..28191900	Chr1	28191801	28191900	gene	AT1G75100	28190816	28193800	-	J-domain protein required for chloroplast accumulation response 1	*
Chr1:28207201..28207300	Chr1	28207201	28207300	gene	AT1G75150	28204387	28208573	-	no description	*
Chr1:28262201..28262300	Chr1	28262201	28262300	gene	AT1G75310	28261004	28266124	+	auxin-like 1 protein	*
Chr1:28298801..28298900	Chr1	28298801	28298900	gene	AT1G75400	28296919	28299686	+	RING/U-box superfamily protein	*
Chr1:28411701..28411800	Chr1	28411701	28411800	gene	AT1G75660	28408147	28415117	+	5'-3' exoribonuclease 3	*
Chr1:28413101..28413200	Chr1	28413101	28413200	gene	AT1G75660	28408147	28415117	+	5'-3' exoribonuclease 3	*
Chr1:28424401..28424500	Chr1	28424401	28424500	gene	AT1G75700	28423896	28424931	+	HVA22-like protein G	*
Chr1:28480301..28480400	Chr1	28480301	28480400	gene	AT1G75850	28477768	28483928	-	VPS35 homolog B	*
Chr1:28515001..28515600	Chr1	28515001	28515600	QTE	QTE_CT00020084_ATHAT2	28515035	28515061	-	AT1TE93270	*
Chr1:28515001..28515600	Chr1	28515001	28515600	QTE	QTE_CT00010558_HELITRON1	28515062	28516118	+	AT1TE93275	538
Chr1:28515801..28516200	Chr1	28515801	28516200	QTE	QTE_CT00010558_HELITRON1	28515062	28516118	+	AT1TE93275	317
Chr1:28524901..28525000	Chr1	28524901	28525000	gene	AT1G75990	28524493	28526776	-	PAM domain (PCI/PINT associated module) protein	*
Chr1:28525601..28525700	Chr1	28525601	28525700	gene	AT1G75990	28524493	28526776	-	PAM domain (PCI/PINT associated module) protein	*
Chr1:28542101..28542200	Chr1	28542101	28542200	gene	AT1G76050	28540823	28543227	+	Pseudouridine synthase family protein	*
Chr1:28562001..28562100	Chr1	28562001	28562100	gene	AT1G76130	28561281	28564076	+	alpha-amylase-like 2	*
Chr1:28612701..28612800	Chr1	28612701	28612800	gene	AT1G76260	28610265	28613263	+	DWD (DDB1-binding WD40 protein) hypersensitive to ABA 2	*
Chr1:28618101..28618200	Chr1	28618101	28618200	gene	AT1G76280	28617639	28622731	-	Tetratricopeptide repeat (TPR)-like superfamily protein	*
Chr1:28720701..28720800	Chr1	28720701	28720800	gene	AT1G76540	28720328	28722521	-	cyclin-dependent kinase B2	*
Chr1:28790901..28791000	Chr1	28790901	28791000	gene	AT1G76710	28789729	28792676	-	SET domain group 26	*
Chr1:28819701..28819800	Chr1	28819701	28819800	gene	AT1G76780	28816641	28822256	+	HSP20-like chaperones superfamily protein	*
Chr1:28849201..28849300	Chr1	28849201	28849300	gene	AT1G76850	28847951	28854499	+	exocyst complex component sec5	*
Chr1:28852301..28852400	Chr1	28852301	28852400	gene	AT1G76850	28847951	28854499	+	exocyst complex component sec5	*
Chr1:28884001..28884100	Chr1	28884001	28884100	gene	AT1G76900	28881814	28884566	+	tubby like protein 1	*
Chr1:28949901..28950000	Chr1	28949901	28950000	gene	AT1G77030	28947743	28951599	-	hydrolases, acting on acid anhydrides, in phosphorus-containing anhydrides	*
Chr1:29000201..29000300	Chr1	29000201	29000300	gene	AT1G77180	28999608	29002135	-	chromatin protein family	*
Chr1:29043801..29043900	Chr1	29043801	29043900	gene	AT1G77300	29039922	29049302	-	histone methyltransferases(H3-K4 specific)	*
Chr1:29047101..29047200	Chr1	29047101	29047200	gene	AT1G77300	29039922	29049302	-	histone methyltransferases(H3-K4 specific)	*
Chr1:29048201..29048300	Chr1	29048201	29048300	gene	AT1G77300	29039922	29049302	-	histone methyltransferases(H3-K4 specific)	*
Chr1:29053801..29053900	Chr1	29053801	29053900	gene	AT1G77310	29051505	29056339	+	no description	*
Chr1:29055101..29055200	Chr1	29055101	29055200	gene	AT1G77310	29051505	29056339	+	no description	*
Chr1:29108001..29108300	Chr1	29108001	29108300	gene	AT1G77460	29103633	29111921	+	Armadillo/beta-catenin-like repeat	*
Chr1:29141101..29141200	Chr1	29141101	29141200	gene	AT1G77550	29138299	29143011	-	tubulin-tyrosine ligases	*
Chr1:29142001..29142100	Chr1	29142001	29142100	gene	AT1G77550	29138299	29143011	-	tubulin-tyrosine ligases	*
Chr1:29158501..29158600	Chr1	29158501	29158600	gene	AT1G77600	29152748	29162448	-	ARM repeat superfamily protein	*
Chr1:29259201..29259300	Chr1	29259201	29259300	gene	AT1G77800	29253396	29260617	+	PHD finger family protein	*
Chr1:29259501..29259800	Chr1	29259501	29259800	gene	AT1G77800	29253396	29260617	+	PHD finger family protein	*
Chr1:29394701..29394800	Chr1	29394701	29394800	gene	AT1G78120	29393939	29396086	-	Tetratricopeptide repeat (TPR)-like superfamily protein	*
Chr1:29417901..29418000	Chr1	29417901	29418000	gene	AT1G78180	29416913	29418640	+	Mitochondrial substrate carrier family protein	*
Chr1:29542401..29542500	Chr1	29542401	29542500	gene	AT1G78540	29541011	29544777	-	SH2 domain protein B	*
Chr1:29606401..29606700	Chr1	29606401	29606700	gene	AT1G78720	29605629	29607510	+	SecY protein transport family protein	*
Chr1:29653301..29653400	Chr1	29653301	29653400	gene	AT1G78880	29652633	29655949	-	Ubiquitin-specific protease family C19-related protein	*
Chr1:29653301..29653400	Chr1	29653301	29653400	gene	AT1G78882	29652633	29655949	-	conserved peptide upstream open reading frame 56	*
Chr1:29667401..29667500	Chr1	29667401	29667500	gene	AT1G78915	29667565	29671341	-	Tetratricopeptide repeat (TPR)-like superfamily protein	65
Chr1:29667401..29667500	Chr1	29667401	29667500	gene	AT1G78910	29665218	29667656	+	Pseudouridine synthase family protein	*
Chr1:2968701..2968800	Chr1	2968701	2968800	gene	AT1G09195	2967940	2971498	-	no description	*
Chr1:29731801..29731900	Chr1	29731801	29731900	gene	AT1G79030	29730767	29733611	-	Chaperone DnaJ-domain superfamily protein	*
Chr1:29732301..29732600	Chr1	29732301	29732600	gene	AT1G79030	29730767	29733611	-	Chaperone DnaJ-domain superfamily protein	*
Chr1:2978001..2978100	Chr1	2978001	2978100	gene	AT1G09220	2977792	2979466	-	Pentatricopeptide repeat (PPR) superfamily protein	*
Chr1:29797001..29797100	Chr1	29797001	29797100	gene	AT1G79210	29796081	29798783	-	N-terminal nucleophile aminohydrolases (Ntn hydrolases) superfamily protein	*
Chr1:29850701..29850800	Chr1	29850701	29850800	gene	AT1G79350	29844633	29853414	-	RING/FYVE/PHD zinc finger superfamily protein	*
Chr1:29851201..29851300	Chr1	29851201	29851300	gene	AT1G79350	29844633	29853414	-	RING/FYVE/PHD zinc finger superfamily protein	*
Chr1:29934901..29935000	Chr1	29934901	29935000	gene	AT1G79570	29932578	29938856	-	Protein kinase superfamily protein with octicosapeptide/Phox/Bem1p domain	*
Chr1:30020801..30021100	Chr1	30020801	30021100	gene	AT1G79810	30019744	30022486	+	Pex2/Pex12 N-terminal domain-containing protein / zinc finger (C3HC4-type RING finger) family protein	*
Chr1:30052501..30052600	Chr1	30052501	30052600	gene	AT1G79900	30052297	30053936	-	Mitochondrial substrate carrier family protein	*
Chr1:30072601..30072700	Chr1	30072601	30072700	gene	AT1G79940	30069536	30073332	+	DnaJ / Sec63 Brl domains-containing protein	*
Chr1:30099301..30099400	Chr1	30099301	30099400	gene	AT1G80010	30097401	30099846	+	FAR1-related sequence 8	*
Chr1:30121901..30122000	Chr1	30121901	30122000	gene	AT1G80070	30118052	30127811	+	Pre-mRNA-processing-splicing factor	*
Chr1:30149601..30149700	Chr1	30149601	30149700	gene	AT1G80150	30148388	30150517	+	Tetratricopeptide repeat (TPR)-like superfamily protein	*
Chr1:30226901..30227000	Chr1	30226901	30227000	gene	AT1G80400	30225176	30227575	+	RING/U-box superfamily protein	*
Chr1:30233701..30233800	Chr1	30233701	30233800	gene	AT1G80410	30227485	30234985	-	tetratricopeptide repeat (TPR)-containing protein	*
Chr1:30235901..30236000	Chr1	30235901	30236000	gene	AT1G80420	30235164	30238535	-	BRCT domain-containing DNA repair protein	*
Chr1:30326501..30326600	Chr1	30326501	30326600	gene	AT1G80680	30324008	30328769	+	SUPPRESSOR OF AUXIN RESISTANCE 3	*
Chr1:3164901..3165000	Chr1	3164901	3165000	gene	AT1G09770	3161841	3165360	+	cell division cycle 5	*
Chr1:31901..32000	Chr1	31901	32000	gene	AT1G01050	31170	33153	-	pyrophosphorylase 1	*
Chr1:3268601..3268700	Chr1	3268601	3268700	gene	AT1G10010	3265976	3268726	+	amino acid permease 8	*
Chr1:327001..327100	Chr1	327001	327100	gene	AT1G01950	325379	330619	+	armadillo repeat kinesin 2	*
Chr1:3275201..3275300	Chr1	3275201	3275300	gene	AT1G10030	3273825	3275837	+	homolog of yeast ergosterol28	*
Chr1:3294201..3294300	Chr1	3294201	3294300	gene	AT1G10090	3290311	3296198	-	Early-responsive to dehydration stress protein (ERD4)	*
Chr1:329601..329700	Chr1	329601	329700	gene	AT1G01950	325379	330619	+	armadillo repeat kinesin 2	*
Chr1:3312701..3312800	Chr1	3312701	3312800	gene	AT1G10130	3310930	3322213	+	endoplasmic reticulum-type calcium-transporting ATPase 3	*
Chr1:3339001..3339100	Chr1	3339001	3339100	gene	AT1G10180	3338303	3341608	-	no description	*
Chr1:3369601..3369700	Chr1	3369601	3369700	NO_DATA
Chr1:3382301..3382400	Chr1	3382301	3382400	gene	AT1G10310	3381601	3383914	-	NAD(P)-binding Rossmann-fold superfamily protein	*
Chr1:3429301..3429400	Chr1	3429301	3429400	gene	AT1G10430	3428478	3430633	-	protein phosphatase 2A-2	*
Chr1:3505001..3505100	Chr1	3505001	3505100	gene	AT1G10600	3503704	3505502	+	associated molecule with the SH3 domain of STAM 2	*
Chr1:3584301..3584400	Chr1	3584301	3584400	gene	AT1G10760	3581034	3590928	-	Pyruvate phosphate dikinase, PEP/pyruvate binding domain	*
Chr1:3708101..3708200	Chr1	3708101	3708200	gene	AT1G11100	3703672	3709302	-	SNF2 domain-containing protein / helicase domain-containing protein / zinc finger protein-related	*
Chr1:3737401..3737500	Chr1	3737401	3737500	gene	AT1G11160	3733139	3739842	+	Transducin/WD40 repeat-like superfamily protein	*
Chr1:376301..376400	Chr1	376301	376400	gene	AT1G02080	373335	386847	+	transcription regulators	*
Chr1:376901..377000	Chr1	376901	377000	gene	AT1G02080	373335	386847	+	transcription regulators	*
Chr1:3789301..3789400	Chr1	3789301	3789400	gene	AT1G11280	3787334	3790876	-	S-locus lectin protein kinase family protein	*
Chr1:381601..381700	Chr1	381601	381700	gene	AT1G02080	373335	386847	+	transcription regulators	*
Chr1:3917901..3918000	Chr1	3917901	3918000	gene	AT1G11650	3914774	3918176	+	RNA-binding (RRM/RBD/RNP motifs) family protein	*
Chr1:3952501..3952600	Chr1	3952501	3952600	gene	AT1G11720	3951553	3957044	+	starch synthase 3	*
Chr1:3991501..3991600	Chr1	3991501	3991600	gene	AT1G11820	3991027	3993598	-	O-Glycosyl hydrolases family 17 protein	*
Chr1:4045101..4045200	Chr1	4045101	4045200	NO_DATA
Chr1:407801..407900	Chr1	407801	407900	gene	AT1G02145	404600	408619	+	homolog of asparagine-linked glycosylation 12	*
Chr1:4124101..4124200	Chr1	4124101	4124200	gene	AT1G12140	4121369	4124595	+	flavin-monooxygenase glucosinolate S-oxygenase 5	*
Chr1:4124101..4124200	Chr1	4124101	4124200	gene	AT1G12150	4123530	4125648	-	Plant protein of unknown function (DUF827)	*
Chr1:4150101..4150200	Chr1	4150101	4150200	gene	AT1G12230	4147962	4151056	+	Aldolase superfamily protein	*
Chr1:4203701..4203800	Chr1	4203701	4203800	gene	AT1G12360	4200876	4206404	+	Sec1/munc18-like (SM) proteins superfamily	*
Chr1:4257901..4258000	Chr1	4257901	4258000	gene	AT1G12480	4257268	4259300	-	C4-dicarboxylate transporter/malic acid transport protein	*
Chr1:4284801..4284900	Chr1	4284801	4284900	gene	AT1G12580	4282899	4285829	+	phosphoenolpyruvate carboxylase-related kinase 1	*
Chr1:4304501..4304600	Chr1	4304501	4304600	gene	AT1G12640	4303312	4305798	-	MBOAT (membrane bound O-acyl transferase) family protein	*
Chr1:4313201..4313300	Chr1	4313201	4313300	NO_DATA
Chr1:4325001..4325100	Chr1	4325001	4325100	gene	AT1G12700	4323556	4326333	-	ATP binding	*
Chr1:4357101..4357200	Chr1	4357101	4357200	gene	AT1G12780	4355926	4358328	-	UDP-D-glucose/UDP-D-galactose 4-epimerase 1	*
Chr1:4403601..4403700	Chr1	4403601	4403700	gene	AT1G12930	4398375	4405605	-	ARM repeat superfamily protein	*
Chr1:4449301..4449400	Chr1	4449301	4449400	gene	AT1G13040	4447647	4449200	+	Pentatricopeptide repeat (PPR-like) superfamily protein	101
Chr1:4483201..4483300	Chr1	4483201	4483300	gene	AT1G13150	4481875	4483696	-	cytochrome P450, family 86, subfamily C, polypeptide 4	*
Chr1:4501901..4502000	Chr1	4501901	4502000	gene	AT1G13195	4501581	4503591	-	RING/U-box superfamily protein	*
Chr1:4574901..4575000	Chr1	4574901	4575000	gene	AT1G13350	4572419	4576632	-	Protein kinase superfamily protein	*
Chr1:4634401..4634500	Chr1	4634401	4634500	gene	AT1G13530	4633740	4635129	-	Protein of unknown function (DUF1262)	*
Chr1:4707801..4707900	Chr1	4707801	4707900	QTE	QTE_CT00003359_HELITRONY1B	4706567	4708276	-	AT1TE15240	*
Chr1:4731801..4731900	Chr1	4731801	4731900	gene	AT1G13800	4731056	4733707	-	Tetratricopeptide repeat (TPR)-like superfamily protein	*
Chr1:4778001..4778100	Chr1	4778001	4778100	gene	AT1G13960	4776463	4779400	+	WRKY DNA-binding protein 4	*
Chr1:4805801..4805900	Chr1	4805801	4805900	gene	AT1G14030	4805306	4807517	-	Rubisco methyltransferase family protein	*
Chr1:4823901..4824000	Chr1	4823901	4824000	gene	AT1G14080	4822528	4824414	+	fucosyltransferase 6	*
Chr1:4825101..4825300	Chr1	4825101	4825300	NO_DATA
Chr1:5015401..5015500	Chr1	5015401	5015500	gene	AT1G14620	5014753	5016604	-	decoy	*
Chr1:5025301..5025400	Chr1	5025301	5025400	gene	AT1G14640	5023656	5025955	+	SWAP (Suppressor-of-White-APricot)/surp domain-containing protein	*
Chr1:5028801..5028900	Chr1	5028801	5028900	gene	AT1G14650	5027662	5031779	+	SWAP (Suppressor-of-White-APricot)/surp domain-containing protein / ubiquitin family protein	*
Chr1:5029101..5029200	Chr1	5029101	5029200	gene	AT1G14650	5027662	5031779	+	SWAP (Suppressor-of-White-APricot)/surp domain-containing protein / ubiquitin family protein	*
Chr1:5118601..5118700	Chr1	5118601	5118700	gene	AT1G14850	5116696	5123259	-	nucleoporin 155	*
Chr1:5164101..5164200	Chr1	5164101	5164200	gene	AT1G14970	5161949	5164917	-	O-fucosyltransferase family protein	*
Chr1:5218901..5219000	Chr1	5218901	5219000	gene	AT1G15165	5217719	5220113	-	RING/FYVE/PHD zinc finger superfamily protein	*
Chr1:5255201..5255300	Chr1	5255201	5255300	gene	AT1G15280	5252315	5256753	+	CASC3/Barentsz eIF4AIII binding	*
Chr1:5382101..5382200	Chr1	5382101	5382200	gene	AT1G15660	5381170	5385254	+	centromere protein C	*
Chr1:5384001..5384100	Chr1	5384001	5384100	gene	AT1G15660	5381170	5385254	+	centromere protein C	*
Chr1:5419301..5419400	Chr1	5419301	5419400	gene	AT1G15750	5414817	5421033	-	Transducin family protein / WD-40 repeat family protein	*
Chr1:54301..54400	Chr1	54301	54400	gene	AT1G01110	52239	54692	+	IQ-domain 18	*
Chr1:544201..544300	Chr1	544201	544300	gene	AT1G02575	543110	544007	+	no description	194
Chr1:544201..544300	Chr1	544201	544300	QTE	QTE_CT00010638_ATREP1	543981	544642	+	AT1TE01760	*
Chr1:5455801..5455900	Chr1	5455801	5455900	gene	AT1G15860	5454785	5457022	+	Domain of unknown function (DUF298)	*
Chr1:5467901..5468000	Chr1	5467901	5468000	gene	AT1G15910	5465336	5469125	+	XH/XS domain-containing protein	*
Chr1:5520001..5520100	Chr1	5520001	5520100	gene	AT1G16110	5518373	5520891	+	wall associated kinase-like 6	*
Chr1:5533201..5533300	Chr1	5533201	5533300	gene	AT1G16150	5532415	5534877	+	wall associated kinase-like 4	*
Chr1:5559601..5559700	Chr1	5559601	5559700	gene	AT1G16250	5556989	5559520	+	Galactose oxidase/kelch repeat superfamily protein	81
Chr1:5559601..5559700	Chr1	5559601	5559700	gene	AT1G16260	5559579	5562113	-	Wall-associated kinase family protein	*
Chr1:5560201..5560300	Chr1	5560201	5560300	gene	AT1G16260	5559579	5562113	-	Wall-associated kinase family protein	*
Chr1:5664301..5664400	Chr1	5664301	5664400	gene	AT1G16540	5659415	5665449	+	molybdenum cofactor sulfurase (LOS5) (ABA3)	*
Chr1:5699801..5699900	Chr1	5699801	5699900	gene	AT1G16670	5697324	5699769	+	Protein kinase superfamily protein	32
Chr1:5900901..5901000	Chr1	5900901	5901000	gene	AT1G17250	5901169	5903439	-	receptor like protein 3	169
Chr1:5900901..5901000	Chr1	5900901	5901000	gene	AT1G17255	5899994	5903619	+	no description	*
Chr1:5905601..5905900	Chr1	5905601	5905900	gene	AT1G17260	5904058	5908898	+	autoinhibited H(+)-ATPase isoform 10	*
Chr1:5949501..5949600	Chr1	5949501	5949600	gene	AT1G17360	5946764	5951473	+	no description	*
Chr1:5961401..5961500	Chr1	5961401	5961500	gene	AT1G17400	5960481	5962481	-	no description	*
Chr1:6004801..6004900	Chr1	6004801	6004900	gene	AT1G17470	6002912	6006405	+	developmentally regulated G-protein 1	*
Chr1:6022001..6022100	Chr1	6022001	6022100	gene	AT1G17500	6018757	6023503	+	ATPase E1-E2 type family protein / haloacid dehalogenase-like hydrolase family protein	*
Chr1:6025901..6026000	Chr1	6025901	6026000	gene	AT1G17520	6024636	6027385	-	Homeodomain-like/winged-helix DNA-binding family protein	*
Chr1:6048601..6048700	Chr1	6048601	6048700	gene	AT1G17580	6039303	6049556	+	myosin 1	*
Chr1:6113001..6113100	Chr1	6113001	6113100	gene	AT1G17760	6110107	6116617	-	Tetratricopeptide repeat (TPR)-like superfamily protein	*
Chr1:6144501..6144600	Chr1	6144501	6144600	gene	AT1G17840	6142564	6146521	+	white-brown complex homolog protein 11	*
Chr1:6252401..6252500	Chr1	6252401	6252500	gene	AT1G18160	6248793	6254039	+	Protein kinase superfamily protein	*
Chr1:628101..628200	Chr1	628101	628200	gene	AT1G02840	626741	629819	+	RNA-binding (RRM/RBD/RNP motifs) family protein	*
Chr1:6290201..6290300	Chr1	6290201	6290300	gene	AT1G18270	6283412	6293871	-	ketose-bisphosphate aldolase class-II family protein	*
Chr1:6292701..6292800	Chr1	6292701	6292800	gene	AT1G18270	6283412	6293871	-	ketose-bisphosphate aldolase class-II family protein	*
Chr1:6362101..6362300	Chr1	6362101	6362300	gene	AT1G18480	6361629	6363007	+	Calcineurin-like metallo-phosphoesterase superfamily protein	*
Chr1:6372501..6372700	Chr1	6372501	6372700	gene	AT1G18500	6369347	6373025	+	methylthioalkylmalate synthase-like 4	*
Chr1:6569801..6569900	Chr1	6569801	6569900	gene	AT1G19025	6568853	6570939	+	DNA repair metallo-beta-lactamase family protein	*
Chr1:6585201..6585300	Chr1	6585201	6585300	gene	AT1G19080	6584241	6586517	+	GINS complex protein	*
Chr1:6595901..6596000	Chr1	6595901	6596000	gene	AT1G19100	6594930	6601355	+	Histidine kinase-, DNA gyrase B-, and HSP90-like ATPase family protein	*
Chr1:6596801..6596900	Chr1	6596801	6596900	gene	AT1G19100	6594930	6601355	+	Histidine kinase-, DNA gyrase B-, and HSP90-like ATPase family protein	*
Chr1:6630801..6630900	Chr1	6630801	6630900	gene	AT1G19220	6628068	6633087	-	auxin response factor 19	*
Chr1:6721501..6721600	Chr1	6721501	6721600	NO_DATA
Chr1:6733201..6733300	Chr1	6733201	6733300	gene	AT1G19450	6731434	6734882	-	Major facilitator superfamily protein	*
Chr1:6757001..6757100	Chr1	6757001	6757100	gene	AT1G19510	6756284	6757377	-	RAD-like 5	*
Chr1:6762001..6762100	Chr1	6762001	6762100	gene	AT1G19520	6759965	6762778	+	pentatricopeptide (PPR) repeat-containing protein	*
Chr1:6819701..6819800	Chr1	6819701	6819800	gene	AT1G19715	6816702	6819542	-	Mannose-binding lectin superfamily protein	159
Chr1:6819701..6819800	Chr1	6819701	6819800	gene	AT1G19720	6819564	6822711	-	Pentatricopeptide repeat (PPR-like) superfamily protein	*
Chr1:690201..690300	Chr1	690201	690300	gene	AT1G03000	687890	692560	-	peroxin 6	*
Chr1:7019601..7019700	Chr1	7019601	7019700	gene	AT1G20260	7016693	7020590	+	ATPase, V1 complex, subunit B protein	*
Chr1:7124201..7124300	Chr1	7124201	7124300	gene	AT1G20570	7122018	7126559	-	Spc97 / Spc98 family of spindle pole body (SBP) component	*
Chr1:713901..714000	Chr1	713901	714000	gene	AT1G03060	712473	726891	-	Beige/BEACH domain	*
Chr1:7165501..7165600	Chr1	7165501	7165600	gene	AT1G20670	7164190	7168021	-	DNA-binding bromodomain-containing protein	*
Chr1:720001..720100	Chr1	720001	720100	gene	AT1G03060	712473	726891	-	Beige/BEACH domain	*
Chr1:7210501..7210600	Chr1	7210501	7210600	gene	AT1G20760	7209369	7214993	+	Calcium-binding EF hand family protein	*
Chr1:723501..723600	Chr1	723501	723600	gene	AT1G03060	712473	726891	-	Beige/BEACH domain	*
Chr1:7277901..7278000	Chr1	7277901	7278000	gene	AT1G20910	7276943	7281138	-	ARID/BRIGHT DNA-binding domain-containing protein	*
Chr1:7317801..7317900	Chr1	7317801	7317900	gene	AT1G20970	7313946	7319574	+	no description	*
Chr1:7328101..7328200	Chr1	7328101	7328200	gene	AT1G20980	7324588	7329385	+	squamosa promoter binding protein-like 14	*
Chr1:7373601..7373700	Chr1	7373601	7373700	gene	AT1G21060	7371666	7374110	+	Protein of unknown function, DUF547	*
Chr1:741001..741100	Chr1	741001	741100	gene	AT1G03090	739679	744184	+	methylcrotonyl-CoA carboxylase alpha chain, mitochondrial / 3-methylcrotonyl-CoA carboxylase 1 (MCCA)	*
Chr1:741801..741900	Chr1	741801	741900	gene	AT1G03090	739679	744184	+	methylcrotonyl-CoA carboxylase alpha chain, mitochondrial / 3-methylcrotonyl-CoA carboxylase 1 (MCCA)	*
Chr1:7425901..7426200	Chr1	7425901	7426200	gene	AT1G21210	7424106	7427041	+	wall associated kinase 4	*
Chr1:7486201..7486300	Chr1	7486201	7486300	gene	AT1G21380	7485636	7488713	-	Target of Myb protein 1	*
Chr1:7590801..7590900	Chr1	7590801	7590900	gene	AT1G21640	7588414	7592890	+	NAD kinase 2	*
Chr1:7597301..7597400	Chr1	7597301	7597400	gene	AT1G21650	7592664	7604229	-	Preprotein translocase SecA family protein	*
Chr1:7643601..7643700	Chr1	7643601	7643700	gene	AT1G21740	7641580	7645078	+	Protein of unknown function (DUF630 and DUF632)	*
Chr1:765001..765100	Chr1	765001	765100	gene	AT1G03160	761282	766158	+	FZO-like	*
Chr1:7691401..7691500	Chr1	7691401	7691500	gene	AT1G21900	7690802	7692438	-	emp24/gp25L/p24 family/GOLD family protein	*
Chr1:774901..775000	Chr1	774901	775000	gene	AT1G03180	773411	775344	+	no description	*
Chr1:7769001..7769100	Chr1	7769001	7769100	gene	AT1G22040	7767924	7770055	+	Galactose oxidase/kelch repeat superfamily protein	*
Chr1:7820701..7820800	Chr1	7820701	7820800	gene	AT1G22150	7818361	7821344	+	sulfate transporter 1	*
Chr1:796501..796600	Chr1	796501	796600	gene	AT1G03260	795532	798463	-	SNARE associated Golgi protein family	*
Chr1:8022801..8022900	Chr1	8022801	8022900	gene	AT1G22670	8021854	8023516	-	Protease-associated (PA) RING/U-box zinc finger family protein	*
Chr1:8073701..8073800	Chr1	8073701	8073800	gene	AT1G22800	8071935	8074357	+	S-adenosyl-L-methionine-dependent methyltransferases superfamily protein	*
Chr1:811501..811600	Chr1	811501	811600	gene	AT1G03300	811033	813086	-	DOMAIN OF UNKNOWN FUNCTION 724 1	*
Chr1:8128301..8128400	Chr1	8128301	8128400	gene	AT1G22960	8128086	8130242	-	Pentatricopeptide repeat (PPR) superfamily protein	*
Chr1:8131501..8131600	Chr1	8131501	8131600	gene	AT1G22970	8130716	8132208	-	no description	*
Chr1:8221901..8222000	Chr1	8221901	8222000	gene	AT1G23190	8219869	8224469	+	Phosphoglucomutase/phosphomannomutase family protein	*
Chr1:8288001..8288100	Chr1	8288001	8288100	QTE	QTE_CT00013093_HELITRONY3	8288212	8288747	+	AT1TE26705	112
Chr1:8288001..8288100	Chr1	8288001	8288100	QTE	QTE_CT00008410_ATREP10B	8287385	8288211	-	AT1TE26700	*
Chr1:8347801..8347900	Chr1	8347801	8347900	gene	AT1G23540	8346827	8349786	-	Protein kinase superfamily protein	*
Chr1:8378001..8378100	Chr1	8378001	8378100	gene	AT1G23690	8377262	8378769	-	Domain of unknown function DUF220	*
Chr1:840801..840900	Chr1	840801	840900	gene	AT1G03390	841033	842418	-	HXXXD-type acyl-transferase family protein	133
Chr1:840801..840900	Chr1	840801	840900	gene	AT1G03380	835785	840940	+	homolog of yeast autophagy 18 (ATG18) G	*
Chr1:8422001..8422100	Chr1	8422001	8422100	gene	AT1G23820	8420265	8422985	+	spermidine synthase 1	*
Chr1:8522101..8522200	Chr1	8522101	8522200	gene	AT1G24090	8520834	8523121	+	RNase H family protein	*
Chr1:8604501..8604600	Chr1	8604501	8604600	gene	AT1G24267	8604069	8607484	-	Protein of unknown function (DUF1664)	*
Chr1:866501..866600	Chr1	866501	866600	gene	AT1G03470	865915	867733	-	Kinase interacting (KIP1-like) family protein	*
Chr1:869401..869500	Chr1	869401	869500	gene	AT1G03475	869051	871211	-	Coproporphyrinogen III oxidase	*
Chr1:8707701..8707800	Chr1	8707701	8707800	gene	AT1G24570	8707197	8709589	+	Protein of unknown function (DUF707)	*
Chr1:8751401..8751500	Chr1	8751401	8751500	gene	AT1G24706	8741940	8755558	+	THO2	*
Chr1:8753601..8753700	Chr1	8753601	8753700	gene	AT1G24706	8741940	8755558	+	THO2	*
Chr1:8893001..8893100	Chr1	8893001	8893100	gene	AT1G25350	8889110	8894261	-	glutamine-tRNA ligase, putative / glutaminyl-tRNA synthetase, putative / GlnRS, putative	*
Chr1:8945101..8945200	Chr1	8945101	8945200	gene	AT1G25470	8944609	8946628	-	AP2 domain-containing transcription factor family protein	*
Chr1:8945101..8945200	Chr1	8945101	8945200	gene	AT1G25472	8944609	8946628	-	conserved peptide upstream open reading frame 54	*
Chr1:8956401..8956500	Chr1	8956401	8956500	gene	AT1G25500	8955249	8957978	-	Plasma-membrane choline transporter family protein	*
Chr1:8963501..8963600	Chr1	8963501	8963600	gene	AT1G25520	8962125	8964564	+	Uncharacterized protein family (UPF0016)	*
Chr1:9026201..9026300	Chr1	9026201	9026300	gene	AT1G26110	9024345	9027786	-	decapping 5	*
Chr1:9048501..9048600	Chr1	9048501	9048600	gene	AT1G26170	9047433	9054589	-	ARM repeat superfamily protein	*
Chr1:9073901..9074000	Chr1	9073901	9074000	gene	AT1G26230	9072256	9076743	-	TCP-1/cpn60 chaperonin family protein	*
Chr1:9091201..9091300	Chr1	9091201	9091300	gene	AT1G26270	9089524	9092457	-	Phosphatidylinositol 3- and 4-kinase family protein	*
Chr1:9096501..9096600	Chr1	9096501	9096600	gene	AT1G26300	9095900	9099754	-	BSD domain-containing protein	*
Chr1:9110601..9110700	Chr1	9110601	9110700	gene	AT1G26330	9107519	9113725	+	DNA binding	*
Chr1:9127301..9127400	Chr1	9127301	9127400	gene	AT1G26380	9126737	9128528	-	FAD-binding Berberine family protein	*
Chr1:9197801..9197900	Chr1	9197801	9197900	gene	AT1G26620	9195838	9199669	-	Plant protein of unknown function (DUF863)	*
Chr1:9234301..9234400	Chr1	9234301	9234400	gene	AT1G26720	9234303	9234812	-	no description	97
Chr1:9444801..9444900	Chr1	9444801	9444900	gene	AT1G27180	9439859	9446106	+	disease resistance protein (TIR-NBS-LRR class), putative	*
Chr1:9541901..9542000	Chr1	9541901	9542000	gene	AT1G27470	9540113	9544292	-	transducin family protein / WD-40 repeat family protein	*
Chr1:9552001..9552500	Chr1	9552001	9552500	gene	AT1G27500	9551451	9554139	-	Tetratricopeptide repeat (TPR)-like superfamily protein	*
Chr1:9559701..9559900	Chr1	9559701	9559900	gene	AT1G27520	9558635	9562381	+	Glycosyl hydrolase family 47 protein	*
Chr1:9637701..9637800	Chr1	9637701	9637800	gene	AT1G27690	9636594	9638577	+	Protein of unknown function (DUF620)	*
Chr1:9658501..9658700	Chr1	9658501	9658700	gene	AT1G27750	9657385	9661958	+	nucleic acid binding	*
Chr1:9750901..9751000	Chr1	9750901	9751000	gene	AT1G27980	9748737	9752769	+	dihydrosphingosine phosphate lyase	*
Chr1:98201..98300	Chr1	98201	98300	gene	AT1G01230	97456	99240	+	ORMDL family protein	*
Chr1:9821401..9821500	Chr1	9821401	9821500	NO_DATA
Chr1:9901001..9901100	Chr1	9901001	9901100	QTE	QTE_CT00007692_HELITRONY3	9900282	9901174	+	AT1TE31905	*
Chr1:9908101..9908200	Chr1	9908101	9908200	QTE	QTE_CT00007018_ATCOPIA95	9907902	9908868	+	AT1TE31930	*
Chr1:9922301..9922400	Chr1	9922301	9922400	gene	AT1G28320	9920507	9924488	-	protease-related	*
Chr1:9948801..9948900	Chr1	9948801	9948900	gene	AT1G28350	9944036	9949800	+	Nucleotidylyl transferase superfamily protein	*
Chr2:1002201..1002500	Chr2	1002201	1002500	QTE	QTE_CT00011482_HELITRONY3	1002169	1002784	+	AT2TE04485	*
Chr2:10047201..10047300	Chr2	10047201	10047300	gene	AT2G23620	10047379	10049291	-	methyl esterase 1	79
Chr2:10047201..10047300	Chr2	10047201	10047300	QTE	QTE_CT00018557_ATLINE1A	10046936	10047251	+	AT2TE42995	50
Chr2:10100601..10100700	Chr2	10100601	10100700	gene	AT2G23740	10097559	10103398	+	nucleic acid binding	*
Chr2:10149101..10149200	Chr2	10149101	10149200	gene	AT2G23834	10148666	10149134	+	no description	33
Chr2:10187801..10187900	Chr2	10187801	10187900	gene	AT2G23950	10187043	10190412	-	Leucine-rich repeat protein kinase family protein	*
Chr2:10201201..10201300	Chr2	10201201	10201300	gene	AT2G23970	10199698	10201081	+	Class I glutamine amidotransferase-like superfamily protein	120
Chr2:10201201..10201300	Chr2	10201201	10201300	gene	AT2G23980	10201104	10204467	-	cyclic nucleotide-gated channel 6	*
Chr2:10263001..10263100	Chr2	10263001	10263100	gene	AT2G24140	10262554	10264033	-	Protein of unknown function, DUF593	*
Chr2:10313501..10313700	Chr2	10313501	10313700	gene	AT2G24250	10313286	10314920	-	Protein of unknown function (DUF295)	*
Chr2:10377401..10377500	Chr2	10377401	10377500	NO_DATA
Chr2:10378301..10378400	Chr2	10378301	10378400	gene	AT2G24400	10377791	10378586	-	SAUR-like auxin-responsive protein family	*
Chr2:10417501..10417600	Chr2	10417501	10417600	gene	AT2G24520	10415432	10419783	+	H(+)-ATPase 5	*
Chr2:10476401..10476500	Chr2	10476401	10476500	gene	AT2G24640	10475210	10479454	-	ubiquitin-specific protease 19	*
Chr2:10477001..10477100	Chr2	10477001	10477100	gene	AT2G24640	10475210	10479454	-	ubiquitin-specific protease 19	*
Chr2:10477501..10477600	Chr2	10477501	10477600	gene	AT2G24640	10475210	10479454	-	ubiquitin-specific protease 19	*
Chr2:10719101..10719200	Chr2	10719101	10719200	gene	AT2G25170	10713807	10723986	+	chromatin remodeling factor CHD3 (PICKLE)	*
Chr2:10760801..10760900	Chr2	10760801	10760900	gene	AT2G25270	10759724	10762568	+	no description	*
Chr2:10760801..10760900	Chr2	10760801	10760900	QTE	QTE_CT00009048_ATHAT1	10760671	10761705	+	AT2TE46175	*
Chr2:10870801..10870900	Chr2	10870801	10870900	gene	AT2G25540	10866822	10872077	-	cellulose synthase 10	*
Chr2:10889201..10889300	Chr2	10889201	10889300	gene	AT2G25580	10888014	10890367	+	Tetratricopeptide repeat (TPR)-like superfamily protein	*
Chr2:10911001..10911100	Chr2	10911001	10911100	gene	AT2G25640	10910498	10913969	+	SPOC domain / Transcription elongation factor S-II protein	*
Chr2:10917401..10917500	Chr2	10917401	10917500	gene	AT2G25660	10916203	10927390	-	embryo defective 2410	*
Chr2:10969401..10969500	Chr2	10969401	10969500	gene	AT2G25730	10956301	10972927	-	no description	*
Chr2:11008301..11008400	Chr2	11008301	11008400	gene	AT2G25800	11005924	11009739	-	Protein of unknown function (DUF810)	*
Chr2:11010801..11010900	Chr2	11010801	11010900	NO_DATA
Chr2:11032301..11032400	Chr2	11032301	11032400	gene	AT2G25870	11031115	11034454	+	haloacid dehalogenase-like hydrolase family protein	*
Chr2:1103601..1103700	Chr2	1103601	1103700	gene	AT2G03620	1100339	1103495	-	magnesium transporter 3	106
Chr2:1103601..1103700	Chr2	1103601	1103700	gene	AT2G03630	1103205	1104230	+	no description	*
Chr2:11061501..11061600	Chr2	11061501	11061600	gene	AT2G25930	11059035	11063324	+	hydroxyproline-rich glycoprotein family protein	*
Chr2:11111801..11111900	Chr2	11111801	11111900	QTE	QTE_CT00029894_ATCOPIA28	11112076	11112133	+	AT2TE47940	176
Chr2:11111801..11111900	Chr2	11111801	11111900	gene	AT2G26080	11109003	11113828	-	glycine decarboxylase P-protein 2	*
Chr2:11116601..11116700	Chr2	11116601	11116700	gene	AT2G26100	11115905	11118208	-	Galactosyltransferase family protein	*
Chr2:11166501..11166600	Chr2	11166501	11166600	gene	AT2G26230	11164575	11167195	+	uricase / urate oxidase / nodulin 35, putative	*
Chr2:11186701..11186800	Chr2	11186701	11186800	gene	AT2G26270	11184739	11187775	+	no description	*
Chr2:11235101..11235200	Chr2	11235101	11235200	gene	AT2G26410	11234651	11236936	-	IQ-domain 4	*
Chr2:11275901..11276000	Chr2	11275901	11276000	gene	AT2G26510	11273911	11277630	+	Xanthine/uracil permease family protein	*
Chr2:11276601..11276800	Chr2	11276601	11276800	gene	AT2G26510	11273911	11277630	+	Xanthine/uracil permease family protein	*
Chr2:11287901..11288000	Chr2	11287901	11288000	gene	AT2G26540	11287365	11290360	-	uroporphyrinogen-III synthase family protein	*
Chr2:11323001..11323100	Chr2	11323001	11323100	gene	AT2G26610	11318771	11324174	+	Transducin family protein / WD-40 repeat family protein	*
Chr2:11332101..11332200	Chr2	11332101	11332200	gene	AT2G26650	11331850	11336607	-	K+ transporter 1	*
Chr2:11420201..11420300	Chr2	11420201	11420300	gene	AT2G26780	11410076	11423776	+	ARM repeat superfamily protein	*
Chr2:11483701..11483800	Chr2	11483701	11483800	gene	AT2G26910	11481623	11488186	+	pleiotropic drug resistance 4	*
Chr2:11502701..11502800	Chr2	11502701	11502800	QTE	QTE_CT00020698_HELITRONY1E	11502878	11503092	-	AT2TE49850	78
Chr2:11503001..11503100	Chr2	11503001	11503100	QTE	QTE_CT00012016_ATREP11	11503093	11503679	-	AT2TE49855	7
Chr2:11503001..11503100	Chr2	11503001	11503100	QTE	QTE_CT00020698_HELITRONY1E	11502878	11503092	-	AT2TE49850	91
Chr2:11539501..11539600	Chr2	11539501	11539600	gene	AT2G27040	11536534	11542357	-	Argonaute family protein	*
Chr2:1164701..1164800	Chr2	1164701	1164800	gene	AT2G03820	1164957	1167029	-	nonsense-mediated mRNA decay NMD3 family protein	157
Chr2:1164701..1164800	Chr2	1164701	1164800	gene	AT2G03810	1161029	1164573	+	18S pre-ribosomal assembly protein gar2-related	128
Chr2:11671301..11671400	Chr2	11671301	11671400	QTE	QTE_CT00024255_HARBINGER	11671082	11671242	+	AT2TE50695	59
Chr2:1178801..1179200	Chr2	1178801	1179200	QTE	QTE_CT00007326_ATREP5	1177851	1178780	+	AT2TE05320	21
Chr2:11901301..11901400	Chr2	11901301	11901400	gene	AT2G27950	11899205	11904007	-	Ring/U-Box superfamily protein	*
Chr2:11917801..11917900	Chr2	11917801	11917900	gene	AT2G27980	11913629	11919741	-	Acyl-CoA N-acyltransferase with RING/FYVE/PHD-type zinc finger domain	*
Chr2:12001501..12001600	Chr2	12001501	12001600	gene	AT2G28150	11999836	12002499	+	Domain of unknown function (DUF966)	*
Chr2:12052101..12052200	Chr2	12052101	12052200	gene	AT2G28260	12049989	12052453	+	cyclic nucleotide-gated channel 15	*
Chr2:12064501..12064600	Chr2	12064501	12064600	gene	AT2G28290	12056213	12073083	+	P-loop containing nucleoside triphosphate hydrolases superfamily protein	*
Chr2:12219901..12220000	Chr2	12219901	12220000	gene	AT2G28540	12218045	12223828	+	RNA binding (RRM/RBD/RNP motifs) family protein	*
Chr2:12336601..12336900	Chr2	12336601	12336900	gene	AT2G28760	12336188	12339027	-	UDP-XYL synthase 6	*
Chr2:12356801..12356900	Chr2	12356801	12356900	gene	AT2G28800	12356364	12359252	-	63 kDa inner membrane family protein	*
Chr2:12357701..12357800	Chr2	12357701	12357800	gene	AT2G28800	12356364	12359252	-	63 kDa inner membrane family protein	*
Chr2:1244301..1244400	Chr2	1244301	1244400	QTE	QTE_CT00010172_ATHILA4A	1244586	1245277	+	AT2TE05630	186
Chr2:1244301..1244400	Chr2	1244301	1244400	QTE	QTE_CT00029621_ATHILA4B_LTR	1244557	1244585	+	AT2TE05625	157
Chr2:1246701..1246900	Chr2	1246701	1246900	NO_DATA
Chr2:12479301..12479400	Chr2	12479301	12479400	gene	AT2G29050	12478146	12480372	+	RHOMBOID-like 1	*
Chr2:12514001..12514100	Chr2	12514001	12514100	gene	AT2G29120	12511292	12515895	-	glutamate receptor 2.7	*
Chr2:12614001..12614300	Chr2	12614001	12614300	gene	AT2G29400	12613081	12615399	-	type one protein phosphatase 1	*
Chr2:12926701..12926800	Chr2	12926701	12926800	gene	AT2G30320	12925728	12927896	-	Pseudouridine synthase family protein	*
Chr2:13022601..13022700	Chr2	13022601	13022700	gene	AT2G30575	13020397	13024208	-	los glycosyltransferase 5	*
Chr2:13124101..13124200	Chr2	13124101	13124200	gene	AT2G30800	13120353	13126770	-	helicase in vascular tissue and tapetum	*
Chr2:13127201..13127300	Chr2	13127201	13127300	NO_DATA
Chr2:13217401..13217500	Chr2	13217401	13217500	gene	AT2G31060	13213100	13218724	-	elongation factor family protein	*
Chr2:13325401..13325500	Chr2	13325401	13325500	gene	AT2G31260	13322021	13327400	-	autophagy 9 (APG9)	*
Chr2:13330501..13330600	Chr2	13330501	13330600	gene	AT2G31270	13329009	13331830	+	homolog of yeast CDT1 A	*
Chr2:13429301..13429400	Chr2	13429301	13429400	gene	AT2G31530	13427011	13430465	+	SecY protein transport family protein	*
Chr2:13443301..13443400	Chr2	13443301	13443400	gene	AT2G31580	13440909	13445851	-	tRNAHis guanylyltransferase	*
Chr2:13552201..13552300	Chr2	13552201	13552300	gene	AT2G31870	13549861	13553844	-	Poly (ADP-ribose) glycohydrolase (PARG)	*
Chr2:13567901..13568000	Chr2	13567901	13568000	gene	AT2G31900	13560760	13569623	-	myosin-like protein XIF	*
Chr2:13567901..13568000	Chr2	13567901	13568000	gene	AT2G31902	13560807	13568489	+	no description	*
Chr2:13569201..13569300	Chr2	13569201	13569300	gene	AT2G31900	13560760	13569623	-	myosin-like protein XIF	*
Chr2:13591101..13591200	Chr2	13591101	13591200	gene	AT2G31960	13588887	13600229	+	glucan synthase-like 3	*
Chr2:13591701..13591800	Chr2	13591701	13591800	gene	AT2G31960	13588887	13600229	+	glucan synthase-like 3	*
Chr2:1363301..1363400	Chr2	1363301	1363400	gene	AT2G04090	1362653	1364690	-	MATE efflux family protein	*
Chr2:1363601..1363700	Chr2	1363601	1363700	gene	AT2G04090	1362653	1364690	-	MATE efflux family protein	*
Chr2:13670201..13670300	Chr2	13670201	13670300	gene	AT2G32170	13666456	13671754	+	S-adenosyl-L-methionine-dependent methyltransferases superfamily protein	*
Chr2:13694201..13694300	Chr2	13694201	13694300	gene	AT2G32250	13693105	13697154	+	FAR1-related sequence 2	*
Chr2:13762101..13762200	Chr2	13762101	13762200	gene	AT2G32415	13761137	13765456	-	Polynucleotidyl transferase, ribonuclease H fold protein with HRDC domain	*
Chr2:13933501..13933600	Chr2	13933501	13933600	gene	AT2G32840	13932904	13934949	-	proline-rich family protein	*
Chr2:13935701..13935800	Chr2	13935701	13935800	gene	AT2G32850	13935186	13938845	-	Protein kinase superfamily protein	*
Chr2:14020101..14020200	Chr2	14020101	14020200	gene	AT2G33040	14018690	14021183	-	gamma subunit of Mt ATP synthase	*
Chr2:14027501..14027600	Chr2	14027501	14027600	gene	AT2G33060	14025483	14028196	+	receptor like protein 27	*
Chr2:14041401..14041500	Chr2	14041401	14041500	gene	AT2G33110	14041038	14043358	-	vesicle-associated membrane protein 723	*
Chr2:14057001..14057100	Chr2	14057001	14057100	gene	AT2G33170	14056250	14060641	-	Leucine-rich repeat receptor-like protein kinase family protein	*
Chr2:1410901..1411000	Chr2	1410901	1411000	QTE	QTE_CT00005359_ATHILA4A	1410689	1411888	-	AT2TE06465	*
Chr2:14175001..14175100	Chr2	14175001	14175100	gene	AT2G33460	14174590	14175838	-	ROP-interactive CRIB motif-containing protein 1	*
Chr2:14251201..14251300	Chr2	14251201	14251300	gene	AT2G33680	14249608	14251791	+	Tetratricopeptide repeat (TPR)-like superfamily protein	*
Chr2:14265701..14265800	Chr2	14265701	14265800	gene	AT2G33730	14265450	14267972	-	P-loop containing nucleoside triphosphate hydrolases superfamily protein	*
Chr2:14313701..14313800	Chr2	14313701	14313800	gene	AT2G33835	14311787	14314700	-	Zinc finger C-x8-C-x5-C-x3-H type family protein	*
Chr2:14504001..14504100	Chr2	14504001	14504100	gene	AT2G34357	14498590	14505727	+	ARM repeat superfamily protein	*
Chr2:14527901..14528000	Chr2	14527901	14528000	gene	AT2G34450	14527736	14529492	-	HMG-box (high mobility group) DNA-binding family protein	*
Chr2:14528601..14528700	Chr2	14528601	14528700	gene	AT2G34450	14527736	14529492	-	HMG-box (high mobility group) DNA-binding family protein	*
Chr2:14610101..14610200	Chr2	14610101	14610200	gene	AT2G34660	14602470	14612565	+	multidrug resistance-associated protein 2	*
Chr2:14610401..14610500	Chr2	14610401	14610500	gene	AT2G34660	14602470	14612565	+	multidrug resistance-associated protein 2	*
Chr2:14610701..14610800	Chr2	14610701	14610800	gene	AT2G34660	14602470	14612565	+	multidrug resistance-associated protein 2	*
Chr2:14621801..14621900	Chr2	14621801	14621900	gene	AT2G34680	14616622	14629129	-	Outer arm dynein light chain 1 protein	*
Chr2:14627601..14627700	Chr2	14627601	14627700	gene	AT2G34680	14616622	14629129	-	Outer arm dynein light chain 1 protein	*
Chr2:1470001..1470100	Chr2	1470001	1470100	NO_DATA
Chr2:14755401..14755500	Chr2	14755401	14755500	gene	AT2G35010	14754271	14756323	+	thioredoxin O1	*
Chr2:14788701..14788800	Chr2	14788701	14788800	gene	AT2G35075	14786682	14789023	+	no description	*
Chr2:14799801..14799900	Chr2	14799801	14799900	gene	AT2G35110	14795715	14803937	-	transcription activators	*
Chr2:1480901..1481000	Chr2	1480901	1481000	gene	AT2G04280	1480068	1482089	-	no description	*
Chr2:14820901..14821000	Chr2	14820901	14821000	gene	AT2G35155	14818994	14821965	-	Trypsin family protein	*
Chr2:14844001..14844100	Chr2	14844001	14844100	gene	AT2G35230	14842293	14844434	+	VQ motif-containing protein	*
Chr2:14867601..14867700	Chr2	14867601	14867700	gene	AT2G35320	14866832	14868860	-	EYES ABSENT homolog	*
Chr2:14949901..14950000	Chr2	14949901	14950000	gene	AT2G35610	14947365	14951247	-	xyloglucanase 113	*
Chr2:14973001..14973100	Chr2	14973001	14973100	gene	AT2G35630	14966678	14980606	+	ARM repeat superfamily protein	*
Chr2:14975601..14975700	Chr2	14975601	14975700	gene	AT2G35630	14966678	14980606	+	ARM repeat superfamily protein	*
Chr2:1500201..1500400	Chr2	1500201	1500400	NO_DATA
Chr2:15034601..15034700	Chr2	15034601	15034700	gene	AT2G35770	15034037	15036518	-	serine carboxypeptidase-like 28	*
Chr2:15077501..15077600	Chr2	15077501	15077600	gene	AT2G35920	15075597	15080812	+	RNA helicase family protein	*
Chr2:15239701..15239800	Chr2	15239701	15239800	gene	AT2G36350	15238093	15241923	+	Protein kinase superfamily protein	*
Chr2:15240001..15240100	Chr2	15240001	15240100	gene	AT2G36350	15238093	15241923	+	Protein kinase superfamily protein	*
Chr2:15244301..15244400	Chr2	15244301	15244400	gene	AT2G36360	15242904	15247627	-	Galactose oxidase/kelch repeat superfamily protein	*
Chr2:15250901..15251000	Chr2	15250901	15251000	gene	AT2G36370	15247793	15252967	+	ubiquitin-protein ligases	*
Chr2:15260401..15260500	Chr2	15260401	15260500	gene	AT2G36380	15257583	15263766	+	pleiotropic drug resistance 6	*
Chr2:15265801..15265900	Chr2	15265801	15265900	gene	AT2G36390	15264237	15270092	+	starch branching enzyme 2.1	*
Chr2:15268801..15268900	Chr2	15268801	15268900	gene	AT2G36390	15264237	15270092	+	starch branching enzyme 2.1	*
Chr2:15369701..15369800	Chr2	15369701	15369800	gene	AT2G36680	15368798	15370846	-	Modifier of rudimentary (Mod(r)) protein	*
Chr2:15468901..15469000	Chr2	15468901	15469000	gene	AT2G36850	15454697	15469889	-	glucan synthase-like 8	*
Chr2:15480001..15480100	Chr2	15480001	15480100	gene	AT2G36880	15479366	15481412	-	methionine adenosyltransferase 3	*
Chr2:15544001..15544100	Chr2	15544001	15544100	gene	AT2G37010	15541720	15546159	+	non-intrinsic ABC protein 12	*
Chr2:15570101..15570200	Chr2	15570101	15570200	gene	AT2G37050	15568986	15573726	+	Leucine-rich repeat protein kinase family protein	*
Chr2:15580301..15580400	Chr2	15580301	15580400	gene	AT2G37070	15578415	15581308	+	no description	*
Chr2:15582301..15582400	Chr2	15582301	15582400	gene	AT2G37080	15581386	15585186	-	ROP interactive partner 3	*
Chr2:15761701..15761800	Chr2	15761701	15761800	gene	AT2G37570	15761300	15763383	-	HSP20-like chaperones superfamily protein	*
Chr2:15767601..15767700	Chr2	15767601	15767700	gene	AT2G37585	15765784	15767878	+	Core-2/I-branching beta-1,6-N-acetylglucosaminyltransferase family protein	*
Chr2:15866201..15866300	Chr2	15866201	15866300	gene	AT2G37900	15864396	15866408	-	Major facilitator superfamily protein	*
Chr2:15894501..15894600	Chr2	15894501	15894600	gene	AT2G37980	15894057	15897610	-	O-fucosyltransferase family protein	*
Chr2:1595901..1596000	Chr2	1595901	1596000	QTE	QTE_CT00009648_ATREP10B	1596195	1596921	+	AT2TE07345	195
Chr2:1595901..1596000	Chr2	1595901	1596000	gene	AT2G04570	1594673	1596349	+	GDSL-like Lipase/Acylhydrolase superfamily protein	*
Chr2:16026701..16026800	Chr2	16026701	16026800	NO_DATA
Chr2:16036701..16036800	Chr2	16036701	16036800	gene	AT2G38280	16033448	16038876	-	AMP deaminase, putative / myoadenylate deaminase, putative	*
Chr2:16096201..16096300	Chr2	16096201	16096300	gene	AT2G38440	16095329	16101221	+	SCAR homolog 2	*
Chr2:16099401..16099500	Chr2	16099401	16099500	gene	AT2G38440	16095329	16101221	+	SCAR homolog 2	*
Chr2:16133001..16133100	Chr2	16133001	16133100	gene	AT2G38550	16132006	16134415	+	Transmembrane proteins 14C	*
Chr2:16206001..16206100	Chr2	16206001	16206100	gene	AT2G38770	16202963	16210338	-	P-loop containing nucleoside triphosphate hydrolases superfamily protein	*
Chr2:16286501..16286600	Chr2	16286501	16286600	gene	AT2G39000	16286336	16287970	-	Acyl-CoA N-acyltransferases (NAT) superfamily protein	*
Chr2:16394701..16394800	Chr2	16394701	16394800	gene	AT2G39260	16392047	16399680	-	binding	*
Chr2:16396601..16396700	Chr2	16396601	16396700	gene	AT2G39260	16392047	16399680	-	binding	*
Chr2:16448401..16448500	Chr2	16448401	16448500	gene	AT2G39380	16447006	16449083	-	exocyst subunit exo70 family protein H2	*
Chr2:16479701..16479800	Chr2	16479701	16479800	gene	AT2G39480	16477792	16485039	-	P-glycoprotein 6	*
Chr2:16512401..16512500	Chr2	16512401	16512500	gene	AT2G39580	16510425	16517073	+	no description	*
Chr2:16513201..16513300	Chr2	16513201	16513300	gene	AT2G39580	16510425	16517073	+	no description	*
Chr2:16576801..16577000	Chr2	16576801	16577000	gene	AT2G39740	16575752	16579120	+	Nucleotidyltransferase family protein	*
Chr2:16578001..16578100	Chr2	16578001	16578100	gene	AT2G39740	16575752	16579120	+	Nucleotidyltransferase family protein	*
Chr2:16613901..16614000	Chr2	16613901	16614000	gene	AT2G39810	16612800	16618057	+	ubiquitin-protein ligases	*
Chr2:1664601..1664800	Chr2	1664601	1664800	QTE	QTE_CT00009764_ATREP10C	1663841	1664530	-	AT2TE07710	71
Chr2:1664601..1664800	Chr2	1664601	1664800	QTE	QTE_CT00028838_BRODYAGA2	1664531	1664600	-	AT2TE07715	1
Chr2:1664601..1664800	Chr2	1664601	1664800	QTE	QTE_CT00012833_ATLINE2	1664709	1665232	+	AT2TE07720	91
Chr2:16699201..16699300	Chr2	16699201	16699300	gene	AT2G39990	16698092	16700012	-	eukaryotic translation initiation factor 2	*
Chr2:16742301..16742400	Chr2	16742301	16742400	NO_DATA
Chr2:16752601..16752700	Chr2	16752601	16752700	gene	AT2G40116	16751714	16754535	+	Phosphoinositide-specific phospholipase C family protein	*
Chr2:16755501..16755600	Chr2	16755501	16755600	gene	AT2G40120	16754939	16757592	-	Protein kinase superfamily protein	*
Chr2:16787201..16787300	Chr2	16787201	16787300	gene	AT2G40190	16785194	16787530	+	UDP-Glycosyltransferase superfamily protein	*
Chr2:16853701..16853800	Chr2	16853701	16853800	gene	AT2G40360	16852880	16856690	-	Transducin/WD40 repeat-like superfamily protein	*
Chr2:16854601..16854700	Chr2	16854601	16854700	gene	AT2G40360	16852880	16856690	-	Transducin/WD40 repeat-like superfamily protein	*
Chr2:16911901..16912000	Chr2	16911901	16912000	gene	AT2G40480	16910364	16912592	+	Plant protein of unknown function (DUF827)	*
Chr2:16959301..16959400	Chr2	16959301	16959400	gene	AT2G40630	16958146	16961144	+	Uncharacterised conserved protein (UCP030365)	*
Chr2:1697701..1697800	Chr2	1697701	1697800	gene	AT2G04840	1697009	1698240	+	Protein of unknown function (DUF295)	*
Chr2:16989401..16989500	Chr2	16989401	16989500	gene	AT2G40720	16987269	16989851	+	Tetratricopeptide repeat (TPR)-like superfamily protein	*
Chr2:16994501..16994600	Chr2	16994501	16994600	gene	AT2G40730	16989836	16996298	-	Protein kinase family protein with ARM repeat domain	*
Chr2:17025201..17025300	Chr2	17025201	17025300	gene	AT2G40800	17024391	17026973	-	no description	*
Chr2:17046401..17046500	Chr2	17046401	17046500	gene	AT2G40840	17044963	17050947	+	disproportionating enzyme 2	*
Chr2:17047501..17047600	Chr2	17047501	17047600	gene	AT2G40840	17044963	17050947	+	disproportionating enzyme 2	*
Chr2:17088301..17088400	Chr2	17088301	17088400	gene	AT2G40950	17087620	17090424	-	Basic-leucine zipper (bZIP) transcription factor family protein	*
Chr2:17103301..17103400	Chr2	17103301	17103400	gene	AT2G40980	17102090	17104802	+	Protein kinase superfamily protein	*
Chr2:17183401..17183500	Chr2	17183401	17183500	gene	AT2G41220	17177664	17188751	+	glutamate synthase 2	*
Chr2:1718601..1718700	Chr2	1718601	1718700	gene	AT2G04880	1717888	1720526	+	zinc-dependent activator protein-1	*
Chr2:17223501..17223600	Chr2	17223501	17223600	gene	AT2G41310	17221933	17224427	+	response regulator 3	*
Chr2:17351101..17351200	Chr2	17351101	17351200	gene	AT2G41620	17347304	17355084	-	Nucleoporin interacting component (Nup93/Nic96-like) family protein	*
Chr2:1735601..1735700	Chr2	1735601	1735700	QTE	QTE_CT00004170_ATREP11	1734596	1736038	-	AT2TE08070	*
Chr2:17385301..17385400	Chr2	17385301	17385400	gene	AT2G41700	17382890	17396110	-	ATP-binding cassette A1	*
Chr2:17386101..17386200	Chr2	17386101	17386200	gene	AT2G41700	17382890	17396110	-	ATP-binding cassette A1	*
Chr2:17387101..17387200	Chr2	17387101	17387200	gene	AT2G41700	17382890	17396110	-	ATP-binding cassette A1	*
Chr2:17387501..17387600	Chr2	17387501	17387600	gene	AT2G41700	17382890	17396110	-	ATP-binding cassette A1	*
Chr2:17594801..17594900	Chr2	17594801	17594900	gene	AT2G42230	17593411	17596629	-	C-CAP/cofactor C-like domain-containing protein	*
Chr2:17595401..17595500	Chr2	17595401	17595500	gene	AT2G42230	17593411	17596629	-	C-CAP/cofactor C-like domain-containing protein	*
Chr2:17730301..17730400	Chr2	17730301	17730400	gene	AT2G42580	17728715	17731718	+	tetratricopetide-repeat thioredoxin-like 3	*
Chr2:17758101..17758200	Chr2	17758101	17758200	gene	AT2G42620	17756140	17758468	+	RNI-like superfamily protein	*
Chr2:17790401..17790500	Chr2	17790401	17790500	gene	AT2G42730	17787454	17791582	-	F-box family protein	*
Chr2:17813801..17813900	Chr2	17813801	17813900	gene	AT2G42810	17811935	17816692	-	protein phosphatase 5.2	*
Chr2:17861601..17861700	Chr2	17861601	17861700	gene	AT2G42920	17858698	17863466	+	Pentatricopeptide repeat (PPR-like) superfamily protein	*
Chr2:17875601..17875700	Chr2	17875601	17875700	gene	AT2G42980	17875005	17876588	-	Eukaryotic aspartyl protease family protein	*
Chr2:17954201..17954300	Chr2	17954201	17954300	gene	AT2G43180	17953497	17955829	-	Phosphoenolpyruvate carboxylase family protein	*
Chr2:17972301..17972400	Chr2	17972301	17972400	gene	AT2G43240	17970859	17975867	-	Nucleotide-sugar transporter family protein	*
Chr2:17972601..17972700	Chr2	17972601	17972700	gene	AT2G43240	17970859	17975867	-	Nucleotide-sugar transporter family protein	*
Chr2:18002101..18002200	Chr2	18002101	18002200	gene	AT2G43330	18000854	18004083	+	inositol transporter 1	*
Chr2:18028501..18028600	Chr2	18028501	18028600	gene	AT2G43410	18025247	18031243	-	RNA binding	*
Chr2:18064501..18064600	Chr2	18064501	18064600	gene	AT2G43500	18061925	18066639	+	Plant regulator RWP-RK family protein	*
Chr2:18065601..18065700	Chr2	18065601	18065700	gene	AT2G43500	18061925	18066639	+	Plant regulator RWP-RK family protein	*
Chr2:18264501..18264600	Chr2	18264501	18264600	gene	AT2G44160	18262210	18265346	+	methylenetetrahydrofolate reductase 2	*
Chr2:18277701..18277800	Chr2	18277701	18277800	gene	AT2G44200	18276210	18278627	+	CBF1-interacting co-repressor CIR, N-terminal	*
Chr2:18293101..18293200	Chr2	18293101	18293200	QTE	QTE_CT00007785_HELITRONY1E	18293392	18293458	+	AT2TE82925	192
Chr2:18293101..18293200	Chr2	18293101	18293200	QTE	QTE_CT00002578_ATREP10D	18288581	18293391	+	AT2TE82905	*
Chr2:18421001..18421100	Chr2	18421001	18421100	gene	AT2G44650	18419370	18421110	-	chloroplast chaperonin 10	*
Chr2:18421001..18421100	Chr2	18421001	18421100	gene	AT2G44660	18420832	18422839	-	ALG6, ALG8 glycosyltransferase family	*
Chr2:18459001..18459100	Chr2	18459001	18459100	gene	AT2G44770	18457322	18460383	+	ELMO/CED-12 family protein	*
Chr2:18506201..18506300	Chr2	18506201	18506300	gene	AT2G44880	18505239	18506906	+	Pentatricopeptide repeat (PPR-like) superfamily protein	*
Chr2:18515301..18515400	Chr2	18515301	18515400	gene	AT2G44900	18511719	18516408	-	ARABIDILLO-1	*
Chr2:18545501..18545600	Chr2	18545501	18545600	gene	AT2G44950	18542213	18548591	-	histone mono-ubiquitination 1	*
Chr2:1859201..1859300	Chr2	1859201	1859300	gene	AT2G05160	1858543	1861895	-	CCCH-type zinc fingerfamily protein with RNA-binding domain	*
Chr2:18667601..18667700	Chr2	18667601	18667700	gene	AT2G45270	18666526	18669873	+	glycoprotease 1	*
Chr2:18674801..18674900	Chr2	18674801	18674900	gene	AT2G45290	18672682	18675906	+	Transketolase	*
Chr2:18751401..18751500	Chr2	18751401	18751500	gene	AT2G45500	18749798	18752851	-	AAA-type ATPase family protein	*
Chr2:18768201..18768300	Chr2	18768201	18768300	gene	AT2G45540	18757489	18772831	-	WD-40 repeat family protein / beige-related	*
Chr2:18795101..18795200	Chr2	18795101	18795200	gene	AT2G45620	18792864	18795904	+	Nucleotidyltransferase family protein	*
Chr2:18824401..18824500	Chr2	18824401	18824500	gene	AT2G45690	18823171	18825735	-	shrunken seed protein (SSE1)	*
Chr2:18920801..18920900	Chr2	18920801	18920900	gene	AT2G46000	18921024	18922179	-	no description	124
Chr2:18920801..18920900	Chr2	18920801	18920900	gene	AT2G45990	18919316	18921511	+	no description	*
Chr2:18926701..18926800	Chr2	18926701	18926800	gene	AT2G46020	18923304	18931934	+	transcription regulatory protein SNF2, putative	*
Chr2:18928401..18928500	Chr2	18928401	18928500	gene	AT2G46020	18923304	18931934	+	transcription regulatory protein SNF2, putative	*
Chr2:18930701..18930800	Chr2	18930701	18930800	gene	AT2G46020	18923304	18931934	+	transcription regulatory protein SNF2, putative	*
Chr2:18984301..18984400	Chr2	18984301	18984400	gene	AT2G46225	18981911	18984292	+	ABI-1-like 1	9
Chr2:18984301..18984400	Chr2	18984301	18984400	gene	AT2G46230	18984199	18985959	-	PIN domain-like family protein	*
Chr2:19092201..19092300	Chr2	19092201	19092300	gene	AT2G46510	19090953	19093315	-	ABA-inducible BHLH-type transcription factor	*
Chr2:19117301..19117400	Chr2	19117301	19117400	gene	AT2G46560	19115371	19125856	-	transducin family protein / WD-40 repeat family protein	*
Chr2:19339501..19339600	Chr2	19339501	19339600	gene	AT2G47070	19336695	19340869	+	squamosa promoter binding protein-like 1	*
Chr2:19416401..19416500	Chr2	19416401	19416500	NO_DATA
Chr2:1944301..1944500	Chr2	1944301	1944500	NO_DATA
Chr2:19525101..19525200	Chr2	19525101	19525200	gene	AT2G47600	19524160	19527413	-	magnesium/proton exchanger	*
Chr2:19547001..19547100	Chr2	19547001	19547100	gene	AT2G47680	19545828	19550905	-	zinc finger (CCCH type) helicase family protein	*
Chr2:19547601..19547700	Chr2	19547601	19547700	gene	AT2G47680	19545828	19550905	-	zinc finger (CCCH type) helicase family protein	*
Chr2:19677701..19677800	Chr2	19677701	19677800	gene	AT2G48110	19673293	19679711	+	reduced epidermal fluorescence 4	*
Chr2:1980801..1980900	Chr2	1980801	1980900	NO_DATA
Chr2:200701..200800	Chr2	200701	200800	gene	AT2G01450	199511	203126	-	MAP kinase 17	*
Chr2:210901..211000	Chr2	210901	211000	gene	AT2G01460	206136	211919	+	P-loop containing nucleoside triphosphate hydrolases superfamily protein	*
Chr2:222601..222700	Chr2	222601	222700	gene	AT2G01490	221246	223418	+	phytanoyl-CoA dioxygenase (PhyH) family protein	*
Chr2:2307701..2307800	Chr2	2307701	2307800	QTE	QTE_CT00016609_ATHAT1	2307793	2307896	+	AT2TE10630	7
Chr2:2307701..2307800	Chr2	2307701	2307800	QTE	QTE_CT00015770_ATHAT1	2307376	2307792	+	AT2TE10625	91
Chr2:2312501..2312700	Chr2	2312501	2312700	QTE	QTE_CT00004084_VANDALNX2	2310984	2312454	-	AT2TE10655	47
Chr2:2312501..2312700	Chr2	2312501	2312700	QTE	QTE_CT00022536_ATDNA2T9A	2312504	2312702	-	AT2TE10665	196
Chr2:2312501..2312700	Chr2	2312501	2312700	QTE	QTE_CT00030329_VANDALNX2	2312455	2312503	-	AT2TE10660	2
Chr2:2345901..2346000	Chr2	2345901	2346000	gene	AT2G06020	2342535	2346207	+	Homeodomain-like superfamily protein	*
Chr2:2433901..2434000	Chr2	2433901	2434000	gene	AT2G06210	2428903	2436687	-	binding	*
Chr2:249101..249200	Chr2	249101	249200	QTE	QTE_CT00000641_ATLINEIII	243804	249211	-	AT2TE01000	*
Chr2:251501..251600	Chr2	251501	251600	gene	AT2G01560	250245	251806	-	Plant protein 1589 of unknown function	*
Chr2:2518601..2518900	Chr2	2518601	2518900	QTE	QTE_CT00001738_HELITRONY1C	2517532	2520502	+	AT2TE11410	*
Chr2:2689701..2689800	Chr2	2689701	2689800	QTE	QTE_CT00005289_ATHILA4B_LTR	2688363	2689571	-	AT2TE11935	130
Chr2:2689701..2689800	Chr2	2689701	2689800	QTE	QTE_CT00029755_VANDAL1N1	2689574	2689634	+	AT2TE11940	67
Chr2:271501..271600	Chr2	271501	271600	gene	AT2G01600	268818	272610	+	ENTH/ANTH/VHS superfamily protein	*
Chr2:279801..279900	Chr2	279801	279900	gene	AT2G01630	279282	282123	-	O-Glycosyl hydrolases family 17 protein	*
Chr2:2940601..2940900	Chr2	2940601	2940900	QTE	QTE_CT00006605_HELITRONY3	2940091	2941106	-	AT2TE12820	*
Chr2:3052701..3052800	Chr2	3052701	3052800	gene	AT2G07360	3047252	3057196	-	SH3 domain-containing protein	*
Chr2:3167801..3167900	Chr2	3167801	3167900	QTE	QTE_CT00009820_ATENSPM9	3168061	3168774	-	AT2TE13700	161
Chr2:3167801..3167900	Chr2	3167801	3167900	QTE	QTE_CT00011912_ATENSPM6	3167952	3168060	-	AT2TE13695	52
Chr2:3220901..3221000	Chr2	3220901	3221000	gene	AT2G07640	3220739	3221422	+	NAD(P)-binding Rossmann-fold superfamily protein	*
Chr2:325501..325600	Chr2	325501	325600	gene	AT2G01735	324472	326094	+	RING-finger protein for embryogenesis	*
Chr2:331101..331200	Chr2	331101	331200	gene	AT2G01750	328089	332113	+	microtubule-associated proteins 70-3	*
Chr2:3438901..3439000	Chr2	3438901	3439000	gene	AT2G07722	3438742	3439161	+	no description	*
Chr2:34901..35000	Chr2	34901	35000	QTE	QTE_CT00000600_ATLANTYS3	31445	42029	+	AT2TE00030	*
Chr2:34901..35000	Chr2	34901	35000	QTE	QTE_CT00002730_ATGP2N	34380	36436	+	AT2TE00045	*
Chr2:3534601..3534700	Chr2	3534601	3534700	QTE	QTE_CT00001707_ATGP10	3533346	3539334	+	AT2TE15415	*
Chr2:365001..365100	Chr2	365001	365100	gene	AT2G01830	362983	369707	-	CHASE domain containing histidine kinase protein	*
Chr2:3813101..3813200	Chr2	3813101	3813200	QTE	QTE_CT00009979_ATCOPIA95	3813107	3813813	-	AT2TE16395	93
Chr2:40501..40600	Chr2	40501	40600	QTE	QTE_CT00000600_ATLANTYS3	31445	42029	+	AT2TE00030	*
Chr2:4065901..4066000	Chr2	4065901	4066000	QTE	QTE_CT00003959_ATCOPIA95	4065716	4067227	-	AT2TE17170	*
Chr2:4069201..4069300	Chr2	4069201	4069300	NO_DATA
Chr2:4262401..4262500	Chr2	4262401	4262500	QTE	QTE_CT00003260_ATREP15	4262020	4265049	-	AT2TE17960	*
Chr2:4262401..4262500	Chr2	4262401	4262500	QTE	QTE_CT00019499_ATREP3	4262390	4262675	+	AT2TE17965	*
Chr2:4446401..4446500	Chr2	4446401	4446500	QTE	QTE_CT00002123_ATCOPIA45	4446475	4448977	-	AT2TE18670	25
Chr2:4446801..4446900	Chr2	4446801	4446900	QTE	QTE_CT00002123_ATCOPIA45	4446475	4448977	-	AT2TE18670	*
Chr2:4470901..4471000	Chr2	4470901	4471000	QTE	QTE_CT00012775_ATCOPIA65	4470380	4470931	+	AT2TE18725	30
Chr2:462501..462600	Chr2	462501	462600	gene	AT2G01980	457010	463326	+	sodium proton exchanger, putative (NHX7) (SOS1)	*
Chr2:472301..472400	Chr2	472301	472400	NO_DATA
Chr2:4871201..4871400	Chr2	4871201	4871400	NO_DATA
Chr2:4938901..4939000	Chr2	4938901	4939000	QTE	QTE_CT00010444_ATHPOGON2	4938990	4939660	-	AT2TE20275	10
Chr2:5076501..5076600	Chr2	5076501	5076600	QTE	QTE_CT00001003_ATCOPIA66	5073847	5078418	+	AT2TE20870	*
Chr2:5487401..5487500	Chr2	5487401	5487500	QTE	QTE_CT00000468_ATHILA7A	5483744	5490467	-	AT2TE22235	*
Chr2:5503701..5503800	Chr2	5503701	5503800	QTE	QTE_CT00006255_VANDAL17	5503886	5505003	+	AT2TE22270	86
Chr2:551201..551300	Chr2	551201	551300	gene	AT2G02150	550340	552625	-	Tetratricopeptide repeat (TPR)-like superfamily protein	*
Chr2:5515001..5515100	Chr2	5515001	5515100	QTE	QTE_CT00006139_ATREP10D	5515054	5516134	-	AT2TE22305	46
Chr2:556801..556900	Chr2	556801	556900	gene	AT2G02170	556493	558798	-	Remorin family protein	*
Chr2:565901..566000	Chr2	565901	566000	NO_DATA
Chr2:5666601..5666700	Chr2	5666601	5666700	NO_DATA
Chr2:5694901..5695000	Chr2	5694901	5695000	gene	AT2G13680	5694398	5706134	+	callose synthase 5	*
Chr2:5732501..5732600	Chr2	5732501	5732600	QTE	QTE_CT00022757_ATENSPM9	5732216	5732411	+	AT2TE23210	90
Chr2:5743401..5743500	Chr2	5743401	5743500	gene	AT2G13790	5741820	5746793	+	somatic embryogenesis receptor-like kinase 4	*
Chr2:5800901..5801000	Chr2	5800901	5801000	QTE	QTE_CT00026738_ATDNA1T9A	5800756	5800863	-	AT2TE23590	38
Chr2:5800901..5801000	Chr2	5800901	5801000	QTE	QTE_CT00024354_ATDNA1T9A	5800994	5801150	-	AT2TE23595	6
Chr2:5845901..5846200	Chr2	5845901	5846200	QTE	QTE_CT00000728_ATCOPIA49	5846256	5851427	-	AT2TE23845	56
Chr2:5851501..5851800	Chr2	5851501	5851800	QTE	QTE_CT00000728_ATCOPIA49	5846256	5851427	-	AT2TE23845	74
Chr2:5867901..5868000	Chr2	5867901	5868000	NO_DATA
Chr2:5950901..5951000	Chr2	5950901	5951000	QTE	QTE_CT00024400_HELITRON4	5951100	5951257	+	AT2TE24280	100
Chr2:5950901..5951000	Chr2	5950901	5951000	QTE	QTE_CT00009796_HELITRONY3	5950640	5950819	+	AT2TE24275	82
Chr2:6040901..6041000	Chr2	6040901	6041000	gene	AT2G14255	6036974	6040978	+	Ankyrin repeat family protein with DHHC zinc finger domain	77
Chr2:6056501..6056600	Chr2	6056501	6056600	gene	AT2G14288	6056038	6056778	-	no description	*
Chr2:6129901..6130000	Chr2	6129901	6130000	QTE	QTE_CT00002653_AT9MU1	6128815	6130916	+	AT2TE24935	*
Chr2:6144201..6144300	Chr2	6144201	6144300	gene	AT2G14440	6143073	6147419	+	Leucine-rich repeat protein kinase family protein	*
Chr2:6150701..6150800	Chr2	6150701	6150800	QTE	QTE_CT00000062_HELITRON1	6148550	6162030	+	AT2TE25020	*
Chr2:616101..616200	Chr2	616101	616200	gene	AT2G02340	616088	617274	-	phloem protein 2-B8	*
Chr2:6162701..6162900	Chr2	6162701	6162900	QTE	QTE_CT00011346_ATREP3	6162959	6163580	+	AT2TE25035	59
Chr2:6162701..6162900	Chr2	6162701	6162900	QTE	QTE_CT00021694_ATREP15	6162809	6162958	-	AT2TE25030	91
Chr2:6174001..6174100	Chr2	6174001	6174100	gene	AT2G14510	6171133	6175052	-	Leucine-rich repeat protein kinase family protein	*
Chr2:6291201..6291300	Chr2	6291201	6291300	QTE	QTE_CT00007043_ATREP5	6290928	6291890	-	AT2TE25645	*
Chr2:6387301..6387400	Chr2	6387301	6387400	gene	AT2G14850	6385872	6387570	+	no description	*
Chr2:6393601..6393700	Chr2	6393601	6393700	gene	AT2G14880	6393332	6394938	-	SWIB/MDM2 domain superfamily protein	*
Chr2:663401..663500	Chr2	663401	663500	gene	AT2G02480	660743	665635	+	AAA-type ATPase family protein	*
Chr2:6745801..6745900	Chr2	6745801	6745900	QTE	QTE_CT00007861_ATREP10B	6744994	6745868	-	AT2TE27560	67
Chr2:6929201..6929300	Chr2	6929201	6929300	gene	AT2G15900	6927390	6932791	+	Phox-associated domain	*
Chr2:699101..699200	Chr2	699101	699200	gene	AT2G02570	697951	700917	-	nucleic acid binding	*
Chr2:704001..704100	Chr2	704001	704100	NO_DATA
Chr2:7129101..7129200	Chr2	7129101	7129200	gene	AT2G16440	7126357	7130685	-	Minichromosome maintenance (MCM2/3/5) family protein	*
Chr2:7264101..7264200	Chr2	7264101	7264200	gene	AT2G16730	7261830	7266167	-	glycosyl hydrolase family 35 protein	*
Chr2:7273701..7273800	Chr2	7273701	7273800	gene	AT2G16750	7271012	7274693	+	Protein kinase protein with adenine nucleotide alpha hydrolases-like domain	*
Chr2:7278301..7278400	Chr2	7278301	7278400	NO_DATA
Chr2:7298801..7298900	Chr2	7298801	7298900	QTE	QTE_CT00010849_ATREP3	7298005	7298654	+	AT2TE29755	147
Chr2:7298801..7298900	Chr2	7298801	7298900	QTE	QTE_CT00024295_ATREP11	7298655	7298804	+	AT2TE29760	3
Chr2:7312701..7312800	Chr2	7312701	7312800	gene	AT2G16880	7312146	7314533	-	Pentatricopeptide repeat (PPR) superfamily protein	*
Chr2:7336801..7336900	Chr2	7336801	7336900	gene	AT2G16920	7334226	7339167	-	ubiquitin-conjugating enzyme 23	*
Chr2:7417101..7417200	Chr2	7417101	7417200	QTE	QTE_CT00005799_HELITRONY1A	7416891	7417038	+	AT2TE30395	63
Chr2:7431201..7431300	Chr2	7431201	7431300	gene	AT2G17070	7430863	7431654	-	Arabidopsis protein of unknown function (DUF241)	*
Chr2:7618301..7618400	Chr2	7618301	7618400	gene	AT2G17520	7617210	7621109	+	Endoribonuclease/protein kinase IRE1-like	*
Chr2:7649201..7649300	Chr2	7649201	7649300	gene	AT2G17580	7646463	7650320	+	Polynucleotide adenylyltransferase family protein	*
Chr2:7690601..7690700	Chr2	7690601	7690700	NO_DATA
Chr2:7948001..7948100	Chr2	7948001	7948100	gene	AT2G18280	7945998	7948468	+	tubby like protein 2	*
Chr2:796201..796400	Chr2	796201	796400	gene	AT2G02795	795896	796492	+	no description	*
Chr2:796201..796400	Chr2	796201	796400	gene	AT2G02800	795515	799443	-	protein kinase 2B	*
Chr2:8127501..8127600	Chr2	8127501	8127600	gene	AT2G18750	8125473	8128673	+	Calmodulin-binding protein	*
Chr2:8251701..8251800	Chr2	8251701	8251800	gene	AT2G19045	8251674	8251892	+	RALF-like 13	*
Chr2:8303901..8304000	Chr2	8303901	8304000	gene	AT2G19146	8304029	8304455	+	no description	29
Chr2:8439601..8439700	Chr2	8439601	8439700	gene	AT2G19480	8438393	8441384	+	nucleosome assembly protein 1	*
Chr2:8455301..8455400	Chr2	8455301	8455400	QTE	QTE_CT00020091_ATREP10A	8455147	8455188	+	AT2TE35315	113
Chr2:8455301..8455400	Chr2	8455301	8455400	QTE	QTE_CT00010103_ATREP10B	8455189	8455884	+	AT2TE35320	*
Chr2:8481801..8481900	Chr2	8481801	8481900	gene	AT2G19600	8479198	8483830	+	K+ efflux antiporter 4	*
Chr2:8598301..8598400	Chr2	8598301	8598400	gene	AT2G19910	8595820	8600757	-	RNA-dependent RNA polymerase family protein	*
Chr2:861401..861500	Chr2	861401	861500	gene	AT2G02955	859453	862076	+	maternal effect embryo arrest 12	*
Chr2:8639001..8639100	Chr2	8639001	8639100	gene	AT2G20010	8637747	8641556	-	Protein of unknown function (DUF810)	*
Chr2:8712501..8712600	Chr2	8712501	8712600	gene	AT2G20190	8711596	8719018	-	CLIP-associated protein	*
Chr2:8723301..8723400	Chr2	8723301	8723400	gene	AT2G20210	8721437	8725127	-	RNI-like superfamily protein	*
Chr2:8734501..8734600	Chr2	8734501	8734600	gene	AT2G20250	8733750	8736577	-	no description	*
Chr2:8765801..8765900	Chr2	8765801	8765900	NO_DATA
Chr2:8769101..8769200	Chr2	8769101	8769200	gene	AT2G20320	8766739	8772591	+	DENN (AEX-3) domain-containing protein	*
Chr2:8789301..8789400	Chr2	8789301	8789400	gene	AT2G20360	8785988	8789473	+	NAD(P)-binding Rossmann-fold superfamily protein	*
Chr2:8793501..8793600	Chr2	8793501	8793600	gene	AT2G20370	8791986	8794401	+	Exostosin family protein	*
Chr2:8795701..8795800	Chr2	8795701	8795800	gene	AT2G20380	8794818	8795980	-	Galactose oxidase/kelch repeat superfamily protein	*
Chr2:8848601..8848700	Chr2	8848601	8848700	gene	AT2G20560	8848130	8850010	-	DNAJ heat shock family protein	*
Chr2:8860301..8860400	Chr2	8860301	8860400	gene	AT2G20580	8858988	8864865	+	26S proteasome regulatory subunit S2 1A	*
Chr2:8863701..8863800	Chr2	8863701	8863800	gene	AT2G20580	8858988	8864865	+	26S proteasome regulatory subunit S2 1A	*
Chr2:8956501..8956600	Chr2	8956501	8956600	gene	AT2G20805	8956169	8956737	+	no description	*
Chr2:9007901..9008000	Chr2	9007901	9008000	gene	AT2G20960	9006648	9009763	+	Arabidopsis phospholipase-like protein (PEARLI 4) family	*
Chr2:9108201..9108300	Chr2	9108201	9108300	gene	AT2G21270	9107546	9110261	+	ubiquitin fusion degradation 1	*
Chr2:9109001..9109100	Chr2	9109001	9109100	gene	AT2G21270	9107546	9110261	+	ubiquitin fusion degradation 1	*
Chr2:9153401..9153500	Chr2	9153401	9153500	gene	AT2G21390	9152006	9156878	+	Coatomer, alpha subunit	*
Chr2:9177401..9177500	Chr2	9177401	9177500	gene	AT2G21440	9173560	9179166	-	RNA-binding (RRM/RBD/RNP motifs) family protein	*
Chr2:9251301..9251400	Chr2	9251301	9251400	gene	AT2G21630	9250323	9253915	+	Sec23/Sec24 protein transport family protein	*
Chr2:9275101..9275200	Chr2	9275101	9275200	gene	AT2G21720	9273696	9276802	+	Plant protein of unknown function (DUF639)	*
Chr2:9458501..9458600	Chr2	9458501	9458600	gene	AT2G22250	9457810	9460919	-	aspartate aminotransferase	*
Chr2:9475601..9475700	Chr2	9475601	9475700	gene	AT2G22300	9471325	9476646	+	signal responsive 1	*
Chr2:947601..947700	Chr2	947601	947700	gene	AT2G03140	941912	950328	+	alpha/beta-Hydrolases superfamily protein	*
Chr2:9501101..9501200	Chr2	9501101	9501200	gene	AT2G22370	9500815	9502190	-	no description	*
Chr2:9505801..9505900	Chr2	9505801	9505900	gene	AT2G22400	9504659	9508875	-	S-adenosyl-L-methionine-dependent methyltransferases superfamily protein	*
Chr2:9509901..9510000	Chr2	9509901	9510000	gene	AT2G22410	9509017	9511231	+	SLOW GROWTH 1	*
Chr2:956001..956100	Chr2	956001	956100	gene	AT2G03150	951933	959188	+	ATP/GTP-binding protein family	*
Chr2:9595901..9596100	Chr2	9595901	9596100	QTE	QTE_CT00023222_VANDAL22	9595648	9595828	-	AT2TE40895	73
Chr2:9625201..9625300	Chr2	9625201	9625300	gene	AT2G22650	9624586	9626969	-	FAD-dependent oxidoreductase family protein	*
Chr2:9662501..9662600	Chr2	9662501	9662600	gene	AT2G22740	9662638	9666981	-	SU(VAR)3-9 homolog 6	38
Chr2:9662501..9662600	Chr2	9662501	9662600	gene	AT2G22730	9660964	9664133	+	Major facilitator superfamily protein	*
Chr2:9911501..9911600	Chr2	9911501	9911600	QTE	QTE_CT00024307_VANDAL8	9911418	9911575	-	AT2TE42410	74
Chr2:9947801..9947900	Chr2	9947801	9947900	QTE	QTE_CT00010401_ATREP4	9948041	9948713	-	AT2TE42550	141
Chr2:9951301..9951400	Chr2	9951301	9951400	gene	AT2G23360	9948903	9952845	+	Plant protein of unknown function (DUF869)	*
Chr2:9951901..9952000	Chr2	9951901	9952000	gene	AT2G23360	9948903	9952845	+	Plant protein of unknown function (DUF869)	*
Chr3:10028801..10028900	Chr3	10028801	10028900	gene	AT3G27180	10026837	10030069	-	S-adenosyl-L-methionine-dependent methyltransferases superfamily protein	*
Chr3:10056701..10056800	Chr3	10056701	10056800	gene	AT3G27240	10055789	10058716	-	Cytochrome C1 family	*
Chr3:10057901..10058000	Chr3	10057901	10058000	gene	AT3G27240	10055789	10058716	-	Cytochrome C1 family	*
Chr3:10071301..10071400	Chr3	10071301	10071400	gene	AT3G27260	10067529	10072672	+	global transcription factor group E8	*
Chr3:10091801..10091900	Chr3	10091801	10091900	gene	AT3G27320	10090065	10092791	+	alpha/beta-Hydrolases superfamily protein	*
Chr3:10101501..10101600	Chr3	10101501	10101600	gene	AT3G27325	10095089	10102229	+	hydrolases, acting on ester bonds	*
Chr3:10206701..10206900	Chr3	10206701	10206900	gene	AT3G27540	10205308	10207306	+	beta-1,4-N-acetylglucosaminyltransferase family protein	*
Chr3:10208301..10208400	Chr3	10208301	10208400	gene	AT3G27550	10207781	10209899	-	RNA-binding CRS1 / YhbY (CRM) domain protein	*
Chr3:10437401..10437500	Chr3	10437401	10437500	gene	AT3G28040	10435057	10438391	+	Leucine-rich receptor-like protein kinase family protein	*
Chr3:10539401..10539500	Chr3	10539401	10539500	gene	AT3G28270	10538105	10540024	+	Protein of unknown function (DUF677)	*
Chr3:10605601..10605700	Chr3	10605601	10605700	QTE	QTE_CT00015798_ATLINEIII	10605138	10605551	-	AT3TE44095	50
Chr3:10635501..10635700	Chr3	10635501	10635700	QTE	QTE_CT00001473_ATHAT7	10635157	10638608	-	AT3TE44210	*
Chr3:10714001..10714300	Chr3	10714001	10714300	NO_DATA
Chr3:10739701..10739800	Chr3	10739701	10739800	gene	AT3G28660	10738715	10740930	-	Tetratricopeptide repeat (TPR)-like superfamily protein	*
Chr3:10745601..10745800	Chr3	10745601	10745800	gene	AT3G28670	10743823	10747163	+	oxidoreductase, zinc-binding dehydrogenase family protein	*
Chr3:10779901..10780000	Chr3	10779901	10780000	gene	AT3G28715	10777837	10780633	+	ATPase, V0/A0 complex, subunit C/D	*
Chr3:10786401..10786700	Chr3	10786401	10786700	gene	AT3G28730	10784889	10788729	+	high mobility group	*
Chr3:10833501..10833600	Chr3	10833501	10833600	QTE	QTE_CT00026196_ATMUNX1	10833396	10833515	-	AT3TE45030	14
Chr3:10854801..10854900	Chr3	10854801	10854900	QTE	QTE_CT00011279_BRODYAGA1A	10854556	10855181	+	AT3TE45125	*
Chr3:10926501..10926700	Chr3	10926501	10926700	NO_DATA
Chr3:11007601..11007700	Chr3	11007601	11007700	gene	AT3G29010	11006753	11007977	+	Biotin/lipoate A/B protein ligase family	*
Chr3:11078701..11078800	Chr3	11078701	11078800	QTE	QTE_CT00013146_ATLINE1A	11078905	11079437	+	AT3TE46045	105
Chr3:11129801..11129900	Chr3	11129801	11129900	gene	AT3G29160	11128625	11132076	-	SNF1 kinase homolog 11	*
Chr3:11130501..11130600	Chr3	11130501	11130600	gene	AT3G29160	11128625	11132076	-	SNF1 kinase homolog 11	*
Chr3:11149301..11149400	Chr3	11149301	11149400	gene	AT3G29180	11148215	11151560	+	Protein of unknown function (DUF1336)	*
Chr3:11198901..11199000	Chr3	11198901	11199000	QTE	QTE_CT00012179_ATREP9	11199149	11199729	+	AT3TE46640	149
Chr3:11198901..11199000	Chr3	11198901	11199000	QTE	QTE_CT00013070_ATHILA4	11198191	11198725	-	AT3TE46635	176
Chr3:11261601..11261700	Chr3	11261601	11261700	gene	AT3G29340	11259587	11262440	-	zinc finger (C2H2 type) family protein	*
Chr3:11294001..11294100	Chr3	11294001	11294100	gene	AT3G29390	11289613	11294774	+	RS2-interacting KH protein	*
Chr3:11298001..11298100	Chr3	11298001	11298100	gene	AT3G29400	11297283	11299620	-	exocyst subunit exo70 family protein E1	*
Chr3:1129801..1129900	Chr3	1129801	1129900	gene	AT3G04280	1129944	1131094	-	response regulator 22	44
Chr3:1129801..1129900	Chr3	1129801	1129900	QTE	QTE_CT00009266_ATREP10D	1129151	1129909	+	AT3TE04740	*
Chr3:11454101..11454200	Chr3	11454101	11454200	NO_DATA
Chr3:11509401..11509800	Chr3	11509401	11509800	QTE	QTE_CT00021208_ATHILA4B_LTR	11509112	11509345	-	AT3TE47955	56
Chr3:1152101..1152200	Chr3	1152101	1152200	gene	AT3G04340	1146800	1153341	-	FtsH extracellular protease family	*
Chr3:1162301..1162600	Chr3	1162301	1162600	gene	AT3G04380	1161387	1164929	+	SET-domain containing protein lysine methyltransferase family protein	*
Chr3:11650201..11650300	Chr3	11650201	11650300	gene	AT3G29770	11648341	11650839	+	methyl esterase 11	*
Chr3:11673601..11673700	Chr3	11673601	11673700	NO_DATA
Chr3:11749301..11749400	Chr3	11749301	11749400	NO_DATA
Chr3:11754801..11754900	Chr3	11754801	11754900	NO_DATA
Chr3:11949901..11950000	Chr3	11949901	11950000	QTE	QTE_CT00019766_ATHILA8B	11950123	11950397	-	AT3TE49755	123
Chr3:11949901..11950000	Chr3	11949901	11950000	QTE	QTE_CT00018241_ATHILA8A	11949431	11949755	-	AT3TE49750	146
Chr3:11975901..11976000	Chr3	11975901	11976000	gene	AT3G30380	11974066	11976571	+	alpha/beta-Hydrolases superfamily protein	*
Chr3:11977301..11977400	Chr3	11977301	11977400	gene	AT3G30390	11976837	11979621	-	Transmembrane amino acid transporter family protein	*
Chr3:12075401..12075500	Chr3	12075401	12075500	QTE	QTE_CT00028071_ATGP8	12075477	12075561	-	AT3TE50285	23
Chr3:12361901..12362000	Chr3	12361901	12362000	QTE	QTE_CT00006926_HELITRON3	12358190	12362224	-	AT3TE51195	*
Chr3:1237001..1237100	Chr3	1237001	1237100	gene	AT3G04580	1235283	1238493	-	Signal transduction histidine kinase, hybrid-type, ethylene sensor	*
Chr3:1249701..1249800	Chr3	1249701	1249800	NO_DATA
Chr3:12596301..12596400	Chr3	12596301	12596400	gene	AT3G30842	12593959	12600432	-	pleiotropic drug resistance 10	*
Chr3:12673101..12673200	Chr3	12673101	12673200	NO_DATA
Chr3:1304401..1304500	Chr3	1304401	1304500	gene	AT3G04760	1303575	1305878	-	Pentatricopeptide repeat (PPR-like) superfamily protein	*
Chr3:13069601..13069800	Chr3	13069601	13069800	QTE	QTE_CT00029675_HELITRONY3	13069957	13070017	-	AT3TE53560	157
Chr3:13069601..13069800	Chr3	13069601	13069800	gene	AT3G32052	13069789	13069953	+	no description	11
Chr3:1356501..1356600	Chr3	1356501	1356600	gene	AT3G04910	1354635	1358219	+	with no lysine (K) kinase 1	*
Chr3:13646801..13646900	Chr3	13646801	13646900	QTE	QTE_CT00000097_ATHILA6A	13643231	13654839	+	AT3TE55395	*
Chr3:1367001..1367100	Chr3	1367001	1367100	gene	AT3G04940	1365165	1367759	+	cysteine synthase D1	*
Chr3:136901..137000	Chr3	136901	137000	gene	AT3G01350	135024	137460	+	Major facilitator superfamily protein	*
Chr3:136901..137000	Chr3	136901	137000	gene	AT3G01360	136399	138799	-	Family of unknown function (DUF716)	*
Chr3:1382201..1382300	Chr3	1382201	1382300	gene	AT3G04980	1378684	1382181	-	DNAJ heat shock N-terminal domain-containing protein	20
Chr3:13890801..13890900	Chr3	13890801	13890900	QTE	QTE_CT00000178_ATLANTYS2	13884028	13894235	+	AT3TE57085	*
Chr3:1404201..1404300	Chr3	1404201	1404300	gene	AT3G05040	1401271	1408197	-	ARM repeat superfamily protein	*
Chr3:1405201..1405300	Chr3	1405201	1405300	gene	AT3G05040	1401271	1408197	-	ARM repeat superfamily protein	*
Chr3:14061901..14062000	Chr3	14061901	14062000	QTE	QTE_CT00001459_TA11	14062034	14072953	+	AT3TE57655	34
Chr3:14061901..14062000	Chr3	14061901	14062000	QTE	QTE_CT00001673_TA11	14061085	14062033	+	AT3TE57650	*
Chr3:14274401..14274500	Chr3	14274401	14274500	QTE	QTE_CT00000072_HELITRON5	14272908	14285452	-	AT3TE58655	*
Chr3:14292201..14292300	Chr3	14292201	14292300	QTE	QTE_CT00004584_ATLINE1_5	14291663	14293006	-	AT3TE58690	*
Chr3:14323701..14323800	Chr3	14323701	14323800	gene	AT3G42170	14320952	14324069	+	BED zinc finger	*
Chr3:14323701..14323800	Chr3	14323701	14323800	QTE	QTE_CT00025484_ATHAT3	14323641	14323776	+	AT3TE58855	75
Chr3:14470801..14470900	Chr3	14470801	14470900	QTE	QTE_CT00003552_ATENSPM2	14468998	14470633	-	AT3TE59300	168
Chr3:14470801..14470900	Chr3	14470801	14470900	QTE	QTE_CT00030474_ATENSPM2	14470634	14470679	-	AT3TE59305	122
Chr3:14470801..14470900	Chr3	14470801	14470900	QTE	QTE_CT00005569_VANDAL2N1	14470813	14472074	-	AT3TE59315	87
Chr3:14470801..14470900	Chr3	14470801	14470900	QTE	QTE_CT00027684_VANDAL1N1	14470712	14470802	-	AT3TE59310	1
Chr3:14562201..14562300	Chr3	14562201	14562300	NO_DATA
Chr3:14724701..14724800	Chr3	14724701	14724800	gene	AT3G42640	14724309	14728210	+	H(+)-ATPase 8	*
Chr3:14758701..14758800	Chr3	14758701	14758800	gene	AT3G42670	14755798	14760085	-	chromatin remodeling 38	*
Chr3:14759101..14759200	Chr3	14759101	14759200	gene	AT3G42670	14755798	14760085	-	chromatin remodeling 38	*
Chr3:14768001..14768100	Chr3	14768001	14768100	QTE	QTE_CT00002399_VANDAL20	14766078	14768866	-	AT3TE60385	*
Chr3:1501201..1501300	Chr3	1501201	1501300	gene	AT3G05270	1500803	1503407	-	Plant protein of unknown function (DUF869)	*
Chr3:15170801..15171000	Chr3	15170801	15171000	NO_DATA
Chr3:15193801..15193900	Chr3	15193801	15193900	gene	AT3G43210	15190934	15196168	+	ATP binding microtubule motor family protein	*
Chr3:15211001..15211100	Chr3	15211001	15211100	gene	AT3G43240	15209936	15214742	-	ARID/BRIGHT DNA-binding domain-containing protein	*
Chr3:15242001..15242100	Chr3	15242001	15242100	gene	AT3G43300	15233896	15245133	-	HOPM interactor 7	*
Chr3:15511801..15511900	Chr3	15511801	15511900	gene	AT3G43590	15509621	15512574	+	zinc knuckle (CCHC-type) family protein	*
Chr3:15514401..15514500	Chr3	15514401	15514500	gene	AT3G43600	15512607	15517506	-	aldehyde oxidase 2	*
Chr3:15515101..15515200	Chr3	15515101	15515200	gene	AT3G43600	15512607	15517506	-	aldehyde oxidase 2	*
Chr3:1563001..1563100	Chr3	1563001	1563100	gene	AT3G05420	1561778	1567318	+	acyl-CoA binding protein 4	*
Chr3:15650101..15650300	Chr3	15650101	15650300	QTE	QTE_CT00015205_ATCOPIA45	15650342	15650778	-	AT3TE63280	42
Chr3:15657301..15657400	Chr3	15657301	15657400	gene	AT3G43790	15655384	15660086	+	zinc induced facilitator-like 2	*
Chr3:15754701..15754800	Chr3	15754701	15754800	gene	AT3G43920	15753548	15760859	+	dicer-like 3	*
Chr3:15759301..15759400	Chr3	15759301	15759400	gene	AT3G43920	15753548	15760859	+	dicer-like 3	*
Chr3:15791001..15791100	Chr3	15791001	15791100	QTE	QTE_CT00019529_HELITRONY3	15791153	15791435	-	AT3TE63850	53
Chr3:15791001..15791100	Chr3	15791001	15791100	QTE	QTE_CT00002142_ATHILA4	15789188	15792826	+	AT3TE63845	*
Chr3:16032701..16032800	Chr3	16032701	16032800	gene	AT3G44370	16030322	16035161	-	Membrane insertion protein, OxaA/YidC with tetratricopeptide repeat domain	*
Chr3:16085201..16085300	Chr3	16085201	16085300	QTE	QTE_CT00015460_ARNOLDY1	16085005	16085135	-	AT3TE65085	66
Chr3:16085201..16085300	Chr3	16085201	16085300	QTE	QTE_CT00012046_ATREP4	16085136	16085723	+	AT3TE65090	*
Chr3:16095501..16095600	Chr3	16095501	16095600	gene	AT3G44480	16090564	16096359	-	Disease resistance protein (TIR-NBS-LRR class) family	*
Chr3:16119801..16119900	Chr3	16119801	16119900	gene	AT3G44530	16115588	16121518	+	homolog of histone chaperone HIRA	*
Chr3:16139601..16139700	Chr3	16139601	16139700	gene	AT3G44550	16138017	16141546	+	fatty acid reductase 5	*
Chr3:16419001..16419100	Chr3	16419001	16419100	QTE	QTE_CT00001651_ARNOLDY2	16416515	16419640	+	AT3TE66525	*
Chr3:16486501..16486600	Chr3	16486501	16486600	gene	AT3G45070	16486283	16487349	-	P-loop containing nucleoside triphosphate hydrolases superfamily protein	*
Chr3:16497801..16497900	Chr3	16497801	16497900	QTE	QTE_CT00015379_HELITRONY3	16497251	16497680	-	AT3TE66870	121
Chr3:16532101..16532200	Chr3	16532101	16532200	QTE	QTE_CT00011170_ATREP3	16532194	16532824	-	AT3TE67010	6
Chr3:16532101..16532200	Chr3	16532101	16532200	QTE	QTE_CT00014810_HELITRONY3	16531859	16532193	+	AT3TE67005	92
Chr3:16537901..16538000	Chr3	16537901	16538000	gene	AT3G45170	16537538	16538305	+	GATA transcription factor 14	*
Chr3:16635701..16635800	Chr3	16635701	16635800	QTE	QTE_CT00000096_VANDAL7	16635837	16647479	+	AT3TE67445	37
Chr3:16635701..16635800	Chr3	16635701	16635800	QTE	QTE_CT00022496_ATMUNX1	16635536	16635737	+	AT3TE67440	36
Chr3:16649001..16649100	Chr3	16649001	16649100	gene	AT3G45390	16647921	16649974	-	Concanavalin A-like lectin protein kinase family protein	*
Chr3:16652601..16652700	Chr3	16652601	16652700	gene	AT3G45400	16651963	16653678	+	exostosin family protein	*
Chr3:16691001..16691100	Chr3	16691001	16691100	gene	AT3G45510	16690790	16691728	-	RING/U-box protein	*
Chr3:16749401..16749500	Chr3	16749401	16749500	gene	AT3G45630	16748174	16753833	-	RNA binding (RRM/RBD/RNP motifs) family protein	*
Chr3:16749801..16749900	Chr3	16749801	16749900	gene	AT3G45630	16748174	16753833	-	RNA binding (RRM/RBD/RNP motifs) family protein	*
Chr3:16752801..16752900	Chr3	16752801	16752900	gene	AT3G45630	16748174	16753833	-	RNA binding (RRM/RBD/RNP motifs) family protein	*
Chr3:16763701..16763800	Chr3	16763701	16763800	gene	AT3G45660	16762205	16764241	+	Major facilitator superfamily protein	*
Chr3:16772301..16772400	Chr3	16772301	16772400	gene	AT3G45680	16770933	16773030	+	Major facilitator superfamily protein	*
Chr3:16786501..16786600	Chr3	16786501	16786600	gene	AT3G45720	16785046	16786945	+	Major facilitator superfamily protein	*
Chr3:16849201..16849300	Chr3	16849201	16849300	gene	AT3G45840	16847904	16849887	-	Cysteine/Histidine-rich C1 domain family protein	*
Chr3:16982301..16982400	Chr3	16982301	16982400	gene	AT3G46220	16979048	16984177	+	no description	*
Chr3:17031101..17031200	Chr3	17031101	17031200	gene	AT3G46340	17026658	17031842	+	Leucine-rich repeat protein kinase family protein	*
Chr3:17089501..17089600	Chr3	17089501	17089600	gene	AT3G46440	17089045	17091875	-	UDP-XYL synthase 5	*
Chr3:17467501..17467700	Chr3	17467501	17467700	gene	AT3G47400	17465590	17468118	+	Plant invertase/pectin methylesterase inhibitor superfamily	*
Chr3:17571701..17571800	Chr3	17571701	17571800	gene	AT3G47660	17571192	17574805	+	Regulator of chromosome condensation (RCC1) family protein	*
Chr3:17632501..17632600	Chr3	17632501	17632600	gene	AT3G47790	17629530	17633911	+	ABC2 homolog 7	*
Chr3:17633001..17633100	Chr3	17633001	17633100	gene	AT3G47790	17629530	17633911	+	ABC2 homolog 7	*
Chr3:17735201..17735300	Chr3	17735201	17735300	gene	AT3G48050	17733533	17739412	-	BAH domain	*
Chr3:17735601..17735700	Chr3	17735601	17735700	gene	AT3G48050	17733533	17739412	-	BAH domain	*
Chr3:17764801..17764900	Chr3	17764801	17764900	gene	AT3G48110	17763001	17771146	+	glycine-tRNA ligases	*
Chr3:17766701..17766800	Chr3	17766701	17766800	gene	AT3G48110	17763001	17771146	+	glycine-tRNA ligases	*
Chr3:17817301..17817400	Chr3	17817301	17817400	gene	AT3G48190	17797334	17828591	+	ataxia-telangiectasia mutated	*
Chr3:18121601..18121700	Chr3	18121601	18121700	gene	AT3G48860	18117486	18122093	+	no description	*
Chr3:18194801..18194900	Chr3	18194801	18194900	gene	AT3G49080	18194154	18196727	-	Ribosomal protein S5 domain 2-like superfamily protein	*
Chr3:18223901..18224000	Chr3	18223901	18224000	gene	AT3G49160	18221994	18224885	-	pyruvate kinase family protein	*
Chr3:18332901..18333000	Chr3	18332901	18333000	gene	AT3G49430	18331539	18335041	+	SER/ARG-rich protein 34A	*
Chr3:18381601..18381700	Chr3	18381601	18381700	gene	AT3G49600	18380549	18387128	-	ubiquitin-specific protease 26	*
Chr3:18400601..18400700	Chr3	18400601	18400700	gene	AT3G49640	18400306	18402869	-	Aldolase-type TIM barrel family protein	*
Chr3:18424501..18424600	Chr3	18424501	18424600	gene	AT3G49680	18422649	18425693	+	branched-chain aminotransferase 3	*
Chr3:18535801..18535900	Chr3	18535801	18535900	gene	AT3G50000	18534459	18536970	+	casein kinase II, alpha chain 2	*
Chr3:18581701..18581800	Chr3	18581701	18581800	gene	AT3G50110	18580609	18584535	-	PTEN 3	*
Chr3:18697401..18697500	Chr3	18697401	18697500	gene	AT3G50380	18686443	18700533	-	Protein of unknown function (DUF1162)	*
Chr3:18728501..18728600	Chr3	18728501	18728600	gene	AT3G50460	18727840	18728649	+	homolog of RPW8 2	*
Chr3:18785101..18785200	Chr3	18785101	18785200	gene	AT3G50620	18784695	18786914	-	P-loop containing nucleoside triphosphate hydrolases superfamily protein	*
Chr3:18835701..18835800	Chr3	18835701	18835800	gene	AT3G50690	18834967	18837097	-	Leucine-rich repeat (LRR) family protein	*
Chr3:18845201..18845300	Chr3	18845201	18845300	QTE	QTE_CT00022428_RathE2_cons	18844872	18845075	+	AT3TE76410	126
Chr3:18845201..18845300	Chr3	18845201	18845300	gene	AT3G50710	18845199	18846673	-	F-box/RNI-like/FBD-like domains-containing protein	*
Chr3:18956201..18956300	Chr3	18956201	18956300	gene	AT3G51050	18953923	18957956	+	FG-GAP repeat-containing protein	*
Chr3:18989101..18989200	Chr3	18989101	18989200	gene	AT3G51120	18985900	18992010	-	DNA binding	*
Chr3:19041901..19042000	Chr3	19041901	19042000	gene	AT3G51290	19039512	19044371	+	Protein of unknown function (DUF630)	*
Chr3:19046601..19046700	Chr3	19046601	19046700	gene	AT3G51310	19044480	19049382	-	VPS35 homolog C	*
Chr3:19050201..19050300	Chr3	19050201	19050300	gene	AT3G51320	19049602	19051565	-	Pentatricopeptide repeat (PPR) superfamily protein	*
Chr3:19065801..19065900	Chr3	19065801	19065900	gene	AT3G51360	19064294	19066560	-	Eukaryotic aspartyl protease family protein	*
Chr3:19119401..19119700	Chr3	19119401	19119700	gene	AT3G51550	19117584	19120881	-	Malectin/receptor-like protein kinase family protein	*
Chr3:19150701..19150800	Chr3	19150701	19150800	gene	AT3G51630	19148871	19152193	+	with no lysine (K) kinase 5	*
Chr3:19150701..19150800	Chr3	19150701	19150800	gene	AT3G51632	19148907	19152193	+	conserved peptide upstream open reading frame 44	*
Chr3:19156801..19156900	Chr3	19156801	19156900	gene	AT3G51640	19153762	19157321	+	no description	*
Chr3:19160201..19160300	Chr3	19160201	19160300	gene	AT3G51650	19158971	19162379	+	no description	*
Chr3:19201901..19202000	Chr3	19201901	19202000	gene	AT3G51770	19199781	19204464	-	tetratricopeptide repeat (TPR)-containing protein	*
Chr3:19408001..19408100	Chr3	19408001	19408100	gene	AT3G52340	19407023	19409457	+	sucrose-6F-phosphate phosphohydrolase 2	*
Chr3:19441301..19441400	Chr3	19441301	19441400	gene	AT3G52450	19440739	19442383	-	plant U-box 22	*
Chr3:1946701..1946800	Chr3	1946701	1946800	gene	AT3G06400	1940973	1946924	+	chromatin-remodeling protein 11	*
Chr3:19682101..19682200	Chr3	19682101	19682200	gene	AT3G53090	19679208	19685360	+	ubiquitin-protein ligase 7	*
Chr3:19689501..19689600	Chr3	19689501	19689600	gene	AT3G53110	19687740	19690661	+	P-loop containing nucleoside triphosphate hydrolases superfamily protein	*
Chr3:19737001..19737100	Chr3	19737001	19737100	gene	AT3G53240	19733766	19739181	+	receptor like protein 45	*
Chr3:1974401..1974600	Chr3	1974401	1974600	gene	AT3G06440	1972622	1975754	-	Galactosyltransferase family protein	*
Chr3:19764701..19764800	Chr3	19764701	19764800	gene	AT3G53305	19763618	19765268	+	cytochrome P450, family 71, subfamily B, polypeptide 32	*
Chr3:19862601..19862700	Chr3	19862601	19862700	gene	AT3G53570	19861179	19864588	-	FUS3-complementing gene 1	*
Chr3:20030701..20030800	Chr3	20030701	20030800	NO_DATA
Chr3:20043301..20043400	Chr3	20043301	20043400	gene	AT3G54130	20042705	20044526	-	Josephin family protein	*
Chr3:20046201..20046300	Chr3	20046201	20046300	gene	AT3G54140	20045663	20048572	-	peptide transporter 1	*
Chr3:20108501..20108600	Chr3	20108501	20108600	gene	AT3G54300	20108208	20110683	-	vesicle-associated membrane protein 727	*
Chr3:20149301..20149400	Chr3	20149301	20149400	gene	AT3G54440	20148292	20157138	-	glycoside hydrolase family 2 protein	*
Chr3:20171801..20171900	Chr3	20171801	20171900	gene	AT3G54480	20170685	20173416	-	SKP1/ASK-interacting protein 5	*
Chr3:20221401..20221500	Chr3	20221401	20221500	gene	AT3G54625	20220810	20223024	+	no description	*
Chr3:20221401..20221500	Chr3	20221401	20221500	gene	AT3G54630	20221097	20223028	-	no description	*
Chr3:20242201..20242300	Chr3	20242201	20242300	gene	AT3G54670	20235483	20243960	+	Structural maintenance of chromosomes (SMC) family protein	*
Chr3:20267601..20267700	Chr3	20267601	20267700	gene	AT3G54750	20264634	20268881	-	no description	*
Chr3:2027801..2027900	Chr3	2027801	2027900	gene	AT3G06530	2022433	2033791	+	ARM repeat superfamily protein	*
Chr3:20292201..20292300	Chr3	20292201	20292300	NO_DATA
Chr3:20312001..20312100	Chr3	20312001	20312100	gene	AT3G54826	20310327	20311821	+	Zim17-type zinc finger protein	180
Chr3:20312001..20312100	Chr3	20312001	20312100	gene	AT3G54830	20311901	20315030	-	Transmembrane amino acid transporter family protein	*
Chr3:2031201..2031300	Chr3	2031201	2031300	gene	AT3G06530	2022433	2033791	+	ARM repeat superfamily protein	*
Chr3:20313001..20313100	Chr3	20313001	20313100	gene	AT3G54830	20311901	20315030	-	Transmembrane amino acid transporter family protein	*
Chr3:20336101..20336200	Chr3	20336101	20336200	gene	AT3G54870	20330806	20336717	+	Armadillo/beta-catenin repeat family protein / kinesin motor family protein	*
Chr3:20372001..20372100	Chr3	20372001	20372100	gene	AT3G54980	20370234	20373069	+	Pentatricopeptide repeat (PPR) superfamily protein	*
Chr3:20383101..20383200	Chr3	20383101	20383200	gene	AT3G55000	20381508	20383789	+	tonneau family protein	*
Chr3:20447801..20447900	Chr3	20447801	20447900	gene	AT3G55160	20445412	20452400	-	no description	*
Chr3:20451001..20451100	Chr3	20451001	20451100	gene	AT3G55160	20445412	20452400	-	no description	*
Chr3:20498301..20498400	Chr3	20498301	20498400	gene	AT3G55270	20496081	20500019	+	mitogen-activated protein kinase phosphatase 1	*
Chr3:20580601..20580700	Chr3	20580601	20580700	gene	AT3G55510	20578978	20582405	+	Noc2p family	*
Chr3:20601401..20601700	Chr3	20601401	20601700	gene	AT3G55550	20600019	20602087	-	Concanavalin A-like lectin protein kinase family protein	*
Chr3:20638001..20638100	Chr3	20638001	20638100	gene	AT3G55630	20636669	20639492	+	DHFS-FPGS homolog D	*
Chr3:20839501..20839600	Chr3	20839501	20839600	gene	AT3G56160	20837444	20841541	-	Sodium Bile acid symporter family	*
Chr3:20843101..20843200	Chr3	20843101	20843200	gene	AT3G56170	20842145	20844476	+	Ca-2+ dependent nuclease	*
Chr3:2089801..2089900	Chr3	2089801	2089900	gene	AT3G66654	2087980	2090495	+	Cyclophilin-like peptidyl-prolyl cis-trans isomerase family protein	*
Chr3:20920501..20920600	Chr3	20920501	20920600	gene	AT3G56408	20915497	20921340	+	no description	*
Chr3:20920501..20920600	Chr3	20920501	20920600	gene	AT3G56410	20916172	20921338	-	Protein of unknown function (DUF3133)	*
Chr3:20969801..20969900	Chr3	20969801	20969900	gene	AT3G56600	20968444	20970913	+	Protein kinase superfamily protein	*
Chr3:20973001..20973100	Chr3	20973001	20973100	gene	AT3G56620	20972503	20974611	-	nodulin MtN21 /EamA-like transporter family protein	*
Chr3:20983101..20983200	Chr3	20983101	20983200	gene	AT3G56640	20981381	20984336	+	exocyst complex component sec15A	*
Chr3:20993401..20993500	Chr3	20993401	20993500	gene	AT3G56690	20993693	20998695	-	Cam interacting protein 111	193
Chr3:20993401..20993500	Chr3	20993401	20993500	gene	AT3G56680	20991280	20993677	+	Single-stranded nucleic acid binding R3H protein	*
Chr3:21011801..21011900	Chr3	21011801	21011900	gene	AT3G56720	21011011	21013490	+	no description	*
Chr3:2104101..2104200	Chr3	2104101	2104200	gene	AT3G06660	2102402	2104906	+	PAPA-1-like family protein / zinc finger (HIT type) family protein	*
Chr3:2107201..2107300	Chr3	2107201	2107300	gene	AT3G06670	2105459	2113698	-	binding	*
Chr3:2110601..2110700	Chr3	2110601	2110700	gene	AT3G06670	2105459	2113698	-	binding	*
Chr3:21180701..21180800	Chr3	21180701	21180800	gene	AT3G57230	21177423	21180932	+	AGAMOUS-like 16	*
Chr3:21253601..21253700	Chr3	21253601	21253700	gene	AT3G57420	21252419	21255276	-	Protein of unknown function (DUF288)	*
Chr3:21361801..21361900	Chr3	21361801	21361900	gene	AT3G57660	21353746	21362814	+	nuclear RNA polymerase A1	*
Chr3:21400001..21400100	Chr3	21400001	21400100	gene	AT3G57780	21399766	21402899	-	no description	*
Chr3:2149301..2149400	Chr3	2149301	2149400	gene	AT3G06810	2146335	2150831	+	acyl-CoA dehydrogenase-related	*
Chr3:21495401..21495500	Chr3	21495401	21495500	gene	AT3G58050	21492539	21497157	+	no description	*
Chr3:2151801..2151900	Chr3	2151801	2151900	gene	AT3G06820	2150847	2153440	-	Mov34/MPN/PAD-1 family protein	*
Chr3:21625401..21625500	Chr3	21625401	21625500	gene	AT3G58460	21623179	21626701	-	RHOMBOID-like protein 15	*
Chr3:21630201..21630300	Chr3	21630201	21630300	gene	AT3G58480	21629106	21631853	+	calmodulin-binding family protein	*
Chr3:21635701..21635800	Chr3	21635701	21635800	gene	AT3G58500	21635226	21639105	-	protein phosphatase 2A-4	*
Chr3:21636401..21636500	Chr3	21636401	21636500	gene	AT3G58500	21635226	21639105	-	protein phosphatase 2A-4	*
Chr3:21638301..21638400	Chr3	21638301	21638400	gene	AT3G58500	21635226	21639105	-	protein phosphatase 2A-4	*
Chr3:21650701..21650800	Chr3	21650701	21650800	gene	AT3G58560	21650596	21654200	-	DNAse I-like superfamily protein	*
Chr3:21653201..21653300	Chr3	21653201	21653300	gene	AT3G58560	21650596	21654200	-	DNAse I-like superfamily protein	*
Chr3:21660201..21660300	Chr3	21660201	21660300	gene	AT3G58570	21656504	21660532	+	P-loop containing nucleoside triphosphate hydrolases superfamily protein	*
Chr3:21730401..21730500	Chr3	21730401	21730500	gene	AT3G58760	21728714	21731928	+	Integrin-linked protein kinase family	*
Chr3:21771601..21771700	Chr3	21771601	21771700	gene	AT3G58890	21771046	21772577	+	RNI-like superfamily protein	*
Chr3:21865901..21866000	Chr3	21865901	21866000	gene	AT3G59140	21863420	21868701	-	multidrug resistance-associated protein 14	*
Chr3:21894801..21894900	Chr3	21894801	21894900	gene	AT3G59220	21894134	21895623	+	pirin	*
Chr3:21896501..21896600	Chr3	21896501	21896600	gene	AT3G59230	21896052	21897787	-	RNI-like superfamily protein	*
Chr3:21927101..21927200	Chr3	21927101	21927200	gene	AT3G59330	21926961	21928499	-	Eukaryotic protein of unknown function (DUF914)	*
Chr3:21956301..21956400	Chr3	21956301	21956400	gene	AT3G59410	21950188	21959266	+	protein kinase family protein	*
Chr3:21965101..21965200	Chr3	21965101	21965200	gene	AT3G59430	21964065	21967035	-	no description	*
Chr3:22021001..22021100	Chr3	22021001	22021100	gene	AT3G59610	22019553	22021308	+	F-box family protein / jacalin lectin family protein	*
Chr3:2203101..2203200	Chr3	2203101	2203200	gene	AT3G06980	2201467	2204833	+	DEA(D/H)-box RNA helicase family protein	*
Chr3:22034501..22034600	Chr3	22034501	22034600	gene	AT3G59660	22034171	22038658	-	C2 domain-containing protein / GRAM domain-containing protein	*
Chr3:22131601..22131700	Chr3	22131601	22131700	gene	AT3G59910	22130483	22133583	-	Ankyrin repeat family protein	*
Chr3:22136301..22136400	Chr3	22136301	22136400	gene	AT3G59920	22134999	22138457	+	RAB GDP dissociation inhibitor 2	*
Chr3:22146101..22146200	Chr3	22146101	22146200	gene	AT3G59950	22144280	22147691	-	Peptidase family C54 protein	*
Chr3:2223201..2223300	Chr3	2223201	2223300	gene	AT3G07030	2223001	2225254	-	Alba DNA/RNA-binding protein	*
Chr3:2223201..2223300	Chr3	2223201	2223300	QTE	QTE_CT00015184_VANDAL17	2223065	2223504	+	AT3TE09350	*
Chr3:22232601..22233000	Chr3	22232601	22233000	QTE	QTE_CT00001057_ATCOPIA23	22232308	22236743	+	AT3TE90530	*
Chr3:22264801..22264900	Chr3	22264801	22264900	gene	AT3G60240	22261650	22268455	+	eukaryotic translation initiation factor 4G	*
Chr3:22309701..22309800	Chr3	22309701	22309800	gene	AT3G60350	22306488	22311186	-	ARABIDILLO-2	*
Chr3:22413201..22413300	Chr3	22413201	22413300	NO_DATA
Chr3:22479901..22480000	Chr3	22479901	22480000	gene	AT3G60840	22477573	22480463	-	microtubule-associated protein 65-4	*
Chr3:22483701..22483800	Chr3	22483701	22483800	gene	AT3G60850	22481894	22484102	+	no description	*
Chr3:22490401..22490500	Chr3	22490401	22490500	gene	AT3G60860	22484804	22491722	+	SEC7-like guanine nucleotide exchange family protein	*
Chr3:22511501..22511600	Chr3	22511501	22511600	gene	AT3G60920	22503328	22513031	-	no description	*
Chr3:22543101..22543200	Chr3	22543101	22543200	gene	AT3G60961	22541319	22552529	+	P-loop containing nucleoside triphosphate hydrolases superfamily protein	*
Chr3:22545701..22545800	Chr3	22545701	22545800	gene	AT3G60961	22541319	22552529	+	P-loop containing nucleoside triphosphate hydrolases superfamily protein	*
Chr3:22600801..22600900	Chr3	22600801	22600900	gene	AT3G61050	22597227	22601412	+	Calcium-dependent lipid-binding (CaLB domain) family protein	*
Chr3:22721801..22721900	Chr3	22721801	22721900	gene	AT3G61410	22721006	22722673	+	no description	*
Chr3:22728301..22728400	Chr3	22728301	22728400	gene	AT3G61420	22727040	22731954	-	BSD domain (BTF2-like transcription factors, Synapse-associated proteins and DOS2-like proteins)	*
Chr3:22754901..22755000	Chr3	22754901	22755000	gene	AT3G61480	22749984	22756584	+	Quinoprotein amine dehydrogenase, beta chain-like	*
Chr3:2276801..2276900	Chr3	2276801	2276900	gene	AT3G07160	2264945	2279383	-	glucan synthase-like 10	*
Chr3:2278001..2278100	Chr3	2278001	2278100	gene	AT3G07160	2264945	2279383	-	glucan synthase-like 10	*
Chr3:22832401..22832500	Chr3	22832401	22832500	gene	AT3G61690	22827884	22834048	+	nucleotidyltransferases	*
Chr3:22968001..22968100	Chr3	22968001	22968100	gene	AT3G62010	22964614	22971384	+	no description	*
Chr3:22969001..22969100	Chr3	22969001	22969100	gene	AT3G62010	22964614	22971384	+	no description	*
Chr3:23064101..23064200	Chr3	23064101	23064200	gene	AT3G62330	23062819	23065721	-	Zinc knuckle (CCHC-type) family protein	*
Chr3:23073601..23073700	Chr3	23073601	23073700	gene	AT3G62360	23072786	23080563	-	Carbohydrate-binding-like fold	*
Chr3:23126301..23126400	Chr3	23126301	23126400	QTE	QTE_CT00002734_ATHAT3	23125187	23127239	+	AT3TE94260	*
Chr3:23193101..23193200	Chr3	23193101	23193200	gene	AT3G62700	23190267	23195762	-	multidrug resistance-associated protein 10	*
Chr3:2322701..2322800	Chr3	2322701	2322800	gene	AT3G07290	2321740	2324382	-	Pentatricopeptide repeat (PPR) superfamily protein	*
Chr3:23397301..23397400	Chr3	23397301	23397400	gene	AT3G63340	23391628	23398377	-	Protein phosphatase 2C family protein	*
Chr3:23434601..23434700	Chr3	23434601	23434700	gene	AT3G63460	23430642	23437374	-	transducin family protein / WD-40 repeat family protein	*
Chr3:23441301..23441400	Chr3	23441301	23441400	gene	AT3G63480	23440887	23444006	-	ATP binding microtubule motor family protein	*
Chr3:236301..236400	Chr3	236301	236400	gene	AT3G01620	235197	236925	-	beta-1,4-N-acetylglucosaminyltransferase family protein	*
Chr3:240101..240200	Chr3	240101	240200	gene	AT3G01640	239381	241443	+	glucuronokinase G	*
Chr3:2402901..2403000	Chr3	2402901	2403000	gene	AT3G07530	2400793	2404280	+	no description	*
Chr3:2461101..2461200	Chr3	2461101	2461200	gene	AT3G07700	2459491	2463965	-	Protein kinase superfamily protein	*
Chr3:2461901..2462000	Chr3	2461901	2462000	gene	AT3G07700	2459491	2463965	-	Protein kinase superfamily protein	*
Chr3:2650201..2650300	Chr3	2650201	2650300	gene	AT3G08720	2648509	2651160	-	serine/threonine protein kinase 2	*
Chr3:2689701..2689800	Chr3	2689701	2689800	gene	AT3G08850	2686583	2695300	-	HEAT repeat	*
Chr3:2690601..2690700	Chr3	2690601	2690700	gene	AT3G08850	2686583	2695300	-	HEAT repeat	*
Chr3:2730601..2730700	Chr3	2730601	2730700	gene	AT3G08960	2729819	2736884	-	ARM repeat superfamily protein	*
Chr3:2734601..2734700	Chr3	2734601	2734700	gene	AT3G08960	2729819	2736884	-	ARM repeat superfamily protein	*
Chr3:2735701..2735800	Chr3	2735701	2735800	gene	AT3G08960	2729819	2736884	-	ARM repeat superfamily protein	*
Chr3:2780101..2780200	Chr3	2780101	2780200	gene	AT3G09080	2776259	2781785	-	Transducin/WD40 repeat-like superfamily protein	*
Chr3:2789301..2789400	Chr3	2789301	2789400	gene	AT3G09100	2787981	2793532	-	mRNA capping enzyme family protein	*
Chr3:2791801..2791900	Chr3	2791801	2791900	gene	AT3G09100	2787981	2793532	-	mRNA capping enzyme family protein	*
Chr3:280801..280900	Chr3	280801	280900	gene	AT3G01780	279060	283580	+	ARM repeat superfamily protein	*
Chr3:2908401..2908500	Chr3	2908401	2908500	gene	AT3G09450	2907548	2910091	+	no description	*
Chr3:2974201..2974300	Chr3	2974201	2974300	gene	AT3G09690	2971873	2974843	+	alpha/beta-Hydrolases superfamily protein	*
Chr3:2993001..2993100	Chr3	2993001	2993100	gene	AT3G09760	2992654	2995634	-	RING/U-box superfamily protein	*
Chr3:3084401..3084500	Chr3	3084401	3084500	gene	AT3G10010	3081814	3088195	-	demeter-like 2	*
Chr3:3148601..3148700	Chr3	3148601	3148700	gene	AT3G10180	3146393	3154644	-	P-loop containing nucleoside triphosphate hydrolases superfamily protein	*
Chr3:3153601..3153700	Chr3	3153601	3153700	gene	AT3G10180	3146393	3154644	-	P-loop containing nucleoside triphosphate hydrolases superfamily protein	*
Chr3:3162701..3162800	Chr3	3162701	3162800	gene	AT3G10220	3161757	3164231	+	tubulin folding cofactor B	*
Chr3:3174701..3174800	Chr3	3174701	3174800	gene	AT3G10270	3173580	3179786	-	DNA GYRASE B1	*
Chr3:3196001..3196100	Chr3	3196001	3196100	gene	AT3G10320	3195314	3197346	-	Glycosyltransferase family 61 protein	*
Chr3:3211201..3211400	Chr3	3211201	3211400	gene	AT3G10360	3210884	3215556	-	pumilio 4	*
Chr3:3211201..3211400	Chr3	3211201	3211400	gene	AT3G10350	3208239	3211294	+	P-loop containing nucleoside triphosphate hydrolases superfamily protein	93
Chr3:3220101..3220200	Chr3	3220101	3220200	gene	AT3G10380	3219523	3228933	-	subunit of exocyst complex 8	*
Chr3:3287601..3287700	Chr3	3287601	3287700	gene	AT3G10530	3285892	3288880	+	Transducin/WD40 repeat-like superfamily protein	*
Chr3:3295101..3295200	Chr3	3295101	3295200	gene	AT3G10550	3292899	3298522	-	Myotubularin-like phosphatases II superfamily	*
Chr3:3332001..3332100	Chr3	3332001	3332100	gene	AT3G10660	3331398	3334268	-	calmodulin-domain protein kinase cdpk isoform 2	*
Chr3:3380801..3380900	Chr3	3380801	3380900	gene	AT3G10800	3379254	3381621	+	Basic-leucine zipper (bZIP) transcription factor family protein	*
Chr3:3440401..3440500	Chr3	3440401	3440500	gene	AT3G10980	3438278	3440809	+	PLAC8 family protein	*
Chr3:3449601..3449700	Chr3	3449601	3449700	gene	AT3G11000	3447568	3450589	+	DCD (Development and Cell Death) domain protein	*
Chr3:3469101..3469200	Chr3	3469101	3469200	gene	AT3G11070	3467754	3470095	+	Outer membrane OMP85 family protein	*
Chr3:3469401..3469500	Chr3	3469401	3469500	gene	AT3G11070	3467754	3470095	+	Outer membrane OMP85 family protein	*
Chr3:3518701..3518800	Chr3	3518701	3518800	gene	AT3G11240	3518484	3521115	-	arginine-tRNA protein transferase 2	*
Chr3:3609001..3609100	Chr3	3609001	3609100	gene	AT3G11460	3608250	3610121	+	Pentatricopeptide repeat (PPR) superfamily protein	*
Chr3:3781901..3782000	Chr3	3781901	3782000	gene	AT3G11945	3779839	3782954	-	homogentisate prenyltransferase	*
Chr3:3917301..3917400	Chr3	3917301	3917400	gene	AT3G12280	3913412	3919170	-	retinoblastoma-related 1	*
Chr3:3979801..3979900	Chr3	3979801	3979900	gene	AT3G12550	3978005	3981762	+	XH/XS domain-containing protein	*
Chr3:4073001..4073100	Chr3	4073001	4073100	gene	AT3G12810	4065042	4074078	+	SNF2 domain-containing protein / helicase domain-containing protein	*
Chr3:4130501..4130600	Chr3	4130501	4130600	gene	AT3G12940	4130007	4132467	-	2-oxoglutarate (2OG) and Fe(II)-dependent oxygenase superfamily protein	*
Chr3:4190101..4190200	Chr3	4190101	4190200	gene	AT3G13065	4187371	4191298	+	STRUBBELIG-receptor family 4	*
Chr3:4191501..4191600	Chr3	4191501	4191600	gene	AT3G13070	4191351	4195112	-	CBS domain-containing protein / transporter associated domain-containing protein	*
Chr3:4308801..4308900	Chr3	4308801	4308900	gene	AT3G13300	4303874	4310213	+	Transducin/WD40 repeat-like superfamily protein	*
Chr3:4325601..4325700	Chr3	4325601	4325700	gene	AT3G13330	4319647	4330061	-	proteasome activating protein 200	*
Chr3:438401..438500	Chr3	438401	438500	gene	AT3G02260	430984	448489	-	auxin transport protein (BIG)	*
Chr3:4397901..4398000	Chr3	4397901	4398000	gene	AT3G13490	4395725	4399325	-	Lysyl-tRNA synthetase, class II	*
Chr3:4599701..4599900	Chr3	4599701	4599900	gene	AT3G13930	4595876	4600469	+	Dihydrolipoamide acetyltransferase, long form protein	*
Chr3:4784801..4784900	Chr3	4784801	4784900	gene	AT3G14350	4782757	4787236	-	STRUBBELIG-receptor family 7	*
Chr3:4894901..4895000	Chr3	4894901	4895000	gene	AT3G14570	4892643	4902628	+	glucan synthase-like 4	*
Chr3:4895501..4895600	Chr3	4895501	4895600	gene	AT3G14570	4892643	4902628	+	glucan synthase-like 4	*
Chr3:5019601..5019700	Chr3	5019601	5019700	gene	AT3G14920	5018275	5020273	+	Peptide-N4-(N-acetyl-beta-glucosaminyl)asparagine amidase A protein	*
Chr3:5075901..5076000	Chr3	5075901	5076000	gene	AT3G15080	5074216	5076524	+	Polynucleotidyl transferase, ribonuclease H-like superfamily protein	*
Chr3:5131401..5131500	Chr3	5131401	5131500	gene	AT3G15220	5126597	5132306	-	Protein kinase superfamily protein	*
Chr3:5160701..5160800	Chr3	5160701	5160800	gene	AT3G15340	5159698	5162841	-	proton pump interactor 2	*
Chr3:5170701..5170800	Chr3	5170701	5170800	gene	AT3G15354	5169095	5172837	-	SPA1-related 3	*
Chr3:523301..523400	Chr3	523301	523400	gene	AT3G02510	521746	524631	-	Regulator of chromosome condensation (RCC1) family protein	*
Chr3:5369001..5369100	Chr3	5369001	5369100	gene	AT3G15880	5364081	5372293	-	WUS-interacting protein 2	*
Chr3:5385401..5385500	Chr3	5385401	5385500	gene	AT3G15920	5383596	5387009	-	Phox (PX) domain-containing protein	*
Chr3:5414801..5414900	Chr3	5414801	5414900	gene	AT3G15980	5411292	5418541	-	Coatomer, beta' subunit	*
Chr3:5492001..5492100	Chr3	5492001	5492100	gene	AT3G16200	5491406	5493629	-	no description	*
Chr3:5659201..5659300	Chr3	5659201	5659300	gene	AT3G16620	5658317	5661963	-	translocon outer complex protein 120	*
Chr3:5690901..5691000	Chr3	5690901	5691000	gene	AT3G16710	5690020	5691543	+	Pentatricopeptide repeat (PPR) superfamily protein	*
Chr3:5716801..5716900	Chr3	5716801	5716900	gene	AT3G16785	5711082	5719023	+	phospholipase D P1	*
Chr3:5733901..5734000	Chr3	5733901	5734000	gene	AT3G16830	5731534	5737772	+	TOPLESS-related 2	*
Chr3:5739001..5739100	Chr3	5739001	5739100	gene	AT3G16840	5737886	5743144	-	P-loop containing nucleoside triphosphate hydrolases superfamily protein	*
Chr3:5741001..5741100	Chr3	5741001	5741100	gene	AT3G16840	5737886	5743144	-	P-loop containing nucleoside triphosphate hydrolases superfamily protein	*
Chr3:5799101..5799200	Chr3	5799101	5799200	gene	AT3G17000	5797179	5799683	+	ubiquitin-conjugating enzyme 32	*
Chr3:5892901..5893000	Chr3	5892901	5893000	gene	AT3G17250	5892561	5894446	-	Protein phosphatase 2C family protein	*
Chr3:5924901..5925000	Chr3	5924901	5925000	gene	AT3G17340	5920399	5926928	-	ARM repeat superfamily protein	*
Chr3:5940901..5941000	Chr3	5940901	5941000	gene	AT3G17360	5936108	5946466	+	phragmoplast orienting kinesin 1	*
Chr3:59601..59700	Chr3	59601	59700	gene	AT3G01175	59471	60845	+	Protein of unknown function (DUF1666)	*
Chr3:6077901..6078000	Chr3	6077901	6078000	gene	AT3G17750	6073769	6078722	+	Protein kinase superfamily protein	*
Chr3:6088501..6088700	Chr3	6088501	6088700	gene	AT3G17780	6086913	6088371	+	no description	130
Chr3:6311601..6311700	Chr3	6311601	6311700	gene	AT3G18380	6310736	6313319	-	sequence-specific DNA binding transcription factors	*
Chr3:6329401..6329500	Chr3	6329401	6329500	gene	AT3G18440	6328115	6330794	+	aluminum-activated malate transporter 9	*
Chr3:6354901..6355000	Chr3	6354901	6355000	gene	AT3G18500	6352477	6355442	+	DNAse I-like superfamily protein	*
Chr3:6401701..6401800	Chr3	6401701	6401800	gene	AT3G18600	6399571	6403348	-	P-loop containing nucleoside triphosphate hydrolases superfamily protein	*
Chr3:6410301..6410400	Chr3	6410301	6410400	gene	AT3G18620	6408318	6411064	+	DHHC-type zinc finger family protein	*
Chr3:6607001..6607100	Chr3	6607001	6607100	gene	AT3G19100	6605476	6609295	+	Protein kinase superfamily protein	*
Chr3:6611801..6611900	Chr3	6611801	6611900	gene	AT3G19130	6611198	6614044	-	RNA-binding protein 47B	*
Chr3:6640501..6640600	Chr3	6640501	6640600	gene	AT3G19190	6639711	6648857	+	autophagy 2	*
Chr3:6681401..6681500	Chr3	6681401	6681500	gene	AT3G19280	6681196	6683892	-	fucosyltransferase 11	*
Chr3:6681701..6681800	Chr3	6681701	6681800	gene	AT3G19280	6681196	6683892	-	fucosyltransferase 11	*
Chr3:6691501..6691600	Chr3	6691501	6691600	gene	AT3G19300	6690118	6693284	-	Protein kinase superfamily protein	*
Chr3:6763901..6764000	Chr3	6763901	6764000	gene	AT3G19510	6762764	6766588	-	Homeodomain-like protein with RING/FYVE/PHD-type zinc finger domain	*
Chr3:6765201..6765300	Chr3	6765201	6765300	gene	AT3G19510	6762764	6766588	-	Homeodomain-like protein with RING/FYVE/PHD-type zinc finger domain	*
Chr3:6798801..6799100	Chr3	6798801	6799100	gene	AT3G19570	6797485	6801740	+	Family of unknown function (DUF566)	*
Chr3:6806901..6807000	Chr3	6806901	6807000	gene	AT3G19590	6805631	6808593	+	Transducin/WD40 repeat-like superfamily protein	*
Chr3:6808201..6808300	Chr3	6808201	6808300	gene	AT3G19590	6805631	6808593	+	Transducin/WD40 repeat-like superfamily protein	*
Chr3:6825001..6825100	Chr3	6825001	6825100	gene	AT3G19650	6823508	6825261	+	cyclin-related	*
Chr3:6833701..6833800	Chr3	6833701	6833800	gene	AT3G19670	6828062	6836582	-	pre-mRNA-processing protein 40B	*
Chr3:6856501..6856600	Chr3	6856501	6856600	gene	AT3G19740	6855837	6863526	-	P-loop containing nucleoside triphosphate hydrolases superfamily protein	*
Chr3:6856901..6857000	Chr3	6856901	6857000	gene	AT3G19740	6855837	6863526	-	P-loop containing nucleoside triphosphate hydrolases superfamily protein	*
Chr3:6877901..6878000	Chr3	6877901	6878000	gene	AT3G19810	6877575	6879399	-	Protein of unknown function (DUF177)	*
Chr3:6917801..6917900	Chr3	6917801	6917900	gene	AT3G19895	6917294	6921556	-	RING/U-box superfamily protein	*
Chr3:6986201..6986300	Chr3	6986201	6986300	gene	AT3G20020	6983705	6988099	-	protein arginine methyltransferase 6	*
Chr3:6999001..6999100	Chr3	6999001	6999100	gene	AT3G20050	6998238	7002404	-	T-complex protein 1 alpha subunit	*
Chr3:702201..702300	Chr3	702201	702300	gene	AT3G03090	700456	704769	-	vacuolar glucose transporter 1	*
Chr3:7034101..7034200	Chr3	7034101	7034200	gene	AT3G20150	7031332	7037010	+	Kinesin motor family protein	*
Chr3:7048501..7048600	Chr3	7048501	7048600	gene	AT3G20200	7047581	7051342	+	Protein kinase protein with adenine nucleotide alpha hydrolases-like domain	*
Chr3:7126101..7126200	Chr3	7126101	7126200	gene	AT3G20440	7123197	7130477	-	Alpha amylase family protein	*
Chr3:7149801..7149900	Chr3	7149801	7149900	gene	AT3G20475	7143454	7151014	+	MUTS-homologue 5	*
Chr3:7223201..7223300	Chr3	7223201	7223300	gene	AT3G20650	7220799	7224090	-	mRNA capping enzyme family protein	*
Chr3:7225601..7225700	Chr3	7225601	7225700	gene	AT3G20660	7225135	7228595	-	organic cation/carnitine transporter4	*
Chr3:7250101..7250200	Chr3	7250101	7250200	gene	AT3G20740	7248809	7252452	-	Transducin/WD40 repeat-like superfamily protein	*
Chr3:7258201..7258300	Chr3	7258201	7258300	gene	AT3G20760	7256656	7259854	-	Nse4, component of Smc5/6 DNA repair complex	*
Chr3:7266501..7266600	Chr3	7266501	7266600	gene	AT3G20780	7263900	7268572	-	topoisomerase 6 subunit B	*
Chr3:7307201..7307300	Chr3	7307201	7307300	gene	AT3G20860	7306147	7308434	+	NIMA-related kinase 5	*
Chr3:7414601..7414700	Chr3	7414601	7414700	gene	AT3G21160	7413847	7418410	-	alpha-mannosidase 2	*
Chr3:7439601..7439700	Chr3	7439601	7439700	gene	AT3G21210	7437964	7440826	-	zinc ion binding	*
Chr3:7480801..7480900	Chr3	7480801	7480900	gene	AT3G21280	7477987	7482070	-	ubiquitin-specific protease 7	*
Chr3:7568801..7568900	Chr3	7568801	7568900	gene	AT3G21480	7567730	7572161	+	BRCT domain-containing DNA repair protein	*
Chr3:7623001..7623100	Chr3	7623001	7623100	gene	AT3G21650	7621569	7624076	-	Protein phosphatase 2A regulatory B subunit family protein	*
Chr3:7738501..7738600	Chr3	7738501	7738600	gene	AT3G21960	7737156	7739542	+	Receptor-like protein kinase-related family protein	*
Chr3:7889401..7889700	Chr3	7889401	7889700	gene	AT3G22310	7887286	7890019	+	putative mitochondrial RNA helicase 1	*
Chr3:8006001..8006100	Chr3	8006001	8006100	NO_DATA
Chr3:8136001..8136100	Chr3	8136001	8136100	gene	AT3G22950	8136181	8138084	-	ADP-ribosylation factor C1	81
Chr3:8136001..8136100	Chr3	8136001	8136100	gene	AT3G22942	8134190	8136204	+	G-protein gamma subunit 2	*
Chr3:8163001..8163100	Chr3	8163001	8163100	gene	AT3G22980	8160156	8163316	-	Ribosomal protein S5/Elongation factor G/III/V family protein	*
Chr3:8163001..8163100	Chr3	8163001	8163100	QTE	QTE_CT00002676_ATREP10D	8157843	8172569	+	AT3TE34225	*
Chr3:8170101..8170200	Chr3	8170101	8170200	QTE	QTE_CT00002676_ATREP10D	8157843	8172569	+	AT3TE34225	*
Chr3:8170101..8170200	Chr3	8170101	8170200	QTE	QTE_CT00009437_ATREP10D	8169971	8170713	-	AT3TE34280	*
Chr3:8178201..8178300	Chr3	8178201	8178300	gene	AT3G23020	8177215	8179743	-	Tetratricopeptide repeat (TPR)-like superfamily protein	*
Chr3:8431801..8431900	Chr3	8431801	8431900	gene	AT3G23510	8427660	8433314	+	Cyclopropane-fatty-acyl-phospholipid synthase	*
Chr3:8522801..8522900	Chr3	8522801	8522900	gene	AT3G23670	8519164	8525289	+	phragmoplast-associated kinesin-related protein, putative	*
Chr3:8528201..8528300	Chr3	8528201	8528300	gene	AT3G23685	8527239	8528317	+	F-box associated ubiquitination effector family protein	*
Chr3:8560701..8560800	Chr3	8560701	8560800	gene	AT3G23750	8558332	8561428	+	Leucine-rich repeat protein kinase family protein	*
Chr3:8649901..8650000	Chr3	8649901	8650000	gene	AT3G23940	8648674	8652605	+	dehydratase family	*
Chr3:8732001..8732100	Chr3	8732001	8732100	gene	AT3G24170	8729510	8734562	-	glutathione-disulfide reductase	*
Chr3:8744901..8745000	Chr3	8744901	8745000	gene	AT3G24190	8743253	8747901	+	Protein kinase superfamily protein	*
Chr3:8792301..8792400	Chr3	8792301	8792400	gene	AT3G24255	8788853	8793371	+	RNA-directed DNA polymerase (reverse transcriptase)-related family protein	*
Chr3:8816801..8816900	Chr3	8816801	8816900	NO_DATA
Chr3:8839001..8839100	Chr3	8839001	8839100	gene	AT3G24350	8837608	8839702	+	syntaxin of plants 32	*
Chr3:8946301..8946400	Chr3	8946301	8946400	gene	AT3G24530	8945425	8947938	-	AAA-type ATPase family protein / ankyrin repeat family protein	*
Chr3:8989001..8989100	Chr3	8989001	8989100	gene	AT3G24630	8988055	8990873	+	no description	*
Chr3:9078501..9078600	Chr3	9078501	9078600	gene	AT3G24870	9074665	9085048	-	Helicase/SANT-associated, DNA binding protein	*
Chr3:9079401..9079500	Chr3	9079401	9079500	gene	AT3G24870	9074665	9085048	-	Helicase/SANT-associated, DNA binding protein	*
Chr3:9080401..9080500	Chr3	9080401	9080500	gene	AT3G24870	9074665	9085048	-	Helicase/SANT-associated, DNA binding protein	*
Chr3:9087601..9087700	Chr3	9087601	9087700	gene	AT3G24880	9086242	9095537	-	Helicase/SANT-associated, DNA binding protein	*
Chr3:9089801..9089900	Chr3	9089801	9089900	gene	AT3G24880	9086242	9095537	-	Helicase/SANT-associated, DNA binding protein	*
Chr3:9107901..9108000	Chr3	9107901	9108000	gene	AT3G24982	9106000	9108937	-	receptor like protein 40	*
Chr3:9114401..9114500	Chr3	9114401	9114500	gene	AT3G25014	9114546	9114707	-	no description	46
Chr3:9114401..9114500	Chr3	9114401	9114500	gene	AT3G25013	9113875	9116188	+	Synaptobrevin family protein	*
Chr3:9135501..9136000	Chr3	9135501	9136000	NO_DATA
Chr3:9145701..9145800	Chr3	9145701	9145800	gene	AT3G25100	9143999	9146209	+	cell division cycle 45	*
Chr3:923001..923100	Chr3	923001	923100	gene	AT3G03710	919542	925338	+	polyribonucleotide nucleotidyltransferase, putative	*
Chr3:9297501..9297600	Chr3	9297501	9297600	gene	AT3G25585	9295309	9298746	+	aminoalcoholphosphotransferase	*
Chr3:9309501..9309600	Chr3	9309501	9309600	gene	AT3G25610	9308942	9313353	-	ATPase E1-E2 type family protein / haloacid dehalogenase-like hydrolase family protein	*
Chr3:938101..938200	Chr3	938101	938200	gene	AT3G03740	936878	939808	-	BTB-POZ and MATH domain 4	*
Chr3:9454401..9454600	Chr3	9454401	9454600	gene	AT3G25840	9451861	9457554	-	Protein kinase superfamily protein	*
Chr3:9515701..9515800	Chr3	9515701	9515800	gene	AT3G26020	9513696	9516869	+	Protein phosphatase 2A regulatory B subunit family protein	*
Chr3:964701..964800	Chr3	964701	964800	gene	AT3G03790	961997	968149	+	ankyrin repeat family protein / regulator of chromosome condensation (RCC1) family protein	*
Chr3:965701..965800	Chr3	965701	965800	gene	AT3G03790	961997	968149	+	ankyrin repeat family protein / regulator of chromosome condensation (RCC1) family protein	*
Chr3:9673001..9673100	Chr3	9673001	9673100	gene	AT3G26420	9671517	9676005	+	RNA-binding (RRM/RBD/RNP motifs) family protein with retrovirus zinc finger-like domain	*
Chr3:9673001..9673100	Chr3	9673001	9673100	gene	AT3G26430	9671517	9675927	+	GDSL-like Lipase/Acylhydrolase superfamily protein	*
Chr3:9773801..9773900	Chr3	9773801	9773900	QTE	QTE_CT00011691_ATREP4	9774081	9774608	+	AT3TE40695	181
Chr3:9773801..9773900	Chr3	9773801	9773900	QTE	QTE_CT00011222_TAG2	9772981	9774080	+	AT3TE40690	*
Chr3:983401..983500	Chr3	983401	983500	gene	AT3G03850	983121	983751	+	SAUR-like auxin-responsive protein family	*
Chr3:9953901..9954000	Chr3	9953901	9954000	gene	AT3G27000	9952563	9955941	-	actin related protein 2	*
Chr3:9961801..9961900	Chr3	9961801	9961900	gene	AT3G27020	9961319	9964597	-	YELLOW STRIPE like 6	*
Chr3:9999001..9999100	Chr3	9999001	9999100	gene	AT3G27110	9997895	10000230	+	Peptidase family M48 family protein	*
Chr3:9999501..9999600	Chr3	9999501	9999600	gene	AT3G27120	9999694	10003314	-	P-loop containing nucleoside triphosphate hydrolases superfamily protein	94
Chr3:9999501..9999600	Chr3	9999501	9999600	gene	AT3G27110	9997895	10000230	+	Peptidase family M48 family protein	*
Chr4:10005401..10005600	Chr4	10005401	10005600	gene	AT4G18020	10003261	10007626	-	CheY-like two-component responsive regulator family protein	*
Chr4:10048001..10048100	Chr4	10048001	10048100	gene	AT4G18140	10046575	10049438	-	SCP1-like small phosphatase 4b	*
Chr4:10068701..10068900	Chr4	10068701	10068900	gene	AT4G18190	10067810	10069338	+	purine permease 6	*
Chr4:10084801..10084900	Chr4	10084801	10084900	gene	AT4G18240	10082108	10087203	+	starch synthase 4	*
Chr4:10085501..10085600	Chr4	10085501	10085600	gene	AT4G18240	10082108	10087203	+	starch synthase 4	*
Chr4:10087801..10087900	Chr4	10087801	10087900	gene	AT4G18250	10087343	10091963	-	receptor serine/threonine kinase, putative	*
Chr4:10118001..10118100	Chr4	10118001	10118100	gene	AT4G18290	10115418	10118599	+	potassium channel in Arabidopsis thaliana 2	*
Chr4:10151301..10151400	Chr4	10151301	10151400	gene	AT4G18370	10149129	10151218	+	DEGP protease 5	83
Chr4:10151301..10151400	Chr4	10151301	10151400	gene	AT4G18372	10151116	10152120	-	Small nuclear ribonucleoprotein family protein	*
Chr4:10198701..10198800	Chr4	10198701	10198800	gene	AT4G18465	10197056	10201611	+	RNA helicase family protein	*
Chr4:10242201..10242300	Chr4	10242201	10242300	gene	AT4G18600	10239881	10247372	-	SCAR family protein	*
Chr4:10306601..10306700	Chr4	10306601	10306700	gene	AT4G18750	10304850	10307570	+	Pentatricopeptide repeat (PPR) superfamily protein	*
Chr4:10318701..10318800	Chr4	10318701	10318800	gene	AT4G18790	10317785	10319660	-	NRAMP metal ion transporter family protein	*
Chr4:10323401..10323500	Chr4	10323401	10323500	gene	AT4G18810	10322156	10325816	-	NAD(P)-binding Rossmann-fold superfamily protein	*
Chr4:10333601..10333700	Chr4	10333601	10333700	gene	AT4G18820	10330371	10334268	+	AAA-type ATPase family protein	*
Chr4:10390401..10390500	Chr4	10390401	10390500	gene	AT4G18970	10388722	10390991	-	GDSL-like Lipase/Acylhydrolase superfamily protein	*
Chr4:10406501..10406600	Chr4	10406501	10406600	gene	AT4G19000	10405503	10407339	+	Transcription elongation factor (TFIIS) family protein	*
Chr4:10412101..10412200	Chr4	10412101	10412200	gene	AT4G19010	10411490	10414249	-	AMP-dependent synthetase and ligase family protein	*
Chr4:10432201..10432300	Chr4	10432201	10432300	gene	AT4G19040	10431520	10437431	-	ENHANCED DISEASE RESISTANCE 2	*
Chr4:10455401..10455500	Chr4	10455401	10455500	gene	AT4G19110	10454497	10459328	-	Protein kinase superfamily protein	*
Chr4:10455401..10455500	Chr4	10455401	10455500	gene	AT4G19112	10454528	10459328	-	conserved peptide upstream open reading frame 25	*
Chr4:10455801..10455900	Chr4	10455801	10455900	gene	AT4G19110	10454497	10459328	-	Protein kinase superfamily protein	*
Chr4:10455801..10455900	Chr4	10455801	10455900	gene	AT4G19112	10454528	10459328	-	conserved peptide upstream open reading frame 25	*
Chr4:10619701..10619800	Chr4	10619701	10619800	gene	AT4G19490	10615796	10623521	+	VPS54	*
Chr4:10643501..10643600	Chr4	10643501	10643600	gene	AT4G19520	10639269	10647079	-	disease resistance protein (TIR-NBS-LRR class) family	*
Chr4:10669001..10669100	Chr4	10669001	10669100	gene	AT4G19580	10668367	10669452	+	DNAJ heat shock N-terminal domain-containing protein	*
Chr4:1071201..1071300	Chr4	1071201	1071300	gene	AT4G02430	1068974	1072215	+	RNA-binding (RRM/RBD/RNP motifs) family protein	*
Chr4:1077701..1077800	Chr4	1077701	1077800	gene	AT4G02460	1076136	1080722	-	DNA mismatch repair protein, putative	*
Chr4:107801..107900	Chr4	107801	107900	gene	AT4G00240	106380	110718	-	phospholipase D beta 2	*
Chr4:10785601..10785700	Chr4	10785601	10785700	gene	AT4G19880	10784391	10786556	-	Glutathione S-transferase family protein	*
Chr4:10816601..10816700	Chr4	10816601	10816700	gene	AT4G19960	10813548	10817070	+	K+ uptake permease 9	*
Chr4:10834601..10834700	Chr4	10834601	10834700	gene	AT4G19990	10832303	10835700	+	FAR1-related sequence 1	*
Chr4:10856201..10856300	Chr4	10856201	10856300	gene	AT4G20060	10854790	10859330	-	ARM repeat superfamily protein	*
Chr4:10862901..10863000	Chr4	10862901	10863000	gene	AT4G20070	10861455	10864696	+	allantoate amidohydrolase	*
Chr4:10893401..10893700	Chr4	10893401	10893700	gene	AT4G20160	10890983	10894971	+	no description	*
Chr4:11018001..11018100	Chr4	11018001	11018100	gene	AT4G20430	11017629	11021280	-	Subtilase family protein	*
Chr4:11018401..11018500	Chr4	11018401	11018500	gene	AT4G20430	11017629	11021280	-	Subtilase family protein	*
Chr4:1108901..1109000	Chr4	1108901	1109000	gene	AT4G02510	1104766	1109600	+	translocon at the outer envelope membrane of chloroplasts 159	*
Chr4:11161401..11161500	Chr4	11161401	11161500	gene	AT4G20850	11160721	11169889	-	tripeptidyl peptidase ii	*
Chr4:11163901..11164000	Chr4	11163901	11164000	gene	AT4G20850	11160721	11169889	-	tripeptidyl peptidase ii	*
Chr4:11165701..11165800	Chr4	11165701	11165800	gene	AT4G20850	11160721	11169889	-	tripeptidyl peptidase ii	*
Chr4:11187401..11187500	Chr4	11187401	11187500	gene	AT4G20910	11186010	11191116	-	double-stranded RNA binding protein-related / DsRBD protein-related	*
Chr4:1124401..1124500	Chr4	1124401	1124500	gene	AT4G02560	1123490	1128421	-	Homeodomain-like superfamily protein	*
Chr4:11280001..11280100	Chr4	11280001	11280100	gene	AT4G21150	11278403	11283848	+	ribophorin II (RPN2) family protein	*
Chr4:11287501..11287600	Chr4	11287501	11287600	gene	AT4G21170	11286756	11288754	-	Tetratricopeptide repeat (TPR)-like superfamily protein	*
Chr4:11293001..11293100	Chr4	11293001	11293100	gene	AT4G21190	11292192	11294009	-	Pentatricopeptide repeat (PPR) superfamily protein	*
Chr4:1130201..1130300	Chr4	1130201	1130300	gene	AT4G02570	1128515	1133774	+	cullin 1	*
Chr4:11320101..11320200	Chr4	11320101	11320200	gene	AT4G21230	11319139	11321679	-	cysteine-rich RLK (RECEPTOR-like protein kinase) 27	*
Chr4:11320401..11320500	Chr4	11320401	11320500	gene	AT4G21230	11319139	11321679	-	cysteine-rich RLK (RECEPTOR-like protein kinase) 27	*
Chr4:11332401..11332500	Chr4	11332401	11332500	gene	AT4G21270	11329363	11334135	-	kinesin 1	*
Chr4:11400301..11400400	Chr4	11400301	11400400	gene	AT4G21400	11399131	11401709	-	cysteine-rich RLK (RECEPTOR-like protein kinase) 28	*
Chr4:11430201..11430300	Chr4	11430201	11430300	gene	AT4G21460	11428510	11430732	+	Ribosomal protein S24/S35, mitochondrial	*
Chr4:11432501..11432600	Chr4	11432501	11432600	gene	AT4G21470	11431105	11433322	+	riboflavin kinase/FMN hydrolase	*
Chr4:11466901..11467000	Chr4	11466901	11467000	gene	AT4G21550	11463104	11468679	+	VP1/ABI3-like 3	*
Chr4:11477301..11477400	Chr4	11477301	11477400	gene	AT4G21580	11475719	11477768	+	oxidoreductase, zinc-binding dehydrogenase family protein	*
Chr4:1149301..1149400	Chr4	1149301	1149400	gene	AT4G02620	1149248	1151346	-	vacuolar ATPase subunit F family protein	*
Chr4:1149301..1149400	Chr4	1149301	1149400	gene	AT4G02610	1147634	1149336	+	Aldolase-type TIM barrel family protein	35
Chr4:11563701..11563800	Chr4	11563701	11563800	gene	AT4G21760	11561229	11563950	+	beta-glucosidase 47	*
Chr4:11563701..11563800	Chr4	11563701	11563800	gene	AT4G21770	11563517	11566357	-	Pseudouridine synthase family protein	*
Chr4:11609401..11609500	Chr4	11609401	11609500	gene	AT4G21880	11604986	11610651	+	Pentatricopeptide repeat (PPR) superfamily protein	*
Chr4:1170401..1170500	Chr4	1170401	1170500	gene	AT4G02660	1159667	1174321	-	Beige/BEACH domain	*
Chr4:11748901..11749000	Chr4	11748901	11749000	gene	AT4G22200	11746513	11750698	-	potassium transport 2/3	*
Chr4:12036101..12036200	Chr4	12036101	12036200	gene	AT4G22970	12033437	12043728	-	homolog of separase	*
Chr4:12191401..12191500	Chr4	12191401	12191500	gene	AT4G23320	12189182	12191977	-	cysteine-rich RLK (RECEPTOR-like protein kinase) 24	*
Chr4:1219301..1219400	Chr4	1219301	1219400	gene	AT4G02740	1217591	1220857	-	F-box/RNI-like superfamily protein	*
Chr4:12230301..12230400	Chr4	12230301	12230400	gene	AT4G23430	12229026	12231658	+	NAD(P)-binding Rossmann-fold superfamily protein	*
Chr4:12230801..12230900	Chr4	12230801	12230900	gene	AT4G23430	12229026	12231658	+	NAD(P)-binding Rossmann-fold superfamily protein	*
Chr4:12240201..12240500	Chr4	12240201	12240500	gene	AT4G23440	12237765	12240826	+	Disease resistance protein (TIR-NBS class)	*
Chr4:1227201..1227300	Chr4	1227201	1227300	gene	AT4G02760	1223959	1228941	-	RNI-like superfamily protein	*
Chr4:12295601..12295700	Chr4	12295601	12295700	gene	AT4G23560	12293332	12295859	-	glycosyl hydrolase 9B15	*
Chr4:12314901..12315000	Chr4	12314901	12315000	gene	AT4G23610	12314025	12314829	+	Late embryogenesis abundant (LEA) hydroxyproline-rich glycoprotein family	72
Chr4:12314901..12315000	Chr4	12314901	12315000	gene	AT4G23620	12314583	12316715	-	Ribosomal protein L25/Gln-tRNA synthetase, anti-codon-binding domain	*
Chr4:12328301..12328400	Chr4	12328301	12328400	gene	AT4G23660	12327694	12331679	-	polyprenyltransferase 1	*
Chr4:12402201..12402300	Chr4	12402201	12402300	gene	AT4G23840	12400345	12403403	+	Leucine-rich repeat (LRR) family protein	*
Chr4:12449801..12450100	Chr4	12449801	12450100	NO_DATA
Chr4:12453701..12453800	Chr4	12453701	12453800	gene	AT4G23980	12451198	12455267	+	auxin response factor 9	*
Chr4:12483201..12483300	Chr4	12483201	12483300	gene	AT4G24020	12479752	12483993	+	NIN like protein 7	*
Chr4:12544701..12544800	Chr4	12544701	12544800	gene	AT4G24170	12543206	12546805	+	ATP binding microtubule motor family protein	*
Chr4:12552901..12553000	Chr4	12552901	12553000	gene	AT4G24190	12551717	12555909	-	Chaperone protein htpG family protein	*
Chr4:12553201..12553300	Chr4	12553201	12553300	gene	AT4G24190	12551717	12555909	-	Chaperone protein htpG family protein	*
Chr4:12630401..12630500	Chr4	12630401	12630500	gene	AT4G24430	12630018	12633075	+	Rhamnogalacturonate lyase family protein	*
Chr4:12659701..12659800	Chr4	12659701	12659800	gene	AT4G24500	12658444	12660605	+	hydroxyproline-rich glycoprotein family protein	*
Chr4:12663801..12663900	Chr4	12663801	12663900	gene	AT4G24520	12662561	12667199	-	P450 reductase 1	*
Chr4:12664601..12664700	Chr4	12664601	12664700	gene	AT4G24520	12662561	12667199	-	P450 reductase 1	*
Chr4:12676701..12676900	Chr4	12676701	12676900	gene	AT4G24550	12675734	12679040	+	Clathrin adaptor complexes medium subunit family protein	*
Chr4:12706501..12706600	Chr4	12706501	12706600	gene	AT4G24610	12700597	12708109	-	no description	*
Chr4:12710501..12710600	Chr4	12710501	12710600	gene	AT4G24620	12708752	12712825	-	phosphoglucose isomerase 1	*
Chr4:12736801..12736900	Chr4	12736801	12736900	gene	AT4G24680	12732678	12740051	+	modifier of snc1	*
Chr4:12738601..12738700	Chr4	12738601	12738700	gene	AT4G24680	12732678	12740051	+	modifier of snc1	*
Chr4:12756401..12756500	Chr4	12756401	12756500	gene	AT4G24740	12754529	12757786	-	FUS3-complementing gene 2	*
Chr4:12759101..12759200	Chr4	12759101	12759200	gene	AT4G24750	12758214	12760908	-	Rhodanese/Cell cycle control phosphatase superfamily protein	*
Chr4:12780201..12780300	Chr4	12780201	12780300	gene	AT4G24790	12777558	12781688	+	AAA-type ATPase family protein	*
Chr4:12783101..12783200	Chr4	12783101	12783200	gene	AT4G24800	12781762	12785197	+	MA3 domain-containing protein	*
Chr4:12812801..12812900	Chr4	12812801	12812900	gene	AT4G24890	12811479	12814449	-	purple acid phosphatase 24	*
Chr4:12816901..12817000	Chr4	12816901	12817000	gene	AT4G24900	12814838	12817622	+	no description	*
Chr4:12818301..12818400	Chr4	12818301	12818400	gene	AT4G24910	12817954	12818901	-	Protein of unknown function (DUF579)	*
Chr4:12895201..12895300	Chr4	12895201	12895300	gene	AT4G25120	12890694	12898501	+	P-loop containing nucleoside triphosphate hydrolases superfamily protein	*
Chr4:1294101..1294200	Chr4	1294101	1294200	gene	AT4G02920	1292523	1294861	+	no description	*
Chr4:12971301..12971400	Chr4	12971301	12971400	gene	AT4G25360	12969577	12972666	+	TRICHOME BIREFRINGENCE-LIKE 18	*
Chr4:13010401..13010500	Chr4	13010401	13010500	gene	AT4G25450	13009695	13013971	-	non-intrinsic ABC protein 8	*
Chr4:13011001..13011100	Chr4	13011001	13011100	gene	AT4G25450	13009695	13013971	-	non-intrinsic ABC protein 8	*
Chr4:13026501..13026600	Chr4	13026501	13026600	gene	AT4G25500	13024571	13027484	+	arginine/serine-rich splicing factor 35	*
Chr4:13033701..13033800	Chr4	13033701	13033800	gene	AT4G25520	13032178	13036213	-	SEUSS-like 1	*
Chr4:13065101..13065200	Chr4	13065101	13065200	gene	AT4G25610	13063264	13067228	+	C2H2-like zinc finger protein	*
Chr4:13089501..13089600	Chr4	13089501	13089600	gene	AT4G25680	13088166	13090161	+	PPPDE putative thiol peptidase family protein	*
Chr4:13104001..13104200	Chr4	13104001	13104200	gene	AT4G25730	13102679	13106780	-	FtsJ-like methyltransferase family protein	*
Chr4:13118401..13118500	Chr4	13118401	13118500	gene	AT4G25770	13117525	13120118	-	alpha/beta-Hydrolases superfamily protein	*
Chr4:1314401..1314500	Chr4	1314401	1314500	QTE	QTE_CT00000892_ATCOPIA2	1312395	1317221	-	AT4TE06710	*
Chr4:13151101..13151200	Chr4	13151101	13151200	gene	AT4G25870	13149691	13152277	-	Core-2/I-branching beta-1,6-N-acetylglucosaminyltransferase family protein	*
Chr4:13198901..13199000	Chr4	13198901	13199000	gene	AT4G26000	13197246	13199836	+	RNA-binding KH domain-containing protein	*
Chr4:13229301..13229400	Chr4	13229301	13229400	gene	AT4G26100	13227450	13230797	-	casein kinase 1	*
Chr4:13262901..13263000	Chr4	13262901	13263000	gene	AT4G26190	13262236	13266966	-	Haloacid dehalogenase-like hydrolase (HAD) superfamily protein	*
Chr4:1333401..1333500	Chr4	1333401	1333500	gene	AT4G03020	1331399	1335297	-	transducin family protein / WD-40 repeat family protein	*
Chr4:13334301..13334400	Chr4	13334301	13334400	gene	AT4G26370	13333724	13336230	-	antitermination NusB domain-containing protein	*
Chr4:13425801..13426100	Chr4	13425801	13426100	gene	AT4G26610	13424549	13427319	+	D6 protein kinase like 1	*
Chr4:13447001..13447100	Chr4	13447001	13447100	gene	AT4G26650	13444850	13448212	+	RNA-binding (RRM/RBD/RNP motifs) family protein	*
Chr4:13470301..13470400	Chr4	13470301	13470400	gene	AT4G26720	13470032	13472342	-	protein phosphatase X 1	*
Chr4:13476601..13476700	Chr4	13476601	13476700	gene	AT4G26750	13475694	13478523	-	hydroxyproline-rich glycoprotein family protein	*
Chr4:13477101..13477200	Chr4	13477101	13477200	gene	AT4G26750	13475694	13478523	-	hydroxyproline-rich glycoprotein family protein	*
Chr4:13479301..13479400	Chr4	13479301	13479400	gene	AT4G26760	13478592	13481808	-	microtubule-associated protein 65-2	*
Chr4:13518001..13518100	Chr4	13518001	13518100	gene	AT4G26900	13515478	13519855	+	HIS HF	*
Chr4:13530701..13530900	Chr4	13530701	13530900	gene	AT4G26940	13529425	13532699	-	Galactosyltransferase family protein	*
Chr4:13555401..13555500	Chr4	13555401	13555500	gene	AT4G27000	13554604	13557854	-	RNA-binding (RRM/RBD/RNP motifs) family protein	*
Chr4:13579401..13579500	Chr4	13579401	13579500	NO_DATA
Chr4:13592201..13592300	Chr4	13592201	13592300	gene	AT4G27080	13589072	13593585	+	PDI-like 5-4	*
Chr4:13603501..13603600	Chr4	13603501	13603600	gene	AT4G27120	13601970	13604427	-	no description	*
Chr4:13604801..13604900	Chr4	13604801	13604900	gene	AT4G27130	13604558	13606448	-	Translation initiation factor SUI1 family protein	*
Chr4:13616201..13616300	Chr4	13616201	13616300	gene	AT4G27180	13614856	13619156	-	kinesin 2	*
Chr4:13670501..13670600	Chr4	13670501	13670600	gene	AT4G27300	13669308	13672348	-	S-locus lectin protein kinase family protein	*
Chr4:13697401..13697500	Chr4	13697401	13697500	gene	AT4G27370	13694881	13700780	-	P-loop containing nucleoside triphosphate hydrolases superfamily protein	*
Chr4:13700101..13700200	Chr4	13700101	13700200	gene	AT4G27370	13694881	13700780	-	P-loop containing nucleoside triphosphate hydrolases superfamily protein	*
Chr4:1371501..1371600	Chr4	1371501	1371600	gene	AT4G03090	1366282	1371557	-	sequence-specific DNA binding	56
Chr4:13721201..13721300	Chr4	13721201	13721300	gene	AT4G27430	13718679	13723324	+	COP1-interacting protein 7	*
Chr4:13722201..13722300	Chr4	13722201	13722300	gene	AT4G27430	13718679	13723324	+	COP1-interacting protein 7	*
Chr4:13764001..13764100	Chr4	13764001	13764100	gene	AT4G27570	13763464	13765064	-	UDP-Glycosyltransferase superfamily protein	*
Chr4:1378101..1378200	Chr4	1378101	1378200	gene	AT4G03110	1376306	1379420	-	RNA-binding protein-defense related 1	*
Chr4:13801601..13801700	Chr4	13801601	13801700	gene	AT4G27640	13797658	13803063	-	ARM repeat superfamily protein	*
Chr4:13833401..13833500	Chr4	13833401	13833500	gene	AT4G27720	13831038	13833814	+	Major facilitator superfamily protein	*
Chr4:13875101..13875200	Chr4	13875101	13875200	gene	AT4G27860	13873708	13876528	+	vacuolar iron transporter (VIT) family protein	*
Chr4:13875401..13875500	Chr4	13875401	13875500	gene	AT4G27860	13873708	13876528	+	vacuolar iron transporter (VIT) family protein	*
Chr4:13880001..13880100	Chr4	13880001	13880100	QTE	QTE_CT00029173_ATDNAI27T9B	13880277	13880341	-	AT4TE65485	177
Chr4:13880001..13880100	Chr4	13880001	13880100	gene	AT4G27870	13878923	13882882	+	Vacuolar iron transporter (VIT) family protein	*
Chr4:13880001..13880100	Chr4	13880001	13880100	QTE	QTE_CT00029193_ATDNAI27T9B	13880091	13880155	-	AT4TE65480	9
Chr4:13897601..13897700	Chr4	13897601	13897700	gene	AT4G27910	13894694	13900474	+	SET domain protein 16	*
Chr4:13906501..13906600	Chr4	13906501	13906600	gene	AT4G27940	13904474	13907245	+	manganese tracking factor for mitochondrial SOD2	*
Chr4:13928501..13928600	Chr4	13928501	13928600	gene	AT4G28000	13925456	13929280	+	P-loop containing nucleoside triphosphate hydrolases superfamily protein	*
Chr4:13931801..13931900	Chr4	13931801	13931900	gene	AT4G28010	13930359	13933270	+	Tetratricopeptide repeat (TPR)-like superfamily protein	*
Chr4:13933501..13933600	Chr4	13933501	13933600	gene	AT4G28020	13933232	13935315	-	no description	*
Chr4:13949601..13949700	Chr4	13949601	13949700	gene	AT4G28080	13948603	13957840	-	Tetratricopeptide repeat (TPR)-like superfamily protein	*
Chr4:13951901..13952000	Chr4	13951901	13952000	gene	AT4G28080	13948603	13957840	-	Tetratricopeptide repeat (TPR)-like superfamily protein	*
Chr4:13996001..13996100	Chr4	13996001	13996100	gene	AT4G28220	13992997	13995831	+	NAD(P)H dehydrogenase B1	170
Chr4:13996001..13996100	Chr4	13996001	13996100	gene	AT4G28230	13995779	13997307	-	no description	*
Chr4:14067201..14067300	Chr4	14067201	14067300	gene	AT4G28470	14066875	14072545	-	26S proteasome regulatory subunit S2 1B	*
Chr4:14069001..14069100	Chr4	14069001	14069100	gene	AT4G28470	14066875	14072545	-	26S proteasome regulatory subunit S2 1B	*
Chr4:14071001..14071100	Chr4	14071001	14071100	gene	AT4G28470	14066875	14072545	-	26S proteasome regulatory subunit S2 1B	*
Chr4:1409601..1409700	Chr4	1409601	1409700	gene	AT4G03200	1408159	1412756	+	catalytics	*
Chr4:14110201..14110300	Chr4	14110201	14110300	gene	AT4G28540	14106959	14110706	+	casein kinase I-like 6	*
Chr4:14130801..14130900	Chr4	14130801	14130900	gene	AT4G28600	14129311	14132799	+	no pollen germination related 2	*
Chr4:14196201..14196300	Chr4	14196201	14196300	QTE	QTE_CT00017705_BRODYAGA1A	14196469	14196590	-	AT4TE67175	169
Chr4:14196201..14196300	Chr4	14196201	14196300	QTE	QTE_CT00014593_HELITRONY3	14196006	14196468	-	AT4TE67170	*
Chr4:1426201..1426300	Chr4	1426201	1426300	gene	AT4G03250	1424902	1427744	+	Homeodomain-like superfamily protein	*
Chr4:14296001..14296100	Chr4	14296001	14296100	gene	AT4G29000	14293513	14297066	+	Tesmin/TSO1-like CXC domain-containing protein	*
Chr4:14299001..14299100	Chr4	14299001	14299100	gene	AT4G29010	14297044	14302147	-	Enoyl-CoA hydratase/isomerase family	*
Chr4:14463301..14463400	Chr4	14463301	14463400	gene	AT4G29380	14458822	14464859	+	protein kinase family protein / WD-40 repeat family protein	*
Chr4:14475101..14475400	Chr4	14475101	14475400	gene	AT4G29440	14473757	14477935	-	Regulator of Vps4 activity in the MVB pathway protein	*
Chr4:14499601..14499700	Chr4	14499601	14499700	gene	AT4G29540	14497729	14499933	+	bacterial transferase hexapeptide repeat-containing protein	*
Chr4:14504701..14504800	Chr4	14504701	14504800	gene	AT4G29560	14503873	14506014	-	no description	*
Chr4:14588701..14588800	Chr4	14588701	14588800	gene	AT4G29790	14582988	14590575	+	no description	*
Chr4:14599901..14600000	Chr4	14599901	14600000	gene	AT4G29840	14599216	14601055	-	Pyridoxal-5'-phosphate-dependent enzyme family protein	*
Chr4:14629801..14629900	Chr4	14629801	14629900	gene	AT4G29910	14627963	14630740	-	origin recognition complex protein 5	*
Chr4:14650801..14650900	Chr4	14650801	14650900	gene	AT4G29940	14648139	14653379	-	pathogenesis related homeodomain protein A	*
Chr4:14652701..14652800	Chr4	14652701	14652800	gene	AT4G29940	14648139	14653379	-	pathogenesis related homeodomain protein A	*
Chr4:146801..146900	Chr4	146801	146900	gene	AT4G00335	145904	148339	+	RING-H2 finger B1A	*
Chr4:14680301..14680500	Chr4	14680301	14680500	gene	AT4G30020	14677285	14681956	+	PA-domain containing subtilase family protein	*
Chr4:14689401..14689500	Chr4	14689401	14689500	gene	AT4G30060	14689129	14692480	-	Core-2/I-branching beta-1,6-N-acetylglucosaminyltransferase family protein	*
Chr4:14710301..14710400	Chr4	14710301	14710400	gene	AT4G30090	14708712	14711612	-	embryo defective 1353	*
Chr4:14712601..14712800	Chr4	14712601	14712800	QTE	QTE_CT00004353_ATREP10D	14711970	14713368	-	AT4TE69740	*
Chr4:14749001..14749100	Chr4	14749001	14749100	gene	AT4G30150	14742452	14749987	+	no description	*
Chr4:14758301..14758400	Chr4	14758301	14758400	gene	AT4G30160	14753349	14760189	+	villin 4	*
Chr4:14771601..14771700	Chr4	14771601	14771700	gene	AT4G30190	14770499	14776058	-	H(+)-ATPase 2	*
Chr4:14862101..14862200	Chr4	14862101	14862200	gene	AT4G30390	14862009	14863185	-	no description	*
Chr4:14986101..14986200	Chr4	14986101	14986200	gene	AT4G30770	14985641	14986872	-	Putative membrane lipoprotein	*
Chr4:14992401..14992500	Chr4	14992401	14992500	gene	AT4G30780	14990341	14993069	+	no description	*
Chr4:1502901..1503000	Chr4	1502901	1503000	gene	AT4G03410	1501168	1503561	+	Peroxisomal membrane 22 kDa (Mpv17/PMP22) family protein	*
Chr4:15085801..15085900	Chr4	15085801	15085900	gene	AT4G30990	15084098	15097920	+	ARM repeat superfamily protein	*
Chr4:15094301..15094400	Chr4	15094301	15094400	gene	AT4G30990	15084098	15097920	+	ARM repeat superfamily protein	*
Chr4:1513501..1513600	Chr4	1513501	1513600	gene	AT4G03420	1511839	1514030	+	Protein of unknown function (DUF789)	*
Chr4:15175001..15175100	Chr4	15175001	15175100	gene	AT4G31230	15172897	15176109	-	Protein kinase protein with adenine nucleotide alpha hydrolases-like domain	*
Chr4:1517801..1517900	Chr4	1517801	1517900	gene	AT4G03430	1517134	1520563	-	pre-mRNA splicing factor-related	*
Chr4:1526601..1526700	Chr4	1526601	1526700	gene	AT4G03440	1524199	1527133	-	Ankyrin repeat family protein	*
Chr4:15270601..15270700	Chr4	15270601	15270700	gene	AT4G31490	15268533	15273147	+	Coatomer, beta subunit	*
Chr4:1528001..1528100	Chr4	1528001	1528100	gene	AT4G03445	1528134	1528370	-	no description	34
Chr4:1528001..1528100	Chr4	1528001	1528100	gene	AT4G03443	1527716	1528057	+	no description	56
Chr4:15378101..15378200	Chr4	15378101	15378200	gene	AT4G31790	15377211	15379025	+	Tetrapyrrole (Corrin/Porphyrin) Methylases	*
Chr4:15619901..15620000	Chr4	15619901	15620000	gene	AT4G32350	15617466	15620910	+	Regulator of Vps4 activity in the MVB pathway protein	*
Chr4:15748301..15748400	Chr4	15748301	15748400	gene	AT4G32640	15742001	15750862	+	Sec23/Sec24 protein transport family protein	*
Chr4:15793101..15793200	Chr4	15793101	15793200	gene	AT4G32730	15790345	15795854	+	Homeodomain-like protein	*
Chr4:15911101..15911200	Chr4	15911101	15911200	gene	AT4G32970	15910345	15914337	-	no description	*
Chr4:15911401..15911500	Chr4	15911401	15911500	gene	AT4G32970	15910345	15914337	-	no description	*
Chr4:16010201..16010300	Chr4	16010201	16010300	gene	AT4G33200	16002475	16014968	-	myosin, putative	*
Chr4:16087801..16087900	Chr4	16087801	16087900	gene	AT4G33430	16086311	16090777	-	BRI1-associated receptor kinase	*
Chr4:16164301..16164400	Chr4	16164301	16164400	gene	AT4G33650	16160824	16166968	+	dynamin-related protein 3A	*
Chr4:16270001..16270100	Chr4	16270001	16270100	gene	AT4G33945	16268050	16270743	+	ARM repeat superfamily protein	*
Chr4:16403501..16403600	Chr4	16403501	16403600	gene	AT4G34265	16402280	16403823	+	no description	*
Chr4:16761701..16761800	Chr4	16761701	16761800	gene	AT4G35240	16760949	16767087	-	Protein of unknown function (DUF630 and DUF632)	*
Chr4:16780101..16780200	Chr4	16780101	16780200	gene	AT4G35270	16777338	16780824	-	Plant regulator RWP-RK family protein	*
Chr4:16791601..16791700	Chr4	16791601	16791700	gene	AT4G35290	16789549	16793685	+	glutamate receptor 2	*
Chr4:16793101..16793200	Chr4	16793101	16793200	gene	AT4G35290	16789549	16793685	+	glutamate receptor 2	*
Chr4:16796901..16797000	Chr4	16796901	16797000	gene	AT4G35300	16796256	16799777	-	tonoplast monosaccharide transporter2	*
Chr4:16841201..16841300	Chr4	16841201	16841300	gene	AT4G35450	16839532	16842077	+	ankyrin repeat-containing protein 2	*
Chr4:16858801..16858900	Chr4	16858801	16858900	gene	AT4G35500	16857299	16859603	+	Protein kinase superfamily protein	*
Chr4:16866201..16866300	Chr4	16866201	16866300	gene	AT4G35520	16865488	16871764	+	MUTL protein homolog 3	*
Chr4:16869601..16869700	Chr4	16869601	16869700	gene	AT4G35520	16865488	16871764	+	MUTL protein homolog 3	*
Chr4:16883501..16883600	Chr4	16883501	16883600	gene	AT4G35560	16881362	16887083	+	Transducin/WD40 repeat-like superfamily protein	*
Chr4:17036701..17036800	Chr4	17036701	17036800	gene	AT4G35987	17035028	17036963	+	S-adenosyl-L-methionine-dependent methyltransferases superfamily protein	*
Chr4:17079301..17079400	Chr4	17079301	17079400	gene	AT4G36090	17078311	17080786	-	oxidoreductase, 2OG-Fe(II) oxygenase family protein	*
Chr4:17100301..17100400	Chr4	17100301	17100400	gene	AT4G36140	17098956	17104479	-	disease resistance protein (TIR-NBS-LRR class), putative	*
Chr4:17228401..17228500	Chr4	17228401	17228500	QTE	QTE_CT00010137_ATREP3	17228081	17228774	+	AT4TE83060	*
Chr4:17233201..17233300	Chr4	17233201	17233300	QTE	QTE_CT00020921_ATDNAI27T9C	17232790	17233031	-	AT4TE83080	170
Chr4:17233201..17233300	Chr4	17233201	17233300	gene	AT4G36520	17230589	17235518	-	Chaperone DnaJ-domain superfamily protein	*
Chr4:17233201..17233300	Chr4	17233201	17233300	QTE	QTE_CT00015469_VANDAL17	17233036	17233463	+	AT4TE83085	*
Chr4:17295201..17295300	Chr4	17295201	17295300	gene	AT4G36690	17293947	17297761	-	U2 snRNP auxilliary factor, large subunit, splicing factor	*
Chr4:17330401..17330500	Chr4	17330401	17330500	gene	AT4G36760	17326617	17330208	+	aminopeptidase P1	193
Chr4:17330401..17330500	Chr4	17330401	17330500	gene	AT4G36770	17330146	17331624	-	UDP-Glycosyltransferase superfamily protein	*
Chr4:17455801..17455900	Chr4	17455801	17455900	gene	AT4G37040	17455139	17457357	+	methionine aminopeptidase 1D	*
Chr4:17487801..17487900	Chr4	17487801	17487900	gene	AT4G37120	17486647	17489294	+	Pre-mRNA splicing Prp18-interacting factor	*
Chr4:17609301..17609400	Chr4	17609301	17609400	gene	AT4G37460	17608378	17615776	-	Tetratricopeptide repeat (TPR)-like superfamily protein	*
Chr4:17663501..17663600	Chr4	17663501	17663600	gene	AT4G37590	17662842	17666428	-	Phototropic-responsive NPH3 family protein	*
Chr4:17670101..17670200	Chr4	17670101	17670200	gene	AT4G37608	17668951	17670631	+	no description	*
Chr4:17745301..17745400	Chr4	17745301	17745400	gene	AT4G37760	17743887	17746678	+	squalene epoxidase 3	*
Chr4:17803301..17803400	Chr4	17803301	17803400	gene	AT4G37870	17802694	17806539	-	phosphoenolpyruvate carboxykinase 1	*
Chr4:17906301..17906400	Chr4	17906301	17906400	gene	AT4G38180	17906514	17909677	-	FAR1-related sequence 5	114
Chr4:17906301..17906400	Chr4	17906301	17906400	gene	AT4G38170	17904558	17906821	+	FAR1-related sequence 9	*
Chr4:17922101..17922200	Chr4	17922101	17922200	gene	AT4G38200	17915293	17922732	+	SEC7-like guanine nucleotide exchange family protein	*
Chr4:17928801..17928900	Chr4	17928801	17928900	gene	AT4G38225	17927198	17928901	+	no description	*
Chr4:17928801..17928900	Chr4	17928801	17928900	gene	AT4G38230	17928677	17931511	-	calcium-dependent protein kinase 26	*
Chr4:18012201..18012300	Chr4	18012201	18012300	gene	AT4G38510	18010812	18015173	-	ATPase, V1 complex, subunit B protein	*
Chr4:18112601..18112700	Chr4	18112601	18112700	gene	AT4G38790	18111361	18113206	+	ER lumen protein retaining receptor family protein	*
Chr4:18198001..18198100	Chr4	18198001	18198100	gene	AT4G39050	18193135	18200697	+	Kinesin motor family protein	*
Chr4:18214301..18214400	Chr4	18214301	18214400	gene	AT4G39080	18209399	18215056	+	vacuolar proton ATPase A3	*
Chr4:18243201..18243300	Chr4	18243201	18243300	gene	AT4G39170	18240605	18243795	+	Sec14p-like phosphatidylinositol transfer family protein	*
Chr4:18300101..18300200	Chr4	18300101	18300200	gene	AT4G39350	18296797	18302192	+	cellulose synthase A2	*
Chr4:18316901..18317000	Chr4	18316901	18317000	gene	AT4G39390	18315575	18318142	+	nucleotide sugar transporter-KT 1	*
Chr4:18397001..18397100	Chr4	18397001	18397100	gene	AT4G39620	18395294	18397578	+	Tetratricopeptide repeat (TPR)-like superfamily protein	*
Chr4:18491001..18491100	Chr4	18491001	18491100	gene	AT4G39850	18488437	18497136	+	peroxisomal ABC transporter 1	*
Chr4:18494401..18494500	Chr4	18494401	18494500	gene	AT4G39850	18488437	18497136	+	peroxisomal ABC transporter 1	*
Chr4:1976401..1976500	Chr4	1976401	1976500	NO_DATA
Chr4:2017701..2017800	Chr4	2017701	2017800	QTE	QTE_CT00002130_ATENSPM4	2016444	2018942	+	AT4TE09580	*
Chr4:2020201..2020300	Chr4	2020201	2020300	gene	AT4G04180	2020436	2023992	+	P-loop containing nucleoside triphosphate hydrolases superfamily protein	136
Chr4:2021501..2021600	Chr4	2021501	2021600	gene	AT4G04180	2020436	2023992	+	P-loop containing nucleoside triphosphate hydrolases superfamily protein	*
Chr4:207801..207900	Chr4	207801	207900	gene	AT4G00450	202416	211003	+	RNA polymerase II transcription mediators	*
Chr4:209001..209100	Chr4	209001	209100	gene	AT4G00450	202416	211003	+	RNA polymerase II transcription mediators	*
Chr4:210301..210400	Chr4	210301	210400	gene	AT4G00450	202416	211003	+	RNA polymerase II transcription mediators	*
Chr4:2115301..2115400	Chr4	2115301	2115400	gene	AT4G04320	2113404	2116693	+	malonyl-CoA decarboxylase family protein	*
Chr4:2116301..2116600	Chr4	2116301	2116600	gene	AT4G04320	2113404	2116693	+	malonyl-CoA decarboxylase family protein	*
Chr4:2116301..2116600	Chr4	2116301	2116600	gene	AT4G04330	2116553	2118597	-	Chaperonin-like RbcX protein	47
Chr4:2129701..2129800	Chr4	2129701	2129800	gene	AT4G04350	2128090	2133150	+	tRNA synthetase class I (I, L, M and V) family protein	*
Chr4:2191201..2191300	Chr4	2191201	2191300	QTE	QTE_CT00000668_ATCOPIA93	2188979	2194314	+	AT4TE10320	*
Chr4:2191601..2191700	Chr4	2191601	2191700	QTE	QTE_CT00000668_ATCOPIA93	2188979	2194314	+	AT4TE10320	*
Chr4:23701..23800	Chr4	23701	23800	gene	AT4G00060	21437	28871	+	Nucleotidyltransferase family protein	*
Chr4:2372101..2372200	Chr4	2372101	2372200	gene	AT4G04680	2372266	2373327	+	no description	66
Chr4:2372101..2372200	Chr4	2372101	2372200	gene	AT4G04670	2367566	2372216	+	Met-10+ like family protein / kelch repeat-containing protein	*
Chr4:2396501..2396600	Chr4	2396501	2396600	gene	AT4G04720	2394458	2397759	-	calcium-dependent protein kinase 21	*
Chr4:2416301..2416400	Chr4	2416301	2416400	NO_DATA
Chr4:2493501..2493600	Chr4	2493501	2493600	gene	AT4G04910	2489417	2495766	-	AAA-type ATPase family protein	*
Chr4:2503701..2503800	Chr4	2503701	2503800	gene	AT4G04920	2497644	2505535	+	sensitive to freezing 6	*
Chr4:2510401..2510500	Chr4	2510401	2510500	gene	AT4G04930	2509133	2511145	+	fatty acid desaturase family protein	*
Chr4:2512801..2512900	Chr4	2512801	2512900	gene	AT4G04940	2511028	2517193	-	transducin family protein / WD-40 repeat family protein	*
Chr4:2523701..2523800	Chr4	2523701	2523800	gene	AT4G04955	2522034	2525280	-	allantoinase	*
Chr4:2539501..2539600	Chr4	2539501	2539600	gene	AT4G04970	2537039	2543131	+	glucan synthase-like 1	*
Chr4:2541401..2541500	Chr4	2541401	2541500	gene	AT4G04970	2537039	2543131	+	glucan synthase-like 1	*
Chr4:2580901..2581000	Chr4	2580901	2581000	gene	AT4G05040	2578646	2581798	+	ankyrin repeat family protein	*
Chr4:261701..261800	Chr4	261701	261800	gene	AT4G00630	261449	268050	-	K+ efflux antiporter 2	*
Chr4:262601..262700	Chr4	262601	262700	gene	AT4G00630	261449	268050	-	K+ efflux antiporter 2	*
Chr4:264001..264100	Chr4	264001	264100	gene	AT4G00630	261449	268050	-	K+ efflux antiporter 2	*
Chr4:2657601..2657700	Chr4	2657601	2657700	NO_DATA
Chr4:2679001..2679100	Chr4	2679001	2679100	gene	AT4G05190	2675101	2680214	+	kinesin 5	*
Chr4:2680801..2680900	Chr4	2680801	2680900	gene	AT4G05200	2679723	2682309	-	cysteine-rich RLK (RECEPTOR-like protein kinase) 25	*
Chr4:270001..270100	Chr4	270001	270100	gene	AT4G00650	269026	271503	+	FRIGIDA-like protein	*
Chr4:2761601..2761700	Chr4	2761601	2761700	gene	AT4G05460	2760881	2762445	-	RNI-like superfamily protein	*
Chr4:2803801..2803900	Chr4	2803801	2803900	QTE	QTE_CT00026789_HELITRON2	2803915	2804023	+	AT4TE13155	15
Chr4:2803801..2803900	Chr4	2803801	2803900	QTE	QTE_CT00005589_ATMU9	2802626	2803778	+	AT4TE13150	23
Chr4:2820601..2820700	Chr4	2820601	2820700	gene	AT4G05540	2818776	2821065	-	P-loop containing nucleoside triphosphate hydrolases superfamily protein	*
Chr4:342701..342800	Chr4	342701	342800	gene	AT4G00800	336945	345714	-	transducin family protein / WD-40 repeat family protein	*
Chr4:343801..343900	Chr4	343801	343900	gene	AT4G00800	336945	345714	-	transducin family protein / WD-40 repeat family protein	*
Chr4:3645601..3645700	Chr4	3645601	3645700	QTE	QTE_CT00003362_ATHILA8B	3644656	3646363	-	AT4TE16210	*
Chr4:3658401..3658500	Chr4	3658401	3658500	QTE	QTE_CT00009331_ATGP5	3657588	3658339	-	AT4TE16280	62
Chr4:3896601..3896700	Chr4	3896601	3896700	QTE	QTE_CT00005842_ATREP2A	3896727	3897856	+	AT4TE17035	27
Chr4:3896601..3896700	Chr4	3896601	3896700	QTE	QTE_CT00006410_ATREP10D	3896091	3896726	+	AT4TE17030	*
Chr4:420001..420100	Chr4	420001	420100	gene	AT4G00970	418437	421694	+	cysteine-rich RLK (RECEPTOR-like protein kinase) 41	*
Chr4:4203101..4203200	Chr4	4203101	4203200	gene	AT4G07410	4201249	4205224	-	Transducin family protein / WD-40 repeat family protein	*
Chr4:440401..440500	Chr4	440401	440500	gene	AT4G01020	439086	445168	+	helicase domain-containing protein / IBR domain-containing protein / zinc finger protein-related	*
Chr4:4545901..4546000	Chr4	4545901	4546000	QTE	QTE_CT00005343_ATHILA4A	4544590	4545793	+	AT4TE19100	108
Chr4:4545901..4546000	Chr4	4545901	4546000	QTE	QTE_CT00002977_ATLANTYS1	4541087	4546350	-	AT4TE19075	*
Chr4:457201..457300	Chr4	457201	457300	gene	AT4G01050	455768	458510	+	thylakoid rhodanese-like	*
Chr4:4625401..4625500	Chr4	4625401	4625500	QTE	QTE_CT00000933_ATCOPIA54	4623491	4628221	-	AT4TE19450	*
Chr4:5041401..5041500	Chr4	5041401	5041500	QTE	QTE_CT00000944_ATCOPIA10	5039048	5043757	-	AT4TE21050	*
Chr4:509701..509800	Chr4	509701	509800	gene	AT4G01210	507717	512782	-	glycosyl transferase family 1 protein	*
Chr4:5118701..5118800	Chr4	5118701	5118800	QTE	QTE_CT00029938_ATGP8	5118813	5118870	+	AT4TE21260	13
Chr4:5118701..5118800	Chr4	5118701	5118800	QTE	QTE_CT00001568_ATGP8	5116413	5119753	+	AT4TE21255	*
Chr4:5249201..5249300	Chr4	5249201	5249300	gene	AT4G08310	5248864	5252150	-	no description	*
Chr4:5254601..5254700	Chr4	5254601	5254700	gene	AT4G08320	5252811	5255200	+	Tetratricopeptide repeat (TPR)-like superfamily protein	*
Chr4:5278801..5278900	Chr4	5278801	5278900	QTE	QTE_CT00007860_HELITRONY3	5278902	5279777	-	AT4TE21950	2
Chr4:5278801..5278900	Chr4	5278801	5278900	QTE	QTE_CT00005255_HELITRONY1D	5277530	5278745	+	AT4TE21935	56
Chr4:5278801..5278900	Chr4	5278801	5278900	QTE	QTE_CT00023947_HELITRONY1D	5278845	5278901	+	AT4TE21945	55
Chr4:5278801..5278900	Chr4	5278801	5278900	QTE	QTE_CT00006380_HELITRONY1D	5278746	5278844	+	AT4TE21940	43
Chr4:5289001..5289100	Chr4	5289001	5289100	gene	AT4G08350	5286234	5292239	+	global transcription factor group A2	*
Chr4:530001..530100	Chr4	530001	530100	NO_DATA
Chr4:5344201..5344300	Chr4	5344201	5344300	QTE	QTE_CT00006051_VANDALNX2	5344051	5344167	-	AT4TE22250	34
Chr4:5344201..5344300	Chr4	5344201	5344300	QTE	QTE_CT00006473_VANDAL3	5342857	5344050	-	AT4TE22245	151
Chr4:5344201..5344300	Chr4	5344201	5344300	QTE	QTE_CT00005363_ATDNA2T9C	5344168	5345366	-	AT4TE22255	*
Chr4:5352801..5352900	Chr4	5352801	5352900	QTE	QTE_CT00013862_ATREP15	5352510	5352830	+	AT4TE22305	29
Chr4:538401..538500	Chr4	538401	538500	gene	AT4G01290	537990	543869	-	no description	*
Chr4:5385001..5385100	Chr4	5385001	5385100	gene	AT4G08470	5383852	5387058	-	MAPK/ERK kinase kinase 3	*
Chr4:539801..540200	Chr4	539801	540200	gene	AT4G01290	537990	543869	-	no description	*
Chr4:547901..548000	Chr4	547901	548000	gene	AT4G01320	545796	549261	+	Peptidase family M48 family protein	*
Chr4:5608001..5608100	Chr4	5608001	5608100	gene	AT4G08790	5608240	5611215	-	Nitrilase/cyanide hydratase and apolipoprotein N-acyltransferase family protein	140
Chr4:5608001..5608100	Chr4	5608001	5608100	gene	AT4G08780	5604153	5608202	+	Peroxidase superfamily protein	*
Chr4:5635101..5635200	Chr4	5635101	5635200	NO_DATA
Chr4:5735301..5735400	Chr4	5735301	5735400	QTE	QTE_CT00019298_ATCOPIA45	5735506	5735797	+	AT4TE24050	106
Chr4:5786001..5786100	Chr4	5786001	5786100	gene	AT4G09020	5784074	5789002	+	isoamylase 3	*
Chr4:5818601..5818700	Chr4	5818601	5818700	gene	AT4G09140	5816942	5821037	-	MUTL-homologue 1	*
Chr4:5832201..5832300	Chr4	5832201	5832300	gene	AT4G09150	5828519	5833676	+	T-complex protein 11	*
Chr4:5849801..5849900	Chr4	5849801	5849900	gene	AT4G09180	5847401	5849724	+	basic helix-loop-helix (bHLH) DNA-binding superfamily protein	77
Chr4:5896501..5896600	Chr4	5896501	5896600	QTE	QTE_CT00014330_ATREP17	5896786	5897263	+	AT4TE24845	186
Chr4:5896501..5896600	Chr4	5896501	5896600	QTE	QTE_CT00029300_ATREP17	5896722	5896785	-	AT4TE24840	122
Chr4:5896501..5896600	Chr4	5896501	5896600	QTE	QTE_CT00007211_ATREP15	5895492	5896385	-	AT4TE24830	116
Chr4:5896501..5896600	Chr4	5896501	5896600	QTE	QTE_CT00024870_HELITRONY1B	5896386	5896452	-	AT4TE24835	49
Chr4:5970901..5971000	Chr4	5970901	5971000	QTE	QTE_CT00031868_ATCOPIA69	5970902	5970920	+	AT4TE25130	*
Chr4:5970901..5971000	Chr4	5970901	5971000	gene	AT4G09430	5970932	5975375	+	Disease resistance protein (TIR-NBS-LRR class) family	68
Chr4:5970901..5971000	Chr4	5970901	5971000	QTE	QTE_CT00000744_ATCOPIA69	5965693	5970901	+	AT4TE25100	0
Chr4:6007701..6007800	Chr4	6007701	6007800	NO_DATA
Chr4:6025201..6025300	Chr4	6025201	6025300	gene	AT4G09520	6024896	6027055	-	Cofactor-independent phosphoglycerate mutase	*
Chr4:6085901..6086000	Chr4	6085901	6086000	gene	AT4G09630	6083713	6088134	+	Protein of unknown function (DUF616)	*
Chr4:6139001..6139100	Chr4	6139001	6139100	gene	AT4G09730	6136249	6139711	+	RH39	*
Chr4:6162001..6162100	Chr4	6162001	6162100	gene	AT4G09784	6162253	6162613	+	no description	153
Chr4:6162001..6162100	Chr4	6162001	6162100	QTE	QTE_CT00023928_ARNOLDY1	6161894	6162061	+	AT4TE26035	60
Chr4:6206101..6206200	Chr4	6206101	6206200	QTE	QTE_CT00026999_ATLINE1_3A	6206258	6206362	+	AT4TE26300	58
Chr4:6207801..6207900	Chr4	6207801	6207900	QTE	QTE_CT00007141_ATREP11	6207531	6208484	+	AT4TE26315	*
Chr4:6209501..6209600	Chr4	6209501	6209600	QTE	QTE_CT00027372_ATDNA12T3_2	6209578	6209670	+	AT4TE26325	22
Chr4:6209501..6209600	Chr4	6209501	6209600	QTE	QTE_CT00006076_ATREP5	6208485	6209577	-	AT4TE26320	76
Chr4:6235901..6236000	Chr4	6235901	6236000	gene	AT4G09950	6234762	6236312	+	P-loop containing nucleoside triphosphate hydrolases superfamily protein	*
Chr4:6247501..6247600	Chr4	6247501	6247600	gene	AT4G09980	6247735	6252288	-	Methyltransferase MT-A70 family protein	135
Chr4:6247501..6247600	Chr4	6247501	6247600	gene	AT4G09970	6245961	6247768	+	no description	*
Chr4:6265501..6265600	Chr4	6265501	6265600	gene	AT4G10010	6263597	6266245	-	Protein kinase superfamily protein	*
Chr4:6265501..6265600	Chr4	6265501	6265600	QTE	QTE_CT00013917_ATMU6N1	6265206	6265700	+	AT4TE26620	*
Chr4:6284001..6284100	Chr4	6284001	6284100	QTE	QTE_CT00005196_ATREP15	6283198	6284421	-	AT4TE26710	*
Chr4:6285401..6285500	Chr4	6285401	6285500	gene	AT4G10050	6284450	6287293	-	esterase/lipase/thioesterase family protein	*
Chr4:6490501..6490600	Chr4	6490501	6490600	QTE	QTE_CT00010461_ATHATN4	6489859	6490530	+	AT4TE27705	29
Chr4:655101..655400	Chr4	655101	655400	QTE	QTE_CT00012485_ATREP10B	654611	655174	-	AT4TE03380	73
Chr4:6611501..6611600	Chr4	6611501	6611600	gene	AT4G10730	6609418	6614883	-	Protein kinase superfamily protein	*
Chr4:6666801..6666900	Chr4	6666801	6666900	NO_DATA
Chr4:6705201..6705300	Chr4	6705201	6705300	gene	AT4G10930	6705147	6708846	-	no description	*
Chr4:6706301..6706400	Chr4	6706301	6706400	gene	AT4G10930	6705147	6708846	-	no description	*
Chr4:6708001..6708100	Chr4	6708001	6708100	gene	AT4G10930	6705147	6708846	-	no description	*
Chr4:6774701..6774800	Chr4	6774701	6774800	gene	AT4G11110	6771605	6777225	+	SPA1-related 2	*
Chr4:6779501..6779700	Chr4	6779501	6779700	gene	AT4G11120	6777802	6780166	+	translation elongation factor Ts (EF-Ts), putative	*
Chr4:6782001..6782100	Chr4	6782001	6782100	gene	AT4G11130	6780522	6784440	+	RNA-dependent RNA polymerase 2	*
Chr4:6816101..6816200	Chr4	6816101	6816200	gene	AT4G11170	6811127	6817130	+	Disease resistance protein (TIR-NBS-LRR class) family	*
Chr4:6828101..6828200	Chr4	6828101	6828200	QTE	QTE_CT00019170_ATMU1	6827791	6828084	-	AT4TE29380	17
Chr4:6857901..6858000	Chr4	6857901	6858000	gene	AT4G11270	6854364	6859664	+	Transducin/WD40 repeat-like superfamily protein	*
Chr4:6922601..6922700	Chr4	6922601	6922700	gene	AT4G11380	6920489	6925969	+	Adaptin family protein	*
Chr4:6939301..6939400	Chr4	6939301	6939400	gene	AT4G11400	6938717	6940539	+	ARID/BRIGHT DNA-binding domain	*
Chr4:6947901..6948000	Chr4	6947901	6948000	gene	AT4G11420	6947476	6952445	-	eukaryotic translation initiation factor 3A	*
Chr4:6949501..6949600	Chr4	6949501	6949600	gene	AT4G11420	6947476	6952445	-	eukaryotic translation initiation factor 3A	*
Chr4:6959201..6959300	Chr4	6959201	6959300	gene	AT4G11450	6958681	6962046	-	Protein of unknown function (DUF3527)	*
Chr4:6959501..6959600	Chr4	6959501	6959600	gene	AT4G11450	6958681	6962046	-	Protein of unknown function (DUF3527)	*
Chr4:7044101..7044200	Chr4	7044101	7044200	gene	AT4G11670	7044244	7053091	-	Protein of unknown function (DUF810)	44
Chr4:7044101..7044200	Chr4	7044101	7044200	gene	AT4G11660	7042630	7044708	+	winged-helix DNA-binding transcription factor family protein	*
Chr4:7047801..7047900	Chr4	7047801	7047900	gene	AT4G11670	7044244	7053091	-	Protein of unknown function (DUF810)	*
Chr4:7064201..7064300	Chr4	7064201	7064300	QTE	QTE_CT00027119_RathE3_cons	7063901	7064003	+	AT4TE30630	198
Chr4:7064201..7064300	Chr4	7064201	7064300	gene	AT4G11720	7063255	7066878	+	hapless 2	*
Chr4:7095001..7095100	Chr4	7095001	7095100	gene	AT4G11800	7093542	7099697	-	Calcineurin-like metallo-phosphoesterase superfamily protein	*
Chr4:7096501..7096600	Chr4	7096501	7096600	gene	AT4G11800	7093542	7099697	-	Calcineurin-like metallo-phosphoesterase superfamily protein	*
Chr4:709801..709900	Chr4	709801	709900	gene	AT4G01660	708544	711256	+	ABC transporter 1	*
Chr4:7122201..7122300	Chr4	7122201	7122300	gene	AT4G11840	7121965	7125882	-	phospholipase D gamma 3	*
Chr4:7161201..7161300	Chr4	7161201	7161300	gene	AT4G11920	7160276	7163382	-	cell cycle switch protein 52 A2	*
Chr4:7162001..7162100	Chr4	7162001	7162100	gene	AT4G11920	7160276	7163382	-	cell cycle switch protein 52 A2	*
Chr4:7181601..7181700	Chr4	7181601	7181700	gene	AT4G11970	7180350	7183677	+	YTH family protein	*
Chr4:7202401..7202500	Chr4	7202401	7202500	gene	AT4G12020	7201656	7209648	+	protein kinase family protein	*
Chr4:7269601..7269700	Chr4	7269601	7269700	gene	AT4G12150	7268837	7270267	-	RING/U-box superfamily protein	*
Chr4:7286901..7287200	Chr4	7286901	7287200	gene	AT4G12230	7284519	7287542	+	alpha/beta-Hydrolases superfamily protein	*
Chr4:730701..730800	Chr4	730701	730800	gene	AT4G01690	729887	732433	+	Flavin containing amine oxidoreductase family	*
Chr4:7430801..7430900	Chr4	7430801	7430900	gene	AT4G12540	7429876	7431602	-	no description	*
Chr4:7435101..7435200	Chr4	7435101	7435200	QTE	QTE_CT00024212_ATREP16	7434971	7435132	+	AT4TE32375	31
Chr4:7451401..7451500	Chr4	7451401	7451500	gene	AT4G12590	7451004	7453088	-	Protein of unknown function DUF106, transmembrane	*
Chr4:7554401..7554500	Chr4	7554401	7554500	QTE	QTE_CT00015043_ATLINE1A	7554012	7554326	+	AT4TE32970	75
Chr4:7554401..7554500	Chr4	7554401	7554500	QTE	QTE_CT00003240_ATREP9	7554327	7556090	+	AT4TE32975	*
Chr4:7556101..7556200	Chr4	7556101	7556200	QTE	QTE_CT00003240_ATREP9	7554327	7556090	+	AT4TE32975	11
Chr4:7556101..7556200	Chr4	7556101	7556200	QTE	QTE_CT00031000_ATREP8	7556123	7556160	+	AT4TE32985	*
Chr4:7556101..7556200	Chr4	7556101	7556200	QTE	QTE_CT00015301_ATREP7	7556091	7556122	+	AT4TE32980	21
Chr4:7651101..7651200	Chr4	7651101	7651200	gene	AT4G13150	7650223	7652289	-	no description	*
Chr4:7681701..7681800	Chr4	7681701	7681800	gene	AT4G13240	7680153	7682622	+	RHO guanyl-nucleotide exchange factor 9	*
Chr4:771301..771400	Chr4	771301	771400	gene	AT4G01800	770722	776260	-	Albino or Glassy Yellow 1	*
Chr4:774401..774500	Chr4	774401	774500	gene	AT4G01800	770722	776260	-	Albino or Glassy Yellow 1	*
Chr4:7763001..7763100	Chr4	7763001	7763100	QTE	QTE_CT00023062_ATDNA12T3_2	7762680	7762866	+	AT4TE34020	135
Chr4:7770301..7770400	Chr4	7770301	7770400	gene	AT4G13350	7769770	7773815	-	NSP (nuclear shuttle protein)-interacting GTPase	*
Chr4:7825701..7825800	Chr4	7825701	7825800	gene	AT4G13460	7824034	7827004	-	SU(VAR)3-9 homolog 9	*
Chr4:783201..783300	Chr4	783201	783300	gene	AT4G01820	780734	785329	-	P-glycoprotein 3	*
Chr4:7907801..7907900	Chr4	7907801	7907900	QTE	QTE_CT00012584_ATREP5	7907692	7908251	-	AT4TE34750	*
Chr4:7940801..7940900	Chr4	7940801	7940900	gene	AT4G13650	7938967	7942898	-	Pentatricopeptide repeat (PPR) superfamily protein	*
Chr4:7982001..7982100	Chr4	7982001	7982100	gene	AT4G13750	7975191	7987620	+	Histidine kinase-, DNA gyrase B-, and HSP90-like ATPase family protein	*
Chr4:7983101..7983200	Chr4	7983101	7983200	gene	AT4G13750	7975191	7987620	+	Histidine kinase-, DNA gyrase B-, and HSP90-like ATPase family protein	*
Chr4:7995501..7995600	Chr4	7995501	7995600	gene	AT4G13780	7993155	7998515	-	methionine--tRNA ligase, putative / methionyl-tRNA synthetase, putative / MetRS, putative	*
Chr4:8045601..8045700	Chr4	8045601	8045700	gene	AT4G13918	8043587	8047176	-	no description	*
Chr4:8045601..8045700	Chr4	8045601	8045700	gene	AT4G13920	8043803	8046559	+	receptor like protein 50	*
Chr4:8109101..8109200	Chr4	8109101	8109200	QTE	QTE_CT00030871_ATGP5	8109154	8109192	-	AT4TE35790	*
Chr4:8109101..8109200	Chr4	8109101	8109200	QTE	QTE_CT00009799_ATGP6	8109193	8109907	-	AT4TE35795	7
Chr4:8159901..8160000	Chr4	8159901	8160000	gene	AT4G14150	8158572	8165008	-	phragmoplast-associated kinesin-related protein 1	*
Chr4:8160801..8160900	Chr4	8160801	8160900	gene	AT4G14150	8158572	8165008	-	phragmoplast-associated kinesin-related protein 1	*
Chr4:8161601..8161700	Chr4	8161601	8161700	gene	AT4G14150	8158572	8165008	-	phragmoplast-associated kinesin-related protein 1	*
Chr4:8170701..8171000	Chr4	8170701	8171000	gene	AT4G14160	8167426	8173368	+	Sec23/Sec24 protein transport family protein	*
Chr4:8183801..8183900	Chr4	8183801	8183900	gene	AT4G14190	8183544	8185187	-	Pentatricopeptide repeat (PPR) superfamily protein	*
Chr4:8202301..8202400	Chr4	8202301	8202400	gene	AT4G14230	8200667	8203238	-	CBS domain-containing protein with a domain of unknown function (DUF21)	*
Chr4:8225001..8225100	Chr4	8225001	8225100	gene	AT4G14280	8222518	8225185	+	ARM repeat superfamily protein	*
Chr4:8227801..8227900	Chr4	8227801	8227900	gene	AT4G14290	8225481	8230281	-	alpha/beta-Hydrolases superfamily protein	*
Chr4:8238101..8238200	Chr4	8238101	8238200	gene	AT4G14310	8236759	8240324	-	Transducin/WD40 repeat-like superfamily protein	*
Chr4:8281001..8281100	Chr4	8281001	8281100	gene	AT4G14370	8279641	8283263	-	Disease resistance protein (TIR-NBS-LRR class) family	*
Chr4:8336201..8336300	Chr4	8336201	8336300	gene	AT4G14500	8334176	8337273	+	Polyketide cyclase/dehydrase and lipid transport superfamily protein	*
Chr4:8336201..8336300	Chr4	8336201	8336300	gene	AT4G14504	8336207	8336331	+	no description	93
Chr4:8401301..8401400	Chr4	8401301	8401400	gene	AT4G14650	8400574	8402911	-	no description	*
Chr4:8425001..8425100	Chr4	8425001	8425100	gene	AT4G14710	8424667	8426558	-	RmlC-like cupins superfamily protein	*
Chr4:8476701..8476800	Chr4	8476701	8476800	gene	AT4G14760	8475457	8481094	+	kinase interacting (KIP1-like) family protein	*
Chr4:8498201..8498300	Chr4	8498201	8498300	gene	AT4G14790	8496031	8500152	-	ATP-dependent RNA helicase, mitochondrial (SUV3)	*
Chr4:8548901..8549000	Chr4	8548901	8549000	gene	AT4G14960	8548492	8550453	-	Tubulin/FtsZ family protein	*
Chr4:8557801..8557900	Chr4	8557801	8557900	gene	AT4G14970	8553643	8561664	+	no description	*
Chr4:8591001..8591100	Chr4	8591001	8591100	QTE	QTE_CT00016676_ATCOPIA65A	8591243	8591624	+	AT4TE38275	143
Chr4:8591001..8591100	Chr4	8591001	8591100	QTE	QTE_CT00029172_ATCOPIA65A	8591178	8591242	+	AT4TE38270	78
Chr4:8654801..8654900	Chr4	8654801	8654900	gene	AT4G15180	8651406	8662587	+	SET domain protein 2	*
Chr4:8655101..8655200	Chr4	8655101	8655200	gene	AT4G15180	8651406	8662587	+	SET domain protein 2	*
Chr4:8676501..8676600	Chr4	8676501	8676600	gene	AT4G15215	8672070	8679176	+	pleiotropic drug resistance 13	*
Chr4:8681901..8682000	Chr4	8681901	8682000	gene	AT4G15230	8680182	8686880	+	pleiotropic drug resistance 2	*
Chr4:8727701..8727800	Chr4	8727701	8727800	NO_DATA
Chr4:8769301..8769400	Chr4	8769301	8769400	QTE	QTE_CT00002664_ATREP10D	8767589	8769685	+	AT4TE39150	*
Chr4:8816001..8816100	Chr4	8816001	8816100	gene	AT4G15410	8814801	8816805	+	serine/threonine protein phosphatase 2A 55 kDa regulatory subunit B prime gamma	*
Chr4:8862301..8862400	Chr4	8862301	8862400	gene	AT4G15510	8860616	8862665	+	Photosystem II reaction center PsbP family protein	*
Chr4:8877401..8877500	Chr4	8877401	8877500	gene	AT4G15550	8877590	8879327	-	indole-3-acetate beta-D-glucosyltransferase	90
Chr4:8877401..8877500	Chr4	8877401	8877500	gene	AT4G15545	8875918	8877799	+	no description	*
Chr4:8897701..8897800	Chr4	8897701	8897800	gene	AT4G15570	8892607	8898999	+	P-loop containing nucleoside triphosphate hydrolases superfamily protein	*
Chr4:8952301..8952400	Chr4	8952301	8952400	gene	AT4G15730	8951533	8957632	-	CW-type Zinc Finger	*
Chr4:8955101..8955200	Chr4	8955101	8955200	gene	AT4G15730	8951533	8957632	-	CW-type Zinc Finger	*
Chr4:8991201..8991400	Chr4	8991201	8991400	gene	AT4G15810	8989162	8992591	-	P-loop containing nucleoside triphosphate hydrolases superfamily protein	*
Chr4:8999801..8999900	Chr4	8999801	8999900	gene	AT4G15840	8996912	9001039	+	BTB/POZ domain-containing protein	*
Chr4:9063201..9063300	Chr4	9063201	9063300	QTE	QTE_CT00014774_HELITRONY2	9063448	9063902	-	AT4TE40665	148
Chr4:9063201..9063300	Chr4	9063201	9063300	QTE	QTE_CT00018548_ATHILA8B	9062901	9063215	-	AT4TE40660	14
Chr4:9097001..9097200	Chr4	9097001	9097200	gene	AT4G16070	9096689	9100983	-	Mono-/di-acylglycerol lipase, N-terminal	*
Chr4:9123301..9123400	Chr4	9123301	9123400	gene	AT4G16130	9120867	9127938	+	arabinose kinase	*
Chr4:9139701..9139800	Chr4	9139701	9139800	gene	AT4G16144	9137789	9141572	-	associated molecule with the SH3 domain of STAM 3	*
Chr4:9150401..9150500	Chr4	9150401	9150500	gene	AT4G16150	9148059	9153292	+	calmodulin binding	*
Chr4:9195901..9196000	Chr4	9195901	9196000	gene	AT4G16250	9195602	9199486	-	phytochrome D	*
Chr4:9206801..9206900	Chr4	9206801	9206900	gene	AT4G16280	9206597	9214825	-	RNA binding	*
Chr4:9234601..9234700	Chr4	9234601	9234700	gene	AT4G16340	9228185	9241317	-	guanyl-nucleotide exchange factors	*
Chr4:9237201..9237300	Chr4	9237201	9237300	gene	AT4G16340	9228185	9241317	-	guanyl-nucleotide exchange factors	*
Chr4:9238701..9238800	Chr4	9238701	9238800	gene	AT4G16340	9228185	9241317	-	guanyl-nucleotide exchange factors	*
Chr4:9389201..9389300	Chr4	9389201	9389300	gene	AT4G16680	9387393	9390774	-	P-loop containing nucleoside triphosphate hydrolases superfamily protein	*
Chr4:9426301..9426400	Chr4	9426301	9426400	gene	AT4G16760	9424633	9428895	-	acyl-CoA oxidase 1	*
Chr4:9492001..9492100	Chr4	9492001	9492100	QTE	QTE_CT00007077_ATREP1	9492249	9493209	+	AT4TE42875	149
Chr4:9492001..9492100	Chr4	9492001	9492100	QTE	QTE_CT00010240_ATREP1	9492164	9492248	-	AT4TE42870	64
Chr4:9492001..9492100	Chr4	9492001	9492100	gene	AT4G16860	9488466	9495816	-	Disease resistance protein (TIR-NBS-LRR class) family	*
Chr4:9526601..9526700	Chr4	9526601	9526700	NO_DATA
Chr4:9576901..9577000	Chr4	9576901	9577000	gene	AT4G17010	9575812	9577967	+	no description	*
Chr4:9603701..9603800	Chr4	9603701	9603800	gene	AT4G17080	9601451	9604207	+	Histone H3 K4-specific methyltransferase SET7/9 family protein	*
Chr4:9616001..9616100	Chr4	9616001	9616100	gene	AT4G17140	9613330	9636873	-	pleckstrin homology (PH) domain-containing protein	*
Chr4:9618201..9618300	Chr4	9618201	9618300	gene	AT4G17140	9613330	9636873	-	pleckstrin homology (PH) domain-containing protein	*
Chr4:9620901..9621000	Chr4	9620901	9621000	gene	AT4G17140	9613330	9636873	-	pleckstrin homology (PH) domain-containing protein	*
Chr4:9652901..9653200	Chr4	9652901	9653200	gene	AT4G17210	9652585	9654257	-	Plant protein of unknown function (DUF827)	*
Chr4:9677201..9677300	Chr4	9677201	9677300	gene	AT4G17270	9676127	9678777	+	Mo25 family protein	*
Chr4:9690401..9690500	Chr4	9690401	9690500	gene	AT4G17330	9688888	9697578	-	G2484-1 protein	*
Chr4:9717301..9717400	Chr4	9717301	9717400	gene	AT4G17410	9715761	9721931	+	DWNN domain, a CCHC-type zinc finger	*
Chr4:9719701..9719800	Chr4	9719701	9719800	gene	AT4G17410	9715761	9721931	+	DWNN domain, a CCHC-type zinc finger	*
Chr4:974001..974100	Chr4	974001	974100	gene	AT4G02200	972707	974692	+	Drought-responsive family protein	*
Chr4:974001..974100	Chr4	974001	974100	gene	AT4G02210	973924	976129	-	no description	*
Chr4:9811501..9811600	Chr4	9811501	9811600	gene	AT4G17610	9805513	9814910	-	tRNA/rRNA methyltransferase (SpoU) family protein	*
Chr4:9820501..9820600	Chr4	9820501	9820600	gene	AT4G17616	9819498	9821684	+	Pentatricopeptide repeat (PPR) superfamily protein	*
Chr4:9863201..9863300	Chr4	9863201	9863300	gene	AT4G17720	9862446	9864663	-	RNA-binding (RRM/RBD/RNP motifs) family protein	*
Chr4:991001..991100	Chr4	991001	991100	gene	AT4G02260	985232	991494	+	RELA/SPOT homolog 1	*
Chr4:9938301..9938400	Chr4	9938301	9938400	gene	AT4G17890	9937022	9939493	+	ARF-GAP domain 8	*
Chr5:10012601..10012700	Chr5	10012601	10012700	gene	AT5G27970	10004720	10015668	+	ARM repeat superfamily protein	*
Chr5:10025201..10025300	Chr5	10025201	10025300	gene	AT5G28010	10024813	10025382	+	Polyketide cyclase/dehydrase and lipid transport superfamily protein	*
Chr5:10027001..10027100	Chr5	10027001	10027100	gene	AT5G28020	10026183	10028580	-	cysteine synthase D2	*
Chr5:10126601..10126700	Chr5	10126601	10126700	NO_DATA
Chr5:10190701..10190800	Chr5	10190701	10190800	gene	AT5G28220	10190357	10193119	-	Protein prenylyltransferase superfamily protein	*
Chr5:10196601..10196700	Chr5	10196601	10196700	NO_DATA
Chr5:10265601..10265800	Chr5	10265601	10265800	QTE	QTE_CT00015419_ATENSPM9	10265417	10265844	-	AT5TE37455	*
Chr5:10268501..10268600	Chr5	10268501	10268600	QTE	QTE_CT00006508_ATREP6	10268717	10268980	-	AT5TE37490	117
Chr5:10268501..10268600	Chr5	10268501	10268600	QTE	QTE_CT00021843_ATREP15	10268586	10268716	-	AT5TE37485	14
Chr5:10268501..10268600	Chr5	10268501	10268600	QTE	QTE_CT00021234_ATENSPM5	10268353	10268585	-	AT5TE37480	84
Chr5:10312301..10312400	Chr5	10312301	10312400	NO_DATA
Chr5:10431401..10431600	Chr5	10431401	10431600	gene	AT5G28470	10429801	10432357	+	Major facilitator superfamily protein	*
Chr5:10724501..10724600	Chr5	10724501	10724600	QTE	QTE_CT00005753_ATHILA4D_LTR	10724493	10725611	+	AT5TE39035	*
Chr5:10848401..10848500	Chr5	10848401	10848500	QTE	QTE_CT00000402_ATENSPM11	10846170	10853863	+	AT5TE39425	*
Chr5:11151701..11151800	Chr5	11151701	11151800	QTE	QTE_CT00002351_ATHILA8A	11149769	11152097	-	AT5TE40380	*
Chr5:11381001..11381100	Chr5	11381001	11381100	gene	AT5G30495	11380001	11381562	+	Fcf2 pre-rRNA processing protein	*
Chr5:12082601..12082700	Chr5	12082601	12082700	gene	AT5G32460	12081803	12084148	-	Transcriptional factor B3 family protein	*
Chr5:12088801..12088900	Chr5	12088801	12088900	gene	AT5G32470	12084899	12088603	-	Haem oxygenase-like, multi-helical	198
Chr5:12088801..12088900	Chr5	12088801	12088900	QTE	QTE_CT00008257_ATREP15	12088651	12089490	-	AT5TE43130	*
Chr5:1209901..1210000	Chr5	1209901	1210000	gene	AT5G04320	1209197	1212578	+	Shugoshin C terminus	*
Chr5:12780701..12780800	Chr5	12780701	12780800	NO_DATA
Chr5:1304801..1304900	Chr5	1304801	1304900	gene	AT5G04550	1303180	1306116	-	Protein of unknown function (DUF668)	*
Chr5:13131301..13131400	Chr5	13131301	13131400	QTE	QTE_CT00029867_ATCOPIA35	13130954	13131119	+	AT5TE46740	182
Chr5:13151901..13152000	Chr5	13151901	13152000	QTE	QTE_CT00001288_ATCOPIA45	13148932	13152793	+	AT5TE46805	*
Chr5:13416001..13416100	Chr5	13416001	13416100	gene	AT5G35160	13414751	13417265	+	Endomembrane protein 70 protein family	*
Chr5:13420301..13420400	Chr5	13420301	13420400	gene	AT5G35170	13419166	13423746	+	adenylate kinase family protein	*
Chr5:13430601..13430700	Chr5	13430601	13430700	gene	AT5G35180	13424418	13433018	+	Protein of unknown function (DUF1336)	*
Chr5:13628101..13628200	Chr5	13628101	13628200	QTE	QTE_CT00004218_ARNOLDY1	13628337	13629768	-	AT5TE48480	137
Chr5:13628101..13628200	Chr5	13628101	13628200	QTE	QTE_CT00003855_ATHILA5	13626400	13627932	+	AT5TE48460	169
Chr5:13628101..13628200	Chr5	13628101	13628200	QTE	QTE_CT00026016_ATHILA6B	13627933	13628053	+	AT5TE48465	48
Chr5:13628101..13628200	Chr5	13628101	13628200	QTE	QTE_CT00030185_HELITRONY3	13628131	13628184	+	AT5TE48470	*
Chr5:13628101..13628200	Chr5	13628101	13628200	QTE	QTE_CT00013835_ATREP15	13628188	13628336	+	AT5TE48475	12
Chr5:13673901..13674000	Chr5	13673901	13674000	gene	AT5G35460	13672539	13674739	+	no description	*
Chr5:13698901..13699000	Chr5	13698901	13699000	NO_DATA
Chr5:13797201..13797300	Chr5	13797201	13797300	NO_DATA
Chr5:13832701..13832800	Chr5	13832701	13832800	gene	AT5G35630	13830429	13833542	+	glutamine synthetase 2	*
Chr5:13856601..13856700	Chr5	13856601	13856700	gene	AT5G35670	13856103	13858059	+	IQ-domain 33	*
Chr5:13874701..13874800	Chr5	13874701	13874800	gene	AT5G35700	13872535	13876857	-	fimbrin-like protein 2	*
Chr5:13875101..13875200	Chr5	13875101	13875200	gene	AT5G35700	13872535	13876857	-	fimbrin-like protein 2	*
Chr5:13877101..13877200	Chr5	13877101	13877200	QTE	QTE_CT00011074_ATREP9	13876886	13877521	-	AT5TE49440	*
[truncated: 454 more rows]

## Sheet: CG_hypo
DOMAIN	CHROMOSOME	START_DOMAIN	STOP_DOMAIN	EL_TYPE	ELT_NAME	ELT_stop	ELT_start	ELT_strand	ANNOTATION	DISTANCE
Chr1:10006401..10006500	Chr1	10006401	10006500	gene	AT1G28460	10006230	10006778	+	AGAMOUS-like 59	*
Chr1:10030101..10030200	Chr1	10030101	10030200	gene	AT1G28520	10029150	10031990	+	vascular plant one zinc finger protein	*
Chr1:1007801..1007900	Chr1	1007801	1007900	gene	AT1G03930	1004769	1008370	+	dual specificity kinase 1	*
Chr1:10086601..10086700	Chr1	10086601	10086700	gene	AT1G28710	10086600	10089772	-	Nucleotide-diphospho-sugar transferase family protein	*
Chr1:10093301..10093400	Chr1	10093301	10093400	gene	AT1G28790	10093309	10093380	+	no description	*
Chr1:10125201..10125300	Chr1	10125201	10125300	gene	AT1G29025	10124348	10127068	-	Calcium-binding EF-hand family protein	*
Chr1:10144501..10145000	Chr1	10144501	10145000	QTE	QTE_CT00031432_BRODYAGA1A	10144532	10144558	-	AT1TE32720	*
Chr1:10144501..10145000	Chr1	10144501	10145000	QTE	QTE_CT00017548_ATDNA2T9C	10144183	10144531	-	AT1TE32715	30
Chr1:10149401..10149500	Chr1	10149401	10149500	gene	AT1G29060	10147693	10149686	+	Target SNARE coiled-coil domain protein	*
Chr1:10167601..10167700	Chr1	10167601	10167700	QTE	QTE_CT00021884_ATGP2	10167602	10167820	+	AT1TE32815	98
Chr1:10205301..10205400	Chr1	10205301	10205400	QTE	QTE_CT00018629_HELITRONY3	10205049	10205150	+	AT1TE32930	151
Chr1:10205301..10205400	Chr1	10205301	10205400	QTE	QTE_CT00010673_ATREP10B	10205151	10205810	+	AT1TE32935	*
Chr1:10208601..10208700	Chr1	10208601	10208700	gene	AT1G29200	10207822	10210622	+	O-fucosyltransferase family protein	*
Chr1:10254001..10254100	Chr1	10254001	10254100	gene	AT1G29310	10252294	10254690	+	SecY protein transport family protein	*
Chr1:10257001..10257100	Chr1	10257001	10257100	gene	AT1G29320	10255321	10258343	+	Transducin/WD40 repeat-like superfamily protein	*
Chr1:10272201..10272300	Chr1	10272201	10272300	gene	AT1G29350	10268469	10273788	-	Kinase-related protein of unknown function (DUF1296)	*
Chr1:10291301..10291400	Chr1	10291301	10291400	gene	AT1G29400	10290040	10294630	-	MEI2-like protein 5	*
Chr1:10306101..10306200	Chr1	10306101	10306200	gene	AT1G29450	10305951	10306499	-	SAUR-like auxin-responsive protein family	*
Chr1:10310601..10310700	Chr1	10310601	10310700	gene	AT1G29470	10310245	10314048	-	S-adenosyl-L-methionine-dependent methyltransferases superfamily protein	*
Chr1:10331201..10331300	Chr1	10331201	10331300	gene	AT1G29550	10330514	10332326	+	Eukaryotic initiation factor 4E protein	*
Chr1:10419001..10419100	Chr1	10419001	10419100	gene	AT1G29750	10413881	10420524	-	receptor-like kinase in flowers 1	*
Chr1:10433401..10433500	Chr1	10433401	10433500	gene	AT1G29800	10432601	10435441	+	RING/FYVE/PHD-type zinc finger family protein	*
Chr1:10444101..10444200	Chr1	10444101	10444200	gene	AT1G29830	10441053	10445657	+	Magnesium transporter CorA-like family protein	*
Chr1:10444101..10444200	Chr1	10444101	10444200	QTE	QTE_CT00026501_RathE1_cons	10443987	10444101	+	AT1TE33750	0
Chr1:10500201..10500300	Chr1	10500201	10500300	gene	AT1G29970	10498351	10501452	-	60S ribosomal protein L18A-1	*
Chr1:1052201..1052300	Chr1	1052201	1052300	gene	AT1G04080	1051312	1056827	+	Tetratricopeptide repeat (TPR)-like superfamily protein	*
Chr1:10545101..10545200	Chr1	10545101	10545200	gene	AT1G30060	10545087	10545906	-	COP1-interacting protein-related	*
Chr1:10585501..10585600	Chr1	10585501	10585600	gene	AT1G30120	10584160	10586635	-	pyruvate dehydrogenase E1 beta	*
Chr1:10686601..10686700	Chr1	10686601	10686700	gene	AT1G30330	10685822	10690838	-	auxin response factor 6	*
Chr1:10702601..10702700	Chr1	10702601	10702700	QTE	QTE_CT00015948_ATLINE1_6	10702615	10703021	-	AT1TE34590	85
Chr1:10718001..10718100	Chr1	10718001	10718100	gene	AT1G30360	10715665	10718997	+	Early-responsive to dehydration stress protein (ERD4)	*
Chr1:10751601..10751700	Chr1	10751601	10751700	gene	AT1G30420	10748816	10756316	+	multidrug resistance-associated protein 12	*
Chr1:10754901..10755000	Chr1	10754901	10755000	gene	AT1G30420	10748816	10756316	+	multidrug resistance-associated protein 12	*
Chr1:1076001..1076100	Chr1	1076001	1076100	gene	AT1G04140	1075543	1080630	-	Transducin family protein / WD-40 repeat family protein	*
Chr1:10776401..10776500	Chr1	10776401	10776500	NO_DATA
Chr1:10781801..10781900	Chr1	10781801	10781900	gene	AT1G30470	10779171	10786697	+	SIT4 phosphatase-associated family protein	*
Chr1:1078801..1078900	Chr1	1078801	1078900	gene	AT1G04140	1075543	1080630	-	Transducin family protein / WD-40 repeat family protein	*
Chr1:10792101..10792200	Chr1	10792101	10792200	gene	AT1G30480	10790022	10792575	+	D111/G-patch domain-containing protein	*
Chr1:10797401..10797500	Chr1	10797401	10797500	gene	AT1G30490	10796135	10800961	-	Homeobox-leucine zipper family protein / lipid-binding START domain-containing protein	*
Chr1:10842601..10842700	Chr1	10842601	10842700	gene	AT1G30600	10841142	10845050	-	Subtilase family protein	*
Chr1:10856201..10856300	Chr1	10856201	10856300	gene	AT1G30620	10854549	10858244	+	NAD(P)-binding Rossmann-fold superfamily protein	*
Chr1:10858701..10858800	Chr1	10858701	10858800	gene	AT1G30630	10858298	10860261	-	Coatomer epsilon subunit	*
Chr1:10907901..10908000	Chr1	10907901	10908000	gene	AT1G30755	10905817	10908892	-	Protein of unknown function (DUF668)	*
Chr1:10919901..10920000	Chr1	10919901	10920000	gene	AT1G30760	10918278	10920677	+	FAD-binding Berberine family protein	*
Chr1:10922301..10922400	Chr1	10922301	10922400	QTE	QTE_CT00004294_SIMPLEGUY1	10922413	10923823	-	AT1TE35280	13
Chr1:1092801..1092900	Chr1	1092801	1092900	gene	AT1G04160	1086495	1096146	+	myosin XI B	*
Chr1:10938401..10938500	Chr1	10938401	10938500	gene	AT1G30810	10936765	10942292	-	Transcription factor jumonji (jmj) family protein / zinc finger (C5HC2 type) family protein	*
Chr1:10939001..10939100	Chr1	10939001	10939100	gene	AT1G30810	10936765	10942292	-	Transcription factor jumonji (jmj) family protein / zinc finger (C5HC2 type) family protein	*
Chr1:10980401..10980500	Chr1	10980401	10980500	gene	AT1G30845	10979646	10980688	+	no description	*
Chr1:11018201..11018300	Chr1	11018201	11018300	NO_DATA
Chr1:11032501..11032600	Chr1	11032501	11032600	QTE	QTE_CT00026255_ATREP12	11032190	11032309	+	AT1TE35635	192
Chr1:11042001..11042300	Chr1	11042001	11042300	gene	AT1G30970	11040281	11043751	-	zinc finger (C2H2 type) family protein	*
Chr1:11056001..11056100	Chr1	11056001	11056100	gene	AT1G31010	11054731	11056921	-	organellar single-stranded DNA binding protein 4	*
Chr1:11096401..11096500	Chr1	11096401	11096500	NO_DATA
Chr1:11105101..11105200	Chr1	11105101	11105200	gene	AT1G31120	11104301	11107763	-	K+ uptake permease 10	*
Chr1:11106801..11106900	Chr1	11106801	11106900	gene	AT1G31120	11104301	11107763	-	K+ uptake permease 10	*
Chr1:11160401..11160500	Chr1	11160401	11160500	gene	AT1G31230	11158618	11163274	-	aspartate kinase-homoserine dehydrogenase i	*
Chr1:11195201..11195300	Chr1	11195201	11195300	gene	AT1G31300	11193635	11196312	+	TRAM, LAG1 and CLN8 (TLC) lipid-sensing domain containing protein	*
Chr1:11209201..11209300	Chr1	11209201	11209300	QTE	QTE_CT00019708_ATREP11	11208790	11209066	-	AT1TE36245	135
Chr1:11218601..11218700	Chr1	11218601	11218700	gene	AT1G31340	11217845	11219458	-	related to ubiquitin 1	*
Chr1:11263501..11263600	Chr1	11263501	11263600	gene	AT1G31460	11261541	11263364	-	no description	137
Chr1:11263501..11263600	Chr1	11263501	11263600	gene	AT1G31470	11262918	11264963	-	Major facilitator superfamily protein	*
Chr1:11266901..11267000	Chr1	11266901	11267000	gene	AT1G31480	11265880	11271701	+	shoot gravitropism 2 (SGR2)	*
Chr1:11270301..11270400	Chr1	11270301	11270400	gene	AT1G31480	11265880	11271701	+	shoot gravitropism 2 (SGR2)	*
Chr1:11273601..11273700	Chr1	11273601	11273700	gene	AT1G31500	11273605	11276577	-	DNAse I-like superfamily protein	95
Chr1:11318301..11318400	Chr1	11318301	11318400	gene	AT1G31630	11318528	11319547	-	AGAMOUS-like 86	128
Chr1:1133001..1133100	Chr1	1133001	1133100	NO_DATA
Chr1:11407001..11407500	Chr1	11407001	11407500	QTE	QTE_CT00001235_ATREP5	11406655	11410513	-	AT1TE36890	*
Chr1:11419601..11419700	Chr1	11419601	11419700	gene	AT1G31830	11418625	11420837	-	Amino acid permease family protein	*
Chr1:11426301..11426400	Chr1	11426301	11426400	gene	AT1G31840	11423906	11426714	+	Tetratricopeptide repeat (TPR)-like superfamily protein	*
Chr1:11433201..11433300	Chr1	11433201	11433300	gene	AT1G31850	11430222	11433699	+	S-adenosyl-L-methionine-dependent methyltransferases superfamily protein	*
Chr1:11434701..11434800	Chr1	11434701	11434800	gene	AT1G31860	11434108	11436607	-	histidine biosynthesis bifunctional protein (HISIE)	*
Chr1:1149401..1149500	Chr1	1149401	1149500	gene	AT1G04300	1148597	1154652	-	TRAF-like superfamily protein	*
Chr1:11525501..11525600	Chr1	11525501	11525600	QTE	QTE_CT00004291_ATREP11	11525687	11527099	-	AT1TE37305	87
Chr1:11525501..11525600	Chr1	11525501	11525600	QTE	QTE_CT00005498_ATREP10D	11524201	11525379	-	AT1TE37295	122
Chr1:11525501..11525600	Chr1	11525501	11525600	QTE	QTE_CT00017227_HELITRONY3	11525391	11525686	+	AT1TE37300	*
Chr1:11537101..11537200	Chr1	11537101	11537200	gene	AT1G32080	11537342	11539800	-	membrane protein, putative	142
Chr1:11537101..11537200	Chr1	11537101	11537200	QTE	QTE_CT00027093_ATCOPIA47	11537286	11537388	+	AT1TE37345	86
Chr1:11552001..11552200	Chr1	11552001	11552200	NO_DATA
Chr1:11619101..11619300	Chr1	11619101	11619300	QTE	QTE_CT00004529_HELITRONY3	11617703	11619060	+	AT1TE37610	41
Chr1:11619101..11619300	Chr1	11619101	11619300	QTE	QTE_CT00011586_ATREP3	11619061	11619090	-	AT1TE37615	11
Chr1:11619101..11619300	Chr1	11619101	11619300	QTE	QTE_CT00027524_HELITRONY1E	11619091	11619156	+	AT1TE37620	55
Chr1:11658201..11658300	Chr1	11658201	11658300	gene	AT1G32330	11656986	11660376	-	heat shock transcription factor A1D	*
Chr1:11664501..11664600	Chr1	11664501	11664600	gene	AT1G32340	11663070	11666058	-	NDR1/HIN1-like 8	*
Chr1:11674601..11674700	Chr1	11674601	11674700	gene	AT1G32360	11672931	11675339	+	Zinc finger (CCCH-type) family protein	*
Chr1:11697101..11697200	Chr1	11697101	11697200	gene	AT1G32415	11695611	11697896	+	pentatricopeptide (PPR) repeat-containing protein	*
Chr1:11712601..11712800	Chr1	11712601	11712800	gene	AT1G32440	11712162	11715112	+	plastidial pyruvate kinase 3	*
Chr1:11788301..11788400	Chr1	11788301	11788400	gene	AT1G32585	11788515	11789177	-	VQ motif-containing protein-related	115
Chr1:11788301..11788400	Chr1	11788301	11788400	gene	AT1G32583	11785806	11788286	+	no description	15
Chr1:11829301..11829400	Chr1	11829301	11829400	gene	AT1G32700	11827433	11829759	+	PLATZ transcription factor family protein	*
Chr1:1184601..1184800	Chr1	1184601	1184800	QTE	QTE_CT00016562_ATHPOGON1	1184970	1185352	-	AT1TE03860	170
Chr1:11855301..11855400	Chr1	11855301	11855400	gene	AT1G32750	11846247	11856765	-	HAC13 protein (HAC13)	*
Chr1:1189901..1190200	Chr1	1189901	1190200	gene	AT1G04410	1189078	1191412	-	Lactate/malate dehydrogenase family protein	*
Chr1:11920801..11920900	Chr1	11920801	11920900	gene	AT1G32900	11920390	11923766	-	UDP-Glycosyltransferase superfamily protein	*
Chr1:11921801..11921900	Chr1	11921801	11921900	gene	AT1G32900	11920390	11923766	-	UDP-Glycosyltransferase superfamily protein	*
Chr1:11932201..11932300	Chr1	11932201	11932300	gene	AT1G32930	11931842	11934759	-	Galactosyltransferase family protein	*
Chr1:11941001..11941100	Chr1	11941001	11941100	gene	AT1G32940	11937596	11940978	+	Subtilase family protein	23
Chr1:11942501..11942800	Chr1	11942501	11942800	gene	AT1G32950	11941438	11944760	+	Subtilase family protein	*
Chr1:11969401..11969500	Chr1	11969401	11969500	gene	AT1G33050	11967816	11971532	-	no description	*
Chr1:11984001..11984100	Chr1	11984001	11984100	QTE	QTE_CT00011753_ARNOLDY1	11984132	11984303	+	AT1TE38800	32
Chr1:11984001..11984100	Chr1	11984001	11984100	gene	AT1G33070	11982889	11985299	+	MADS-box family protein	*
Chr1:11984001..11984100	Chr1	11984001	11984100	QTE	QTE_CT00006737_ARNOLDY2	11983130	11984131	+	AT1TE38795	*
Chr1:11985201..11985300	Chr1	11985201	11985300	gene	AT1G33070	11982889	11985299	+	MADS-box family protein	98
Chr1:12048001..12048100	Chr1	12048001	12048100	gene	AT1G33230	12046641	12050066	+	TMPIT-like protein	*
Chr1:12055201..12055300	Chr1	12055201	12055300	NO_DATA
Chr1:12101601..12101700	Chr1	12101601	12101700	gene	AT1G33390	12099482	12104601	-	RNA helicase family protein	*
Chr1:12222701..12222800	Chr1	12222701	12222800	gene	AT1G33720	12220897	12224000	-	cytochrome P450, family 76, subfamily C, polypeptide 6	*
Chr1:12243001..12243100	Chr1	12243001	12243100	gene	AT1G33770	12242126	12244462	+	Protein kinase superfamily protein	*
Chr1:12243001..12243100	Chr1	12243001	12243100	QTE	QTE_CT00014337_ATMU6N1	12242736	12243209	-	AT1TE39775	*
Chr1:12255501..12255800	Chr1	12255501	12255800	QTE	QTE_CT00029899_TNAT1A	12255466	12255521	-	AT1TE39815	20
Chr1:1227801..1227900	Chr1	1227801	1227900	gene	AT1G04510	1226575	1230827	+	MOS4-associated complex 3A	*
Chr1:1228101..1228200	Chr1	1228101	1228200	gene	AT1G04510	1226575	1230827	+	MOS4-associated complex 3A	*
Chr1:12309501..12309600	Chr1	12309501	12309600	gene	AT1G33890	12308284	12309686	-	Avirulence induced gene (AIG1) family protein	*
Chr1:12325001..12325100	Chr1	12325001	12325100	QTE	QTE_CT00030694_ATHPOGON1	12324786	12324806	-	AT1TE40070	195
Chr1:12325001..12325100	Chr1	12325001	12325100	gene	AT1G33930	12323888	12327084	+	P-loop containing nucleoside triphosphate hydrolases superfamily protein	*
Chr1:12325001..12325100	Chr1	12325001	12325100	QTE	QTE_CT00006652_ATREP15	12324807	12325818	+	AT1TE40075	*
Chr1:12380401..12380500	Chr1	12380401	12380500	QTE	QTE_CT00015239_ATHATN10	12380648	12381184	-	AT1TE40280	148
Chr1:124001..124100	Chr1	124001	124100	gene	AT1G01320	121067	130577	-	Tetratricopeptide repeat (TPR)-like superfamily protein	*
Chr1:12411101..12411200	Chr1	12411101	12411200	QTE	QTE_CT00006908_ATCOPIA57	12410001	12412694	-	AT1TE40360	*
Chr1:12411101..12411200	Chr1	12411101	12411200	QTE	QTE_CT00024423_ATCOPIA57	12410498	12411549	-	AT1TE40365	*
Chr1:124301..124400	Chr1	124301	124400	gene	AT1G01320	121067	130577	-	Tetratricopeptide repeat (TPR)-like superfamily protein	*
Chr1:12435001..12435100	Chr1	12435001	12435100	NO_DATA
Chr1:12461001..12461100	Chr1	12461001	12461100	gene	AT1G34210	12458670	12462905	+	somatic embryogenesis receptor-like kinase 2	*
Chr1:12499801..12499900	Chr1	12499801	12499900	QTE	QTE_CT00013491_ATREP1	12499788	12500300	-	AT1TE40685	*
Chr1:12517501..12517600	Chr1	12517501	12517600	QTE	QTE_CT00022929_ATREP12	12517272	12517462	+	AT1TE40735	39
Chr1:12525101..12525200	Chr1	12525101	12525200	QTE	QTE_CT00025890_ATLINE1_5	12524947	12525074	+	AT1TE40760	27
Chr1:12540401..12540500	Chr1	12540401	12540500	gene	AT1G34355	12536497	12541891	+	forkhead-associated (FHA) domain-containing protein	*
Chr1:12632701..12632800	Chr1	12632701	12632800	QTE	QTE_CT00013413_ATREP15	12632667	12633185	+	AT1TE41245	*
Chr1:12645101..12645200	Chr1	12645101	12645200	NO_DATA
Chr1:1265101..1265200	Chr1	1265101	1265200	gene	AT1G04600	1262123	1272376	+	myosin XI A	*
Chr1:12655701..12655800	Chr1	12655701	12655800	gene	AT1G34570	12654940	12656486	-	Essential protein Yae1, N-terminal	*
Chr1:12709901..12710000	Chr1	12709901	12710000	gene	AT1G34670	12709128	12710423	+	myb domain protein 93	*
Chr1:12710701..12710800	Chr1	12710701	12710800	QTE	QTE_CT00019933_ATHILA7	12710570	12710841	+	AT1TE41445	*
Chr1:12753101..12753200	Chr1	12753101	12753200	NO_DATA
Chr1:12843701..12843800	Chr1	12843701	12843800	QTE	QTE_CT00001407_ATCOPIA36	12842158	12845721	+	AT1TE41800	*
Chr1:12844501..12844600	Chr1	12844501	12844600	QTE	QTE_CT00001407_ATCOPIA36	12842158	12845721	+	AT1TE41800	*
Chr1:12849801..12849900	Chr1	12849801	12849900	QTE	QTE_CT00003321_ATHILA4C	12847931	12849661	+	AT1TE41820	140
Chr1:12851001..12851100	Chr1	12851001	12851100	QTE	QTE_CT00025107_ATHATN6	12851056	12851196	-	AT1TE41825	44
Chr1:12879601..12879700	Chr1	12879601	12879700	gene	AT1G35181	12879306	12879470	+	no description	131
Chr1:13056601..13056700	Chr1	13056601	13056700	QTE	QTE_CT00020022_HELITRONY3	13056713	13056980	-	AT1TE42625	13
Chr1:13063801..13063900	Chr1	13063801	13063900	QTE	QTE_CT00014963_ATREP10D	13063323	13063769	-	AT1TE42655	32
Chr1:13063801..13063900	Chr1	13063801	13063900	QTE	QTE_CT00003894_ATREP11	13063770	13065302	-	AT1TE42660	*
Chr1:13070201..13070300	Chr1	13070201	13070300	QTE	QTE_CT00007166_HELITRONY1A	13069750	13070698	-	AT1TE42680	*
Chr1:13158601..13158700	Chr1	13158601	13158700	gene	AT1G35620	13156368	13158467	+	PDI-like 5-2	134
Chr1:13158601..13158700	Chr1	13158601	13158700	gene	AT1G35625	13158466	13160245	-	RING/U-box superfamily protein	*
Chr1:13223001..13223100	Chr1	13223001	13223100	gene	AT1G35710	13220940	13224681	+	Protein kinase family protein with leucine-rich repeat domain	*
Chr1:13253701..13253800	Chr1	13253701	13253800	gene	AT1G35750	13253398	13255570	-	pumilio 10	*
Chr1:13352001..13352100	Chr1	13352001	13352100	QTE	QTE_CT00018086_ATLINE1_3A	13351818	13352148	+	AT1TE43655	*
Chr1:13353601..13354100	Chr1	13353601	13354100	QTE	QTE_CT00005628_HELITRONY3	13353936	13355092	-	AT1TE43670	164
Chr1:1345501..1345600	Chr1	1345501	1345600	gene	AT1G04790	1345036	1348451	+	RING/U-box superfamily protein	*
Chr1:13462301..13462400	Chr1	13462301	13462400	QTE	QTE_CT00019510_ATHATN5	13461898	13462182	+	AT1TE44050	119
Chr1:13536501..13536600	Chr1	13536501	13536600	gene	AT1G36160	13533411	13544009	+	acetyl-CoA carboxylase 1	*
Chr1:13604501..13605100	Chr1	13604501	13605100	NO_DATA
Chr1:13673501..13673600	Chr1	13673501	13673600	gene	AT1G36320	13671814	13674098	+	no description	*
Chr1:13675901..13676200	Chr1	13675901	13676200	NO_DATA
Chr1:1373801..1373900	Chr1	1373801	1373900	gene	AT1G04870	1373234	1375762	-	protein arginine methyltransferase 10	*
Chr1:1374301..1374400	Chr1	1374301	1374400	gene	AT1G04870	1373234	1375762	-	protein arginine methyltransferase 10	*
Chr1:1379801..1379900	Chr1	1379801	1379900	QTE	QTE_CT00009890_ATREP5	1379290	1380001	+	AT1TE04500	*
Chr1:13854201..13854300	Chr1	13854201	13854300	QTE	QTE_CT00005009_ATLINE1A	13854430	13855683	-	AT1TE45430	130
Chr1:1393801..1393900	Chr1	1393801	1393900	gene	AT1G04920	1391502	1395864	-	sucrose phosphate synthase 3F	*
Chr1:13964601..13964700	Chr1	13964601	13964700	QTE	QTE_CT00026116_TNAT1A	13964706	13964828	+	AT1TE45835	6
Chr1:14003001..14003100	Chr1	14003001	14003100	NO_DATA
Chr1:14006801..14006900	Chr1	14006801	14006900	QTE	QTE_CT00020781_ATCOPIA12	14006883	14007129	+	AT1TE45990	17
Chr1:14006801..14006900	Chr1	14006801	14006900	QTE	QTE_CT00025669_ATDNA12T3_2	14006701	14006832	+	AT1TE45985	31
Chr1:14014801..14014900	Chr1	14014801	14014900	QTE	QTE_CT00014555_HELITRONY3	14014305	14014694	-	AT1TE46035	107
Chr1:14014801..14014900	Chr1	14014801	14014900	QTE	QTE_CT00026760_ATREP3	14014695	14014744	-	AT1TE46040	57
Chr1:14014801..14014900	Chr1	14014801	14014900	gene	AT1G36960	14014796	14015508	+	no description	*
Chr1:14015301..14015400	Chr1	14015301	14015400	gene	AT1G36960	14014796	14015508	+	no description	*
Chr1:14152801..14153000	Chr1	14152801	14153000	QTE	QTE_CT00018286_ATDNA12T3_2	14152940	14153264	+	AT1TE46485	60
Chr1:1416701..1416800	Chr1	1416701	1416800	gene	AT1G04985	1416343	1418482	-	no description	*
Chr1:1417301..1417400	Chr1	1417301	1417400	QTE	QTE_CT00025724_ATDNA1T9A	1417569	1417699	+	AT1TE04620	169
Chr1:1417301..1417400	Chr1	1417301	1417400	gene	AT1G04985	1416343	1418482	-	no description	*
Chr1:14283701..14283800	Chr1	14283701	14283800	NO_DATA
Chr1:14310201..14310300	Chr1	14310201	14310300	QTE	QTE_CT00005088_VANDAL3	14310437	14311679	+	AT1TE47020	137
Chr1:14310201..14310300	Chr1	14310201	14310300	QTE	QTE_CT00015918_ATHILA4	14309742	14310150	-	AT1TE47015	51
Chr1:1440501..1440600	Chr1	1440501	1440600	gene	AT1G05030	1438152	1441417	-	Major facilitator superfamily protein	*
Chr1:1488601..1488700	Chr1	1488601	1488700	gene	AT1G05160	1487378	1490947	-	cytochrome P450, family 88, subfamily A, polypeptide 3	*
Chr1:1500801..1500900	Chr1	1500801	1500900	gene	AT1G05180	1498114	1501824	-	NAD(P)-binding Rossmann-fold superfamily protein	*
Chr1:1532401..1532500	Chr1	1532401	1532500	gene	AT1G05270	1531641	1534410	-	TraB family protein	*
Chr1:15730601..15730700	Chr1	15730601	15730700	QTE	QTE_CT00010928_HELITRONY2	15730226	15730870	+	AT1TE51800	*
Chr1:15730601..15730700	Chr1	15730601	15730700	gene	AT1G42120	15730615	15730686	-	no description	*
Chr1:15932901..15933000	Chr1	15932901	15933000	gene	AT1G42470	15926987	15935208	+	Patched family protein	*
Chr1:15938601..15938700	Chr1	15938601	15938700	gene	AT1G42480	15936207	15938863	+	no description	*
Chr1:1594601..1594700	Chr1	1594601	1594700	gene	AT1G05430	1594057	1595818	-	no description	*
Chr1:15982901..15983000	Chr1	15982901	15983000	gene	AT1G42560	15980135	15983328	-	Seven transmembrane MLO family protein	*
Chr1:160401..160500	Chr1	160401	160500	gene	AT1G01440	159856	162572	-	Protein of unknown function (DUF3133)	*
Chr1:16125201..16125300	Chr1	16125201	16125300	QTE	QTE_CT00015073_SIMPLEHAT2	16124703	16125144	-	AT1TE53105	57
Chr1:161701..161800	Chr1	161701	161800	gene	AT1G01440	159856	162572	-	Protein of unknown function (DUF3133)	*
Chr1:16275401..16275500	Chr1	16275401	16275500	QTE	QTE_CT00012444_BRODYAGA1	16274654	16275219	-	AT1TE53600	182
Chr1:16275401..16275500	Chr1	16275401	16275500	gene	AT1G43190	16275108	16278624	-	polypyrimidine tract-binding protein 3	*
Chr1:1627701..1627800	Chr1	1627701	1627800	gene	AT1G05500	1624955	1629224	+	Calcium-dependent lipid-binding (CaLB domain) family protein	*
Chr1:16309601..16309700	Chr1	16309601	16309700	gene	AT1G43245	16308882	16310930	-	SET domain-containing protein	*
Chr1:16398501..16398600	Chr1	16398501	16398600	gene	AT1G43560	16398099	16399878	-	thioredoxin Y2	*
Chr1:16398901..16399000	Chr1	16398901	16399000	gene	AT1G43560	16398099	16399878	-	thioredoxin Y2	*
Chr1:16413501..16413600	Chr1	16413501	16413600	QTE	QTE_CT00012523_ATREP15	16412743	16413304	-	AT1TE54085	197
Chr1:16413501..16413600	Chr1	16413501	16413600	QTE	QTE_CT00030835_ATREP10D	16413305	16413340	-	AT1TE54090	161
Chr1:16436901..16437000	Chr1	16436901	16437000	gene	AT1G43630	16436371	16437755	-	Protein of unknown function (DUF793)	*
Chr1:16437501..16437600	Chr1	16437501	16437600	gene	AT1G43630	16436371	16437755	-	Protein of unknown function (DUF793)	*
Chr1:16466501..16466600	Chr1	16466501	16466600	NO_DATA
Chr1:16480301..16480400	Chr1	16480301	16480400	gene	AT1G43690	16478247	16482837	+	ubiquitin interaction motif-containing protein	*
Chr1:16486701..16486800	Chr1	16486701	16486800	gene	AT1G43710	16486320	16488384	-	Pyridoxal phosphate (PLP)-dependent transferases superfamily protein	*
Chr1:1658001..1658100	Chr1	1658001	1658100	gene	AT1G05570	1647706	1659437	-	callose synthase 1	*
Chr1:1658501..1658600	Chr1	1658501	1658600	gene	AT1G05570	1647706	1659437	-	callose synthase 1	*
Chr1:16639601..16639700	Chr1	16639601	16639700	QTE	QTE_CT00003694_ATCOPIA25	16639094	16640684	-	AT1TE54835	*
Chr1:16647701..16647800	Chr1	16647701	16647800	gene	AT1G43890	16646732	16648648	+	RAB GTPASE HOMOLOG B18	*
Chr1:16659601..16659700	Chr1	16659601	16659700	QTE	QTE_CT00000969_ATMU10	16659688	16664330	-	AT1TE54925	12
Chr1:16659601..16659700	Chr1	16659601	16659700	QTE	QTE_CT00024469_BRODYAGA1A	16659529	16659685	+	AT1TE54920	84
Chr1:16795801..16795900	Chr1	16795801	16795900	gene	AT1G44160	16794829	16796450	+	HSP40/DnaJ peptide-binding protein	*
Chr1:16805401..16805500	Chr1	16805401	16805500	QTE	QTE_CT00007391_ARNOLDY2	16805442	16805486	-	AT1TE55580	*
Chr1:16805401..16805500	Chr1	16805401	16805500	QTE	QTE_CT00009889_ATREP3	16805487	16806150	-	AT1TE55585	13
Chr1:16805401..16805500	Chr1	16805401	16805500	QTE	QTE_CT00001903_ATREP5	16802705	16805441	+	AT1TE55575	40
Chr1:1680801..1680900	Chr1	1680801	1680900	gene	AT1G05620	1679158	1681710	+	uridine-ribohydrolase 2	*
Chr1:16817301..16817500	Chr1	16817301	16817500	NO_DATA
Chr1:1684401..1684600	Chr1	1684401	1684600	gene	AT1G05630	1682318	1687363	+	Endonuclease/exonuclease/phosphatase family protein	*
Chr1:1687201..1687300	Chr1	1687201	1687300	gene	AT1G05640	1687436	1689501	-	Ankyrin repeat family protein	136
Chr1:1687201..1687300	Chr1	1687201	1687300	gene	AT1G05630	1682318	1687363	+	Endonuclease/exonuclease/phosphatase family protein	*
Chr1:16878301..16878400	Chr1	16878301	16878400	QTE	QTE_CT00004221_ATREP10D	16877908	16879338	-	AT1TE55890	*
Chr1:16892101..16892200	Chr1	16892101	16892200	NO_DATA
Chr1:16940301..16940400	Chr1	16940301	16940400	gene	AT1G44835	16939797	16942524	+	YbaK/aminoacyl-tRNA synthetase-associated domain	*
Chr1:16981301..16981400	Chr1	16981301	16981400	gene	AT1G44910	16975604	16982965	+	pre-mRNA-processing protein 40A	*
Chr1:16982301..16982400	Chr1	16982301	16982400	gene	AT1G44910	16975604	16982965	+	pre-mRNA-processing protein 40A	*
Chr1:16984801..16984900	Chr1	16984801	16984900	QTE	QTE_._SADHU	16985002	16985852	+	AT1TE56235	102
Chr1:16984801..16984900	Chr1	16984801	16984900	QTE	QTE_CT00010631_BRODYAGA2	16984450	16985111	+	AT1TE56230	*
Chr1:1700001..1700100	Chr1	1700001	1700100	gene	AT1G05670	1697587	1701025	-	Pentatricopeptide repeat (PPR-like) superfamily protein	*
Chr1:17059501..17059600	Chr1	17059501	17059600	QTE	QTE_CT00000755_ATCOPIA1	17054926	17060041	+	AT1TE56445	*
Chr1:17100001..17100100	Chr1	17100001	17100100	gene	AT1G45180	17098491	17101896	+	RING/U-box superfamily protein	*
Chr1:1711201..1711300	Chr1	1711201	1711300	gene	AT1G05700	1709796	1713245	+	Leucine-rich repeat transmembrane protein kinase protein	*
Chr1:1711901..1712000	Chr1	1711901	1712000	gene	AT1G05700	1709796	1713245	+	Leucine-rich repeat transmembrane protein kinase protein	*
Chr1:17155501..17155600	Chr1	17155501	17155600	gene	AT1G45229	17154921	17159397	-	no description	*
Chr1:17180701..17180800	Chr1	17180701	17180800	gene	AT1G45474	17179302	17180806	+	photosystem I light harvesting complex gene 5	*
Chr1:17180701..17180800	Chr1	17180701	17180800	gene	AT1G45545	17180615	17182957	-	Plant protein of unknown function (DUF827)	*
Chr1:17213401..17213500	Chr1	17213401	17213500	QTE	QTE_CT00016412_TAG2	17213316	17213731	+	AT1TE57040	*
Chr1:1728201..1728300	Chr1	1728201	1728300	gene	AT1G05780	1726608	1728404	+	Vacuolar ATPase assembly integral membrane protein VMA21-like domain	*
Chr1:17295201..17295300	Chr1	17295201	17295300	QTE	QTE_CT00021806_RP1_AT	17295329	17295546	-	AT1TE57315	29
Chr1:17307501..17307600	Chr1	17307501	17307600	gene	AT1G47230	17306574	17308848	+	CYCLIN A3	*
Chr1:17320801..17320900	Chr1	17320801	17320900	gene	AT1G47250	17319177	17321074	+	20S proteasome alpha subunit F2	*
Chr1:1736101..1736200	Chr1	1736101	1736200	gene	AT1G05790	1732871	1737489	+	lipase class 3 family protein	*
Chr1:17373501..17373600	Chr1	17373501	17373600	gene	AT1G47380	17372537	17376075	-	Protein phosphatase 2C family protein	*
Chr1:17396501..17396600	Chr1	17396501	17396600	gene	AT1G47420	17395518	17397255	-	succinate dehydrogenase 5	*
Chr1:17416101..17416200	Chr1	17416101	17416200	QTE	QTE_CT00009618_TAG3N1	17415478	17416206	+	AT1TE57710	*
Chr1:17459101..17459200	Chr1	17459101	17459200	gene	AT1G47550	17457122	17464386	+	exocyst complex component sec3A	*
Chr1:17461001..17461100	Chr1	17461001	17461100	gene	AT1G47550	17457122	17464386	+	exocyst complex component sec3A	*
Chr1:17470201..17470300	Chr1	17470201	17470300	gene	AT1G47560	17466751	17473294	+	exocyst complex component sec3B	*
Chr1:17472501..17472600	Chr1	17472501	17472600	gene	AT1G47560	17466751	17473294	+	exocyst complex component sec3B	*
Chr1:17473101..17473200	Chr1	17473101	17473200	gene	AT1G47560	17466751	17473294	+	exocyst complex component sec3B	*
Chr1:17559501..17559600	Chr1	17559501	17559600	gene	AT1G47710	17558209	17560269	+	Serine protease inhibitor (SERPIN) family protein	*
Chr1:17592101..17592200	Chr1	17592101	17592200	NO_DATA
Chr1:17615201..17615400	Chr1	17615201	17615400	QTE	QTE_CT00010115_HELITRONY1D	17614933	17615625	-	AT1TE58460	*
Chr1:17619701..17619800	Chr1	17619701	17619800	QTE	QTE_CT00009409_ATREP3	17619879	17620625	+	AT1TE58480	79
Chr1:17619701..17619800	Chr1	17619701	17619800	QTE	QTE_CT00009430_ATREP15	17619322	17619878	+	AT1TE58475	*
Chr1:17624401..17624600	Chr1	17624401	17624600	QTE	QTE_CT00021917_ATCOPIA21	17624596	17624811	-	AT1TE58500	4
Chr1:17636401..17636500	Chr1	17636401	17636500	gene	AT1G47870	17634757	17637772	+	winged-helix DNA-binding transcription factor family protein	*
Chr1:17646101..17646200	Chr1	17646101	17646200	gene	AT1G47890	17643976	17647035	+	receptor like protein 7	*
Chr1:17646401..17646700	Chr1	17646401	17646700	gene	AT1G47890	17643976	17647035	+	receptor like protein 7	*
Chr1:17647901..17648000	Chr1	17647901	17648000	gene	AT1G47900	17647144	17651425	-	Plant protein of unknown function (DUF869)	*
Chr1:17691301..17691400	Chr1	17691301	17691400	QTE	QTE_CT00014591_ATCOPIA11	17690748	17691210	-	AT1TE58750	91
Chr1:17726001..17726100	Chr1	17726001	17726100	gene	AT1G48050	17723452	17727043	+	Ku80 family protein	*
Chr1:17742001..17742100	Chr1	17742001	17742100	gene	AT1G48090	17732010	17758444	-	calcium-dependent lipid-binding family protein	*
Chr1:17744301..17744400	Chr1	17744301	17744400	gene	AT1G48090	17732010	17758444	-	calcium-dependent lipid-binding family protein	*
Chr1:17750301..17750400	Chr1	17750301	17750400	gene	AT1G48090	17732010	17758444	-	calcium-dependent lipid-binding family protein	*
Chr1:17756301..17756400	Chr1	17756301	17756400	gene	AT1G48090	17732010	17758444	-	calcium-dependent lipid-binding family protein	*
Chr1:17757001..17757100	Chr1	17757001	17757100	gene	AT1G48090	17732010	17758444	-	calcium-dependent lipid-binding family protein	*
Chr1:17776201..17776300	Chr1	17776201	17776300	gene	AT1G48120	17773688	17779955	-	hydrolases	*
Chr1:17787201..17787300	Chr1	17787201	17787300	gene	AT1G48160	17786545	17789024	-	signal recognition particle 19 kDa protein, putative / SRP19, putative	*
Chr1:17800601..17800700	Chr1	17800601	17800700	gene	AT1G48210	17798431	17801987	+	Protein kinase superfamily protein	*
Chr1:17876101..17876200	Chr1	17876101	17876200	gene	AT1G48370	17874512	17877397	+	YELLOW STRIPE like 8	*
Chr1:17879601..17879700	Chr1	17879601	17879700	gene	AT1G48390	17879448	17880903	-	RNI-like superfamily protein	*
Chr1:17923201..17923300	Chr1	17923201	17923300	gene	AT1G48490	17921935	17928930	-	Protein kinase superfamily protein	*
Chr1:1796101..1796200	Chr1	1796101	1796200	gene	AT1G05910	1790224	1796647	+	cell division cycle protein 48-related / CDC48-related	*
Chr1:17980301..17980600	Chr1	17980301	17980600	NO_DATA
Chr1:17991001..17991100	Chr1	17991001	17991100	gene	AT1G48650	17989398	17995326	-	DEA(D/H)-box RNA helicase family protein	*
Chr1:17992801..17992900	Chr1	17992801	17992900	gene	AT1G48650	17989398	17995326	-	DEA(D/H)-box RNA helicase family protein	*
Chr1:18029201..18029300	Chr1	18029201	18029300	QTE	QTE_CT00029694_RathE1_cons	18029276	18029335	-	AT1TE59790	24
Chr1:18033901..18034000	Chr1	18033901	18034000	QTE	QTE_CT00016697_ATHATN5	18033271	18034112	+	AT1TE59800	*
Chr1:18085901..18086000	Chr1	18085901	18086000	gene	AT1G48900	18084782	18087879	-	Signal recognition particle, SRP54 subunit protein	*
Chr1:1808901..1809000	Chr1	1808901	1809000	gene	AT1G05960	1807973	1815474	-	ARM repeat superfamily protein	*
Chr1:18090501..18090700	Chr1	18090501	18090700	QTE	QTE_CT00003976_ATREP10B	18089635	18091144	+	AT1TE59980	*
Chr1:1811601..1811900	Chr1	1811601	1811900	gene	AT1G05960	1807973	1815474	-	ARM repeat superfamily protein	*
Chr1:18140601..18140700	Chr1	18140601	18140700	gene	AT1G49040	18139234	18148981	-	stomatal cytokinesis defective / SCD1 protein (SCD1)	*
Chr1:18141801..18141900	Chr1	18141801	18141900	gene	AT1G49040	18139234	18148981	-	stomatal cytokinesis defective / SCD1 protein (SCD1)	*
Chr1:18189501..18189600	Chr1	18189501	18189600	QTE	QTE_CT00008114_ATREP6	18189520	18190373	-	AT1TE60270	80
Chr1:18217001..18217100	Chr1	18217001	18217100	gene	AT1G49240	18215872	18218313	+	actin 8	*
Chr1:18266301..18266400	Chr1	18266301	18266400	gene	AT1G49350	18264971	18267270	+	pfkB-like carbohydrate kinase family protein	*
Chr1:1828701..1828800	Chr1	1828701	1828800	gene	AT1G06040	1828413	1829890	-	B-box zinc finger family protein	*
Chr1:18325501..18325600	Chr1	18325501	18325600	QTE	QTE_CT00002773_ATREP10D	18324372	18326405	+	AT1TE60740	*
Chr1:18336701..18336800	Chr1	18336701	18336800	gene	AT1G49540	18333623	18337520	-	elongator protein 2	*
Chr1:18374201..18374300	Chr1	18374201	18374300	gene	AT1G49630	18367593	18375381	-	presequence protease 2	*
Chr1:18392901..18393000	Chr1	18392901	18393000	gene	AT1G49710	18391338	18393947	-	fucosyltransferase 12	*
Chr1:18418001..18418100	Chr1	18418001	18418100	gene	AT1G49760	18416474	18420083	+	poly(A) binding protein 8	*
Chr1:18455401..18455500	Chr1	18455401	18455500	gene	AT1G49850	18455064	18456544	-	RING/U-box superfamily protein	*
Chr1:18458201..18458300	Chr1	18458201	18458300	QTE	QTE_CT00021703_RP1_AT	18457968	18458190	+	AT1TE61180	11
Chr1:18472001..18472100	Chr1	18472001	18472100	gene	AT1G49890	18470075	18473823	+	Family of unknown function (DUF566)	*
Chr1:18472801..18472900	Chr1	18472801	18472900	gene	AT1G49890	18470075	18473823	+	Family of unknown function (DUF566)	*
Chr1:18489501..18489600	Chr1	18489501	18489600	gene	AT1G49940	18488360	18491179	-	no description	*
Chr1:18532901..18533000	Chr1	18532901	18533000	gene	AT1G50030	18522441	18539995	-	target of rapamycin	*
Chr1:1853801..1853900	Chr1	1853801	1853900	gene	AT1G06110	1853077	1855031	-	SKP1/ASK-interacting protein 16	*
Chr1:18571601..18571800	Chr1	18571601	18571800	gene	AT1G50140	18569735	18578702	-	P-loop containing nucleoside triphosphate hydrolases superfamily protein	*
Chr1:18581401..18581600	Chr1	18581401	18581600	gene	AT1G50160	18581429	18581650	+	no description	171
Chr1:18603801..18603900	Chr1	18603801	18603900	gene	AT1G50220	18602958	18604575	-	no description	*
Chr1:18610301..18610400	Chr1	18610301	18610400	gene	AT1G50240	18607047	18614162	+	Protein kinase family protein with ARM repeat domain	*
Chr1:18620001..18620100	Chr1	18620001	18620100	gene	AT1G50260	18617593	18621739	-	N-terminal-transmembrane-C2 domain type 5.1	*
Chr1:18623301..18623400	Chr1	18623301	18623400	gene	AT1G50270	18622026	18624250	+	Pentatricopeptide repeat (PPR) superfamily protein	*
Chr1:18623901..18624100	Chr1	18623901	18624100	gene	AT1G50270	18622026	18624250	+	Pentatricopeptide repeat (PPR) superfamily protein	*
Chr1:18623901..18624100	Chr1	18623901	18624100	gene	AT1G50280	18623698	18626395	-	Phototropic-responsive NPH3 family protein	*
Chr1:18653801..18653900	Chr1	18653801	18653900	gene	AT1G50360	18649747	18657376	+	P-loop containing nucleoside triphosphate hydrolases superfamily protein	*
Chr1:18664401..18664500	Chr1	18664401	18664500	gene	AT1G50380	18662309	18666478	+	Prolyl oligopeptidase family protein	*
Chr1:18729201..18729300	Chr1	18729201	18729300	gene	AT1G50575	18728719	18730409	-	Putative lysine decarboxylase family protein	*
Chr1:18737901..18738000	Chr1	18737901	18738000	gene	AT1G50600	18737132	18739547	-	scarecrow-like 5	*
Chr1:18747601..18747700	Chr1	18747601	18747700	NO_DATA
Chr1:18750001..18750100	Chr1	18750001	18750100	gene	AT1G50620	18748537	18751338	+	RING/FYVE/PHD zinc finger superfamily protein	*
Chr1:18750601..18750700	Chr1	18750601	18750700	gene	AT1G50620	18748537	18751338	+	RING/FYVE/PHD zinc finger superfamily protein	*
Chr1:18774201..18774300	Chr1	18774201	18774300	gene	AT1G50660	18770937	18774686	+	no description	*
Chr1:18807401..18807500	Chr1	18807401	18807500	gene	AT1G50740	18807672	18809004	+	Transmembrane proteins 14C	172
Chr1:18807401..18807500	Chr1	18807401	18807500	QTE	QTE_._SADHU	18806508	18807394	-	AT1TE62360	7
Chr1:18816901..18817200	Chr1	18816901	18817200	QTE	QTE_CT00019030_DT1	18816505	18816805	+	AT1TE62400	96
Chr1:18816901..18817200	Chr1	18816901	18817200	QTE	QTE_CT00023784_ATREP15	18816806	18816831	+	AT1TE62405	70
Chr1:18825201..18825300	Chr1	18825201	18825300	gene	AT1G50790	18824050	18826488	-	Plant mobile domain protein family	*
Chr1:18863201..18863300	Chr1	18863201	18863300	gene	AT1G50890	18862171	18866039	-	ARM repeat superfamily protein	*
Chr1:18872301..18872400	Chr1	18872301	18872400	gene	AT1G50920	18870139	18872930	+	Nucleolar GTP-binding protein	*
Chr1:18897301..18897400	Chr1	18897301	18897400	gene	AT1G50970	18896323	18900268	+	Membrane trafficking VPS53 family protein	*
Chr1:1898301..1898400	Chr1	1898301	1898400	gene	AT1G06210	1897203	1899208	+	ENTH/VHS/GAT family protein	*
Chr1:18992601..18992700	Chr1	18992601	18992700	NO_DATA
Chr1:19034401..19034500	Chr1	19034401	19034500	gene	AT1G51340	19031997	19034979	+	MATE efflux family protein	*
Chr1:19138801..19138900	Chr1	19138801	19138900	gene	AT1G51610	19136251	19139918	+	Cation efflux family protein	*
Chr1:1914001..1914300	Chr1	1914001	1914300	gene	AT1G06250	1913256	1914895	-	alpha/beta-Hydrolases superfamily protein	*
Chr1:19169801..19169900	Chr1	19169801	19169900	gene	AT1G51690	19164063	19170449	+	protein phosphatase 2A 55 kDa regulatory subunit B alpha isoform	*
Chr1:19226601..19226700	Chr1	19226601	19226700	NO_DATA
Chr1:19354401..19354500	Chr1	19354401	19354500	QTE	QTE_CT00007859_ATREP10D	19353479	19354354	-	AT1TE64110	47
Chr1:19354801..19354900	Chr1	19354801	19354900	gene	AT1G52050	19354919	19356764	-	Mannose-binding lectin superfamily protein	19
Chr1:19361201..19361300	Chr1	19361201	19361300	NO_DATA
Chr1:19418601..19418700	Chr1	19418601	19418700	gene	AT1G52155	19417666	19419853	+	no description	*
Chr1:19481501..19481600	Chr1	19481501	19481600	gene	AT1G52315	19481188	19482674	+	Regulator of Vps4 activity in the MVB pathway protein	*
Chr1:1948501..1948600	Chr1	1948501	1948600	gene	AT1G06390	1946788	1950860	+	GSK3/SHAGGY-like protein kinase 1	*
Chr1:19502301..19502400	Chr1	19502301	19502400	gene	AT1G52360	19499162	19506170	+	Coatomer, beta' subunit	*
Chr1:19543901..19544000	Chr1	19543901	19544000	QTE	QTE_CT00028082_HELITRON5	19544014	19544099	+	AT1TE64660	14
Chr1:19543901..19544000	Chr1	19543901	19544000	gene	AT1G52450	19541684	19546266	-	Ubiquitin carboxyl-terminal hydrolase-related protein	*
Chr1:19569601..19569700	Chr1	19569601	19569700	gene	AT1G52530	19568588	19570058	+	no description	*
Chr1:19589201..19589300	Chr1	19589201	19589300	gene	AT1G52580	19587637	19589052	+	RHOMBOID-like protein 5	149
Chr1:19589201..19589300	Chr1	19589201	19589300	gene	AT1G52590	19589009	19590273	-	Putative thiol-disulphide oxidoreductase DCC	*
Chr1:19662601..19662700	Chr1	19662601	19662700	gene	AT1G52790	19662194	19663301	-	2-oxoglutarate (2OG) and Fe(II)-dependent oxygenase superfamily protein	*
Chr1:1968001..1968100	Chr1	1968001	1968100	gene	AT1G06460	1967087	1969561	-	alpha-crystallin domain 32.1	*
Chr1:19703401..19703500	Chr1	19703401	19703500	QTE	QTE_CT00005155_ATREP11	19703141	19704372	+	AT1TE65110	*
Chr1:19719801..19719900	Chr1	19719801	19719900	gene	AT1G52940	19716402	19723725	+	purple acid phosphatase 5	*
Chr1:19719801..19719900	Chr1	19719801	19719900	QTE	QTE_CT00004884_HELITRONY3	19719378	19720657	-	AT1TE65175	*
Chr1:19739701..19739800	Chr1	19739701	19739800	gene	AT1G52980	19737432	19740348	+	GTP-binding family protein	*
Chr1:19785101..19785400	Chr1	19785101	19785400	gene	AT1G53090	19783352	19786902	+	SPA1-related 4	*
Chr1:19794301..19794400	Chr1	19794301	19794400	gene	AT1G53120	19792757	19794778	+	RNA-binding S4 domain-containing protein	*
Chr1:19800901..19801000	Chr1	19800901	19801000	gene	AT1G53140	19799238	19802598	+	Dynamin related protein 5A	*
Chr1:1981001..1981100	Chr1	1981001	1981100	gene	AT1G06490	1978762	1989409	+	glucan synthase-like 7	*
Chr1:19951601..19951900	Chr1	19951601	19951900	gene	AT1G53440	19945959	19951562	+	Leucine-rich repeat transmembrane protein kinase	39
Chr1:19951601..19951900	Chr1	19951601	19951900	gene	AT1G53450	19951006	19954115	-	no description	*
Chr1:19952501..19952600	Chr1	19952501	19952600	gene	AT1G53450	19951006	19954115	-	no description	*
Chr1:19963101..19964100	Chr1	19963101	19964100	gene	AT1G53480	19963047	19964712	-	mto 1 responding down 1	*
Chr1:19963101..19964100	Chr1	19963101	19964100	gene	AT1G53490	19963267	19966952	+	RING/U-box superfamily protein	833
Chr1:19968101..19968200	Chr1	19968101	19968200	gene	AT1G53500	19966944	19969757	-	NAD-dependent epimerase/dehydratase family protein	*
Chr1:20033301..20033400	Chr1	20033301	20033400	NO_DATA
Chr1:20037301..20037400	Chr1	20037301	20037400	gene	AT1G53670	20036641	20038219	+	methionine sulfoxide reductase B 1	*
Chr1:20038401..20038500	Chr1	20038401	20038500	gene	AT1G53670	20036641	20038219	+	methionine sulfoxide reductase B 1	182
Chr1:20038401..20038500	Chr1	20038401	20038500	gene	AT1G53680	20038358	20039117	+	glutathione S-transferase TAU 28	*
Chr1:2004201..2004300	Chr1	2004201	2004300	gene	AT1G06550	2003627	2007190	-	ATP-dependent caseinolytic (Clp) protease/crotonase family protein	*
Chr1:20050501..20050600	Chr1	20050501	20050600	gene	AT1G53705	20050475	20051451	-	aminoacyl-tRNA ligases	*
Chr1:2006501..2006600	Chr1	2006501	2006600	gene	AT1G06550	2003627	2007190	-	ATP-dependent caseinolytic (Clp) protease/crotonase family protein	*
Chr1:20065101..20065200	Chr1	20065101	20065200	gene	AT1G53730	20061701	20065713	+	STRUBBELIG-receptor family 6	*
Chr1:20181801..20181900	Chr1	20181801	20181900	gene	AT1G54060	20180679	20182324	+	6B-interacting protein 1-like 1	*
Chr1:20261201..20261300	Chr1	20261201	20261300	gene	AT1G54270	20259692	20262266	+	eif4a-2	*
Chr1:20265101..20265200	Chr1	20265101	20265200	gene	AT1G54280	20262766	20267821	-	ATPase E1-E2 type family protein / haloacid dehalogenase-like hydrolase family protein	*
Chr1:2029101..2029200	Chr1	2029101	2029200	gene	AT1G06630	2027739	2031388	+	F-box/RNI-like superfamily protein	*
Chr1:20364501..20364600	Chr1	20364501	20364600	gene	AT1G54520	20363448	20366061	+	no description	*
Chr1:20364901..20365000	Chr1	20364901	20365000	gene	AT1G54520	20363448	20366061	+	no description	*
Chr1:20406601..20406700	Chr1	20406601	20406700	gene	AT1G54650	20405598	20407753	-	Methyltransferase family protein	*
Chr1:2041401..2041500	Chr1	2041401	2041500	gene	AT1G06670	2040433	2047612	+	nuclear DEIH-boxhelicase	*
Chr1:20455701..20455800	Chr1	20455701	20455800	gene	AT1G54850	20454389	20456220	+	HSP20-like chaperones superfamily protein	*
Chr1:20470001..20470100	Chr1	20470001	20470100	QTE	QTE_CT00003634_ATREP5	20468319	20469929	-	AT1TE67620	72
Chr1:20470001..20470100	Chr1	20470001	20470100	QTE	QTE_CT00021867_ATCOPIA21	20470029	20470247	+	AT1TE67625	71
Chr1:20525401..20525500	Chr1	20525401	20525500	NO_DATA
Chr1:2057201..2057300	Chr1	2057201	2057300	gene	AT1G06710	2056575	2060242	-	Tetratricopeptide repeat (TPR)-like superfamily protein	*
Chr1:20575701..20575800	Chr1	20575701	20575800	gene	AT1G55150	20574480	20577320	+	DEA(D/H)-box RNA helicase family protein	*
Chr1:20591301..20591400	Chr1	20591301	20591400	gene	AT1G55200	20589129	20592063	-	Protein kinase protein with adenine nucleotide alpha hydrolases-like domain	*
Chr1:20628301..20628400	Chr1	20628301	20628400	gene	AT1G55300	20628023	20629692	-	TBP-associated factor 7	*
Chr1:20632501..20632600	Chr1	20632501	20632600	gene	AT1G55310	20630065	20632973	+	SC35-like splicing factor 33	*
Chr1:20636001..20636100	Chr1	20636001	20636100	gene	AT1G55320	20633360	20636892	+	acyl-activating enzyme 18	*
Chr1:2066701..2066800	Chr1	2066701	2066800	gene	AT1G06720	2060444	2067323	-	P-loop containing nucleoside triphosphate hydrolases superfamily protein	*
Chr1:20681901..20682000	Chr1	20681901	20682000	gene	AT1G55390	20680876	20683043	-	Cysteine/Histidine-rich C1 domain family protein	*
Chr1:20716501..20716600	Chr1	20716501	20716600	gene	AT1G55490	20715563	20719196	-	chaperonin 60 beta	*
Chr1:20734801..20734900	Chr1	20734801	20734900	gene	AT1G55540	20734608	20743174	-	Nuclear pore complex protein	*
Chr1:20741001..20741100	Chr1	20741001	20741100	gene	AT1G55540	20734608	20743174	-	Nuclear pore complex protein	*
Chr1:2074801..2074900	Chr1	2074801	2074900	gene	AT1G06750	2072979	2076505	+	P-loop containing nucleoside triphosphate hydrolases superfamily protein	*
Chr1:20799501..20799600	Chr1	20799501	20799600	NO_DATA
Chr1:20804901..20805000	Chr1	20804901	20805000	gene	AT1G55680	20804592	20807940	-	Transducin/WD40 repeat-like superfamily protein	*
Chr1:20842701..20842800	Chr1	20842701	20842800	gene	AT1G55750	20840195	20845182	-	BSD domain (BTF2-like transcription factors, Synapse-associated proteins and DOS2-like proteins)	*
Chr1:2085001..2085100	Chr1	2085001	2085100	gene	AT1G06780	2083311	2087131	+	galacturonosyltransferase 6	*
Chr1:20866701..20866800	Chr1	20866701	20866800	gene	AT1G55820	20864339	20867611	+	Kinase-related protein of unknown function (DUF1296)	*
Chr1:20904901..20905000	Chr1	20904901	20905000	gene	AT1G55900	20903053	20905728	+	Haloacid dehalogenase-like hydrolase (HAD) superfamily protein	*
Chr1:20909701..20909800	Chr1	20909701	20909800	gene	AT1G55915	20907547	20909638	+	zinc ion binding	63
Chr1:21006001..21006100	Chr1	21006001	21006100	gene	AT1G56140	21001574	21007809	-	Leucine-rich repeat transmembrane protein kinase	*
Chr1:21009001..21009100	Chr1	21009001	21009100	gene	AT1G56145	21008093	21014018	-	Leucine-rich repeat transmembrane protein kinase	*
Chr1:21046701..21046900	Chr1	21046701	21046900	gene	AT1G56230	21046009	21049194	-	Protein of unknown function (DUF1399)	*
Chr1:21055201..21055300	Chr1	21055201	21055300	NO_DATA
Chr1:21064901..21065000	Chr1	21064901	21065000	gene	AT1G56260	21064279	21065853	-	no description	*
Chr1:21067601..21067700	Chr1	21067601	21067700	QTE	QTE_CT00010336_HELITRONY3	21066910	21067588	+	AT1TE69565	13
Chr1:21067601..21067700	Chr1	21067601	21067700	QTE	QTE_CT00018530_ATREP11	21067589	21067896	-	AT1TE69570	*
Chr1:21087301..21087400	Chr1	21087301	21087400	gene	AT1G56330	21086555	21088549	-	secretion-associated RAS 1B	*
Chr1:21095901..21096000	Chr1	21095901	21096000	gene	AT1G56350	21094778	21097988	+	Peptide chain release factor 2	*
Chr1:21096501..21096600	Chr1	21096501	21096600	gene	AT1G56350	21094778	21097988	+	Peptide chain release factor 2	*
Chr1:21152701..21153000	Chr1	21152701	21153000	QTE	QTE_CT00022646_ATREP15	21152797	21152995	+	AT1TE69925	*
Chr1:21152701..21153000	Chr1	21152701	21153000	QTE	QTE_CT00010994_ATREP4	21152996	21153637	+	AT1TE69930	4
Chr1:21188901..21189000	Chr1	21188901	21189000	NO_DATA
Chr1:21230301..21230400	Chr1	21230301	21230400	NO_DATA
Chr1:21243101..21243200	Chr1	21243101	21243200	gene	AT1G56670	21241673	21244047	+	GDSL-like Lipase/Acylhydrolase superfamily protein	*
Chr1:21263701..21263800	Chr1	21263701	21263800	gene	AT1G56720	21263420	21266368	-	Protein kinase superfamily protein	*
Chr1:2132101..2132200	Chr1	2132101	2132200	gene	AT1G06950	2130142	2135665	-	translocon at the inner envelope membrane of chloroplasts 110	*
Chr1:21341701..21342400	Chr1	21341701	21342400	QTE	QTE_CT00006500_ATMUN2	21341500	21342530	-	AT1TE70480	*
Chr1:21353501..21353600	Chr1	21353501	21353600	gene	AT1G57650	21351291	21354311	+	ATP binding	*
Chr1:21360301..21360400	Chr1	21360301	21360400	QTE	QTE_CT00012830_HELITRONY1D	21359987	21360536	+	AT1TE70520	*
Chr1:2136401..2136500	Chr1	2136401	2136500	gene	AT1G06960	2135851	2137732	+	RNA-binding (RRM/RBD/RNP motifs) family protein	*
Chr1:2136801..2137100	Chr1	2136801	2137100	gene	AT1G06960	2135851	2137732	+	RNA-binding (RRM/RBD/RNP motifs) family protein	*
Chr1:21372301..21372400	Chr1	21372301	21372400	QTE	QTE_CT00014637_ATMU6N1	21371690	21372150	-	AT1TE70550	151
Chr1:21372301..21372400	Chr1	21372301	21372400	gene	AT1G57700	21370683	21374080	+	Protein kinase superfamily protein	*
Chr1:21409701..21409800	Chr1	21409701	21409800	gene	AT1G57800	21408623	21412283	-	zinc finger (C3HC4-type RING finger) family protein	*
Chr1:21438101..21438200	Chr1	21438101	21438200	gene	AT1G57943	21437602	21438889	-	purine permease 17	*
Chr1:21464501..21464600	Chr1	21464501	21464600	gene	AT1G58030	21464001	21468420	-	cationic amino acid transporter 2	*
Chr1:21476001..21476100	Chr1	21476001	21476100	QTE	QTE_CT00007017_ATCOPIA39	21476036	21477001	+	AT1TE70875	64
Chr1:2153501..2153600	Chr1	2153501	2153600	gene	AT1G07010	2152852	2155269	+	Calcineurin-like metallo-phosphoesterase superfamily protein	*
Chr1:21556801..21556900	Chr1	21556801	21556900	gene	AT1G58210	21553621	21558056	+	kinase interacting family protein	*
Chr1:21558901..21559000	Chr1	21558901	21559000	gene	AT1G58220	21558243	21562965	-	Homeodomain-like superfamily protein	*
Chr1:21592801..21592900	Chr1	21592801	21592900	gene	AT1G58250	21587142	21601621	-	Golgi-body localisation protein domain	*
Chr1:21594801..21594900	Chr1	21594801	21594900	gene	AT1G58250	21587142	21601621	-	Golgi-body localisation protein domain	*
Chr1:21598401..21598500	Chr1	21598401	21598500	gene	AT1G58250	21587142	21601621	-	Golgi-body localisation protein domain	*
Chr1:21599601..21599700	Chr1	21599601	21599700	gene	AT1G58250	21587142	21601621	-	Golgi-body localisation protein domain	*
Chr1:21617401..21617600	Chr1	21617401	21617600	NO_DATA
Chr1:21666001..21666100	Chr1	21666001	21666100	gene	AT1G58350	21662916	21667445	-	Putative serine esterase family protein	*
Chr1:21710301..21710600	Chr1	21710301	21710600	QTE	QTE_CT00016724_ATDNA12T3_2	21710249	21710625	-	AT1TE71640	*
Chr1:21742101..21742200	Chr1	21742101	21742200	QTE	QTE_CT00020782_ATDNAI27T9B	21741797	21742041	-	AT1TE71745	60
Chr1:2186401..2186500	Chr1	2186401	2186500	gene	AT1G07119	2184347	2186539	+	no description	*
Chr1:2186401..2186500	Chr1	2186401	2186500	gene	AT1G07120	2184759	2186580	-	no description	*
Chr1:21879001..21879100	Chr1	21879001	21879100	gene	AT1G59540	21874012	21879539	+	P-loop containing nucleoside triphosphate hydrolases superfamily protein	*
Chr1:21890201..21890300	Chr1	21890201	21890300	gene	AT1G59600	21889695	21891962	-	ZCW7	*
Chr1:21921701..21921800	Chr1	21921701	21921800	gene	AT1G59650	21919745	21922923	+	Protein of unknown function (DUF1336)	*
Chr1:21981801..21982100	Chr1	21981801	21982100	gene	AT1G59750	21979289	21984433	+	auxin response factor 1	*
Chr1:21990401..21990500	Chr1	21990401	21990500	QTE	QTE_CT00016964_ATMUNX1	21990498	21990869	+	AT1TE72600	2
Chr1:22037101..22037200	Chr1	22037101	22037200	gene	AT1G59870	22034506	22040038	+	ABC-2 and Plant PDR ABC-type transporter family protein	*
Chr1:22037801..22037900	Chr1	22037801	22037900	gene	AT1G59870	22034506	22040038	+	ABC-2 and Plant PDR ABC-type transporter family protein	*
Chr1:22063501..22063700	Chr1	22063501	22063700	QTE	QTE_CT00024310_ARNOLD1	22063743	22063902	+	AT1TE72860	43
Chr1:22063501..22063700	Chr1	22063501	22063700	QTE	QTE_CT00016444_ATREP5	22063190	22063577	-	AT1TE72855	76
Chr1:22081901..22082000	Chr1	22081901	22082000	gene	AT1G59980	22080789	22083651	+	ARG1-like 2	*
Chr1:22126101..22126300	Chr1	22126101	22126300	QTE	QTE_CT00019625_ATHAT3	22125848	22126128	+	AT1TE73065	27
Chr1:22152901..22153000	Chr1	22152901	22153000	gene	AT1G60080	22152230	22154589	-	3'-5'-exoribonuclease family protein	*
Chr1:22177201..22177300	Chr1	22177201	22177300	gene	AT1G60140	22176934	22180875	-	trehalose phosphate synthase	*
Chr1:22179001..22179100	Chr1	22179001	22179100	gene	AT1G60140	22176934	22180875	-	trehalose phosphate synthase	*
Chr1:22226501..22226600	Chr1	22226501	22226600	QTE	QTE_CT00028093_RathE2_cons	22226783	22226866	-	AT1TE73405	183
Chr1:22286601..22286700	Chr1	22286601	22286700	gene	AT1G60490	22285572	22290315	-	vacuolar protein sorting 34	*
Chr1:22303201..22303300	Chr1	22303201	22303300	gene	AT1G60545	22302492	22305156	+	no description	*
Chr1:22322901..22323000	Chr1	22322901	22323000	NO_DATA
Chr1:22330701..22330900	Chr1	22330701	22330900	NO_DATA
Chr1:22405901..22406000	Chr1	22405901	22406000	gene	AT1G60860	22400927	22407777	-	ARF-GAP domain 2	*
Chr1:22440601..22440700	Chr1	22440601	22440700	gene	AT1G60940	22439123	22442217	-	SNF1-related protein kinase 2.10	*
Chr1:22448401..22448500	Chr1	22448401	22448500	gene	AT1G60970	22447848	22449526	-	SNARE-like superfamily protein	*
Chr1:22479101..22479200	Chr1	22479101	22479200	gene	AT1G61030	22477896	22482380	+	WAPL (Wings apart-like protein regulation of heterochromatin) protein	*
Chr1:22509001..22509100	Chr1	22509001	22509100	gene	AT1G61100	22508538	22512333	-	disease resistance protein (TIR class), putative	*
Chr1:22513001..22513100	Chr1	22513001	22513100	QTE	QTE_CT00008703_HELITRONY1B	22512715	22513516	+	AT1TE74260	*
Chr1:22567301..22567400	Chr1	22567301	22567400	gene	AT1G61210	22564495	22571907	+	Transducin/WD40 repeat-like superfamily protein	*
Chr1:22579301..22579400	Chr1	22579301	22579400	gene	AT1G61230	22578951	22580781	+	Mannose-binding lectin superfamily protein	*
Chr1:22643101..22643200	Chr1	22643101	22643200	gene	AT1G61370	22642096	22645147	-	S-locus lectin protein kinase family protein	*
Chr1:2266001..2266100	Chr1	2266001	2266100	gene	AT1G07380	2264829	2268306	-	Neutral/alkaline non-lysosomal ceramidase	*
Chr1:2271101..2271200	Chr1	2271101	2271200	gene	AT1G07390	2269893	2274820	+	receptor like protein 1	*
Chr1:22782201..22782300	Chr1	22782201	22782300	QTE	QTE_CT00022850_ATREP3	22782327	22782417	+	AT1TE75115	27
Chr1:22782201..22782300	Chr1	22782201	22782300	QTE	QTE_CT00007225_ATREP15	22781384	22782326	-	AT1TE75110	*
Chr1:22815501..22815600	Chr1	22815501	22815600	gene	AT1G61790	22814390	22815430	+	Oligosaccharyltransferase complex/magnesium transporter family protein	71
Chr1:22841001..22841100	Chr1	22841001	22841100	NO_DATA
Chr1:22855501..22855600	Chr1	22855501	22855600	QTE	QTE_CT00016224_ATLINE2	22855428	22855824	-	AT1TE75350	*
Chr1:22859701..22859800	Chr1	22859701	22859800	gene	AT1G61850	22856188	22862359	+	phospholipases	*
Chr1:22898601..22898700	Chr1	22898601	22898700	gene	AT1G61940	22897399	22898575	-	tubby like protein 4	26
Chr1:22905501..22905600	Chr1	22905501	22905600	gene	AT1G61970	22904486	22907630	+	Mitochondrial transcription termination factor family protein	*
Chr1:22929901..22930000	Chr1	22929901	22930000	gene	AT1G62035	22930089	22930204	-	no description	89
Chr1:22953201..22953300	Chr1	22953201	22953300	NO_DATA
Chr1:22964801..22964900	Chr1	22964801	22964900	gene	AT1G62130	22962340	22968920	-	AAA-type ATPase family protein	*
Chr1:22996001..22996100	Chr1	22996001	22996100	gene	AT1G62250	22995437	22997613	-	no description	*
Chr1:23048601..23048700	Chr1	23048601	23048700	gene	AT1G62330	23046893	23050193	+	O-fucosyltransferase family protein	*
Chr1:2307401..2307500	Chr1	2307401	2307500	gene	AT1G07510	2305378	2309544	+	FTSH protease 10	*
Chr1:23091001..23091100	Chr1	23091001	23091100	gene	AT1G62400	23090243	23091589	+	Protein kinase superfamily protein	*
Chr1:23094501..23094600	Chr1	23094501	23094600	QTE	QTE_CT00018277_HELITRONY2	23094708	23095031	-	AT1TE76115	108
Chr1:23232201..23232300	Chr1	23232201	23232300	gene	AT1G62740	23230956	23233543	+	stress-inducible protein, putative	*
Chr1:23237901..23238000	Chr1	23237901	23238000	QTE	QTE_CT00016177_ATMU8	23238085	23238484	+	AT1TE76610	85
Chr1:23237901..23238000	Chr1	23237901	23238000	gene	AT1G62760	23237574	23238512	-	Plant invertase/pectin methylesterase inhibitor superfamily protein	*
Chr1:23273301..23273400	Chr1	23273301	23273400	gene	AT1G62850	23271703	23274302	-	Class I peptide chain release factor	*
Chr1:23305001..23305100	Chr1	23305001	23305100	gene	AT1G62920	23304313	23306374	+	no description	*
Chr1:23308401..23308500	Chr1	23308401	23308500	gene	AT1G62930	23306534	23308683	+	Tetratricopeptide repeat (TPR)-like superfamily protein	*
Chr1:23318801..23318900	Chr1	23318801	23318900	gene	AT1G62960	23318187	23320316	-	ACC synthase 10	*
Chr1:23319201..23319300	Chr1	23319201	23319300	gene	AT1G62960	23318187	23320316	-	ACC synthase 10	*
Chr1:23325301..23325400	Chr1	23325301	23325400	gene	AT1G62970	23323317	23326053	+	Chaperone DnaJ-domain superfamily protein	*
Chr1:23385801..23385900	Chr1	23385801	23385900	gene	AT1G63070	23385324	23387167	-	pentatricopeptide (PPR) repeat-containing protein	*
Chr1:23436101..23436200	Chr1	23436101	23436200	NO_DATA
Chr1:23462601..23462700	Chr1	23462601	23462700	NO_DATA
Chr1:234801..234900	Chr1	234801	234900	gene	AT1G01650	232841	237817	-	SIGNAL PEPTIDE PEPTIDASE-LIKE 4	*
Chr1:23492001..23492100	Chr1	23492001	23492100	gene	AT1G63340	23491882	23494019	-	Flavin-containing monooxygenase family protein	*
Chr1:23509101..23509200	Chr1	23509101	23509200	gene	AT1G63400	23507320	23509053	+	Pentatricopeptide repeat (PPR) superfamily protein	48
Chr1:23524201..23524300	Chr1	23524201	23524300	gene	AT1G63430	23522497	23526832	+	Leucine-rich repeat protein kinase family protein	*
Chr1:23545101..23545200	Chr1	23545101	23545200	gene	AT1G63490	23544656	23552030	-	transcription factor jumonji (jmjC) domain-containing protein	*
Chr1:23552101..23552200	Chr1	23552101	23552200	gene	AT1G63490	23544656	23552030	-	transcription factor jumonji (jmjC) domain-containing protein	71
Chr1:23583601..23583700	Chr1	23583601	23583700	gene	AT1G63610	23583521	23585727	-	no description	*
Chr1:23586501..23586600	Chr1	23586501	23586600	QTE	QTE_CT00030060_VANDALNX2	23586309	23586363	+	AT1TE77670	138
Chr1:23593701..23593800	Chr1	23593701	23593800	gene	AT1G63640	23589043	23595821	-	P-loop nucleoside triphosphate hydrolases superfamily protein with CH (Calponin Homology) domain	*
Chr1:23604401..23604500	Chr1	23604401	23604500	gene	AT1G63660	23603935	23607275	-	GMP synthase (glutamine-hydrolyzing), putative / glutamine amidotransferase, putative	*
Chr1:23616001..23616100	Chr1	23616001	23616100	gene	AT1G63680	23614437	23617767	+	acid-amino acid ligases	*
Chr1:23672401..23672500	Chr1	23672401	23672500	gene	AT1G63810	23669532	23675898	-	no description	*
Chr1:23698801..23698900	Chr1	23698801	23698900	gene	AT1G63850	23696962	23698708	+	BTB/POZ domain-containing protein	93
Chr1:2370501..2370600	Chr1	2370501	2370600	gene	AT1G07670	2370052	2374545	-	endomembrane-type CA-ATPase 4	*
Chr1:23711501..23711600	Chr1	23711501	23711600	QTE	QTE_CT00024788_VANDAL22	23711253	23711402	+	AT1TE78075	99
Chr1:23711501..23711600	Chr1	23711501	23711600	gene	AT1G63870	23707131	23711901	-	Disease resistance protein (TIR-NBS-LRR class) family	*
Chr1:23732501..23732600	Chr1	23732501	23732600	gene	AT1G63940	23729979	23733892	+	monodehydroascorbate reductase 6	*
Chr1:23742801..23742900	Chr1	23742801	23742900	gene	AT1G63980	23740516	23743302	+	D111/G-patch domain-containing protein	*
Chr1:23742801..23742900	Chr1	23742801	23742900	gene	AT1G63990	23742842	23745374	-	sporulation 11-2	58
Chr1:23800101..23800200	Chr1	23800101	23800200	gene	AT1G64110	23796719	23801725	-	P-loop containing nucleoside triphosphate hydrolases superfamily protein	*
Chr1:23831401..23831500	Chr1	23831401	23831500	gene	AT1G64210	23831033	23832863	+	Leucine-rich repeat protein kinase family protein	*
Chr1:23837901..23838000	Chr1	23837901	23838000	NO_DATA
Chr1:23866801..23866900	Chr1	23866801	23866900	gene	AT1G64310	23866053	23867711	+	Tetratricopeptide repeat (TPR)-like superfamily protein	*
Chr1:23872901..23873000	Chr1	23872901	23873000	gene	AT1G64330	23870905	23874198	+	myosin heavy chain-related	*
Chr1:23966301..23966400	Chr1	23966301	23966400	NO_DATA
Chr1:23970801..23970900	Chr1	23970801	23970900	gene	AT1G64550	23968779	23973614	+	general control non-repressible 3	*
Chr1:23971701..23971800	Chr1	23971701	23971800	gene	AT1G64550	23968779	23973614	+	general control non-repressible 3	*
Chr1:24001..24200	Chr1	24001	24200	gene	AT1G01040	23146	31227	+	dicer-like 1	*
Chr1:24089801..24089900	Chr1	24089801	24089900	gene	AT1G64820	24088605	24090558	+	MATE efflux family protein	*
Chr1:24104901..24105000	Chr1	24104901	24105000	NO_DATA
Chr1:24132801..24132900	Chr1	24132801	24132900	gene	AT1G64960	24129918	24134204	+	ARM repeat superfamily protein	*
Chr1:24134901..24135000	Chr1	24134901	24135000	gene	AT1G64970	24134085	24136109	-	gamma-tocopherol methyltransferase	*
Chr1:24142301..24142400	Chr1	24142301	24142400	gene	AT1G64990	24139907	24146189	-	GPCR-type G protein 1	*
Chr1:24151401..24151500	Chr1	24151401	24151500	gene	AT1G65010	24149543	24154274	+	Plant protein of unknown function (DUF827)	*
Chr1:24158101..24158200	Chr1	24158101	24158200	gene	AT1G65030	24156770	24158675	+	Transducin/WD40 repeat-like superfamily protein	*
Chr1:24182401..24182500	Chr1	24182401	24182500	gene	AT1G65090	24180830	24183300	-	no description	*
Chr1:24231201..24231300	Chr1	24231201	24231300	gene	AT1G65240	24230867	24233349	-	Eukaryotic aspartyl protease family protein	*
Chr1:24243101..24243200	Chr1	24243101	24243200	gene	AT1G65270	24241723	24244991	+	no description	*
Chr1:2425001..2425100	Chr1	2425001	2425100	gene	AT1G07840	2424054	2426676	+	Sas10/Utp3/C1D family	*
Chr1:24409501..24409700	Chr1	24409501	24409700	QTE	QTE_CT00029761_RathE3_cons	24409761	24409819	-	AT1TE80190	61
Chr1:24445601..24445700	Chr1	24445601	24445700	gene	AT1G65730	24442504	24446291	+	YELLOW STRIPE like 7	*
Chr1:24453801..24453900	Chr1	24453801	24453900	QTE	QTE_CT00021084_DT1	24454063	24454301	+	AT1TE80315	163
Chr1:24454701..24454900	Chr1	24454701	24454900	QTE	QTE_CT00013200_ATLINE1_1	24454752	24455281	+	AT1TE80320	148
Chr1:24455201..24455400	Chr1	24455201	24455400	QTE	QTE_CT00031464_ATLINE1_2	24455282	24455310	+	AT1TE80325	*
Chr1:24455201..24455400	Chr1	24455201	24455400	QTE	QTE_CT00013200_ATLINE1_1	24454752	24455281	+	AT1TE80320	80
Chr1:24475101..24475200	Chr1	24475101	24475200	gene	AT1G65800	24473121	24476715	+	receptor kinase 2	*
Chr1:24475501..24475600	Chr1	24475501	24475600	gene	AT1G65800	24473121	24476715	+	receptor kinase 2	*
Chr1:24477201..24477300	Chr1	24477201	24477300	gene	AT1G65810	24477043	24480728	-	P-loop containing nucleoside triphosphate hydrolases superfamily protein	*
Chr1:24482201..24482300	Chr1	24482201	24482300	NO_DATA
Chr1:24492401..24492500	Chr1	24492401	24492500	gene	AT1G65840	24489780	24493024	+	polyamine oxidase 4	*
Chr1:24527201..24527300	Chr1	24527201	24527300	gene	AT1G65920	24525102	24529294	-	Regulator of chromosome condensation (RCC1) family with FYVE zinc finger domain	*
Chr1:2454201..2454300	Chr1	2454201	2454300	gene	AT1G07910	2445470	2454645	+	RNAligase	*
Chr1:24575801..24576100	Chr1	24575801	24576100	QTE	QTE_CT00026667_ATLINE1_3A	24575647	24575756	-	AT1TE80715	45
Chr1:24575801..24576100	Chr1	24575801	24576100	QTE	QTE_CT00013349_ATREP15	24576063	24576584	+	AT1TE80720	37
Chr1:24592501..24592600	Chr1	24592501	24592600	gene	AT1G66050	24589487	24592747	+	Zinc finger (C3HC4-type RING finger) family protein	*
Chr1:24739001..24739100	Chr1	24739001	24739100	gene	AT1G66345	24737719	24739353	+	Pentatricopeptide repeat (PPR) superfamily protein	*
Chr1:24763201..24763300	Chr1	24763201	24763300	NO_DATA
Chr1:24779401..24779500	Chr1	24779401	24779500	gene	AT1G66430	24778271	24780629	+	pfkB-like carbohydrate kinase family protein	*
Chr1:24894001..24894100	Chr1	24894001	24894100	QTE	QTE_CT00026671_SIMPLEHAT2	24893922	24893994	+	AT1TE81780	7
Chr1:24894001..24894100	Chr1	24894001	24894100	QTE	QTE_CT00013272_BRODYAGA1A	24893995	24894518	-	AT1TE81785	*
Chr1:24901401..24901500	Chr1	24901401	24901500	QTE	QTE_CT00003611_ATREP15	24899713	24901331	-	AT1TE81810	70
Chr1:24901401..24901500	Chr1	24901401	24901500	QTE	QTE_CT00026958_TSCL	24901332	24901435	-	AT1TE81815	34
Chr1:24934801..24934900	Chr1	24934801	24934900	gene	AT1G66840	24933856	24936322	-	Plant protein of unknown function (DUF827)	*
Chr1:24966301..24966400	Chr1	24966301	24966400	gene	AT1G66920	24965304	24967522	-	Protein kinase superfamily protein	*
Chr1:24985701..24986000	Chr1	24985701	24986000	gene	AT1G66960	24984941	24989797	-	Terpenoid cyclases family protein	*
Chr1:25038001..25038100	Chr1	25038001	25038100	gene	AT1G67060	25036616	25039389	+	no description	*
Chr1:25045401..25045500	Chr1	25045401	25045500	gene	AT1G67080	25045225	25046860	-	abscisic acid (aba)-deficient 4	*
Chr1:25102201..25102300	Chr1	25102201	25102300	gene	AT1G67140	25100862	25117423	-	HEAT repeat-containing protein	*
Chr1:25106501..25106600	Chr1	25106501	25106600	gene	AT1G67140	25100862	25117423	-	HEAT repeat-containing protein	*
Chr1:25133901..25134000	Chr1	25133901	25134000	gene	AT1G67190	25132498	25134431	+	F-box/RNI-like superfamily protein	*
Chr1:25150901..25151000	Chr1	25150901	25151000	NO_DATA
Chr1:25151601..25151700	Chr1	25151601	25151700	gene	AT1G67230	25151270	25156323	-	little nuclei1	*
Chr1:25189601..25189700	Chr1	25189601	25189700	gene	AT1G67280	25188274	25190694	-	Glyoxalase/Bleomycin resistance protein/Dioxygenase superfamily protein	*
Chr1:25200901..25201000	Chr1	25200901	25201000	gene	AT1G67310	25198182	25203126	-	Calmodulin-binding transcription activator protein with CG-1 and Ankyrin domains	*
Chr1:25210701..25210800	Chr1	25210701	25210800	gene	AT1G67325	25209394	25213253	-	Ran BP2/NZF zinc finger-like superfamily protein	*
Chr1:25215901..25216000	Chr1	25215901	25216000	NO_DATA
Chr1:25245801..25245900	Chr1	25245801	25245900	QTE	QTE_CT00015086_HELITRONY1D	25245301	25245742	-	AT1TE82840	59
Chr1:25245801..25245900	Chr1	25245801	25245900	gene	AT1G67390	25244690	25247139	+	F-box family protein	*
Chr1:25258001..25258100	Chr1	25258001	25258100	gene	AT1G67420	25255232	25260430	+	Zn-dependent exopeptidases superfamily protein	*
Chr1:25277601..25277700	Chr1	25277601	25277700	gene	AT1G67480	25276294	25278718	+	Galactose oxidase/kelch repeat superfamily protein	*
Chr1:25279101..25279200	Chr1	25279101	25279200	gene	AT1G67481	25278944	25279207	-	no description	*
Chr1:25295401..25295500	Chr1	25295401	25295500	gene	AT1G67500	25287707	25296937	-	recovery protein 3	*
Chr1:25309001..25309100	Chr1	25309001	25309100	gene	AT1G67530	25307658	25311308	+	ARM repeat superfamily protein	*
Chr1:25322301..25322400	Chr1	25322301	25322400	gene	AT1G67560	25319899	25324264	+	PLAT/LH2 domain-containing lipoxygenase family protein	*
Chr1:25330501..25330600	Chr1	25330501	25330600	gene	AT1G67580	25327284	25331379	-	Protein kinase superfamily protein	*
Chr1:25344301..25344400	Chr1	25344301	25344400	gene	AT1G67630	25344440	25348406	-	DNA polymerase alpha 2	40
Chr1:25344301..25344400	Chr1	25344301	25344400	QTE	QTE_CT00022813_ATENSPM6	25343970	25344163	+	AT1TE83180	138
Chr1:25344301..25344400	Chr1	25344301	25344400	QTE	QTE_CT00025152_ATHATN2	25344309	25344450	+	AT1TE83185	91
Chr1:25347501..25347600	Chr1	25347501	25347600	gene	AT1G67630	25344440	25348406	-	DNA polymerase alpha 2	*
Chr1:25350001..25350100	Chr1	25350001	25350100	gene	AT1G67635	25349342	25350384	+	no description	*
Chr1:25353501..25353600	Chr1	25353501	25353600	gene	AT1G67640	25352128	25353908	-	Transmembrane amino acid transporter family protein	*
Chr1:25435901..25436000	Chr1	25435901	25436000	gene	AT1G67840	25434102	25437075	+	chloroplast sensor kinase	*
Chr1:25469001..25469100	Chr1	25469001	25469100	gene	AT1G67900	25464726	25470017	+	Phototropic-responsive NPH3 family protein	*
Chr1:25475501..25475600	Chr1	25475501	25475600	gene	AT1G67930	25474140	25477423	-	Golgi transport complex protein-related	*
Chr1:25496001..25496100	Chr1	25496001	25496100	gene	AT1G68010	25493196	25495988	+	hydroxypyruvate reductase	13
Chr1:25496001..25496100	Chr1	25496001	25496100	QTE	QTE_CT00007865_ATREP10A	25495788	25496662	-	AT1TE83640	*
Chr1:2549601..2549700	Chr1	2549601	2549700	gene	AT1G08135	2548819	2551473	-	cation/H+ exchanger 6B	*
Chr1:25505101..25505200	Chr1	25505101	25505200	gene	AT1G68040	25502876	25505232	+	S-adenosyl-L-methionine-dependent methyltransferases superfamily protein	*
Chr1:25509901..25510000	Chr1	25509901	25510000	gene	AT1G68050	25508676	25510889	+	flavin-binding, kelch repeat, f box 1	*
Chr1:25511801..25511900	Chr1	25511801	25511900	gene	AT1G68060	25510941	25514500	-	microtubule-associated proteins 70-1	*
Chr1:25526401..25526500	Chr1	25526401	25526500	gene	AT1G68120	25526215	25527534	-	basic pentacysteine 3	*
Chr1:25557301..25557600	Chr1	25557301	25557600	gene	AT1G68185	25556426	25558522	+	Ubiquitin-like superfamily protein	*
Chr1:25566001..25566100	Chr1	25566001	25566100	QTE	QTE_CT00011487_AT9TSD1	25565251	25565864	-	AT1TE83870	137
Chr1:25566001..25566100	Chr1	25566001	25566100	gene	AT1G68210	25565983	25569302	+	pseudo-response regulator 6	*
Chr1:25566001..25566100	Chr1	25566001	25566100	QTE	QTE_CT00007237_ATREP3	25565865	25566805	-	AT1TE83875	*
Chr1:25572201..25572300	Chr1	25572201	25572300	gene	AT1G68230	25572185	25572921	+	Reticulon family protein	*
Chr1:25595301..25595700	Chr1	25595301	25595700	QTE	QTE_CT00016616_ATGP3	25594967	25595349	+	AT1TE83950	48
Chr1:25600501..25600600	Chr1	25600501	25600600	gene	AT1G68310	25599491	25601463	+	Protein of unknown function (DUF59)	*
Chr1:25705101..25705200	Chr1	25705101	25705200	QTE	QTE_CT00012374_HELITRONY3	25704512	25705081	+	AT1TE84265	20
Chr1:25705101..25705200	Chr1	25705101	25705200	QTE	QTE_CT00023464_RathE2_cons	25705082	25705258	+	AT1TE84270	*
Chr1:25770601..25770700	Chr1	25770601	25770700	gene	AT1G68640	25769576	25772543	-	bZIP transcription factor family protein	*
Chr1:25790701..25790800	Chr1	25790701	25790800	gene	AT1G68690	25788608	25792324	+	Protein kinase superfamily protein	*
Chr1:25806101..25806200	Chr1	25806101	25806200	gene	AT1G68720	25804418	25808982	+	tRNA arginine adenosine deaminase	*
Chr1:25835201..25835300	Chr1	25835201	25835300	gene	AT1G68790	25834709	25839319	-	little nuclei3	*
Chr1:25901601..25901700	Chr1	25901601	25901700	gene	AT1G68890	25896945	25906714	+	magnesium ion binding	*
Chr1:25910501..25910600	Chr1	25910501	25910600	gene	AT1G68910	25908131	25911108	-	WPP domain-interacting protein 2	*
Chr1:25920801..25920900	Chr1	25920801	25920900	NO_DATA
Chr1:25946001..25946100	Chr1	25946001	25946100	gene	AT1G69020	25943886	25947197	-	Prolyl oligopeptidase family protein	*
Chr1:25973701..25973800	Chr1	25973701	25973800	NO_DATA
Chr1:26022701..26022800	Chr1	26022701	26022800	gene	AT1G69220	26020089	26026171	-	Protein kinase superfamily protein	*
Chr1:260301..260400	Chr1	260301	260400	gene	AT1G01700	259495	261474	-	RHO guanyl-nucleotide exchange factor 2	*
Chr1:26045801..26045900	Chr1	26045801	26045900	gene	AT1G69280	26045160	26048190	-	no description	*
Chr1:26068601..26068700	Chr1	26068601	26068700	gene	AT1G69340	26065724	26069821	+	appr-1-p processing enzyme family protein	*
Chr1:26111301..26111400	Chr1	26111301	26111400	NO_DATA
Chr1:26125201..26125300	Chr1	26125201	26125300	gene	AT1G69500	26123940	26126057	+	cytochrome P450, family 704, subfamily B, polypeptide 1	*
Chr1:26194301..26194400	Chr1	26194301	26194400	gene	AT1G69640	26193659	26195695	-	sphingoid base hydroxylase 1	*
Chr1:26234201..26234300	Chr1	26234201	26234300	gene	AT1G69740	26231804	26234963	+	Aldolase superfamily protein	*
Chr1:26237101..26237200	Chr1	26237101	26237200	gene	AT1G69750	26235284	26237571	+	cytochrome c oxidase 19-2	*
Chr1:26274901..26275000	Chr1	26274901	26275000	gene	AT1G69800	26274230	26276329	-	Cystathionine beta-synthase (CBS) protein	*
Chr1:26289801..26289900	Chr1	26289801	26289900	gene	AT1G69830	26288278	26293053	-	alpha-amylase-like 3	*
Chr1:26384301..26384400	Chr1	26384301	26384400	gene	AT1G70060	26383244	26389916	+	SIN3-like 4	*
Chr1:26387701..26387800	Chr1	26387701	26387800	gene	AT1G70060	26383244	26389916	+	SIN3-like 4	*
Chr1:26389101..26389200	Chr1	26389101	26389200	gene	AT1G70060	26383244	26389916	+	SIN3-like 4	*
Chr1:26425501..26425800	Chr1	26425501	26425800	gene	AT1G70170	26423874	26425356	+	matrix metalloproteinase	145
Chr1:26473201..26473300	Chr1	26473201	26473300	gene	AT1G70290	26471078	26474786	-	trehalose-6-phosphatase synthase S8	*
Chr1:26478901..26479000	Chr1	26478901	26479000	gene	AT1G70300	26477880	26481630	-	K+ uptake permease 6	*
Chr1:26486201..26486300	Chr1	26486201	26486300	gene	AT1G70310	26485306	26487435	-	spermidine synthase 2	*
Chr1:26498601..26498700	Chr1	26498601	26498700	gene	AT1G70320	26488522	26501281	-	ubiquitin-protein ligase 2	*
Chr1:26503901..26504000	Chr1	26503901	26504000	gene	AT1G70330	26502909	26504619	+	equilibrative nucleotide transporter 1	*
Chr1:26503901..26504000	Chr1	26503901	26504000	gene	AT1G70340	26503961	26506613	-	Plant protein of unknown function (DUF936)	39
Chr1:26505101..26505300	Chr1	26505101	26505300	gene	AT1G70340	26503961	26506613	-	Plant protein of unknown function (DUF936)	*
Chr1:26511201..26511300	Chr1	26511201	26511300	QTE	QTE_CT00030197_ATREP1	26511226	26511276	-	AT1TE86800	*
Chr1:26511201..26511300	Chr1	26511201	26511300	QTE	QTE_CT00031642_ATREP11	26511277	26511299	-	AT1TE86805	*
Chr1:26511201..26511300	Chr1	26511201	26511300	QTE	QTE_CT00012581_ATREP2	26510665	26511224	-	AT1TE86795	23
Chr1:2651701..2651800	Chr1	2651701	2651800	gene	AT1G08420	2649537	2657120	+	BRI1 suppressor 1 (BSU1)-like 2	*
Chr1:265601..265700	Chr1	265601	265700	gene	AT1G01710	262828	267771	+	Acyl-CoA thioesterase family protein	*
Chr1:26571701..26571800	Chr1	26571701	26571800	gene	AT1G70505	26570647	26572463	+	no description	*
Chr1:26625101..26625200	Chr1	26625101	26625200	gene	AT1G70610	26621961	26626503	+	transporter associated with antigen processing protein 1	*
Chr1:26690001..26690100	Chr1	26690001	26690100	gene	AT1G70770	26687798	26691277	-	Protein of unknown function DUF2359, transmembrane	*
Chr1:26760801..26760900	Chr1	26760801	26760900	gene	AT1G70970	26759834	26761042	+	F-box and associated interaction domains-containing protein	*
Chr1:26813601..26813700	Chr1	26813601	26813700	gene	AT1G71090	26812212	26814130	+	Auxin efflux carrier family protein	*
Chr1:26844101..26844200	Chr1	26844101	26844200	gene	AT1G71220	26841630	26851919	+	UDP-glucose:glycoprotein glucosyltransferases	*
Chr1:26866901..26867000	Chr1	26866901	26867000	gene	AT1G71270	26863587	26870015	+	Vps52 / Sac2 family	*
Chr1:26890201..26890300	Chr1	26890201	26890300	gene	AT1G71350	26888408	26891231	-	eukaryotic translation initiation factor SUI1 family protein	*
Chr1:26913401..26913500	Chr1	26913401	26913500	gene	AT1G71410	26912726	26917712	-	ARM repeat superfamily protein	*
Chr1:26928501..26928600	Chr1	26928501	26928600	gene	AT1G71460	26927984	26930316	-	Pentatricopeptide repeat (PPR-like) superfamily protein	*
Chr1:26928901..26929000	Chr1	26928901	26929000	gene	AT1G71460	26927984	26930316	-	Pentatricopeptide repeat (PPR-like) superfamily protein	*
Chr1:26933401..26933500	Chr1	26933401	26933500	gene	AT1G71480	26931940	26933313	+	Nuclear transport factor 2 (NTF2) family protein	88
Chr1:26933401..26933500	Chr1	26933401	26933500	gene	AT1G71490	26932905	26935825	-	Tetratricopeptide repeat (TPR)-like superfamily protein	*
Chr1:26934401..26934500	Chr1	26934401	26934500	gene	AT1G71490	26932905	26935825	-	Tetratricopeptide repeat (TPR)-like superfamily protein	*
Chr1:26968001..26968100	Chr1	26968001	26968100	gene	AT1G71696	26966887	26970572	+	carboxypeptidase D, putative	*
Chr1:26970101..26970200	Chr1	26970101	26970200	gene	AT1G71696	26966887	26970572	+	carboxypeptidase D, putative	*
Chr1:26973801..26973900	Chr1	26973801	26973900	gene	AT1G71710	26973567	26981029	-	DNAse I-like superfamily protein	*
Chr1:26975401..26975500	Chr1	26975401	26975500	gene	AT1G71710	26973567	26981029	-	DNAse I-like superfamily protein	*
Chr1:26990101..26990200	Chr1	26990101	26990200	gene	AT1G71760	26989350	26990617	+	no description	*
Chr1:26995501..26995600	Chr1	26995501	26995600	gene	AT1G71780	26995086	26996650	-	no description	*
Chr1:27005401..27005500	Chr1	27005401	27005500	gene	AT1G71810	27002414	27008176	-	Protein kinase superfamily protein	*
Chr1:27011901..27012000	Chr1	27011901	27012000	gene	AT1G71820	27009564	27017108	+	SEC6	*
Chr1:27014101..27014200	Chr1	27014101	27014200	gene	AT1G71820	27009564	27017108	+	SEC6	*
Chr1:27031001..27031100	Chr1	27031001	27031100	gene	AT1G71866	27030427	27031461	-	no description	*
Chr1:27064101..27064200	Chr1	27064101	27064200	gene	AT1G71900	27061486	27064496	+	Protein of unknown function (DUF803)	*
Chr1:27121101..27121200	Chr1	27121101	27121200	gene	AT1G72080	27120264	27122761	-	no description	*
Chr1:27121501..27121800	Chr1	27121501	27121800	gene	AT1G72080	27120264	27122761	-	no description	*
Chr1:27125201..27125300	Chr1	27125201	27125300	gene	AT1G72090	27123567	27126895	+	Methylthiotransferase	*
Chr1:27126001..27126100	Chr1	27126001	27126100	gene	AT1G72090	27123567	27126895	+	Methylthiotransferase	*
Chr1:27139101..27139200	Chr1	27139101	27139200	gene	AT1G72130	27137181	27139384	+	Major facilitator superfamily protein	*
Chr1:27169001..27169100	Chr1	27169001	27169100	gene	AT1G72190	27167363	27169717	-	D-isomer specific 2-hydroxyacid dehydrogenase family protein	*
Chr1:27237701..27237800	Chr1	27237701	27237800	gene	AT1G72340	27236875	27238612	+	NagB/RpiA/CoA transferase-like superfamily protein	*
Chr1:27268701..27268800	Chr1	27268701	27268800	gene	AT1G72440	27268165	27273596	-	CCAAT-binding factor	*
Chr1:27286401..27286500	Chr1	27286401	27286500	gene	AT1G72480	27286058	27288368	-	Lung seven transmembrane receptor family protein	*
Chr1:27328201..27328300	Chr1	27328201	27328300	gene	AT1G72560	27324389	27330031	-	ARM repeat superfamily protein	*
Chr1:2734501..2734600	Chr1	2734501	2734600	gene	AT1G08610	2733657	2735819	-	Pentatricopeptide repeat (PPR) superfamily protein	*
Chr1:2734801..2734900	Chr1	2734801	2734900	gene	AT1G08610	2733657	2735819	-	Pentatricopeptide repeat (PPR) superfamily protein	*
Chr1:27378501..27378600	Chr1	27378501	27378600	gene	AT1G72730	27377798	27380182	-	DEA(D/H)-box RNA helicase family protein	*
Chr1:27404201..27404500	Chr1	27404201	27404500	gene	AT1G72820	27402878	27404673	+	Mitochondrial substrate carrier family protein	*
Chr1:2742101..2742200	Chr1	2742101	2742200	gene	AT1G08620	2736774	2743758	+	Transcription factor jumonji (jmj) family protein / zinc finger (C5HC2 type) family protein	*
Chr1:27482001..27482100	Chr1	27482001	27482100	gene	AT1G73066	27481785	27483715	+	Leucine-rich repeat family protein	*
Chr1:2749301..2749400	Chr1	2749301	2749400	gene	AT1G08640	2748398	2751278	-	Chloroplast J-like domain 1	*
Chr1:27494901..27495000	Chr1	27494901	27495000	gene	AT1G73110	27494121	27496878	-	P-loop containing nucleoside triphosphate hydrolases superfamily protein	*
Chr1:27502101..27502200	Chr1	27502101	27502200	gene	AT1G73130	27499035	27502055	+	no description	46
Chr1:27502101..27502200	Chr1	27502101	27502200	gene	AT1G73140	27502133	27503819	-	Plant protein of unknown function (DUF828)	67
Chr1:27503401..27503500	Chr1	27503401	27503500	gene	AT1G73140	27502133	27503819	-	Plant protein of unknown function (DUF828)	*
Chr1:27519901..27520000	Chr1	27519901	27520000	gene	AT1G73180	27517916	27521649	+	Eukaryotic translation initiation factor eIF2A family protein	*
Chr1:27542401..27542500	Chr1	27542401	27542500	gene	AT1G73240	27542187	27544920	-	no description	*
Chr1:276201..276300	Chr1	276201	276300	gene	AT1G01750	275366	276310	+	actin depolymerizing factor 11	*
Chr1:276201..276300	Chr1	276201	276300	gene	AT1G01760	276266	278448	-	adenosine deaminases	34
Chr1:27653001..27653100	Chr1	27653001	27653100	gene	AT1G73570	27650992	27653942	+	HCP-like superfamily protein	*
Chr1:27718201..27718300	Chr1	27718201	27718300	gene	AT1G73700	27717380	27719648	-	MATE efflux family protein	*
Chr1:2775601..2775700	Chr1	2775601	2775700	gene	AT1G08720	2774030	2779297	+	Protein kinase superfamily protein	*
Chr1:27765601..27765700	Chr1	27765601	27765700	gene	AT1G73840	27763685	27766364	-	hydroxyproline-rich glycoprotein family protein	*
Chr1:2776801..2776900	Chr1	2776801	2776900	gene	AT1G08720	2774030	2779297	+	Protein kinase superfamily protein	*
Chr1:27772401..27772500	Chr1	27772401	27772500	gene	AT1G73860	27770986	27776857	-	P-loop containing nucleoside triphosphate hydrolases superfamily protein	*
Chr1:27800901..27801000	Chr1	27800901	27801000	gene	AT1G73950	27799830	27804604	-	Transmembrane Fragile-X-F-associated protein	*
Chr1:27801301..27801400	Chr1	27801301	27801400	gene	AT1G73950	27799830	27804604	-	Transmembrane Fragile-X-F-associated protein	*
Chr1:27818901..27819000	Chr1	27818901	27819000	gene	AT1G73970	27816814	27820078	+	no description	*
Chr1:27822701..27822800	Chr1	27822701	27822800	gene	AT1G73980	27820149	27824036	-	Phosphoribulokinase / Uridine kinase family	*
Chr1:2783701..2783800	Chr1	2783701	2783800	gene	AT1G08730	2779963	2788447	+	Myosin family protein with Dil domain	*
Chr1:27845401..27845500	Chr1	27845401	27845500	gene	AT1G74040	27842171	27845776	+	2-isopropylmalate synthase 1	*
Chr1:27882501..27882600	Chr1	27882501	27882600	gene	AT1G74150	27880528	27883626	+	Galactose oxidase/kelch repeat superfamily protein	*
Chr1:27919801..27919900	Chr1	27919801	27919900	gene	AT1G74240	27917396	27920139	+	Mitochondrial substrate carrier family protein	*
Chr1:27920901..27921000	Chr1	27920901	27921000	QTE	QTE_CT00013641_ATMU10	27921086	27921593	+	AT1TE91365	86
Chr1:27920901..27921000	Chr1	27920901	27921000	QTE	QTE_CT00018021_ATENSPM9	27921018	27921085	-	AT1TE91360	18
Chr1:27920901..27921000	Chr1	27920901	27921000	gene	AT1G74250	27920328	27922414	+	DNAJ heat shock N-terminal domain-containing protein	*
Chr1:27926201..27926300	Chr1	27926201	27926300	gene	AT1G74260	27922833	27927904	-	purine biosynthesis 4	*
Chr1:27967301..27967400	Chr1	27967301	27967400	gene	AT1G74410	27965551	27967926	+	RING/U-box superfamily protein	*
Chr1:28014401..28014500	Chr1	28014401	28014500	gene	AT1G74545	28014585	28015482	-	no description	85
Chr1:28014401..28014500	Chr1	28014401	28014500	gene	AT1G74540	28013309	28015049	+	cytochrome P450, family 98, subfamily A, polypeptide 8	*
Chr1:28025301..28025400	Chr1	28025301	28025400	gene	AT1G74600	28025153	28027840	-	pentatricopeptide (PPR) repeat-containing protein	*
Chr1:28063401..28063500	Chr1	28063401	28063500	gene	AT1G74690	28061159	28064625	-	IQ-domain 31	*
Chr1:280801..280900	Chr1	280801	280900	gene	AT1G01770	278615	282891	+	no description	*
Chr1:28081301..28081400	Chr1	28081301	28081400	gene	AT1G74740	28079946	28082644	-	calcium-dependent protein kinase 30	*
Chr1:28094001..28094100	Chr1	28094001	28094100	gene	AT1G74770	28089571	28094834	-	zinc ion binding	*
Chr1:28136101..28136200	Chr1	28136101	28136200	gene	AT1G74910	28135361	28138826	-	ADP-glucose pyrophosphorylase family protein	*
Chr1:28249601..28249700	Chr1	28249601	28249700	gene	AT1G75260	28247809	28249441	+	oxidoreductases, acting on NADH or NADPH	160
Chr1:28333801..28333900	Chr1	28333801	28333900	QTE	QTE_CT00006081_ARNOLDY2	28332972	28334063	-	AT1TE92725	*
Chr1:2860401..2860500	Chr1	2860401	2860500	gene	AT1G08910	2856227	2861170	+	zinc ion binding	*
Chr1:28614201..28614400	Chr1	28614201	28614400	gene	AT1G76270	28613207	28616739	-	O-fucosyltransferase family protein	*
Chr1:28628801..28628900	Chr1	28628801	28628900	gene	AT1G76310	28628046	28630394	-	CYCLIN B2	*
Chr1:28636001..28636100	Chr1	28636001	28636100	gene	AT1G76340	28634955	28636716	-	golgi nucleotide sugar transporter 3	*
Chr1:28656401..28656500	Chr1	28656401	28656500	gene	AT1G76390	28655390	28658711	+	ARM repeat superfamily protein	*
Chr1:28659301..28659400	Chr1	28659301	28659400	gene	AT1G76400	28658554	28661710	-	Ribophorin I	*
Chr1:28720801..28720900	Chr1	28720801	28720900	gene	AT1G76540	28720328	28722521	-	cyclin-dependent kinase B2	*
Chr1:28763101..28763200	Chr1	28763101	28763200	gene	AT1G76630	28759699	28765042	+	Tetratricopeptide repeat (TPR)-like superfamily protein	*
Chr1:28765601..28765700	Chr1	28765601	28765700	gene	AT1G76640	28765324	28765803	-	Calcium-binding EF-hand family protein	*
Chr1:28816301..28816400	Chr1	28816301	28816400	NO_DATA
Chr1:28819601..28819700	Chr1	28819601	28819700	gene	AT1G76780	28816641	28822256	+	HSP20-like chaperones superfamily protein	*
Chr1:28832801..28832900	Chr1	28832801	28832900	gene	AT1G76810	28831003	28836586	-	eukaryotic translation initiation factor 2 (eIF-2) family protein	*
Chr1:28843201..28843300	Chr1	28843201	28843300	NO_DATA
Chr1:28850001..28850100	Chr1	28850001	28850100	gene	AT1G76850	28847951	28854499	+	exocyst complex component sec5	*
Chr1:28852401..28852600	Chr1	28852401	28852600	gene	AT1G76850	28847951	28854499	+	exocyst complex component sec5	*
Chr1:28853901..28854000	Chr1	28853901	28854000	gene	AT1G76850	28847951	28854499	+	exocyst complex component sec5	*
Chr1:28884301..28884400	Chr1	28884301	28884400	gene	AT1G76900	28881814	28884566	+	tubby like protein 1	*
Chr1:28945301..28945400	Chr1	28945301	28945400	gene	AT1G77020	28944843	28947031	-	DNAJ heat shock N-terminal domain-containing protein	*
Chr1:28982901..28983000	Chr1	28982901	28983000	gene	AT1G77138	28982766	28983469	+	no description	*
Chr1:28998201..28998300	Chr1	28998201	28998300	gene	AT1G77170	28998047	28999537	-	Tetratricopeptide repeat (TPR)-like superfamily protein	*
Chr1:29018801..29018900	Chr1	29018801	29018900	gene	AT1G77230	29016120	29019768	+	Tetratricopeptide repeat (TPR)-like superfamily protein	*
Chr1:29018801..29018900	Chr1	29018801	29018900	gene	AT1G77240	29017958	29019789	-	AMP-dependent synthetase and ligase family protein	*
Chr1:29044601..29044700	Chr1	29044601	29044700	gene	AT1G77300	29039922	29049302	-	histone methyltransferases(H3-K4 specific)	*
Chr1:29052401..29052500	Chr1	29052401	29052500	gene	AT1G77310	29051505	29056339	+	no description	*
Chr1:290601..290700	Chr1	290601	290700	gene	AT1G01790	284610	291094	+	K+ efflux antiporter 1	*
Chr1:29073001..29073100	Chr1	29073001	29073100	gene	AT1G77360	29071983	29073536	-	Tetratricopeptide repeat (TPR)-like superfamily protein	*
Chr1:29075301..29075400	Chr1	29075301	29075400	gene	AT1G77380	29074888	29077390	-	amino acid permease 3	*
Chr1:29095001..29095100	Chr1	29095001	29095100	gene	AT1G77420	29093499	29095716	+	alpha/beta-Hydrolases superfamily protein	*
Chr1:29097701..29097800	Chr1	29097701	29097800	gene	AT1G77440	29096020	29098450	+	20S proteasome beta subunit C2	*
Chr1:29105001..29105100	Chr1	29105001	29105100	gene	AT1G77460	29103633	29111921	+	Armadillo/beta-catenin-like repeat	*
Chr1:29106501..29106600	Chr1	29106501	29106600	gene	AT1G77460	29103633	29111921	+	Armadillo/beta-catenin-like repeat	*
Chr1:29107001..29107100	Chr1	29107001	29107100	gene	AT1G77460	29103633	29111921	+	Armadillo/beta-catenin-like repeat	*
Chr1:29139501..29139600	Chr1	29139501	29139600	gene	AT1G77550	29138299	29143011	-	tubulin-tyrosine ligases	*
Chr1:29144401..29144500	Chr1	29144401	29144500	gene	AT1G77580	29144025	29147584	-	Plant protein of unknown function (DUF869)	*
Chr1:29148901..29149000	Chr1	29148901	29149000	gene	AT1G77590	29148256	29152315	-	long chain acyl-CoA synthetase 9	*
Chr1:29156901..29157000	Chr1	29156901	29157000	gene	AT1G77600	29152748	29162448	-	ARM repeat superfamily protein	*
Chr1:292501..292600	Chr1	292501	292600	NO_DATA
Chr1:29316101..29316200	Chr1	29316101	29316200	gene	AT1G77980	29314841	29317067	-	AGAMOUS-like 66	*
Chr1:29535701..29535800	Chr1	29535701	29535800	gene	AT1G78510	29535285	29537417	-	solanesyl diphosphate synthase 1	*
Chr1:29547801..29547900	Chr1	29547801	29547900	gene	AT1G78560	29546605	29548824	-	Sodium Bile acid symporter family	*
Chr1:29555401..29555500	Chr1	29555401	29555500	gene	AT1G78580	29552340	29560912	-	trehalose-6-phosphate synthase	*
Chr1:2961001..2961100	Chr1	2961001	2961100	gene	AT1G09170	2956589	2962207	-	P-loop nucleoside triphosphate hydrolases superfamily protein with CH (Calponin Homology) domain	*
Chr1:29629201..29629300	Chr1	29629201	29629300	gene	AT1G78810	29628269	29630553	-	no description	*
Chr1:29653201..29653300	Chr1	29653201	29653300	gene	AT1G78880	29652633	29655949	-	Ubiquitin-specific protease family C19-related protein	*
Chr1:29653201..29653300	Chr1	29653201	29653300	gene	AT1G78882	29652633	29655949	-	conserved peptide upstream open reading frame 56	*
Chr1:29674801..29674900	Chr1	29674801	29674900	gene	AT1G78920	29671493	29677537	+	vacuolar H+-pyrophosphatase 2	*
Chr1:29675601..29675700	Chr1	29675601	29675700	gene	AT1G78920	29671493	29677537	+	vacuolar H+-pyrophosphatase 2	*
Chr1:29676501..29676600	Chr1	29676501	29676600	gene	AT1G78922	29676755	29677815	-	no description	155
Chr1:29676501..29676600	Chr1	29676501	29676600	gene	AT1G78920	29671493	29677537	+	vacuolar H+-pyrophosphatase 2	*
Chr1:29681001..29681100	Chr1	29681001	29681100	gene	AT1G78940	29680822	29684161	-	Protein kinase protein with adenine nucleotide alpha hydrolases-like domain	*
Chr1:29701..29800	Chr1	29701	29800	gene	AT1G01040	23146	31227	+	dicer-like 1	*
Chr1:29719901..29720000	Chr1	29719901	29720000	gene	AT1G79000	29716350	29724621	-	histone acetyltransferase of the CBP family 1	*
Chr1:29722001..29722100	Chr1	29722001	29722100	gene	AT1G79000	29716350	29724621	-	histone acetyltransferase of the CBP family 1	*
Chr1:29773601..29773700	Chr1	29773601	29773700	gene	AT1G79150	29772588	29777989	-	binding	*
Chr1:29775201..29775400	Chr1	29775201	29775400	QTE	QTE_CT00007522_ATREP1	29774232	29775138	-	AT1TE97390	63
Chr1:29775201..29775400	Chr1	29775201	29775400	QTE	QTE_CT00031592_ATENSPM8	29775140	29775165	+	AT1TE97395	36
Chr1:29775201..29775400	Chr1	29775201	29775400	gene	AT1G79150	29772588	29777989	-	binding	*
Chr1:29819501..29819600	Chr1	29819501	29819600	gene	AT1G79280	29819142	29833016	-	nuclear pore anchor	*
Chr1:29827301..29827400	Chr1	29827301	29827400	gene	AT1G79280	29819142	29833016	-	nuclear pore anchor	*
Chr1:29831801..29831900	Chr1	29831801	29831900	gene	AT1G79280	29819142	29833016	-	nuclear pore anchor	*
Chr1:29837501..29837600	Chr1	29837501	29837600	gene	AT1G79320	29836686	29837908	+	metacaspase 6	*
Chr1:29846501..29846600	Chr1	29846501	29846600	gene	AT1G79350	29844633	29853414	-	RING/FYVE/PHD zinc finger superfamily protein	*
Chr1:29848501..29848600	Chr1	29848501	29848600	gene	AT1G79350	29844633	29853414	-	RING/FYVE/PHD zinc finger superfamily protein	*
Chr1:2986901..2987300	Chr1	2986901	2987300	QTE	QTE_CT00025873_VANDAL8	2986951	2987018	+	AT1TE09705	*
Chr1:2986901..2987300	Chr1	2986901	2987300	gene	AT1G09245	2986939	2987393	-	Plant self-incompatibility protein S1 family	361
Chr1:2986901..2987300	Chr1	2986901	2987300	QTE	QTE_CT00011699_ATREP2	2986348	2986950	-	AT1TE09700	49
Chr1:29884001..29884100	Chr1	29884001	29884100	gene	AT1G79440	29882210	29887412	-	aldehyde dehydrogenase 5F1	*
Chr1:29904701..29904800	Chr1	29904701	29904800	gene	AT1G79500	29903420	29909437	+	Aldolase-type TIM barrel family protein	*
Chr1:29932901..29933000	Chr1	29932901	29933000	gene	AT1G79570	29932578	29938856	-	Protein kinase superfamily protein with octicosapeptide/Phox/Bem1p domain	*
Chr1:2993401..2993800	Chr1	2993401	2993800	gene	AT1G09260	2993404	2993820	+	Chaperone DnaJ-domain superfamily protein	396
Chr1:29937101..29937200	Chr1	29937101	29937200	gene	AT1G79570	29932578	29938856	-	Protein kinase superfamily protein with octicosapeptide/Phox/Bem1p domain	*
Chr1:29962101..29962200	Chr1	29962101	29962200	gene	AT1G79620	29957562	29962305	-	Leucine-rich repeat protein kinase family protein	*
Chr1:29964101..29964200	Chr1	29964101	29964200	gene	AT1G79630	29962645	29965795	-	Protein phosphatase 2C family protein	*
Chr1:29989701..29989800	Chr1	29989701	29989800	gene	AT1G79690	29985176	29990388	+	nudix hydrolase homolog 3	*
Chr1:30102401..30102500	Chr1	30102401	30102500	NO_DATA
Chr1:30102701..30102800	Chr1	30102701	30102800	NO_DATA
Chr1:30164601..30164700	Chr1	30164601	30164700	gene	AT1G80210	30162835	30165755	-	Mov34/MPN/PAD-1 family protein	*
Chr1:30193601..30193700	Chr1	30193601	30193700	gene	AT1G80300	30191856	30194519	+	nucleotide transporter 1	*
Chr1:30194201..30194300	Chr1	30194201	30194300	gene	AT1G80300	30191856	30194519	+	nucleotide transporter 1	*
Chr1:30205801..30205900	Chr1	30205801	30205900	gene	AT1G80350	30205315	30208226	-	P-loop containing nucleoside triphosphate hydrolases superfamily protein	*
Chr1:30206501..30206600	Chr1	30206501	30206600	gene	AT1G80350	30205315	30208226	-	P-loop containing nucleoside triphosphate hydrolases superfamily protein	*
Chr1:30229801..30229900	Chr1	30229801	30229900	gene	AT1G80410	30227485	30234985	-	tetratricopeptide repeat (TPR)-containing protein	*
Chr1:30236101..30236200	Chr1	30236101	30236200	gene	AT1G80420	30235164	30238535	-	BRCT domain-containing DNA repair protein	*
Chr1:30261701..30261800	Chr1	30261701	30261800	gene	AT1G80490	30260903	30267038	-	TOPLESS-related 1	*
Chr1:30266001..30266100	Chr1	30266001	30266100	gene	AT1G80490	30260903	30267038	-	TOPLESS-related 1	*
Chr1:30285501..30285600	Chr1	30285501	30285600	gene	AT1G80550	30284946	30286704	-	Pentatricopeptide repeat (PPR) superfamily protein	*
Chr1:30299401..30299500	Chr1	30299401	30299500	gene	AT1G80600	30298499	30300553	-	HOPW1-1-interacting 1	*
Chr1:30361901..30362000	Chr1	30361901	30362000	gene	AT1G80790	30359723	30363307	+	XH/XS domain-containing protein	*
Chr1:30601..30700	Chr1	30601	30700	gene	AT1G01040	23146	31227	+	dicer-like 1	*
Chr1:3078501..3078600	Chr1	3078501	3078600	gene	AT1G09530	3076582	3079539	+	phytochrome interacting factor 3	*
Chr1:308001..308100	Chr1	308001	308100	gene	AT1G01880	306480	309109	-	5'-3' exonuclease family protein	*
Chr1:3095901..3096000	Chr1	3095901	3096000	gene	AT1G09570	3095256	3100357	-	phytochrome A	*
Chr1:3143201..3143300	Chr1	3143201	3143300	gene	AT1G09710	3140868	3144370	+	Homeodomain-like superfamily protein	*
Chr1:3160901..3161000	Chr1	3160901	3161000	gene	AT1G09760	3159125	3161692	-	U2 small nuclear ribonucleoprotein A	*
Chr1:3163101..3163200	Chr1	3163101	3163200	gene	AT1G09770	3161841	3165360	+	cell division cycle 5	*
Chr1:3175201..3175300	Chr1	3175201	3175300	gene	AT1G09795	3173534	3176910	+	ATP phosphoribosyl transferase 2	*
Chr1:3207001..3207100	Chr1	3207001	3207100	gene	AT1G09870	3205741	3208598	+	histidine acid phosphatase family protein	*
Chr1:3281101..3281200	Chr1	3281101	3281200	gene	AT1G10050	3279270	3283482	+	glycosyl hydrolase family 10 protein / carbohydrate-binding domain-containing protein	*
Chr1:3281401..3281500	Chr1	3281401	3281500	gene	AT1G10050	3279270	3283482	+	glycosyl hydrolase family 10 protein / carbohydrate-binding domain-containing protein	*
Chr1:3292401..3292500	Chr1	3292401	3292500	gene	AT1G10090	3290311	3296198	-	Early-responsive to dehydration stress protein (ERD4)	*
Chr1:3312401..3312500	Chr1	3312401	3312500	gene	AT1G10130	3310930	3322213	+	endoplasmic reticulum-type calcium-transporting ATPase 3	*
Chr1:331901..332000	Chr1	331901	332000	gene	AT1G01960	330588	337582	-	SEC7-like guanine nucleotide exchange family protein	*
Chr1:332501..332600	Chr1	332501	332600	gene	AT1G01960	330588	337582	-	SEC7-like guanine nucleotide exchange family protein	*
Chr1:3340501..3340600	Chr1	3340501	3340600	gene	AT1G10180	3338303	3341608	-	no description	*
Chr1:3374801..3374900	Chr1	3374801	3374900	gene	AT1G10290	3370558	3377463	+	dynamin-like protein 6	*
Chr1:3384501..3384600	Chr1	3384501	3384600	gene	AT1G10320	3384164	3388373	-	Zinc finger C-x8-C-x5-C-x3-H type family protein	*
Chr1:339401..339500	Chr1	339401	339500	gene	AT1G01970	338291	340077	+	Tetratricopeptide repeat (TPR)-like superfamily protein	*
Chr1:3408501..3408600	Chr1	3408501	3408600	gene	AT1G10390	3407024	3412843	-	Nucleoporin autopeptidase	*
Chr1:3457001..3457100	Chr1	3457001	3457100	gene	AT1G10490	3453228	3460620	+	Domain of unknown function (DUF1726)	*
Chr1:3507701..3507800	Chr1	3507701	3507800	gene	AT1G10610	3506186	3509006	+	basic helix-loop-helix (bHLH) DNA-binding superfamily protein	*
Chr1:360401..360500	Chr1	360401	360500	gene	AT1G02050	359117	360518	-	Chalcone and stilbene synthase family protein	*
Chr1:3622801..3622900	Chr1	3622801	3622900	gene	AT1G10870	3616610	3623758	-	ARF-GAP domain 4	*
Chr1:3630301..3630400	Chr1	3630301	3630400	gene	AT1G10890	3627726	3630765	+	no description	*
Chr1:3630301..3630400	Chr1	3630301	3630400	QTE	QTE_CT00025824_ATDNAI27T9A	3630277	3630404	-	AT1TE11810	*
Chr1:3632701..3632800	Chr1	3632701	3632800	gene	AT1G10900	3632234	3637141	-	Phosphatidylinositol-4-phosphate 5-kinase family protein	*
Chr1:3653901..3654000	Chr1	3653901	3654000	gene	AT1G10930	3647894	3655590	-	DNA helicase (RECQl4A)	*
Chr1:3707901..3708000	Chr1	3707901	3708000	gene	AT1G11100	3703672	3709302	-	SNF2 domain-containing protein / helicase domain-containing protein / zinc finger protein-related	*
Chr1:3726201..3726300	Chr1	3726201	3726300	gene	AT1G11130	3722857	3727450	+	Leucine-rich repeat protein kinase family protein	*
Chr1:3736401..3736500	Chr1	3736401	3736500	gene	AT1G11160	3733139	3739842	+	Transducin/WD40 repeat-like superfamily protein	*
Chr1:3812101..3812200	Chr1	3812101	3812200	gene	AT1G11330	3810093	3813607	+	S-locus lectin protein kinase family protein	*
Chr1:3812701..3812800	Chr1	3812701	3812800	gene	AT1G11330	3810093	3813607	+	S-locus lectin protein kinase family protein	*
Chr1:3855601..3855700	Chr1	3855601	3855700	NO_DATA
Chr1:385601..385700	Chr1	385601	385700	gene	AT1G02080	373335	386847	+	transcription regulators	*
Chr1:387501..387600	Chr1	387501	387600	gene	AT1G02090	387277	389647	-	Proteasome component (PCI) domain protein	*
Chr1:394901..395000	Chr1	394901	395000	gene	AT1G02110	392831	395528	+	Protein of unknown function (DUF630 and DUF632)	*
Chr1:3968901..3969000	Chr1	3968901	3969000	gene	AT1G11750	3967476	3969877	+	CLP protease proteolytic subunit 6	*
Chr1:396901..397000	Chr1	396901	397000	gene	AT1G02120	395761	399897	+	GRAM domain family protein	*
Chr1:3977501..3977600	Chr1	3977501	3977600	gene	AT1G11770	3975679	3977379	+	FAD-binding Berberine family protein	122
Chr1:3977501..3977600	Chr1	3977501	3977600	gene	AT1G11780	3976839	3979195	-	oxidoreductase, 2OG-Fe(II) oxygenase family protein	*
Chr1:3977801..3977900	Chr1	3977801	3977900	gene	AT1G11780	3976839	3979195	-	oxidoreductase, 2OG-Fe(II) oxygenase family protein	*
Chr1:4009301..4009400	Chr1	4009301	4009400	gene	AT1G11880	4007705	4010433	-	transferases, transferring hexosyl groups	*
Chr1:4032301..4032400	Chr1	4032301	4032400	gene	AT1G11940	4031574	4034078	-	Core-2/I-branching beta-1,6-N-acetylglucosaminyltransferase family protein	*
Chr1:4041401..4041500	Chr1	4041401	4041500	gene	AT1G11960	4039711	4043880	-	ERD (early-responsive to dehydration stress) family protein	*
Chr1:4202001..4202100	Chr1	4202001	4202100	gene	AT1G12360	4200876	4206404	+	Sec1/munc18-like (SM) proteins superfamily	*
Chr1:4204701..4204800	Chr1	4204701	4204800	gene	AT1G12360	4200876	4206404	+	Sec1/munc18-like (SM) proteins superfamily	*
Chr1:4249701..4249800	Chr1	4249701	4249800	gene	AT1G12460	4247249	4250630	+	Leucine-rich repeat protein kinase family protein	*
Chr1:4255801..4255900	Chr1	4255801	4255900	gene	AT1G12470	4251032	4257392	+	zinc ion binding	*
Chr1:4256501..4256600	Chr1	4256501	4256600	gene	AT1G12470	4251032	4257392	+	zinc ion binding	*
Chr1:4267601..4267700	Chr1	4267601	4267700	gene	AT1G12520	4267106	4268926	-	copper chaperone for SOD1	*
Chr1:4324401..4324500	Chr1	4324401	4324500	gene	AT1G12700	4323556	4326333	-	ATP binding	*
Chr1:4337301..4337400	Chr1	4337301	4337400	gene	AT1G12730	4334615	4337844	+	GPI transamidase subunit PIG-U	*
Chr1:4345801..4345900	Chr1	4345801	4345900	gene	AT1G12750	4344985	4348328	-	RHOMBOID-like protein 6	*
Chr1:4363601..4363700	Chr1	4363601	4363700	gene	AT1G12800	4361551	4365331	-	Nucleic acid-binding, OB-fold-like protein	*
Chr1:4380101..4380200	Chr1	4380101	4380200	gene	AT1G12850	4379707	4381612	-	Phosphoglycerate mutase family protein	*
Chr1:4442201..4442300	Chr1	4442201	4442300	gene	AT1G13020	4440544	4443684	-	eukaryotic initiation factor 4B2	*
Chr1:445001..445100	Chr1	445001	445100	gene	AT1G02270	443149	446235	-	Calcium-binding endonuclease/exonuclease/phosphatase family	*
Chr1:4490601..4490700	Chr1	4490601	4490700	gene	AT1G13170	4488533	4492587	-	OSBP(oxysterol binding protein)-related protein 1D	*
Chr1:4502501..4502600	Chr1	4502501	4502600	gene	AT1G13195	4501581	4503591	-	RING/U-box superfamily protein	*
Chr1:4511201..4511300	Chr1	4511201	4511300	gene	AT1G13210	4508963	4513938	-	autoinhibited Ca2+/ATPase II	*
Chr1:4562101..4562200	Chr1	4562101	4562200	gene	AT1G13310	4561068	4563061	-	Endosomal targeting BRO1-like domain-containing protein	*
Chr1:4575501..4575600	Chr1	4575501	4575600	gene	AT1G13350	4572419	4576632	-	Protein kinase superfamily protein	*
Chr1:4613201..4613300	Chr1	4613201	4613300	gene	AT1G13450	4612731	4615353	-	Homeodomain-like superfamily protein	*
Chr1:4624001..4624100	Chr1	4624001	4624100	gene	AT1G13485	4624171	4624344	-	no description	71
Chr1:4624001..4624100	Chr1	4624001	4624100	gene	AT1G13480	4622634	4624070	-	Protein of unknown function (DUF1262)	69
Chr1:4640701..4640800	Chr1	4640701	4640800	gene	AT1G13560	4638514	4642104	-	aminoalcoholphosphotransferase 1	*
Chr1:4682801..4682900	Chr1	4682801	4682900	QTE	QTE_CT00008296_AT9MU1	4683026	4685396	+	AT1TE15170	126
Chr1:4723501..4723600	Chr1	4723501	4723600	gene	AT1G13770	4721695	4724510	+	Protein of unknown function, DUF647	*
Chr1:4744401..4744500	Chr1	4744401	4744500	gene	AT1G13860	4743205	4746956	-	QUASIMODO2 LIKE 1	*
Chr1:4745001..4745100	Chr1	4745001	4745100	gene	AT1G13860	4743205	4746956	-	QUASIMODO2 LIKE 1	*
Chr1:4746101..4746200	Chr1	4746101	4746200	gene	AT1G13860	4743205	4746956	-	QUASIMODO2 LIKE 1	*
Chr1:4750901..4751000	Chr1	4750901	4751000	gene	AT1G13880	4748873	4751212	+	ELM2 domain-containing protein	*
Chr1:4836401..4836500	Chr1	4836401	4836500	gene	AT1G14130	4835724	4837616	-	2-oxoglutarate (2OG) and Fe(II)-dependent oxygenase superfamily protein	*
Chr1:4838101..4838200	Chr1	4838101	4838200	gene	AT1G14140	4837927	4839633	-	Mitochondrial substrate carrier family protein	*
Chr1:4860501..4860600	Chr1	4860501	4860600	gene	AT1G14225	4860515	4860649	-	no description	85
Chr1:495601..495700	Chr1	495601	495700	gene	AT1G02430	495050	496062	-	ADP-ribosylation factor D1B	*
Chr1:4981701..4981800	Chr1	4981701	4981800	gene	AT1G14560	4980672	4983284	+	Mitochondrial substrate carrier family protein	*
Chr1:5015101..5015200	Chr1	5015101	5015200	gene	AT1G14620	5014753	5016604	-	decoy	*
Chr1:5030401..5030500	Chr1	5030401	5030500	QTE	QTE_CT00024483_ATIS112A	5030107	5030262	+	AT1TE16275	139
Chr1:5030401..5030500	Chr1	5030401	5030500	gene	AT1G14650	5027662	5031779	+	SWAP (Suppressor-of-White-APricot)/surp domain-containing protein / ubiquitin family protein	*
Chr1:5034701..5034800	Chr1	5034701	5034800	gene	AT1G14660	5031950	5036477	-	Na+/H+ exchanger 8	*
Chr1:5038901..5039000	Chr1	5038901	5039000	gene	AT1G14670	5037612	5040528	+	Endomembrane protein 70 protein family	*
Chr1:5054101..5054200	Chr1	5054101	5054200	gene	AT1G14690	5051760	5055252	-	microtubule-associated protein 65-7	*
Chr1:5062701..5062800	Chr1	5062701	5062800	gene	AT1G14710	5061866	5065178	-	hydroxyproline-rich glycoprotein family protein	*
Chr1:5063301..5063400	Chr1	5063301	5063400	gene	AT1G14710	5061866	5065178	-	hydroxyproline-rich glycoprotein family protein	*
Chr1:5091801..5091900	Chr1	5091801	5091900	gene	AT1G14780	5090990	5094152	+	MAC/Perforin domain-containing protein	*
Chr1:5102801..5102900	Chr1	5102801	5102900	gene	AT1G14810	5102424	5104695	-	semialdehyde dehydrogenase family protein	*
Chr1:5103501..5103600	Chr1	5103501	5103600	gene	AT1G14810	5102424	5104695	-	semialdehyde dehydrogenase family protein	*
Chr1:5108301..5108400	Chr1	5108301	5108400	gene	AT1G14830	5107421	5111670	-	DYNAMIN-like 1C	*
Chr1:519901..520000	Chr1	519901	520000	gene	AT1G02500	518251	520437	+	S-adenosylmethionine synthetase 1	*
Chr1:5201101..5201200	Chr1	5201101	5201200	gene	AT1G15110	5199018	5202175	+	phosphatidyl serine synthase family protein	*
Chr1:5234201..5234300	Chr1	5234201	5234300	gene	AT1G15210	5231348	5236573	-	pleiotropic drug resistance 7	*
Chr1:5244401..5244500	Chr1	5244401	5244500	gene	AT1G15240	5243450	5248604	+	Phox-associated domain	*
Chr1:5302001..5302100	Chr1	5302001	5302100	gene	AT1G15420	5301613	5303390	-	no description	*
Chr1:5319401..5319500	Chr1	5319401	5319500	gene	AT1G15480	5318011	5320594	+	Tetratricopeptide repeat (TPR)-like superfamily protein	*
Chr1:5320001..5320100	Chr1	5320001	5320100	gene	AT1G15480	5318011	5320594	+	Tetratricopeptide repeat (TPR)-like superfamily protein	*
Chr1:532401..532500	Chr1	532401	532500	gene	AT1G02530	529795	534677	+	P-glycoprotein 12	*
Chr1:5394801..5395200	Chr1	5394801	5395200	gene	AT1G15680	5393407	5394639	+	F-box family protein	162
Chr1:5458901..5459400	Chr1	5458901	5459400	gene	AT1G15880	5458535	5460333	-	golgi snare 11	*
Chr1:5467001..5467200	Chr1	5467001	5467200	gene	AT1G15910	5465336	5469125	+	XH/XS domain-containing protein	*
Chr1:5495901..5496000	Chr1	5495901	5496000	gene	AT1G16010	5495373	5497723	-	magnesium transporter 2	*
Chr1:5496301..5496400	Chr1	5496301	5496400	gene	AT1G16010	5495373	5497723	-	magnesium transporter 2	*
Chr1:5496601..5496700	Chr1	5496601	5496700	gene	AT1G16010	5495373	5497723	-	magnesium transporter 2	*
Chr1:5512701..5512800	Chr1	5512701	5512800	gene	AT1G16070	5511873	5513896	-	tubby like protein 8	*
Chr1:5527101..5527200	Chr1	5527101	5527200	gene	AT1G16130	5525491	5528212	+	wall associated kinase-like 2	*
Chr1:5567201..5567300	Chr1	5567201	5567300	gene	AT1G16270	5563087	5568368	+	Protein kinase superfamily protein with octicosapeptide/Phox/Bem1p domain	*
Chr1:5589701..5589800	Chr1	5589701	5589800	gene	AT1G16340	5587790	5590651	-	Aldolase superfamily protein	*
Chr1:5626601..5626700	Chr1	5626601	5626700	gene	AT1G16480	5625699	5628656	-	Tetratricopeptide repeat (TPR)-like superfamily protein	*
Chr1:5627701..5627800	Chr1	5627701	5627800	gene	AT1G16480	5625699	5628656	-	Tetratricopeptide repeat (TPR)-like superfamily protein	*
Chr1:5690301..5690400	Chr1	5690301	5690400	gene	AT1G16650	5687943	5691198	+	S-adenosyl-L-methionine-dependent methyltransferases superfamily protein	*
Chr1:5703701..5703800	Chr1	5703701	5703800	gene	AT1G16680	5702753	5705838	+	Chaperone DnaJ-domain superfamily protein	*
Chr1:5741301..5741400	Chr1	5741301	5741400	gene	AT1G16780	5739299	5744214	-	Inorganic H pyrophosphatase family protein	*
Chr1:5746301..5746400	Chr1	5746301	5746400	gene	AT1G16800	5745523	5755263	-	P-loop containing nucleoside triphosphate hydrolases superfamily protein	*
Chr1:5800201..5800300	Chr1	5800201	5800300	gene	AT1G16960	5799888	5800845	+	Ubiquitin domain-containing protein	*
Chr1:5805001..5805100	Chr1	5805001	5805100	gene	AT1G16970	5800767	5805799	-	KU70 homolog	*
Chr1:5813601..5813700	Chr1	5813601	5813700	gene	AT1G17000	5812728	5816662	+	trehalose-phosphatase/synthase 3	*
Chr1:586101..586200	Chr1	586101	586200	gene	AT1G02690	584260	587219	+	importin alpha isoform 6	*
Chr1:5861201..5861300	Chr1	5861201	5861300	gene	AT1G17145	5860119	5862682	-	RING/U-box superfamily protein	*
Chr1:5888901..5889000	Chr1	5888901	5889000	gene	AT1G17220	5885083	5890470	+	Translation initiation factor 2, small GTP-binding protein	*
Chr1:5910301..5910400	Chr1	5910301	5910400	gene	AT1G17270	5909249	5911693	-	O-fucosyltransferase family protein	*
Chr1:5935201..5935300	Chr1	5935201	5935300	gene	AT1G17340	5933870	5938761	+	Phosphoinositide phosphatase family protein	*
Chr1:5986001..5986100	Chr1	5986001	5986100	gene	AT1G17440	5983984	5987784	-	Transcription initiation factor TFIID subunit A	*
Chr1:6021001..6021100	Chr1	6021001	6021100	gene	AT1G17500	6018757	6023503	+	ATPase E1-E2 type family protein / haloacid dehalogenase-like hydrolase family protein	*
Chr1:6154801..6154900	Chr1	6154801	6154900	gene	AT1G17890	6154268	6155752	-	NAD(P)-binding Rossmann-fold superfamily protein	*
Chr1:6212001..6212100	Chr1	6212001	6212100	QTE	QTE_CT00019071_ATREP16	6211689	6211987	+	AT1TE20090	14
Chr1:6212001..6212100	Chr1	6212001	6212100	gene	AT1G18060	6211873	6213444	-	no description	*
Chr1:6246501..6246600	Chr1	6246501	6246600	gene	AT1G18150	6244298	6247812	-	Protein kinase superfamily protein	*
Chr1:6262801..6263300	Chr1	6262801	6263300	NO_DATA
Chr1:6310001..6310100	Chr1	6310001	6310100	gene	AT1G18335	6309041	6311326	-	Acyl-CoA N-acyltransferases (NAT) superfamily protein	*
Chr1:6371101..6371200	Chr1	6371101	6371200	gene	AT1G18500	6369347	6373025	+	methylthioalkylmalate synthase-like 4	*
Chr1:6387101..6387200	Chr1	6387101	6387200	gene	AT1G18560	6385449	6388080	+	BED zinc finger	*
Chr1:6424101..6424200	Chr1	6424101	6424200	gene	AT1G18660	6421117	6425880	+	zinc finger (C3HC4-type RING finger) family protein	*
Chr1:6425901..6426000	Chr1	6425901	6426000	gene	AT1G18660	6421117	6425880	+	zinc finger (C3HC4-type RING finger) family protein	21
Chr1:645601..645700	Chr1	645601	645700	gene	AT1G02890	645092	651907	-	AAA-type ATPase family protein	*
Chr1:650101..650200	Chr1	650101	650200	gene	AT1G02890	645092	651907	-	AAA-type ATPase family protein	*
Chr1:6503001..6503100	Chr1	6503001	6503100	gene	AT1G18840	6500848	6504413	-	IQ-domain 30	*
Chr1:6556501..6556600	Chr1	6556501	6556600	QTE	QTE_CT00017527_ATTIRX1A	6556170	6556521	+	AT1TE21250	20
Chr1:6566801..6566900	Chr1	6566801	6566900	gene	AT1G19010	6565494	6567525	+	no description	*
Chr1:6570501..6570600	Chr1	6570501	6570600	gene	AT1G19025	6568853	6570939	+	DNA repair metallo-beta-lactamase family protein	*
Chr1:6597201..6597300	Chr1	6597201	6597300	gene	AT1G19100	6594930	6601355	+	Histidine kinase-, DNA gyrase B-, and HSP90-like ATPase family protein	*
Chr1:6617801..6617900	Chr1	6617801	6617900	gene	AT1G19170	6616643	6618986	+	Pectin lyase-like superfamily protein	*
Chr1:6630401..6630500	Chr1	6630401	6630500	QTE	QTE_CT00027496_ATRE1	6630259	6630352	-	AT1TE21480	49
Chr1:6630401..6630500	Chr1	6630401	6630500	gene	AT1G19220	6628068	6633087	-	auxin response factor 19	*
Chr1:6668201..6668300	Chr1	6668201	6668300	gene	AT1G19290	6666249	6668963	+	Pentatricopeptide repeat (PPR) superfamily protein	*
Chr1:6693201..6693300	Chr1	6693201	6693300	gene	AT1G19370	6692764	6694934	-	no description	*
Chr1:6722201..6722400	Chr1	6722201	6722400	NO_DATA
Chr1:6726001..6726100	Chr1	6726001	6726100	gene	AT1G19430	6724573	6728040	-	S-adenosyl-L-methionine-dependent methyltransferases superfamily protein	*
Chr1:6776701..6776800	Chr1	6776701	6776800	gene	AT1G19580	6774760	6777456	+	gamma carbonic anhydrase 1	*
Chr1:6778001..6778100	Chr1	6778001	6778100	NO_DATA
Chr1:6801301..6801400	Chr1	6801301	6801400	gene	AT1G19660	6799981	6802685	-	Wound-responsive family protein	*
Chr1:6806701..6806800	Chr1	6806701	6806800	gene	AT1G19680	6805457	6807862	+	RING/U-box superfamily protein	*
Chr1:6820101..6820200	Chr1	6820101	6820200	gene	AT1G19720	6819564	6822711	-	Pentatricopeptide repeat (PPR-like) superfamily protein	*
Chr1:6889101..6889200	Chr1	6889101	6889200	gene	AT1G19850	6886879	6891374	+	Transcriptional factor B3 family protein / auxin-responsive factor AUX/IAA-related	*
Chr1:6901601..6901700	Chr1	6901601	6901700	gene	AT1G19880	6900415	6904069	-	Regulator of chromosome condensation (RCC1) family protein	*
Chr1:6912001..6912100	Chr1	6912001	6912100	NO_DATA
Chr1:6950101..6950200	Chr1	6950101	6950200	gene	AT1G20050	6949043	6950319	+	C-8,7 sterol isomerase	*
Chr1:6955301..6955400	Chr1	6955301	6955400	gene	AT1G20060	6950655	6956293	-	ATP binding microtubule motor family protein	*
Chr1:7020101..7020200	Chr1	7020101	7020200	gene	AT1G20260	7016693	7020590	+	ATPase, V1 complex, subunit B protein	*
Chr1:7080801..7080900	Chr1	7080801	7080900	gene	AT1G20410	7078898	7082547	-	Pseudouridine synthase family protein	*
Chr1:7114201..7114300	Chr1	7114201	7114300	gene	AT1G20540	7112611	7115362	+	Transducin/WD40 repeat-like superfamily protein	*
Chr1:7115801..7115900	Chr1	7115801	7115900	gene	AT1G20550	7115241	7118161	-	O-fucosyltransferase family protein	*
Chr1:712901..713000	Chr1	712901	713000	gene	AT1G03060	712473	726891	-	Beige/BEACH domain	*
Chr1:7210901..7211000	Chr1	7210901	7211000	gene	AT1G20760	7209369	7214993	+	Calcium-binding EF hand family protein	*
Chr1:7259701..7259800	Chr1	7259701	7259800	gene	AT1G20870	7259102	7260775	-	HSP20-like chaperones superfamily protein	*
Chr1:7307301..7307400	Chr1	7307301	7307400	gene	AT1G20960	7301748	7310250	-	U5 small nuclear ribonucleoprotein helicase, putative	*
Chr1:7325801..7325900	Chr1	7325801	7325900	gene	AT1G20980	7324588	7329385	+	squamosa promoter binding protein-like 14	*
Chr1:7408801..7408900	Chr1	7408801	7408900	gene	AT1G21160	7407955	7412857	-	eukaryotic translation initiation factor 2 (eIF-2) family protein	*
Chr1:7426301..7426400	Chr1	7426301	7426400	gene	AT1G21210	7424106	7427041	+	wall associated kinase 4	*
Chr1:742901..743000	Chr1	742901	743000	gene	AT1G03090	739679	744184	+	methylcrotonyl-CoA carboxylase alpha chain, mitochondrial / 3-methylcrotonyl-CoA carboxylase 1 (MCCA)	*
Chr1:7441201..7441300	Chr1	7441201	7441300	gene	AT1G21250	7439266	7442113	+	cell wall-associated kinase	*
Chr1:7446901..7447000	Chr1	7446901	7447000	gene	AT1G21270	7444931	7447549	+	wall-associated kinase 2	*
Chr1:745401..745500	Chr1	745401	745500	gene	AT1G03100	743885	746479	-	Pentatricopeptide repeat (PPR) superfamily protein	*
Chr1:7486501..7486600	Chr1	7486501	7486600	gene	AT1G21380	7485636	7488713	-	Target of Myb protein 1	*
Chr1:7498901..7499000	Chr1	7498901	7499000	gene	AT1G21410	7497141	7499579	+	F-box/RNI-like superfamily protein	*
Chr1:7541101..7541200	Chr1	7541101	7541200	NO_DATA
Chr1:7564901..7565000	Chr1	7564901	7565000	gene	AT1G21580	7557262	7565803	-	Zinc finger C-x8-C-x5-C-x3-H type family protein	*
Chr1:7643501..7643600	Chr1	7643501	7643600	gene	AT1G21740	7641580	7645078	+	Protein of unknown function (DUF630 and DUF632)	*
Chr1:765501..765600	Chr1	765501	765600	gene	AT1G03160	761282	766158	+	FZO-like	*
Chr1:7724701..7724800	Chr1	7724701	7724800	NO_DATA
Chr1:7745301..7745400	Chr1	7745301	7745400	gene	AT1G22000	7744189	7747785	+	FBD, F-box and Leucine Rich Repeat domains containing protein	*
Chr1:7816101..7816200	Chr1	7816101	7816200	NO_DATA
Chr1:8035701..8035800	Chr1	8035701	8035800	QTE	QTE_CT00026473_ATLINE1_3A	8035732	8035847	+	AT1TE25860	68
Chr1:8065901..8066000	Chr1	8065901	8066000	gene	AT1G22770	8061844	8067716	+	gigantea protein (GI)	*
Chr1:8096801..8096900	Chr1	8096801	8096900	gene	AT1G22880	8095502	8097709	+	cellulase 5	*
Chr1:8200501..8200600	Chr1	8200501	8200600	gene	AT1G23130	8200383	8201235	+	Polyketide cyclase/dehydrase and lipid transport superfamily protein	*
Chr1:8270301..8270400	Chr1	8270301	8270400	gene	AT1G23310	8268404	8271933	-	glutamate:glyoxylate aminotransferase	*
Chr1:8325801..8325900	Chr1	8325801	8325900	gene	AT1G23450	8324698	8326697	+	Tetratricopeptide repeat (TPR)-like superfamily protein	*
Chr1:8326101..8326200	Chr1	8326101	8326200	gene	AT1G23450	8324698	8326697	+	Tetratricopeptide repeat (TPR)-like superfamily protein	*
Chr1:832801..832900	Chr1	832801	832900	gene	AT1G03370	830627	835361	+	C2 calcium/lipid-binding and GRAM domain containing protein	*
Chr1:8332101..8332200	Chr1	8332101	8332200	NO_DATA
Chr1:8428501..8428600	Chr1	8428501	8428600	gene	AT1G23860	8427356	8429498	-	RS-containing zinc finger protein 21	*
Chr1:8439601..8439700	Chr1	8439601	8439700	gene	AT1G23890	8438766	8440866	-	NHL domain-containing protein	*
Chr1:8478001..8478100	Chr1	8478001	8478100	QTE	QTE_CT00026386_ATHATN10	8478121	8478236	-	AT1TE27365	21
Chr1:8478001..8478100	Chr1	8478001	8478100	QTE	QTE_CT00022773_ATIS112A	8477752	8477946	+	AT1TE27355	55
Chr1:8478001..8478100	Chr1	8478001	8478100	QTE	QTE_CT00029168_ATHATN10	8478086	8478120	-	AT1TE27360	14
Chr1:8482501..8482600	Chr1	8482501	8482600	gene	AT1G23970	8482013	8483875	-	Protein of unknown function (DUF626)	*
Chr1:8519101..8519200	Chr1	8519101	8519200	gene	AT1G24070	8516238	8519734	-	cellulose synthase-like A10	*
Chr1:8525901..8526000	Chr1	8525901	8526000	gene	AT1G24100	8525435	8527087	-	UDP-glucosyl transferase 74B1	*
Chr1:8561201..8561300	Chr1	8561201	8561300	gene	AT1G24180	8560525	8563495	-	Thiamin diphosphate-binding fold (THDP-binding) superfamily protein	*
Chr1:8611801..8611900	Chr1	8611801	8611900	gene	AT1G24280	8609445	8612580	+	glucose-6-phosphate dehydrogenase 3	*
Chr1:8614901..8615000	Chr1	8614901	8615000	gene	AT1G24300	8614365	8620420	-	GYF domain-containing protein	*
Chr1:8616201..8616300	Chr1	8616201	8616300	gene	AT1G24300	8614365	8620420	-	GYF domain-containing protein	*
Chr1:8627101..8627200	Chr1	8627101	8627200	gene	AT1G24320	8626315	8630971	-	Six-hairpin glycosidases superfamily protein	*
Chr1:8632201..8632300	Chr1	8632201	8632300	gene	AT1G24330	8631440	8635055	+	ARM repeat superfamily protein	*
Chr1:8637501..8637600	Chr1	8637501	8637600	gene	AT1G24340	8635209	8638986	+	FAD/NAD(P)-binding oxidoreductase family protein	*
Chr1:8638501..8638600	Chr1	8638501	8638600	gene	AT1G24340	8635209	8638986	+	FAD/NAD(P)-binding oxidoreductase family protein	*
Chr1:8638501..8638600	Chr1	8638501	8638600	gene	AT1G24350	8638520	8640825	-	Acid phosphatase/vanadium-dependent haloperoxidase-related protein	80
Chr1:8642301..8642400	Chr1	8642301	8642400	gene	AT1G24360	8640582	8643478	+	NAD(P)-binding Rossmann-fold superfamily protein	*
Chr1:8669701..8669800	Chr1	8669701	8669800	gene	AT1G24460	8665874	8672651	+	no description	*
Chr1:8738001..8738200	Chr1	8738001	8738200	NO_DATA
Chr1:8740501..8740700	Chr1	8740501	8740700	NO_DATA
Chr1:8753701..8753800	Chr1	8753701	8753800	gene	AT1G24706	8741940	8755558	+	THO2	*
Chr1:8837201..8837300	Chr1	8837201	8837300	gene	AT1G25211	8835386	8837007	+	F-box family protein	194
Chr1:8837201..8837300	Chr1	8837201	8837300	gene	AT1G25220	8836835	8839549	-	anthranilate synthase beta subunit 1	*
Chr1:8855001..8855100	Chr1	8855001	8855100	gene	AT1G25260	8853959	8855872	-	Ribosomal protein L10 family protein	*
Chr1:887001..887100	Chr1	887001	887100	gene	AT1G03545	885941	887906	+	no description	*
Chr1:887001..887100	Chr1	887001	887100	gene	AT1G03550	885623	887956	-	Secretory carrier membrane protein (SCAMP) family protein	*
Chr1:891301..891400	Chr1	891301	891400	gene	AT1G03560	890156	892410	-	Pentatricopeptide repeat (PPR-like) superfamily protein	*
Chr1:8971501..8971600	Chr1	8971501	8971600	gene	AT1G25540	8969065	8974660	-	phytochrome and flowering time regulatory protein (PFT1)	*
Chr1:9050001..9050100	Chr1	9050001	9050100	gene	AT1G26170	9047433	9054589	-	ARM repeat superfamily protein	*
Chr1:9090401..9090500	Chr1	9090401	9090500	gene	AT1G26270	9089524	9092457	-	Phosphatidylinositol 3- and 4-kinase family protein	*
Chr1:9195101..9195200	Chr1	9195101	9195200	gene	AT1G26610	9193350	9195280	+	C2H2-like zinc finger protein	*
Chr1:9297601..9297700	Chr1	9297601	9297700	gene	AT1G26830	9295736	9298541	+	cullin 3	*
Chr1:9310401..9310500	Chr1	9310401	9310500	NO_DATA
Chr1:9386301..9386400	Chr1	9386301	9386400	QTE	QTE_CT00003311_ATREP10D	9385168	9386902	+	AT1TE30250	*
Chr1:939401..939500	Chr1	939401	939500	gene	AT1G03750	937920	941162	+	switch 2	*
Chr1:940301..940400	Chr1	940301	940400	gene	AT1G03750	937920	941162	+	switch 2	*
Chr1:947101..947200	Chr1	947101	947200	gene	AT1G03770	944572	947483	+	RING 1B	*
Chr1:9526101..9526200	Chr1	9526101	9526200	gene	AT1G27430	9520911	9526928	-	GYF domain-containing protein	*
Chr1:9563101..9563200	Chr1	9563101	9563200	gene	AT1G27530	9562591	9563963	-	no description	*
Chr1:9593201..9593300	Chr1	9593201	9593300	gene	AT1G27590	9592128	9594586	+	no description	*
Chr1:9613001..9613100	Chr1	9613001	9613100	gene	AT1G27630	9611103	9614336	+	cyclin T 1	*
Chr1:9630301..9630400	Chr1	9630301	9630400	NO_DATA
Chr1:9672401..9672500	Chr1	9672401	9672500	gene	AT1G27770	9671638	9676157	-	autoinhibited Ca2+-ATPase 1	*
Chr1:9722401..9722500	Chr1	9722401	9722500	gene	AT1G27910	9720736	9724714	-	plant U-box 45	*
Chr1:9756701..9756900	Chr1	9756701	9756900	gene	AT1G28000	9756674	9757963	-	Pentatricopeptide repeat (PPR) superfamily protein	*
Chr1:9756701..9756900	Chr1	9756701	9756900	QTE	QTE_CT00024263_ATCOPIA6	9756656	9756816	+	AT1TE31410	115
Chr1:9766601..9766700	Chr1	9766601	9766700	gene	AT1G28010	9763436	9768068	+	P-glycoprotein 14	*
Chr1:9774701..9774800	Chr1	9774701	9774800	gene	AT1G28040	9773580	9775481	-	RING/U-box superfamily protein	*
Chr1:9781801..9781900	Chr1	9781801	9781900	gene	AT1G28060	9779138	9782700	+	Pre-mRNA-splicing factor 3	*
Chr1:9804401..9804700	Chr1	9804401	9804700	gene	AT1G28100	9801082	9804394	+	no description	7
Chr1:9804401..9804700	Chr1	9804401	9804700	gene	AT1G28110	9803641	9806896	-	serine carboxypeptidase-like 45	*
Chr1:9894701..9894800	Chr1	9894701	9894800	QTE	QTE_CT00005944_ATREP10D	9894133	9895243	-	AT1TE31885	*
Chr1:9921001..9921100	Chr1	9921001	9921100	gene	AT1G28320	9920507	9924488	-	protease-related	*
Chr1:9965801..9965900	Chr1	9965801	9965900	gene	AT1G28380	9963593	9966320	+	MAC/Perforin domain-containing protein	*
Chr1:9977301..9977400	Chr1	9977301	9977400	gene	AT1G28410	9976182	9979267	-	no description	*
Chr1:998201..998300	Chr1	998201	998300	gene	AT1G03910	996115	1000437	+	no description	*
Chr1:999701..999800	Chr1	999701	999800	gene	AT1G03910	996115	1000437	+	no description	*
Chr2:10036401..10036500	Chr2	10036401	10036500	QTE	QTE_CT00002003_HELITRONY3	10036535	10040268	+	AT2TE42940	35
Chr2:10036401..10036500	Chr2	10036401	10036500	QTE	QTE_CT00010595_HELITRONY3	10036637	10037298	-	AT2TE42945	137
Chr2:10036401..10036500	Chr2	10036401	10036500	QTE	QTE_CT00027593_HELITRONY3	10036439	10036533	+	AT2TE42935	61
Chr2:10036401..10036500	Chr2	10036401	10036500	QTE	QTE_CT00020417_ATREP15	10036182	10036438	-	AT2TE42930	37
Chr2:10044101..10044200	Chr2	10044101	10044200	gene	AT2G23610	10044179	10046532	-	methyl esterase 3	21
Chr2:10102001..10102100	Chr2	10102001	10102100	gene	AT2G23740	10097559	10103398	+	nucleic acid binding	*
Chr2:1010301..1010400	Chr2	1010301	1010400	QTE	QTE_CT00013203_HELITRONY2	1009756	1010282	-	AT2TE04515	19
Chr2:1010301..1010400	Chr2	1010301	1010400	gene	AT2G03330	1008460	1014122	+	no description	*
Chr2:10169101..10169200	Chr2	10169101	10169200	QTE	QTE_CT00001848_ATLINEIII	10167087	10169886	-	AT2TE43485	*
Chr2:10230501..10230600	Chr2	10230501	10230600	gene	AT2G24060	10229385	10231563	+	Translation initiation factor 3 protein	*
Chr2:10231901..10232000	Chr2	10231901	10232000	gene	AT2G24070	10231682	10235476	-	Family of unknown function (DUF566)	*
Chr2:10249601..10249700	Chr2	10249601	10249700	gene	AT2G24120	10248911	10254641	-	DNA/RNA polymerases superfamily protein	*
Chr2:10275701..10275800	Chr2	10275701	10275800	gene	AT2G24170	10274144	10277266	-	Endomembrane protein 70 protein family	*
Chr2:10285501..10285600	Chr2	10285501	10285600	NO_DATA
Chr2:10287501..10287600	Chr2	10287501	10287600	gene	AT2G24200	10286806	10289620	-	Cytosol aminopeptidase family protein	*
Chr2:10291601..10291700	Chr2	10291601	10291700	gene	AT2G24205	10291418	10291762	+	ECA1 gametogenesis related family protein	*
Chr2:10362801..10362900	Chr2	10362801	10362900	gene	AT2G24350	10361126	10364492	+	RNA binding (RRM/RBD/RNP motifs) family protein	*
Chr2:10481201..10481300	Chr2	10481201	10481300	gene	AT2G24645	10480532	10482795	-	Transcriptional factor B3 family protein	*
Chr2:10547601..10547700	Chr2	10547601	10547700	gene	AT2G24755	10541738	10549434	-	no description	*
Chr2:10554301..10554500	Chr2	10554301	10554500	QTE	QTE_CT00017008_HELITRON2	10553957	10554327	+	AT2TE45295	26
Chr2:10565601..10565700	Chr2	10565601	10565700	gene	AT2G24780	10565622	10565946	-	no description	78
Chr2:10617801..10617900	Chr2	10617801	10617900	gene	AT2G24960	10617263	10620034	+	no description	*
Chr2:10655701..10655800	Chr2	10655701	10655800	gene	AT2G25050	10653709	10660226	-	Actin-binding FH2 (Formin Homology) protein	*
Chr2:10761101..10761200	Chr2	10761101	10761200	gene	AT2G25270	10759724	10762568	+	no description	*
Chr2:10761101..10761200	Chr2	10761101	10761200	QTE	QTE_CT00009048_ATHAT1	10760671	10761705	+	AT2TE46175	*
Chr2:10766501..10766600	Chr2	10766501	10766600	gene	AT2G25290	10765702	10768665	-	Octicosapeptide/Phox/Bem1p (PB1) domain-containing protein / tetratricopeptide repeat (TPR)-containing protein	*
Chr2:10783201..10783300	Chr2	10783201	10783300	gene	AT2G25320	10781851	10788065	-	TRAF-like family protein	*
Chr2:10823601..10823700	Chr2	10823601	10823700	gene	AT2G25430	10822370	10824916	+	epsin N-terminal homology (ENTH) domain-containing protein / clathrin assembly protein-related	*
Chr2:10854801..10854900	Chr2	10854801	10854900	gene	AT2G25500	10854652	10854948	-	Inosine triphosphate pyrophosphatase family protein	*
Chr2:10944201..10944500	Chr2	10944201	10944500	NO_DATA
Chr2:10968101..10968200	Chr2	10968101	10968200	gene	AT2G25730	10956301	10972927	-	no description	*
Chr2:10979401..10979500	Chr2	10979401	10979500	gene	AT2G25737	10976936	10979900	+	Sulfite exporter TauE/SafE family protein	*
Chr2:10985101..10985200	Chr2	10985101	10985200	gene	AT2G25760	10984808	10988924	-	Protein kinase family protein	*
Chr2:11007001..11007200	Chr2	11007001	11007200	gene	AT2G25800	11005924	11009739	-	Protein of unknown function (DUF810)	*
Chr2:11023101..11023200	Chr2	11023101	11023200	gene	AT2G25840	11021848	11025370	+	Nucleotidylyl transferase superfamily protein	*
Chr2:11023401..11023500	Chr2	11023401	11023500	gene	AT2G25840	11021848	11025370	+	Nucleotidylyl transferase superfamily protein	*
Chr2:11025201..11025300	Chr2	11025201	11025300	gene	AT2G25850	11025420	11030776	-	poly(A) polymerase 2	120
Chr2:11025201..11025300	Chr2	11025201	11025300	gene	AT2G25840	11021848	11025370	+	Nucleotidylyl transferase superfamily protein	*
Chr2:11112301..11112400	Chr2	11112301	11112400	QTE	QTE_CT00029894_ATCOPIA28	11112076	11112133	+	AT2TE47940	168
Chr2:11112301..11112400	Chr2	11112301	11112400	gene	AT2G26080	11109003	11113828	-	glycine decarboxylase P-protein 2	*
Chr2:11182601..11182700	Chr2	11182601	11182700	gene	AT2G26260	11178100	11182976	+	3beta-hydroxysteroid-dehydrogenase/decarboxylase isoform 2	*
Chr2:11246401..11246500	Chr2	11246401	11246500	NO_DATA
Chr2:11257001..11257100	Chr2	11257001	11257100	gene	AT2G26460	11254932	11258973	-	RED family protein	*
Chr2:11260301..11260400	Chr2	11260301	11260400	gene	AT2G26470	11259153	11262494	-	no description	*
Chr2:11295501..11295600	Chr2	11295501	11295600	gene	AT2G26560	11293769	11295806	-	phospholipase A 2A	*
Chr2:11342901..11343000	Chr2	11342901	11343000	gene	AT2G26670	11341684	11343572	+	Plant haem oxygenase (decyclizing) family protein	*
Chr2:11416901..11417000	Chr2	11416901	11417000	gene	AT2G26780	11410076	11423776	+	ARM repeat superfamily protein	*
Chr2:11422101..11422200	Chr2	11422101	11422200	gene	AT2G26780	11410076	11423776	+	ARM repeat superfamily protein	*
Chr2:11426001..11426100	Chr2	11426001	11426100	gene	AT2G26790	11425270	11427669	-	Pentatricopeptide repeat (PPR) superfamily protein	*
Chr2:11436701..11436800	Chr2	11436701	11436800	QTE	QTE_CT00010084_ATHPOGON3	11436323	11437017	-	AT2TE49535	*
Chr2:11501001..11501100	Chr2	11501001	11501100	gene	AT2G26950	11500721	11502136	-	myb domain protein 104	*
Chr2:11503901..11504000	Chr2	11503901	11504000	QTE	QTE_CT00011371_ARNOLDY2	11503686	11504304	-	AT2TE49860	*
Chr2:11552901..11553000	Chr2	11552901	11553000	gene	AT2G27060	11551041	11554775	+	Leucine-rich repeat protein kinase family protein	*
Chr2:1158401..1158500	Chr2	1158401	1158500	gene	AT2G03800	1156713	1158934	+	D-aminoacyl-tRNA deacylases	*
Chr2:11588801..11588900	Chr2	11588801	11588900	gene	AT2G27120	11581223	11594346	+	DNA polymerase epsilon catalytic subunit	*
Chr2:11600601..11600700	Chr2	11600601	11600700	gene	AT2G27145	11600193	11600700	-	low-molecular-weight cysteine-rich 9	*
Chr2:11610501..11610600	Chr2	11610501	11610600	gene	AT2G27170	11609122	11617434	-	Structural maintenance of chromosomes (SMC) family protein	*
Chr2:11613001..11613100	Chr2	11613001	11613100	gene	AT2G27170	11609122	11617434	-	Structural maintenance of chromosomes (SMC) family protein	*
Chr2:11621701..11621800	Chr2	11621701	11621800	gene	AT2G27190	11621222	11623618	-	purple acid phosphatase 12	*
Chr2:11634901..11635000	Chr2	11634901	11635000	gene	AT2G27210	11629777	11636795	+	BRI1 suppressor 1 (BSU1)-like 3	*
Chr2:11651601..11651700	Chr2	11651601	11651700	gene	AT2G27228	11650358	11654143	+	conserved peptide upstream open reading frame 6	*
Chr2:11651601..11651700	Chr2	11651601	11651700	gene	AT2G27230	11650358	11654143	+	transcription factor-related	*
Chr2:1166101..1166200	Chr2	1166101	1166200	gene	AT2G03820	1164957	1167029	-	nonsense-mediated mRNA decay NMD3 family protein	*
Chr2:11689801..11689900	Chr2	11689801	11689900	gene	AT2G27315	11689591	11689953	-	Protein of unknown function (DUF1278)	*
Chr2:11702301..11702400	Chr2	11702301	11702400	gene	AT2G27350	11699549	11704272	-	OTU-like cysteine protease family protein	*
Chr2:1170501..1170600	Chr2	1170501	1170600	QTE	QTE_CT00021902_RathE3_cons	1170283	1170500	+	AT2TE05290	1
Chr2:1171401..1171500	Chr2	1171401	1171500	gene	AT2G03830	1171136	1172363	+	no description	*
Chr2:11736401..11736700	Chr2	11736401	11736700	NO_DATA
Chr2:11738301..11738400	Chr2	11738301	11738400	gene	AT2G27450	11737432	11739690	-	nitrilase-like protein 1	*
Chr2:11740001..11740300	Chr2	11740001	11740300	QTE	QTE_CT00024638_ATHILA7A	11740246	11740396	-	AT2TE51030	54
Chr2:11765701..11765800	Chr2	11765701	11765800	gene	AT2G27535	11765323	11766144	-	ribosomal protein L10A family protein	*
Chr2:11782201..11782300	Chr2	11782201	11782300	gene	AT2G27600	11781038	11783992	+	AAA-type ATPase family protein	*
Chr2:11842001..11842100	Chr2	11842001	11842100	gene	AT2G27775	11842267	11843293	-	no description	167
Chr2:11848301..11848400	Chr2	11848301	11848400	gene	AT2G27790	11847109	11849559	-	RNA-binding (RRM/RBD/RNP motifs) family protein	*
Chr2:11854801..11855000	Chr2	11854801	11855000	gene	AT2G27810	11852080	11856291	+	nucleobase-ascorbate transporter 12	*
Chr2:11855601..11855700	Chr2	11855601	11855700	gene	AT2G27810	11852080	11856291	+	nucleobase-ascorbate transporter 12	*
Chr2:11864801..11864900	Chr2	11864801	11864900	gene	AT2G27860	11864393	11866907	-	UDP-D-apiose/UDP-D-xylose synthase 1	*
Chr2:1186501..1186600	Chr2	1186501	1186600	gene	AT2G03890	1185522	1188545	+	phosphoinositide 4-kinase gamma 7	*
Chr2:11865701..11865800	Chr2	11865701	11865800	gene	AT2G27860	11864393	11866907	-	UDP-D-apiose/UDP-D-xylose synthase 1	*
Chr2:11881401..11881500	Chr2	11881401	11881500	gene	AT2G27900	11877430	11886013	+	no description	*
Chr2:11914101..11914200	Chr2	11914101	11914200	gene	AT2G27980	11913629	11919741	-	Acyl-CoA N-acyltransferase with RING/FYVE/PHD-type zinc finger domain	*
Chr2:11917001..11917100	Chr2	11917001	11917100	gene	AT2G27980	11913629	11919741	-	Acyl-CoA N-acyltransferase with RING/FYVE/PHD-type zinc finger domain	*
Chr2:11918401..11918500	Chr2	11918401	11918500	gene	AT2G27980	11913629	11919741	-	Acyl-CoA N-acyltransferase with RING/FYVE/PHD-type zinc finger domain	*
Chr2:11933801..11933900	Chr2	11933801	11933900	gene	AT2G28020	11933702	11934060	+	no description	*
Chr2:11976001..11976100	Chr2	11976001	11976100	gene	AT2G28100	11974663	11976600	+	alpha-L-fucosidase 1	*
Chr2:12015801..12015900	Chr2	12015801	12015900	gene	AT2G28190	12014498	12016569	+	copper/zinc superoxide dismutase 2	*
Chr2:12041701..12041800	Chr2	12041701	12041800	gene	AT2G28240	12039212	12042143	+	ATP-dependent helicase family protein	*
Chr2:12066301..12066400	Chr2	12066301	12066400	gene	AT2G28290	12056213	12073083	+	P-loop containing nucleoside triphosphate hydrolases superfamily protein	*
Chr2:12067401..12067500	Chr2	12067401	12067500	gene	AT2G28290	12056213	12073083	+	P-loop containing nucleoside triphosphate hydrolases superfamily protein	*
Chr2:12096101..12096200	Chr2	12096101	12096200	gene	AT2G28320	12094746	12099644	+	Pleckstrin homology (PH) and lipid-binding START domains-containing protein	*
Chr2:12097001..12097100	Chr2	12097001	12097100	gene	AT2G28320	12094746	12099644	+	Pleckstrin homology (PH) and lipid-binding START domains-containing protein	*
Chr2:12097501..12097600	Chr2	12097501	12097600	gene	AT2G28320	12094746	12099644	+	Pleckstrin homology (PH) and lipid-binding START domains-containing protein	*
Chr2:12139901..12140000	Chr2	12139901	12140000	gene	AT2G28390	12139580	12143465	-	SAND family protein	*
Chr2:12175401..12175500	Chr2	12175401	12175500	NO_DATA
Chr2:12211901..12212000	Chr2	12211901	12212000	gene	AT2G28520	12209896	12215895	+	vacuolar proton ATPase A1	*
Chr2:1225401..1225600	Chr2	1225401	1225600	NO_DATA
Chr2:12267401..12267500	Chr2	12267401	12267500	gene	AT2G28620	12265167	12270020	-	P-loop containing nucleoside triphosphate hydrolases superfamily protein	*
Chr2:12268301..12268400	Chr2	12268301	12268400	gene	AT2G28620	12265167	12270020	-	P-loop containing nucleoside triphosphate hydrolases superfamily protein	*
Chr2:12333201..12333300	Chr2	12333201	12333300	NO_DATA
Chr2:12333801..12333900	Chr2	12333801	12333900	NO_DATA
Chr2:12406001..12406100	Chr2	12406001	12406100	gene	AT2G28890	12405596	12408235	-	poltergeist like 4	*
Chr2:12482901..12483000	Chr2	12482901	12483000	gene	AT2G29060	12481744	12484087	+	GRAS family transcription factor	*
Chr2:12488601..12488700	Chr2	12488601	12488700	gene	AT2G29070	12487274	12489518	+	Ubiquitin fusion degradation UFD1 family protein	*
Chr2:125101..125200	Chr2	125101	125200	gene	AT2G01220	123276	126466	+	Nucleotidylyl transferase superfamily protein	*
Chr2:12549401..12549500	Chr2	12549401	12549500	gene	AT2G29200	12548931	12553433	-	pumilio 1	*
Chr2:12549701..12549800	Chr2	12549701	12549800	gene	AT2G29200	12548931	12553433	-	pumilio 1	*
Chr2:125601..125700	Chr2	125601	125700	gene	AT2G01220	123276	126466	+	Nucleotidylyl transferase superfamily protein	*
Chr2:12588601..12588700	Chr2	12588601	12588700	gene	AT2G29300	12588191	12589759	+	NAD(P)-binding Rossmann-fold superfamily protein	*
Chr2:12656501..12656600	Chr2	12656501	12656600	gene	AT2G29600	12655151	12657296	+	Galactose oxidase/kelch repeat superfamily protein	*
Chr2:12674601..12674700	Chr2	12674601	12674700	gene	AT2G29650	12673383	12676049	-	phosphate transporter 4	*
Chr2:12690701..12690800	Chr2	12690701	12690800	gene	AT2G29680	12689549	12693024	+	cell division control 6	*
Chr2:12778201..12778300	Chr2	12778201	12778300	gene	AT2G29970	12776386	12779938	+	Double Clp-N motif-containing P-loop nucleoside triphosphate hydrolases superfamily protein	*
Chr2:12786701..12786900	Chr2	12786701	12786900	NO_DATA
Chr2:12836001..12836200	Chr2	12836001	12836200	gene	AT2G30070	12834993	12838626	+	potassium transporter 1	*
Chr2:12854301..12854400	Chr2	12854301	12854400	gene	AT2G30110	12852372	12857617	-	ubiquitin-activating enzyme 1	*
Chr2:12869201..12869300	Chr2	12869201	12869300	gene	AT2G30130	12868630	12869724	+	Lateral organ boundaries (LOB) domain family protein	*
Chr2:12985801..12985900	Chr2	12985801	12985900	QTE	QTE_CT00016007_BRODYAGA2	12985212	12985618	+	AT2TE56870	183
Chr2:13049801..13049900	Chr2	13049801	13049900	NO_DATA
Chr2:13088301..13088400	Chr2	13088301	13088400	gene	AT2G30710	13085886	13089261	-	Ypt/Rab-GAP domain of gyp1p superfamily protein	*
Chr2:13097501..13097600	Chr2	13097501	13097600	gene	AT2G30740	13095976	13098594	+	Protein kinase superfamily protein	*
Chr2:13098101..13098200	Chr2	13098101	13098200	gene	AT2G30740	13095976	13098594	+	Protein kinase superfamily protein	*
Chr2:131801..131900	Chr2	131801	131900	QTE	QTE_CT00008427_HELITRONY1C	131461	132285	-	AT2TE00445	*
Chr2:13184301..13184400	Chr2	13184301	13184400	gene	AT2G30980	13182069	13185949	-	SHAGGY-related protein kinase dZeta	*
Chr2:13217101..13217200	Chr2	13217101	13217200	gene	AT2G31060	13213100	13218724	-	elongation factor family protein	*
Chr2:13232901..13233200	Chr2	13232901	13233200	NO_DATA
Chr2:13235201..13235400	Chr2	13235201	13235400	NO_DATA
Chr2:13273101..13273200	Chr2	13273101	13273200	gene	AT2G31150	13272375	13274578	+	ATP binding	*
Chr2:13273901..13274000	Chr2	13273901	13274000	gene	AT2G31150	13272375	13274578	+	ATP binding	*
Chr2:13318701..13318800	Chr2	13318701	13318800	gene	AT2G31240	13317415	13319560	-	Tetratricopeptide repeat (TPR)-like superfamily protein	*
Chr2:13345001..13345100	Chr2	13345001	13345100	gene	AT2G31290	13343814	13346070	+	Ubiquitin carboxyl-terminal hydrolase family protein	*
Chr2:13348801..13348900	Chr2	13348801	13348900	gene	AT2G31300	13346122	13349980	-	actin-related protein C1B	*
Chr2:13358601..13358700	Chr2	13358601	13358700	gene	AT2G31320	13353821	13359728	-	poly(ADP-ribose) polymerase 2	*
Chr2:13363201..13363300	Chr2	13363201	13363300	gene	AT2G31340	13361506	13365200	+	embryo defective 1381	*
Chr2:13402701..13402800	Chr2	13402701	13402800	gene	AT2G31450	13401132	13404222	-	DNA glycosylase superfamily protein	*
Chr2:13465001..13465100	Chr2	13465001	13465100	gene	AT2G31660	13464298	13471821	+	ARM repeat superfamily protein	*
Chr2:13469201..13469300	Chr2	13469201	13469300	gene	AT2G31660	13464298	13471821	+	ARM repeat superfamily protein	*
Chr2:13522301..13522400	Chr2	13522301	13522400	gene	AT2G31800	13520325	13523708	-	Integrin-linked protein kinase family	*
Chr2:13534501..13534600	Chr2	13534501	13534600	gene	AT2G31830	13532680	13537741	-	endonuclease/exonuclease/phosphatase family protein	*
Chr2:13585801..13585900	Chr2	13585801	13585900	gene	AT2G31955	13584139	13586700	-	cofactor of nitrate reductase and xanthine dehydrogenase 2	*
Chr2:1359701..1360200	Chr2	1359701	1360200	QTE	QTE_CT00015528_TA1-2	1359729	1360147	+	AT2TE06200	*
Chr2:1359701..1360200	Chr2	1359701	1360200	QTE	QTE_CT00007787_ATREP3	1360148	1361030	+	AT2TE06205	52
Chr2:13597601..13597700	Chr2	13597601	13597700	gene	AT2G31960	13588887	13600229	+	glucan synthase-like 3	*
Chr2:13598301..13598600	Chr2	13598301	13598600	gene	AT2G31960	13588887	13600229	+	glucan synthase-like 3	*
Chr2:1361101..1361300	Chr2	1361101	1361300	QTE	QTE_CT00007787_ATREP3	1360148	1361030	+	AT2TE06205	71
Chr2:1362601..1362700	Chr2	1362601	1362700	gene	AT2G04090	1362653	1364690	-	MATE efflux family protein	47
Chr2:13667801..13667900	Chr2	13667801	13667900	gene	AT2G32170	13666456	13671754	+	S-adenosyl-L-methionine-dependent methyltransferases superfamily protein	*
Chr2:13680001..13680100	Chr2	13680001	13680100	gene	AT2G32230	13679529	13682236	-	proteinaceous RNase P 1	*
Chr2:13730101..13730300	Chr2	13730101	13730300	gene	AT2G32320	13726819	13731767	+	tRNAHis guanylyltransferase	*
Chr2:13760801..13760900	Chr2	13760801	13760900	gene	AT2G32410	13757593	13761077	+	AXR1-like	*
Chr2:13773301..13773400	Chr2	13773301	13773400	gene	AT2G32430	13771296	13774502	+	Galactosyltransferase family protein	*
Chr2:1379501..1379600	Chr2	1379501	1379600	QTE	QTE_CT00008971_ATREP10B	1379195	1379973	-	AT2TE06315	*
Chr2:13843501..13843600	Chr2	13843501	13843600	gene	AT2G32620	13840744	13844324	+	cellulose synthase-like B	*
Chr2:13848601..13848700	Chr2	13848601	13848700	gene	AT2G32640	13846919	13850909	-	Lycopene beta/epsilon cyclase protein	*
Chr2:13893701..13893800	Chr2	13893701	13893800	gene	AT2G32760	13891791	13894724	+	no description	*
Chr2:13933401..13933500	Chr2	13933401	13933500	gene	AT2G32840	13932904	13934949	-	proline-rich family protein	*
Chr2:13973901..13974000	Chr2	13973901	13974000	gene	AT2G32940	13971997	13977476	-	Argonaute family protein	*
Chr2:13975101..13975200	Chr2	13975101	13975200	gene	AT2G32940	13971997	13977476	-	Argonaute family protein	*
Chr2:13975401..13975500	Chr2	13975401	13975500	gene	AT2G32940	13971997	13977476	-	Argonaute family protein	*
Chr2:13991901..13992000	Chr2	13991901	13992000	gene	AT2G32970	13991448	13995749	-	no description	*
Chr2:14010201..14010300	Chr2	14010201	14010300	gene	AT2G33006	14010013	14010201	-	no description	0
Chr2:1403301..1403500	Chr2	1403301	1403500	gene	AT2G04160	1401268	1407745	-	Subtilisin-like serine endopeptidase family protein	*
Chr2:14033601..14033700	Chr2	14033601	14033700	gene	AT2G33080	14032015	14034237	+	receptor like protein 28	*
Chr2:1403901..1404000	Chr2	1403901	1404000	gene	AT2G04160	1401268	1407745	-	Subtilisin-like serine endopeptidase family protein	*
Chr2:1403901..1404000	Chr2	1403901	1404000	QTE	QTE_CT00009065_ATN9_1	1403862	1404635	+	AT2TE06420	*
Chr2:14075201..14075300	Chr2	14075201	14075300	gene	AT2G33210	14074870	14078744	-	heat shock protein 60-2	*
Chr2:14078101..14078200	Chr2	14078101	14078200	gene	AT2G33210	14074870	14078744	-	heat shock protein 60-2	*
Chr2:1409501..1409600	Chr2	1409501	1409600	QTE	QTE_CT00008373_ATREP2	1409692	1410522	+	AT2TE06450	92
Chr2:1409501..1409600	Chr2	1409501	1409600	QTE	QTE_CT00015305_ATDNA2T9C	1408934	1409367	+	AT2TE06435	134
Chr2:1409501..1409600	Chr2	1409501	1409600	QTE	QTE_CT00012204_ATREP2	1409589	1409691	+	AT2TE06445	11
Chr2:1409501..1409600	Chr2	1409501	1409600	QTE	QTE_CT00018838_ATREP14	1409368	1409588	+	AT2TE06440	87
Chr2:14101501..14101600	Chr2	14101501	14101600	gene	AT2G33260	14100840	14102252	-	Tryptophan/tyrosine permease	*
Chr2:14127601..14127700	Chr2	14127601	14127700	gene	AT2G33340	14126217	14131153	-	MOS4-associated complex 3B	*
Chr2:14152301..14152400	Chr2	14152301	14152400	gene	AT2G33390	14151135	14153118	+	no description	*
Chr2:14152701..14152800	Chr2	14152701	14152800	gene	AT2G33390	14151135	14153118	+	no description	*
Chr2:14152701..14152800	Chr2	14152701	14152800	gene	AT2G33400	14152706	14154530	-	no description	94
Chr2:14167701..14167800	Chr2	14167701	14167800	gene	AT2G33435	14165256	14169492	+	RNA-binding (RRM/RBD/RNP motifs) family protein	*
Chr2:14172701..14172800	Chr2	14172701	14172800	gene	AT2G33440	14170146	14173437	+	RNA-binding (RRM/RBD/RNP motifs) family protein	*
Chr2:142001..142100	Chr2	142001	142100	gene	AT2G01270	139331	142560	+	quiescin-sulfhydryl oxidase 2	*
Chr2:14205801..14205900	Chr2	14205801	14205900	gene	AT2G33540	14203505	14208797	-	C-terminal domain phosphatase-like 3	*
Chr2:1420701..1420800	Chr2	1420701	1420800	NO_DATA
Chr2:14232601..14232700	Chr2	14232601	14232700	QTE	QTE_CT00019942_HELITRONY1B	14232816	14233085	-	AT2TE62955	116
Chr2:14241601..14241700	Chr2	14241601	14241700	gene	AT2G33640	14239213	14242365	+	DHHC-type zinc finger family protein	*
Chr2:14259401..14259500	Chr2	14259401	14259500	gene	AT2G33710	14258509	14260739	-	Integrase-type DNA-binding superfamily protein	*
Chr2:14266301..14266400	Chr2	14266301	14266400	gene	AT2G33730	14265450	14267972	-	P-loop containing nucleoside triphosphate hydrolases superfamily protein	*
Chr2:14270901..14271000	Chr2	14270901	14271000	gene	AT2G33740	14269581	14271723	+	Nitrogen regulatory PII-like, alpha/beta	*
Chr2:14277301..14277400	Chr2	14277301	14277400	gene	AT2G33770	14277558	14283040	-	phosphate 2	158
Chr2:14277301..14277400	Chr2	14277301	14277400	gene	AT2G33760	14275800	14277551	+	Pentatricopeptide repeat (PPR) superfamily protein	*
Chr2:14281401..14281500	Chr2	14281401	14281500	gene	AT2G33770	14277558	14283040	-	phosphate 2	*
Chr2:1431201..1431500	Chr2	1431201	1431500	QTE	QTE_CT00027433_ATDNA12T3_2	1431649	1431743	-	AT2TE06585	149
Chr2:1431201..1431500	Chr2	1431201	1431500	QTE	QTE_CT00018308_ATREP7	1430844	1431168	+	AT2TE06575	33
Chr2:1431201..1431500	Chr2	1431201	1431500	QTE	QTE_CT00017059_ATLINE1A	1431252	1431620	+	AT2TE06580	248
Chr2:14312801..14312900	Chr2	14312801	14312900	gene	AT2G33835	14311787	14314700	-	Zinc finger C-x8-C-x5-C-x3-H type family protein	*
Chr2:1433401..1433500	Chr2	1433401	1433500	QTE	QTE_CT00006921_TA11	1432630	1433608	+	AT2TE06590	*
Chr2:14375801..14375900	Chr2	14375801	14375900	gene	AT2G34030	14375086	14377364	-	Calcium-binding EF-hand family protein	*
Chr2:14445101..14445200	Chr2	14445101	14445200	gene	AT2G34208	14444997	14445114	+	no description	13
Chr2:14459801..14459900	Chr2	14459801	14459900	gene	AT2G34240	14459157	14461802	+	Protein with domains of unknown function DUF627 and DUF632	*
Chr2:14473401..14473500	Chr2	14473401	14473500	gene	AT2G34300	14473665	14477430	-	S-adenosyl-L-methionine-dependent methyltransferases superfamily protein	165
Chr2:14473401..14473500	Chr2	14473401	14473500	gene	AT2G34290	14472633	14473430	-	Protein kinase superfamily protein	29
Chr2:14499801..14499900	Chr2	14499801	14499900	gene	AT2G34357	14498590	14505727	+	ARM repeat superfamily protein	*
Chr2:14504201..14504300	Chr2	14504201	14504300	gene	AT2G34357	14498590	14505727	+	ARM repeat superfamily protein	*
Chr2:14517301..14517400	Chr2	14517301	14517400	gene	AT2G34400	14516226	14518186	+	Pentatricopeptide repeat (PPR-like) superfamily protein	*
Chr2:14520601..14520700	Chr2	14520601	14520700	gene	AT2G34410	14518406	14522622	+	O-acetyltransferase family protein	*
Chr2:14562601..14562700	Chr2	14562601	14562700	gene	AT2G34570	14562892	14564782	-	PIN domain-like family protein	192
Chr2:14562601..14562700	Chr2	14562601	14562700	gene	AT2G34560	14560163	14562950	+	P-loop containing nucleoside triphosphate hydrolases superfamily protein	*
Chr2:14569301..14569400	Chr2	14569301	14569400	gene	AT2G34590	14568811	14570969	-	Transketolase family protein	*
Chr2:145701..145800	Chr2	145701	145800	gene	AT2G01280	145676	149394	+	Cyclin/Brf1-like TBP-binding protein	*
Chr2:14580601..14580700	Chr2	14580601	14580700	gene	AT2G34630	14578540	14581727	+	geranyl diphosphate synthase 1	*
Chr2:14612001..14612100	Chr2	14612001	14612100	gene	AT2G34660	14602470	14612565	+	multidrug resistance-associated protein 2	*
Chr2:14613201..14613400	Chr2	14613201	14613400	gene	AT2G34670	14612581	14615795	-	Protein of unknown function (DUF630 and DUF632)	*
Chr2:14619301..14619500	Chr2	14619301	14619500	gene	AT2G34680	14616622	14629129	-	Outer arm dynein light chain 1 protein	*
Chr2:14653501..14653800	Chr2	14653501	14653800	QTE	QTE_CT00010283_ATREP11	14653181	14653863	+	AT2TE65005	*
Chr2:1468801..1468900	Chr2	1468801	1468900	NO_DATA
Chr2:14718801..14718900	Chr2	14718801	14718900	gene	AT2G34890	14718195	14721271	-	CTP synthase family protein	*
Chr2:14720401..14720500	Chr2	14720401	14720500	gene	AT2G34890	14718195	14721271	-	CTP synthase family protein	*
Chr2:14729501..14729600	Chr2	14729501	14729600	gene	AT2G34920	14728027	14731156	-	RING/U-box superfamily protein	*
Chr2:14748001..14748100	Chr2	14748001	14748100	gene	AT2G34970	14746307	14748781	+	Trimeric LpxA-like enzyme	*
Chr2:14770201..14770300	Chr2	14770201	14770300	gene	AT2G35050	14768724	14775035	+	Protein kinase superfamily protein with octicosapeptide/Phox/Bem1p domain	*
Chr2:14774601..14774700	Chr2	14774601	14774700	gene	AT2G35050	14768724	14775035	+	Protein kinase superfamily protein with octicosapeptide/Phox/Bem1p domain	*
Chr2:14776101..14776200	Chr2	14776101	14776200	gene	AT2G35060	14775063	14778870	-	K+ uptake permease 11	*
Chr2:1479201..1479300	Chr2	1479201	1479300	gene	AT2G04270	1474679	1480586	+	RNAse E/G-like	*
Chr2:14870301..14870400	Chr2	14870301	14870400	gene	AT2G35330	14868989	14871940	+	RING/U-box superfamily protein	*
Chr2:14874501..14874600	Chr2	14874501	14874600	gene	AT2G35340	14872320	14879739	+	helicase domain-containing protein	*
Chr2:14875201..14875300	Chr2	14875201	14875300	gene	AT2G35340	14872320	14879739	+	helicase domain-containing protein	*
Chr2:14876601..14876700	Chr2	14876601	14876700	gene	AT2G35340	14872320	14879739	+	helicase domain-containing protein	*
Chr2:14899901..14900000	Chr2	14899901	14900000	gene	AT2G35410	14898324	14899750	+	RNA-binding (RRM/RBD/RNP motifs) family protein	151
Chr2:14899901..14900000	Chr2	14899901	14900000	gene	AT2G35420	14899715	14900692	-	RING/U-box superfamily protein	*
Chr2:14907101..14907200	Chr2	14907101	14907200	NO_DATA
Chr2:14907401..14907600	Chr2	14907401	14907600	NO_DATA
Chr2:14917801..14917900	Chr2	14917801	14917900	gene	AT2G35510	14916723	14920377	-	similar to RCD one 1	*
Chr2:14919101..14919200	Chr2	14919101	14919200	gene	AT2G35510	14916723	14920377	-	similar to RCD one 1	*
Chr2:14961801..14961900	Chr2	14961801	14961900	gene	AT2G35620	14960940	14965497	-	Leucine-rich repeat protein kinase family protein	*
Chr2:14979201..14979300	Chr2	14979201	14979300	gene	AT2G35630	14966678	14980606	+	ARM repeat superfamily protein	*
Chr2:1498901..1499000	Chr2	1498901	1499000	QTE	QTE_CT00014656_HELITRONY3	1498932	1499393	+	AT2TE06930	68
Chr2:14994801..14994900	Chr2	14994801	14994900	gene	AT2G35670	14992565	14996756	+	VEFS-Box of polycomb protein	*
Chr2:15007701..15007800	Chr2	15007701	15007800	QTE	QTE_CT00016017_BRODYAGA1A	15007580	15007633	+	AT2TE66740	68
Chr2:15007701..15007800	Chr2	15007701	15007800	QTE	QTE_CT00003667_ATREP10D	15007634	15009235	+	AT2TE66745	*
Chr2:15025101..15025200	Chr2	15025101	15025200	gene	AT2G35738	15023559	15025465	+	no description	*
Chr2:15025101..15025200	Chr2	15025101	15025200	gene	AT2G35740	15024489	15026414	-	nositol transporter 3	*
Chr2:15140301..15140400	Chr2	15140301	15140400	NO_DATA
Chr2:15146601..15146700	Chr2	15146601	15146700	gene	AT2G36070	15144836	15148131	-	translocase inner membrane subunit 44-2	*
Chr2:1516301..1516400	Chr2	1516301	1516400	gene	AT2G04350	1515805	1519308	+	AMP-dependent synthetase and ligase family protein	*
Chr2:15181701..15181800	Chr2	15181701	15181800	gene	AT2G36200	15179869	15185314	-	P-loop containing nucleoside triphosphate hydrolases superfamily protein	*
Chr2:15183801..15183900	Chr2	15183801	15183900	gene	AT2G36200	15179869	15185314	-	P-loop containing nucleoside triphosphate hydrolases superfamily protein	*
Chr2:1519301..1519400	Chr2	1519301	1519400	gene	AT2G04360	1519393	1521056	-	no description	7
Chr2:1519301..1519400	Chr2	1519301	1519400	gene	AT2G04350	1515805	1519308	+	AMP-dependent synthetase and ligase family protein	7
Chr2:15205001..15205100	Chr2	15205001	15205100	gene	AT2G36270	15204764	15207528	-	Basic-leucine zipper (bZIP) transcription factor family protein	*
Chr2:15206101..15206200	Chr2	15206101	15206200	gene	AT2G36270	15204764	15207528	-	Basic-leucine zipper (bZIP) transcription factor family protein	*
Chr2:15225301..15225400	Chr2	15225301	15225400	gene	AT2G36310	15224497	15226872	-	uridine-ribohydrolase 1	*
Chr2:15241001..15241100	Chr2	15241001	15241100	gene	AT2G36350	15238093	15241923	+	Protein kinase superfamily protein	*
Chr2:15241701..15241800	Chr2	15241701	15241800	gene	AT2G36350	15238093	15241923	+	Protein kinase superfamily protein	*
Chr2:15259301..15259400	Chr2	15259301	15259400	gene	AT2G36380	15257583	15263766	+	pleiotropic drug resistance 6	*
Chr2:15293301..15293400	Chr2	15293301	15293400	NO_DATA
Chr2:15294501..15294600	Chr2	15294501	15294600	gene	AT2G36450	15294303	15294857	-	Integrase-type DNA-binding superfamily protein	*
Chr2:15306601..15306700	Chr2	15306601	15306700	NO_DATA
Chr2:15331501..15331600	Chr2	15331501	15331600	gene	AT2G36560	15329143	15332447	-	AT hook motif DNA-binding family protein	*
Chr2:15340501..15340600	Chr2	15340501	15340600	gene	AT2G36580	15339122	15343086	+	Pyruvate kinase family protein	*
Chr2:15369101..15369200	Chr2	15369101	15369200	gene	AT2G36680	15368798	15370846	-	Modifier of rudimentary (Mod(r)) protein	*
Chr2:15398301..15398400	Chr2	15398301	15398400	gene	AT2G36720	15393071	15399418	+	Acyl-CoA N-acyltransferase with RING/FYVE/PHD-type zinc finger domain	*
Chr2:15438701..15438800	Chr2	15438701	15438800	gene	AT2G36810	15425479	15439462	-	ARM repeat superfamily protein	*
Chr2:154601..154700	Chr2	154601	154700	gene	AT2G01320	154131	158182	-	ABC-2 type transporter family protein	*
Chr2:15505801..15505900	Chr2	15505801	15505900	gene	AT2G36910	15502014	15507320	+	ATP binding cassette subfamily B1	*
Chr2:15581601..15581700	Chr2	15581601	15581700	gene	AT2G37080	15581386	15585186	-	ROP interactive partner 3	*
Chr2:15583101..15583200	Chr2	15583101	15583200	QTE	QTE_CT00023522_ATCOPIA67	15583367	15583540	-	AT2TE69570	167
Chr2:15583101..15583200	Chr2	15583101	15583200	gene	AT2G37080	15581386	15585186	-	ROP interactive partner 3	*
Chr2:15650901..15651000	Chr2	15650901	15651000	gene	AT2G37280	15650400	15656417	+	pleiotropic drug resistance 5	*
Chr2:15655201..15655300	Chr2	15655201	15655300	gene	AT2G37280	15650400	15656417	+	pleiotropic drug resistance 5	*
Chr2:15660101..15660200	Chr2	15660101	15660200	gene	AT2G37290	15656427	15661685	-	Ypt/Rab-GAP domain of gyp1p superfamily protein	*
Chr2:15707601..15707700	Chr2	15707601	15707700	NO_DATA
Chr2:15745501..15745600	Chr2	15745501	15745600	gene	AT2G37520	15744769	15750107	-	Acyl-CoA N-acyltransferase with RING/FYVE/PHD-type zinc finger domain	*
Chr2:15799001..15799200	Chr2	15799001	15799200	gene	AT2G37670	15797384	15800536	-	Transducin/WD40 repeat-like superfamily protein	*
Chr2:15804101..15804200	Chr2	15804101	15804200	gene	AT2G37680	15803243	15805573	-	no description	*
Chr2:1582401..1582500	Chr2	1582401	1582500	gene	AT2G04540	1581416	1584688	-	Beta-ketoacyl synthase	*
Chr2:15858401..15858500	Chr2	15858401	15858500	gene	AT2G37860	15856630	15858920	+	Protein of unknown function (DUF3411)	*
Chr2:1586201..1586300	Chr2	1586201	1586300	NO_DATA
Chr2:15873001..15873100	Chr2	15873001	15873100	gene	AT2G37930	15873117	15874972	+	Protein of unknown function (DUF3527)	17
Chr2:15887501..15887600	Chr2	15887501	15887600	gene	AT2G37960	15886548	15889220	-	no description	*
Chr2:15911401..15911500	Chr2	15911401	15911500	gene	AT2G38020	15909908	15914710	-	vacuoleless1 (VCL1)	*
Chr2:1595601..1595700	Chr2	1595601	1595700	gene	AT2G04570	1594673	1596349	+	GDSL-like Lipase/Acylhydrolase superfamily protein	*
Chr2:15984401..15984500	Chr2	15984401	15984500	gene	AT2G38152	15984062	15985278	-	alpha 1,4-glycosyltransferase family protein	*
Chr2:16002401..16002500	Chr2	16002401	16002500	gene	AT2G38185	15999926	16003169	+	RING/U-box superfamily protein	*
Chr2:16002401..16002500	Chr2	16002401	16002500	gene	AT2G38195	16002263	16006654	+	RING/U-box superfamily protein	*
Chr2:16027101..16027200	Chr2	16027101	16027200	NO_DATA
Chr2:16087001..16087100	Chr2	16087001	16087100	gene	AT2G38410	16086630	16090208	-	ENTH/VHS/GAT family protein	*
Chr2:16097601..16097700	Chr2	16097601	16097700	gene	AT2G38440	16095329	16101221	+	SCAR homolog 2	*
Chr2:1609801..1609900	Chr2	1609801	1609900	QTE	QTE_CT00024726_ATCOPIA43	1609472	1609621	-	AT2TE07430	180
Chr2:1609801..1609900	Chr2	1609801	1609900	QTE	QTE_CT00028077_ATCOPIA43	1609622	1609642	-	AT2TE07435	159
Chr2:16136001..16136100	Chr2	16136001	16136100	gene	AT2G38560	16134638	16136695	+	transcript elongation factor IIS	*
Chr2:1613701..1613900	Chr2	1613701	1613900	QTE	QTE_CT00001408_META1	1613978	1617960	+	AT2TE07460	78
Chr2:1613701..1613900	Chr2	1613701	1613900	gene	AT2G04622	1613686	1614019	-	no description	*
Chr2:1613701..1613900	Chr2	1613701	1613900	QTE	QTE_CT00021657_ATREP4	1613884	1613977	-	AT2TE07455	16
Chr2:1613701..1613900	Chr2	1613701	1613900	QTE	QTE_CT00011987_HELITRON4	1613118	1613707	+	AT2TE07450	6
Chr2:16203901..16204000	Chr2	16203901	16204000	gene	AT2G38770	16202963	16210338	-	P-loop containing nucleoside triphosphate hydrolases superfamily protein	*
Chr2:16212701..16212800	Chr2	16212701	16212800	gene	AT2G38780	16210857	16214232	+	no description	*
Chr2:16231801..16231900	Chr2	16231801	16231900	gene	AT2G38840	16227051	16232456	+	Guanylate-binding family protein	*
Chr2:16232101..16232200	Chr2	16232101	16232200	gene	AT2G38840	16227051	16232456	+	Guanylate-binding family protein	*
Chr2:16286401..16286500	Chr2	16286401	16286500	gene	AT2G39000	16286336	16287970	-	Acyl-CoA N-acyltransferases (NAT) superfamily protein	*
Chr2:16322701..16322800	Chr2	16322701	16322800	gene	AT2G39130	16322956	16327266	-	Transmembrane amino acid transporter family protein	156
Chr2:16322701..16322800	Chr2	16322701	16322800	gene	AT2G39120	16321794	16322957	+	Ubiquitin carboxyl-terminal hydrolase family protein	*
Chr2:16355401..16355600	Chr2	16355401	16355600	gene	AT2G39190	16349968	16355963	+	Protein kinase superfamily protein	*
Chr2:16355801..16355900	Chr2	16355801	16355900	gene	AT2G39190	16349968	16355963	+	Protein kinase superfamily protein	*
Chr2:16425201..16425400	Chr2	16425201	16425400	gene	AT2G39340	16423639	16430108	+	SAC3/GANP/Nin1/mts3/eIF-3 p25 family	*
Chr2:16560401..16560500	Chr2	16560401	16560500	QTE	QTE_CT00020055_DT1	16560516	16560782	-	AT2TE74405	16
Chr2:16571201..16571300	Chr2	16571201	16571300	gene	AT2G39730	16570746	16573548	-	rubisco activase	*
Chr2:16578201..16578300	Chr2	16578201	16578300	gene	AT2G39740	16575752	16579120	+	Nucleotidyltransferase family protein	*
Chr2:1659901..1660000	Chr2	1659901	1660000	gene	AT2G04750	1659762	1662748	-	Actin binding Calponin homology (CH) domain-containing protein	*
Chr2:16599701..16599800	Chr2	16599701	16599800	gene	AT2G39800	16598072	16603319	-	delta1-pyrroline-5-carboxylate synthase 1	*
Chr2:166101..166200	Chr2	166101	166200	gene	AT2G01350	165141	167259	-	quinolinate phoshoribosyltransferase	*
Chr2:1661201..1661300	Chr2	1661201	1661300	gene	AT2G04750	1659762	1662748	-	Actin binding Calponin homology (CH) domain-containing protein	*
Chr2:16717101..16717200	Chr2	16717101	16717200	gene	AT2G40030	16714494	16723583	+	nuclear RNA polymerase D1B	*
Chr2:16730101..16730200	Chr2	16730101	16730200	gene	AT2G40070	16728194	16731606	-	no description	*
Chr2:16738301..16738400	Chr2	16738301	16738400	gene	AT2G40090	16737466	16740370	-	ABC2 homolog 9	*
Chr2:16838301..16838400	Chr2	16838301	16838400	gene	AT2G40316	16836210	16839189	+	no description	*
Chr2:16879601..16879700	Chr2	16879601	16879700	gene	AT2G40430	16879216	16882445	-	no description	*
Chr2:16912201..16912300	Chr2	16912201	16912300	gene	AT2G40480	16910364	16912592	+	Plant protein of unknown function (DUF827)	*
Chr2:16913501..16913600	Chr2	16913501	16913600	gene	AT2G40490	16912845	16915177	+	Uroporphyrinogen decarboxylase	*
Chr2:16974801..16974900	Chr2	16974801	16974900	gene	AT2G40690	16973992	16976458	+	NAD-dependent glycerol-3-phosphate dehydrogenase family protein	*
Chr2:16975901..16976000	Chr2	16975901	16976000	gene	AT2G40690	16973992	16976458	+	NAD-dependent glycerol-3-phosphate dehydrogenase family protein	*
Chr2:17011001..17011100	Chr2	17011001	17011100	gene	AT2G40760	17010048	17012067	+	Rhodanese/Cell cycle control phosphatase superfamily protein	*
Chr2:17015901..17016000	Chr2	17015901	17016000	gene	AT2G40770	17013269	17021315	-	zinc ion binding	*
Chr2:17052301..17052400	Chr2	17052301	17052400	gene	AT2G40850	17051123	17053292	+	phosphoinositide 4-kinase gamma 1	*
Chr2:17055201..17055300	Chr2	17055201	17055300	gene	AT2G40860	17053568	17057182	-	protein kinase family protein / protein phosphatase 2C ( PP2C) family protein	*
Chr2:17104301..17104400	Chr2	17104301	17104400	gene	AT2G40980	17102090	17104802	+	Protein kinase superfamily protein	*
Chr2:17105601..17105700	Chr2	17105601	17105700	gene	AT2G40990	17105097	17106773	-	DHHC-type zinc finger family protein	*
Chr2:17124101..17124200	Chr2	17124101	17124200	gene	AT2G41050	17123190	17126349	-	PQ-loop repeat family protein / transmembrane family protein	*
Chr2:17190201..17190300	Chr2	17190201	17190300	QTE	QTE_CT00023048_ATLINE1A	17190093	17190280	+	AT2TE77480	79
Chr2:1721301..1721400	Chr2	1721301	1721400	gene	AT2G04890	1720361	1722604	-	SCARECROW-like 21	*
Chr2:1727401..1727600	Chr2	1727401	1727600	gene	AT2G04920	1726138	1727268	+	F-box and associated interaction domains-containing protein	133
Chr2:1727401..1727600	Chr2	1727401	1727600	QTE	QTE_CT00027616_ATLINE1_3A	1727304	1727324	-	AT2TE08025	77
Chr2:1727401..1727600	Chr2	1727401	1727600	QTE	QTE_CT00021441_ATLINE1_3A	1727325	1727551	-	AT2TE08030	150
Chr2:17284501..17284700	Chr2	17284501	17284700	gene	AT2G41451	17282899	17285361	+	no description	*
Chr2:17288201..17288300	Chr2	17288201	17288300	gene	AT2G41460	17285723	17288928	+	apurinic endonuclease-redox protein	*
Chr2:17304801..17304900	Chr2	17304801	17304900	gene	AT2G41500	17304130	17307426	-	WD-40 repeat family protein / small nuclear ribonucleoprotein Prp4p-related	*
Chr2:17306201..17306300	Chr2	17306201	17306300	gene	AT2G41500	17304130	17307426	-	WD-40 repeat family protein / small nuclear ribonucleoprotein Prp4p-related	*
Chr2:17318401..17318500	Chr2	17318401	17318500	gene	AT2G41520	17317485	17323021	+	Heat shock protein DnaJ with tetratricopeptide repeat	*
Chr2:17333501..17333600	Chr2	17333501	17333600	gene	AT2G41560	17332084	17337269	-	autoinhibited Ca(2+)-ATPase, isoform 4	*
Chr2:17401701..17401800	Chr2	17401701	17401800	gene	AT2G41710	17400022	17403050	-	Integrase-type DNA-binding superfamily protein	*
Chr2:17414001..17414100	Chr2	17414001	17414100	gene	AT2G41740	17410715	17417740	-	villin 2	*
Chr2:17479301..17479400	Chr2	17479301	17479400	gene	AT2G41890	17478058	17480352	-	curculin-like (mannose-binding) lectin family protein / PAN domain-containing protein	*
Chr2:17519701..17519800	Chr2	17519701	17519800	NO_DATA
Chr2:17536001..17536100	Chr2	17536001	17536100	gene	AT2G42010	17532813	17538400	-	phospholipase D beta 1	*
Chr2:17554801..17554900	Chr2	17554801	17554900	gene	AT2G42080	17553240	17555504	-	Chaperone DnaJ-domain superfamily protein	*
Chr2:17601301..17601400	Chr2	17601301	17601400	gene	AT2G42247	17599370	17601825	+	no description	*
Chr2:17601301..17601400	Chr2	17601301	17601400	gene	AT2G42250	17600075	17601849	-	cytochrome P450, family 712, subfamily A, polypeptide 1	*
Chr2:17605701..17605800	Chr2	17605701	17605800	gene	AT2G42270	17604330	17611333	+	U5 small nuclear ribonucleoprotein helicase	*
Chr2:17698301..17698400	Chr2	17698301	17698400	gene	AT2G42500	17697667	17701417	-	protein phosphatase 2A-3	*
Chr2:17781501..17781600	Chr2	17781501	17781600	gene	AT2G42700	17778274	17782187	+	no description	*
Chr2:17853901..17854000	Chr2	17853901	17854000	gene	AT2G42890	17849819	17854553	+	MEI2-like 2	*
Chr2:17875901..17876000	Chr2	17875901	17876000	gene	AT2G42980	17875005	17876588	-	Eukaryotic aspartyl protease family protein	*
Chr2:17912001..17912100	Chr2	17912001	17912100	gene	AT2G43070	17910888	17914870	-	SIGNAL PEPTIDE PEPTIDASE-LIKE 3	*
Chr2:17912501..17912600	Chr2	17912501	17912600	gene	AT2G43070	17910888	17914870	-	SIGNAL PEPTIDE PEPTIDASE-LIKE 3	*
Chr2:1794401..1794500	Chr2	1794401	1794500	gene	AT2G05050	1794035	1795084	+	Protein phosphatase 2C family protein	*
Chr2:1794401..1794500	Chr2	1794401	1794500	QTE	QTE_CT00009026_VANDAL5A	1793707	1796054	+	AT2TE08275	*
Chr2:17948801..17949000	Chr2	17948801	17949000	gene	AT2G43160	17948062	17953669	+	ENTH/VHS family protein	*
Chr2:17952601..17952700	Chr2	17952601	17952700	gene	AT2G43160	17948062	17953669	+	ENTH/VHS family protein	*
Chr2:18023301..18023400	Chr2	18023301	18023400	gene	AT2G43400	18021180	18025292	+	electron-transfer flavoprotein:ubiquinone oxidoreductase	*
Chr2:18110801..18110900	Chr2	18110801	18110900	gene	AT2G43680	18108349	18111831	+	IQ-domain 14	*
Chr2:18179601..18179700	Chr2	18179601	18179700	gene	AT2G43900	18178588	18183871	-	Endonuclease/exonuclease/phosphatase family protein	*
Chr2:18196201..18196300	Chr2	18196201	18196300	gene	AT2G43940	18195953	18197687	-	S-adenosyl-L-methionine-dependent methyltransferases superfamily protein	*
Chr2:18201101..18201200	Chr2	18201101	18201200	gene	AT2G43950	18200324	18202729	-	chloroplast outer envelope protein 37	*
Chr2:18211001..18211100	Chr2	18211001	18211100	gene	AT2G43980	18208253	18211644	-	inositol 1,3,4-trisphosphate 5/6-kinase 4	*
Chr2:18287001..18287100	Chr2	18287001	18287100	gene	AT2G44230	18286525	18288400	+	Plant protein of unknown function (DUF946)	*
Chr2:18299101..18299200	Chr2	18299101	18299200	gene	AT2G44270	18297861	18300273	-	repressor of lrx1	*
Chr2:18302101..18302200	Chr2	18302101	18302200	gene	AT2G44280	18301350	18304284	-	Major facilitator superfamily protein	*
Chr2:184701..184800	Chr2	184701	184800	gene	AT2G01422	183940	184734	+	no description	33
Chr2:1848601..1848700	Chr2	1848601	1848700	QTE	QTE_CT00018075_ATCOPIA65A	1848175	1848503	-	AT2TE08490	98
Chr2:18492101..18492200	Chr2	18492101	18492200	gene	AT2G44830	18490129	18492816	+	Protein kinase superfamily protein	*
Chr2:18509301..18509400	Chr2	18509301	18509400	gene	AT2G44890	18508271	18510364	-	cytochrome P450, family 704, subfamily A, polypeptide 1	*
Chr2:18546901..18547000	Chr2	18546901	18547000	gene	AT2G44950	18542213	18548591	-	histone mono-ubiquitination 1	*
Chr2:18569001..18569100	Chr2	18569001	18569100	gene	AT2G45010	18567910	18569859	+	PLAC8 family protein	*
Chr2:18575501..18575600	Chr2	18575501	18575600	gene	AT2G45030	18572411	18576970	+	Translation elongation factor EFG/EF2 protein	*
Chr2:18659601..18659700	Chr2	18659601	18659700	gene	AT2G45245	18659235	18661294	-	no description	*
Chr2:18695601..18695900	Chr2	18695601	18695900	gene	AT2G45350	18694816	18696657	-	Pentatricopeptide repeat (PPR) superfamily protein	*
Chr2:1874501..1874600	Chr2	1874501	1874600	NO_DATA
Chr2:18761201..18761300	Chr2	18761201	18761300	gene	AT2G45540	18757489	18772831	-	WD-40 repeat family protein / beige-related	*
Chr2:18795501..18795600	Chr2	18795501	18795600	gene	AT2G45620	18792864	18795904	+	Nucleotidyltransferase family protein	*
Chr2:18805501..18805600	Chr2	18805501	18805600	gene	AT2G45650	18804350	18806522	+	AGAMOUS-like 6	*
Chr2:18834801..18834900	Chr2	18834801	18834900	gene	AT2G45720	18833364	18836374	+	ARM repeat superfamily protein	*
Chr2:18862501..18862600	Chr2	18862501	18862600	gene	AT2G45810	18859599	18862918	+	DEA(D/H)-box RNA helicase family protein	*
Chr2:18932201..18932300	Chr2	18932201	18932300	gene	AT2G46030	18932019	18933507	-	ubiquitin-conjugating enzyme 6	*
Chr2:18943901..18944000	Chr2	18943901	18944000	gene	AT2G46060	18941099	18945099	-	transmembrane protein-related	*
Chr2:18948701..18948800	Chr2	18948701	18948800	gene	AT2G46080	18948117	18950105	-	no description	*
Chr2:18952801..18952900	Chr2	18952801	18952900	gene	AT2G46090	18950856	18953275	+	Diacylglycerol kinase family protein	*
Chr2:1897801..1897900	Chr2	1897801	1897900	QTE	QTE_CT00026152_ATHATN1	1897987	1898108	+	AT2TE08740	87
Chr2:19024801..19024900	Chr2	19024801	19024900	gene	AT2G46340	19022173	19027413	-	SPA (suppressor of phyA-105) protein family	*
Chr2:19110901..19111000	Chr2	19110901	19111000	gene	AT2G46540	19110472	19111769	-	no description	*
Chr2:19118301..19118400	Chr2	19118301	19118400	gene	AT2G46560	19115371	19125856	-	transducin family protein / WD-40 repeat family protein	*
Chr2:19184401..19184500	Chr2	19184401	19184500	gene	AT2G46700	19182670	19186578	-	CDPK-related kinase 3	*
Chr2:19202701..19202800	Chr2	19202701	19202800	NO_DATA
Chr2:19220001..19220100	Chr2	19220001	19220100	NO_DATA
Chr2:19338601..19338700	Chr2	19338601	19338700	gene	AT2G47070	19336695	19340869	+	squamosa promoter binding protein-like 1	*
Chr2:19338901..19339100	Chr2	19338901	19339100	gene	AT2G47070	19336695	19340869	+	squamosa promoter binding protein-like 1	*
Chr2:19435301..19435400	Chr2	19435301	19435400	gene	AT2G47350	19433791	19437249	+	HIT zinc finger	*
Chr2:19435701..19435800	Chr2	19435701	19435800	gene	AT2G47350	19433791	19437249	+	HIT zinc finger	*
Chr2:19455401..19455500	Chr2	19455401	19455500	gene	AT2G47410	19448139	19457294	+	WD40/YVTN repeat-like-containing domain	*
Chr2:19518101..19518200	Chr2	19518101	19518200	gene	AT2G47580	19517187	19518871	+	spliceosomal protein U1A	*
Chr2:1953601..1953700	Chr2	1953601	1953700	gene	AT2G05350	1949614	1954740	+	no description	*
Chr2:1959301..1959400	Chr2	1959301	1959400	gene	AT2G05360	1956115	1959303	-	no description	2
Chr2:19597201..19597300	Chr2	19597201	19597300	gene	AT2G47850	19595640	19598581	+	Zinc finger C-x8-C-x5-C-x3-H type family protein	*
Chr2:19605901..19606000	Chr2	19605901	19606000	NO_DATA
Chr2:19633601..19633700	Chr2	19633601	19633700	gene	AT2G47980	19631259	19636978	+	sister-chromatid cohesion protein 3	*
Chr2:19660101..19660200	Chr2	19660101	19660200	gene	AT2G48060	19651196	19662617	-	no description	*
Chr2:19672501..19672600	Chr2	19672501	19672600	gene	AT2G48100	19670501	19673292	+	Exonuclease family protein	*
Chr2:1979301..1979400	Chr2	1979301	1979400	NO_DATA
Chr2:204401..204500	Chr2	204401	204500	QTE	QTE_CT00024781_RathE1_cons	204539	204686	-	AT2TE00795	39
Chr2:2068701..2068800	Chr2	2068701	2068800	gene	AT2G05590	2067097	2069206	+	TLD-domain containing nucleolar protein	*
Chr2:2142501..2142600	Chr2	2142501	2142600	gene	AT2G05710	2141399	2146678	+	aconitase 3	*
Chr2:2143401..2143500	Chr2	2143401	2143500	gene	AT2G05710	2141399	2146678	+	aconitase 3	*
Chr2:2186701..2186800	Chr2	2186701	2186800	QTE	QTE_CT00017771_SIMPLEGUY1	2186856	2187197	-	AT2TE10070	56
Chr2:219101..219200	Chr2	219101	219200	gene	AT2G01480	216722	220989	+	O-fucosyltransferase family protein	*
Chr2:2228901..2229200	Chr2	2228901	2229200	QTE	QTE_CT00014745_ATREP1	2229018	2229048	-	AT2TE10315	*
Chr2:2228901..2229200	Chr2	2228901	2229200	QTE	QTE_CT00013310_ARNOLDY2	2229049	2229571	-	AT2TE10320	151
Chr2:2228901..2229200	Chr2	2228901	2229200	QTE	QTE_CT00015486_ATREP10D	2228623	2229017	-	AT2TE10310	116
Chr2:2287001..2287100	Chr2	2287001	2287100	gene	AT2G05940	2287238	2289307	-	Protein kinase superfamily protein	138
Chr2:2287001..2287100	Chr2	2287001	2287100	QTE	QTE_CT00008112_ATREP10D	2286101	2286954	-	AT2TE10535	47
Chr2:2335801..2335900	Chr2	2335801	2335900	gene	AT2G06005	2332547	2336156	+	FRIGIDA interacting protein 1	*
Chr2:2364901..2365000	Chr2	2364901	2365000	QTE	QTE_CT00004211_ATLINEIII	2364154	2365948	+	AT2TE10905	*
Chr2:2372301..2372400	Chr2	2372301	2372400	QTE	QTE_CT00007935_ATREP4	2372370	2373240	+	AT2TE10935	30
Chr2:2372301..2372400	Chr2	2372301	2372400	QTE	QTE_CT00016014_HELITRONY1E	2371977	2372369	-	AT2TE10930	68
Chr2:267901..268000	Chr2	267901	268000	gene	AT2G01590	266630	267798	+	chlororespiratory reduction 3	103
Chr2:267901..268000	Chr2	267901	268000	QTE	QTE_CT00019292_ATLINE1_3A	267516	267807	+	AT2TE01080	94
Chr2:267901..268000	Chr2	267901	268000	QTE	QTE_CT00025491_RathE3_cons	267908	268041	-	AT2TE01085	92
Chr2:2696701..2696800	Chr2	2696701	2696800	QTE	QTE_CT00016659_ATREP7	2696712	2697093	+	AT2TE11975	88
Chr2:2696701..2696800	Chr2	2696701	2696800	QTE	QTE_CT00010149_HELITRONY3	2696019	2696711	+	AT2TE11970	10
Chr2:2756001..2756100	Chr2	2756001	2756100	gene	AT2G06845	2754666	2756008	+	Beta-galactosidase related protein	7
Chr2:2757601..2757700	Chr2	2757601	2757700	QTE	QTE_CT00025970_ATCOPIA42	2757709	2757834	+	AT2TE12190	9
Chr2:2757601..2757700	Chr2	2757601	2757700	QTE	QTE_CT00017418_ATREP5	2757375	2757609	-	AT2TE12185	8
Chr2:2901001..2901100	Chr2	2901001	2901100	gene	AT2G06990	2894940	2901078	+	RNA helicase, ATP-dependent, SK12/DOB1 protein	77
Chr2:2956301..2956400	Chr2	2956301	2956400	NO_DATA
Chr2:2977301..2977600	Chr2	2977301	2977600	gene	AT2G07170	2975040	2978820	+	ARM repeat superfamily protein	*
Chr2:3047701..3047800	Chr2	3047701	3047800	gene	AT2G07360	3047252	3057196	-	SH3 domain-containing protein	*
Chr2:3048901..3049000	Chr2	3048901	3049000	gene	AT2G07360	3047252	3057196	-	SH3 domain-containing protein	*
Chr2:309201..309300	Chr2	309201	309300	gene	AT2G01690	308702	313805	-	ARM repeat superfamily protein	*
Chr2:3169301..3169400	Chr2	3169301	3169400	QTE	QTE_CT00008454_ATREP3	3169376	3170200	+	AT2TE13710	24
[truncated: 2,206 more rows]

## Sheet: CHG_hyper
DOMAIN	CHROMOSOME	START_DOMAIN	STOP_DOMAIN	EL_TYPE	ELT_NAME	ELT_stop	ELT_start	ELT_strand	ANNOTATION	DISTANCE
[truncated: 146 more rows]

[truncated: 3 more sheets: CHG_hypo, CHH_hyper, CHH_hypo]
