# Supplementary material for: DNA methylation dynamics during early plant life
Source: Genome Biol. 2017 Sep 25;18:179. doi: 10.1186/s13059-017-1313-0 (PMC5611644; doi:10.1186/s13059-017-1313-0)
Supplement: Supplementary file 9 — DMRs detected between fie and WT four-day-old seedlings. DNA hyper- and hypomethylated regions in the comparison between fie and WT four-day-old seedlings for genes and TEs and each context are given, indicating Start and Stop of the region and its association with an annotation unit (TAIR10). (XLSX 1167 kb) [file 13059_2017_1313_MOESM9_ESM.xlsx]

## Sheet: CG-hyper
DOMAIN	CHROMOSOME	START_DOMAIN	STOP_DOMAIN	EL_TYPE	ELT_NAME	ELT_stop	ELT_start	ELT_strand	ANNOTATION	DISTANCE	POSITION
Chr1:11771901..11772000	Chr1	11771901	11772000	gene	AT1G32550	11771766	11774187	-	2Fe-2S ferredoxin-like superfamily protein	*	Included
Chr1:12643101..12643200	Chr1	12643101	12643200	NO_DATA
Chr1:12645101..12645200	Chr1	12645101	12645200	NO_DATA
Chr1:12662601..12662700	Chr1	12662601	12662700	QTE	QTE_CT00022741_RathE1_cons	12662731	12662924	-	AT1TE41340	31	3
Chr1:12662601..12662700	Chr1	12662601	12662700	gene	AT1G34580	12660551	12663870	+	Major facilitator superfamily protein	*	Included
Chr1:13136701..13136800	Chr1	13136701	13136800	QTE	QTE_CT00000269_ATENSPM5	13131405	13140006	+	AT1TE42890	*	Included
Chr1:13314401..13314500	Chr1	13314401	13314500	QTE	QTE_CT00030624_ATDNAI26T9	13314493	13314537	+	AT1TE43540	7	Ov_5
Chr1:13711801..13711900	Chr1	13711801	13711900	QTE	QTE_CT00004007_ATHILA2	13711059	13712501	+	AT1TE44905	*	Included
Chr1:13838001..13838100	Chr1	13838001	13838100	QTE	QTE_CT00023943_RathE3_cons	13837843	13838008	-	AT1TE45370	7	Ov_5
Chr1:13966201..13966300	Chr1	13966201	13966300	QTE	QTE_CT00023640_VANDAL3	13966224	13966394	-	AT1TE45840	76	Ov_3
Chr1:13966201..13966300	Chr1	13966201	13966300	QTE	QTE_CT00005040_VANDAL3	13966453	13967701	-	AT1TE45845	153	3
Chr1:15043201..15043300	Chr1	15043201	15043300	QTE	QTE_CT00000050_ATHILA6B	15038155	15052790	-	AT1TE49260	*	Included
Chr1:15188501..15188600	Chr1	15188501	15188600	QTE	QTE_CT00000532_ATHILA2	15186993	15192976	+	AT1TE49850	*	Included
Chr1:15490001..15490100	Chr1	15490001	15490100	QTE	QTE_CT00000661_ATHILA6B	15486511	15491848	-	AT1TE51045	*	Included
Chr1:15838001..15838100	Chr1	15838001	15838100	QTE	QTE_CT00000227_ATHILA2	15821413	15847509	-	AT1TE52105	*	Included
Chr1:15838001..15838100	Chr1	15838001	15838100	QTE	QTE_CT00000100_ATHILA2	15827287	15838845	-	AT1TE52125	*	Included
Chr1:15982801..15982900	Chr1	15982801	15982900	gene	AT1G42560	15980135	15983328	-	Seven transmembrane MLO family protein	*	Included
Chr1:16492301..16492400	Chr1	16492301	16492400	NO_DATA
Chr1:16548301..16548400	Chr1	16548301	16548400	QTE	QTE_CT00023897_ATMU7	16548186	16548352	-	AT1TE54570	51	Ov_5
Chr1:16548301..16548400	Chr1	16548301	16548400	gene	AT1G43770	16548441	16551909	+	RING/FYVE/PHD zinc finger superfamily protein	41	5
Chr1:16670401..16670500	Chr1	16670401	16670500	NO_DATA
Chr1:16793501..16793600	Chr1	16793501	16793600	QTE	QTE_CT00008598_ATMU6	16793592	16794406	+	AT1TE55540	8	Ov_5
Chr1:17213401..17213500	Chr1	17213401	17213500	QTE	QTE_CT00016412_TAG2	17213316	17213731	+	AT1TE57040	*	Included
Chr1:17386901..17387100	Chr1	17386901	17387100	QTE	QTE_CT00019834_ATENSPM5	17386594	17386866	-	AT1TE57575	35	5
Chr1:17503601..17503700	Chr1	17503601	17503700	QTE	QTE_CT00008996_ATLINE1_2	17502944	17503720	-	AT1TE58005	*	Included
Chr1:17560901..17561000	Chr1	17560901	17561000	NO_DATA
Chr1:18581501..18581600	Chr1	18581501	18581600	gene	AT1G50160	18581429	18581650	+	no description	*	Included
Chr1:18640301..18640400	Chr1	18640301	18640400	gene	AT1G50325	18639874	18640488	-	Plant invertase/pectin methylesterase inhibitor superfamily protein	*	Included
Chr1:19380801..19380900	Chr1	19380801	19380900	QTE	QTE_CT00000598_VANDAL5	19374609	19380747	-	AT1TE64170	54	5
Chr1:19380801..19380900	Chr1	19380801	19380900	QTE	QTE_CT00016365_BRODYAGA1A	19380970	19380994	-	AT1TE64175	70	3
Chr1:19380801..19380900	Chr1	19380801	19380900	QTE	QTE_CT00013358_HELITRONY1D	19380995	19381516	+	AT1TE64180	95	5
Chr1:20033301..20033400	Chr1	20033301	20033400	NO_DATA
Chr1:20695101..20695200	Chr1	20695101	20695200	QTE	QTE_CT00012463_HELITRONY1D	20694651	20695217	+	AT1TE68345	*	Included
Chr1:20799501..20799600	Chr1	20799501	20799600	NO_DATA
Chr1:21617501..21617600	Chr1	21617501	21617600	NO_DATA
Chr1:22322901..22323000	Chr1	22322901	22323000	NO_DATA
Chr1:22409001..22409100	Chr1	22409001	22409100	NO_DATA
Chr1:22694201..22694300	Chr1	22694201	22694300	QTE	QTE_CT00000648_HARBINGER	22693955	22699336	-	AT1TE74860	*	Included
Chr1:26525101..26525200	Chr1	26525101	26525200	NO_DATA
Chr1:4860501..4860600	Chr1	4860501	4860600	gene	AT1G14225	4860515	4860649	-	no description	85	Ov_3
Chr1:5091801..5091900	Chr1	5091801	5091900	gene	AT1G14780	5090990	5094152	+	MAC/Perforin domain-containing protein	*	Included
Chr1:5354901..5355000	Chr1	5354901	5355000	NO_DATA
Chr1:5395701..5395800	Chr1	5395701	5395800	NO_DATA
Chr1:6262801..6262900	Chr1	6262801	6262900	NO_DATA
Chr1:6615501..6615600	Chr1	6615501	6615600	NO_DATA
Chr1:7724701..7724800	Chr1	7724701	7724800	NO_DATA
Chr1:781101..781200	Chr1	781101	781200	QTE	QTE_CT00003813_ATREP15	781194	782748	-	AT1TE02540	6	Ov_3
Chr1:781101..781200	Chr1	781101	781200	gene	AT1G03200	780602	781285	+	no description	*	Included
Chr1:7852301..7852400	Chr1	7852301	7852400	QTE	QTE_CT00010834_ATREP15	7852212	7852860	-	AT1TE25275	*	Included
Chr1:7903601..7903700	Chr1	7903601	7903700	gene	AT1G22400	7903660	7906673	-	UDP-Glycosyltransferase superfamily protein	40	Ov_3
Chr1:9688901..9689000	Chr1	9688901	9689000	QTE	QTE_CT00000047_VANDAL2	9676477	9691257	-	AT1TE31190	*	Included
Chr1:9756701..9756800	Chr1	9756701	9756800	QTE	QTE_CT00024263_ATCOPIA6	9756656	9756816	+	AT1TE31410	*	Included
Chr1:9756701..9756800	Chr1	9756701	9756800	gene	AT1G28000	9756674	9757963	-	Pentatricopeptide repeat (PPR) superfamily protein	*	Included
Chr2:10194301..10194400	Chr2	10194301	10194400	NO_DATA
Chr2:10413601..10413700	Chr2	10413601	10413700	NO_DATA
Chr2:10520501..10520600	Chr2	10520501	10520600	gene	AT2G24710	10516880	10520549	-	glutamate receptor 2.3	48	Ov_5
Chr2:10628801..10628900	Chr2	10628801	10628900	QTE	QTE_CT00017831_ATREP5	10629090	10629428	-	AT2TE45545	190	3
Chr2:10944301..10944400	Chr2	10944301	10944400	NO_DATA
Chr2:11246401..11246500	Chr2	11246401	11246500	NO_DATA
Chr2:114401..114500	Chr2	114401	114500	QTE	QTE_CT00004707_ATREP10D	113475	114791	-	AT2TE00355	*	Included
Chr2:11760101..11760200	Chr2	11760101	11760200	QTE	QTE_CT00014069_ATREP9	11759639	11760124	-	AT2TE51120	23	Ov_5
Chr2:11760101..11760200	Chr2	11760101	11760200	QTE	QTE_CT00008261_ATREP11	11760358	11761198	+	AT2TE51125	158	5
Chr2:12559701..12559800	Chr2	12559701	12559800	gene	AT2G29210	12558051	12562348	+	splicing factor PWI domain-containing protein	*	Included
Chr2:12622901..12623000	Chr2	12622901	12623000	QTE	QTE_CT00012208_ATREP9	12622297	12622875	+	AT2TE55130	26	3
Chr2:12786701..12787000	Chr2	12786701	12787000	NO_DATA
Chr2:13233401..13233500	Chr2	13233401	13233500	NO_DATA
Chr2:13338301..13338400	Chr2	13338301	13338400	QTE	QTE_CT00001311_ATREP3	13334472	13338272	-	AT2TE58530	29	5
Chr2:13338301..13338400	Chr2	13338301	13338400	QTE	QTE_CT00015353_META1	13338273	13338506	-	AT2TE58535	*	Included
Chr2:13338301..13338400	Chr2	13338301	13338400	QTE	QTE_CT00023598_ATLINE2	13338507	13338668	-	AT2TE58540	107	3
Chr2:14010201..14010300	Chr2	14010201	14010300	gene	AT2G33006	14010013	14010201	-	no description	0	Ov_5
Chr2:1404001..1404100	Chr2	1404001	1404100	QTE	QTE_CT00009065_ATN9_1	1403862	1404635	+	AT2TE06420	*	Included
Chr2:1404001..1404100	Chr2	1404001	1404100	gene	AT2G04160	1401268	1407745	-	Subtilisin-like serine endopeptidase family protein	*	Included
Chr2:14109501..14109600	Chr2	14109501	14109600	QTE	QTE_CT00005668_ATREP10D	14108788	14109939	-	AT2TE62350	*	Included
Chr2:15918601..15918700	Chr2	15918601	15918700	gene	AT2G38040	15917093	15921170	+	acetyl Co-enzyme a carboxylase carboxyltransferase alpha subunit	*	Included
Chr2:16025101..16025200	Chr2	16025101	16025200	NO_DATA
Chr2:1613801..1613900	Chr2	1613801	1613900	QTE	QTE_CT00011987_HELITRON4	1613118	1613707	+	AT2TE07450	94	3
Chr2:1613801..1613900	Chr2	1613801	1613900	QTE	QTE_CT00021657_ATREP4	1613884	1613977	-	AT2TE07455	16	Ov_3
Chr2:1613801..1613900	Chr2	1613801	1613900	QTE	QTE_CT00001408_META1	1613978	1617960	+	AT2TE07460	78	5
Chr2:1613801..1613900	Chr2	1613801	1613900	gene	AT2G04622	1613686	1614019	-	no description	*	Included
Chr2:16713801..16713900	Chr2	16713801	16713900	NO_DATA
Chr2:1673701..1673800	Chr2	1673701	1673800	QTE	QTE_CT00017213_HELITRONY1D	1673461	1673506	+	AT2TE07755	195	3
Chr2:1673701..1673800	Chr2	1673701	1673800	QTE	QTE_CT00014831_ATREP4	1673507	1673604	+	AT2TE07760	97	3
Chr2:1673701..1673800	Chr2	1673701	1673800	QTE	QTE_CT00001995_ATREP10D	1673605	1676235	+	AT2TE07765	*	Included
Chr2:17006101..17006200	Chr2	17006101	17006200	QTE	QTE_CT00006005_ATREP10B	17005420	17006521	-	AT2TE76585	*	Included
Chr2:177101..177200	Chr2	177101	177200	QTE	QTE_CT00022611_BRODYAGA1A	176784	176982	+	AT2TE00660	119	3
Chr2:2570301..2570400	Chr2	2570301	2570400	QTE	QTE_CT00000352_ATGP2	2562810	2570724	-	AT2TE11540	*	Included
Chr2:2637801..2637900	Chr2	2637801	2637900	NO_DATA
Chr2:2644901..2645000	Chr2	2644901	2645000	QTE	QTE_CT00000219_VANDAL1	2638832	2648149	+	AT2TE11815	*	Included
Chr2:3255101..3255200	Chr2	3255101	3255200	gene	AT2G07779	3254777	3255370	-	no description	*	Included
Chr2:3421501..3421600	Chr2	3421501	3421600	NO_DATA
Chr2:3469601..3469700	Chr2	3469601	3469700	NO_DATA
Chr2:3483101..3483200	Chr2	3483101	3483200	gene	AT2G07775	3483318	3484062	+	no description	118	5
Chr2:4301..4400	Chr2	4301	4400	gene	AT2G01010	3706	5513	+	no description	*	Included
Chr2:4942601..4942700	Chr2	4942601	4942700	QTE	QTE_CT00008812_ATREP1	4942161	4942790	+	AT2TE20290	*	Included
Chr2:4942601..4942700	Chr2	4942601	4942700	QTE	QTE_CT00002401_ATREP10D	4942791	4945075	+	AT2TE20295	91	5
Chr2:5301..5400	Chr2	5301	5400	gene	AT2G01010	3706	5513	+	no description	*	Included
Chr2:5785901..5786000	Chr2	5785901	5786000	QTE	QTE_CT00000478_ATGP1	5780103	5786739	-	AT2TE23510	*	Included
Chr2:6848401..6848500	Chr2	6848401	6848500	NO_DATA
Chr2:7907301..7907400	Chr2	7907301	7907400	QTE	QTE_CT00013683_HELITRONY3	7906526	7907294	+	AT2TE32755	7	3
Chr2:7907301..7907400	Chr2	7907301	7907400	QTE	QTE_CT00025862_VANDAL16	7907380	7907506	-	AT2TE32765	20	Ov_3
Chr2:7987701..7987800	Chr2	7987701	7987800	QTE	QTE_CT00019068_ATHATN1	7987785	7988064	-	AT2TE33145	15	Ov_3
Chr2:8383301..8383400	Chr2	8383301	8383400	gene	AT2G19360	8378664	8383374	+	Protein of Unknown Function (DUF239)	73	Ov_3
Chr2:8545901..8546000	Chr2	8545901	8546000	NO_DATA
Chr2:8568001..8568100	Chr2	8568001	8568100	NO_DATA
Chr2:8575601..8575700	Chr2	8575601	8575700	QTE	QTE_CT00010331_TAG3N1	8575092	8575771	+	AT2TE35880	*	Included
Chr2:8575601..8575700	Chr2	8575601	8575700	QTE	QTE_CT00031859_TAG1	8575772	8575792	+	AT2TE35885	72	5
Chr2:8575601..8575700	Chr2	8575601	8575700	gene	AT2G19870	8575878	8577947	+	tRNA/rRNA methyltransferase (SpoU) family protein	178	5
Chr2:8821301..8821400	Chr2	8821301	8821400	NO_DATA
Chr2:891301..891400	Chr2	891301	891400	NO_DATA
Chr2:892001..892100	Chr2	892001	892100	NO_DATA
Chr2:905301..905400	Chr2	905301	905400	NO_DATA
Chr2:9257601..9257700	Chr2	9257601	9257700	NO_DATA
Chr3:10358701..10358900	Chr3	10358701	10358900	NO_DATA
Chr3:10465001..10465100	Chr3	10465001	10465100	QTE	QTE_CT00003427_VANDAL1N1	10463419	10465097	+	AT3TE43470	96	Ov_3
Chr3:10465001..10465100	Chr3	10465001	10465100	QTE	QTE_CT00031299_VANDAL1N1	10465098	10465129	+	AT3TE43475	2	Ov_5
Chr3:11164901..11165000	Chr3	11164901	11165000	gene	AT3G29200	11164393	11166416	-	chorismate mutase 1	*	Included
Chr3:12227101..12227200	Chr3	12227101	12227200	QTE	QTE_CT00000455_ATENSPM5	12225830	12232749	-	AT3TE50675	*	Included
Chr3:14028301..14028400	Chr3	14028301	14028400	QTE	QTE_CT00001779_ATGP2N	14026691	14029586	+	AT3TE57550	*	Included
Chr3:14179201..14179300	Chr3	14179201	14179300	QTE	QTE_CT00025483_ATDNA12T3_2	14178500	14179059	-	AT3TE58135	142	5
Chr3:14179201..14179300	Chr3	14179201	14179300	QTE	QTE_CT00029272_ATDNA12T3_2	14179497	14179560	-	AT3TE58140	197	3
Chr3:14192901..14193000	Chr3	14192901	14193000	NO_DATA
Chr3:14880501..14880600	Chr3	14880501	14880600	QTE	QTE_CT00007453_ATREP4	14879845	14880761	+	AT3TE60700	*	Included
Chr3:15253801..15253900	Chr3	15253801	15253900	QTE	QTE_CT00000450_ATHILA0_I	15250956	15257912	+	AT3TE62020	*	Included
Chr3:15366701..15366800	Chr3	15366701	15366800	QTE	QTE_CT00017367_VANDALNX2	15366940	15367297	+	AT3TE62400	140	5
Chr3:15475901..15476000	Chr3	15475901	15476000	NO_DATA
Chr3:15676001..15676100	Chr3	15676001	15676100	QTE	QTE_CT00027212_ARNOLDY1	15675882	15675980	-	AT3TE63390	21	5
Chr3:15676001..15676100	Chr3	15676001	15676100	QTE	QTE_CT00009780_ATENSPM2	15676227	15677487	+	AT3TE63395	127	5
Chr3:15904101..15904200	Chr3	15904101	15904200	NO_DATA
Chr3:16596201..16596300	Chr3	16596201	16596300	QTE	QTE_CT00004717_ATLINEIII	16595049	16596366	+	AT3TE67310	*	Included
Chr3:16596201..16596300	Chr3	16596201	16596300	gene	AT3G45260	16596381	16598698	-	C2H2-like zinc finger protein	81	3
Chr3:18653401..18653500	Chr3	18653401	18653500	QTE	QTE_CT00027168_ATENSPM10	18653289	18653388	-	AT3TE75670	13	5
Chr3:18770601..18770700	Chr3	18770601	18770700	NO_DATA
Chr3:19301301..19301400	Chr3	19301301	19301400	QTE	QTE_CT00020468_ATLINE1A	19301314	19301570	+	AT3TE78310	86	Ov_5
Chr3:19471401..19471500	Chr3	19471401	19471500	NO_DATA
Chr3:22370701..22370800	Chr3	22370701	22370800	NO_DATA
Chr3:22503801..22503900	Chr3	22503801	22503900	gene	AT3G60920	22503328	22513031	-	no description	*	Included
Chr3:3412101..3412200	Chr3	3412101	3412200	gene	AT3G10900	3410252	3412070	-	Glycosyl hydrolase superfamily protein	31	5
Chr3:3792601..3792700	Chr3	3792601	3792700	gene	AT3G11960	3786386	3793657	+	Cleavage and polyadenylation specificity factor (CPSF) A subunit protein	*	Included
Chr3:4228701..4228800	Chr3	4228701	4228800	gene	AT3G13150	4227740	4229651	-	Tetratricopeptide repeat (TPR)-like superfamily protein	*	Included
Chr3:4405501..4405600	Chr3	4405501	4405600	gene	AT3G13510	4403500	4406091	+	Protein of Unknown Function (DUF239)	*	Included
Chr3:4919101..4919200	Chr3	4919101	4919200	gene	AT3G14630	4917498	4919409	+	cytochrome P450, family 72, subfamily A, polypeptide 9	*	Included
Chr3:5468201..5468300	Chr3	5468201	5468300	gene	AT3G16130	5466246	5468774	+	RHO guanyl-nucleotide exchange factor 13	*	Included
Chr3:5971701..5971800	Chr3	5971701	5971800	gene	AT3G17440	5969564	5972502	-	novel plant snare 13	*	Included
Chr3:6316101..6316200	Chr3	6316101	6316200	gene	AT3G18390	6313485	6317971	+	CRS1 / YhbY (CRM) domain-containing protein	*	Included
Chr3:6793501..6793600	Chr3	6793501	6793600	gene	AT3G19560	6793311	6794802	+	F-box family protein	*	Included
Chr3:6800801..6800900	Chr3	6800801	6800900	gene	AT3G19570	6797485	6801740	+	Family of unknown function (DUF566)	*	Included
Chr3:6928601..6928700	Chr3	6928601	6928700	gene	AT3G19910	6926308	6929567	+	RING/U-box superfamily protein	*	Included
Chr3:7104101..7104200	Chr3	7104101	7104200	gene	AT3G20362	7103817	7104250	+	no description	*	Included
Chr3:7104101..7104200	Chr3	7104101	7104200	gene	AT3G20365	7104309	7104392	+	no description	109	5
Chr3:7210101..7210300	Chr3	7210101	7210300	gene	AT3G20640	7210407	7213299	-	basic helix-loop-helix (bHLH) DN3binding superfamily protein	107	A-
Chr3:7335601..7335700	Chr3	7335601	7335700	gene	AT3G20935	7334770	7335912	+	cytochrome P450, family 705, subfamily A, polypeptide 28	*	Included
Chr3:7380001..7380100	Chr3	7380001	7380100	gene	AT3G21070	7380191	7383980	-	NAD kinase 1	91	3
Chr3:7380001..7380100	Chr3	7380001	7380100	gene	AT3G21060	7377434	7380213	+	Transducin/WD40 repeat-like superfamily protein	*	Included
Chr3:7518401..7518500	Chr3	7518401	7518500	gene	AT3G21350	7517070	7518744	+	RNA polymerase transcriptional regulation mediator-related	*	Included
Chr3:7578401..7578500	Chr3	7578401	7578500	gene	AT3G21510	7578175	7579599	-	histidine-containing phosphotransmitter 1	*	Included
Chr3:7603001..7603100	Chr3	7603001	7603100	gene	AT3G21580	7601969	7603885	-	cobalt ion transmembrane transporters	*	Included
Chr3:7669801..7669900	Chr3	7669801	7669900	NO_DATA
Chr3:7696501..7696600	Chr3	7696501	7696600	QTE	QTE_CT00007388_ATREP6	7695890	7696811	-	AT3TE32320	*	Included
Chr3:7840001..7840100	Chr3	7840001	7840100	gene	AT3G22220	7839555	7842874	-	hAT transposon superfamily	*	Included
Chr3:7902601..7902700	Chr3	7902601	7902700	gene	AT3G22350	7901905	7903041	+	F-box and associated interaction domains-containing protein	*	Included
Chr3:7957401..7957500	Chr3	7957401	7957500	gene	AT3G22430	7953260	7957884	+	no description	*	Included
Chr3:8245301..8245400	Chr3	8245301	8245400	NO_DATA
Chr3:827101..827200	Chr3	827101	827200	NO_DATA
Chr3:8364801..8364900	Chr3	8364801	8364900	QTE	QTE_CT00001894_ATREP10D	8363412	8366164	+	AT3TE35050	*	Included
Chr3:8387201..8387300	Chr3	8387201	8387300	gene	AT3G23420	8386273	8387324	-	F-box and associated interaction domains-containing protein	*	Included
Chr3:8430601..8430700	Chr3	8430601	8430700	gene	AT3G23510	8427660	8433314	+	Cyclopropane-fatty-acyl-phospholipid synthase	*	Included
Chr3:8690501..8690600	Chr3	8690501	8690600	gene	AT3G24065	8690737	8691144	-	Plant self-incompatibility protein S1 family	137	3
Chr3:9130601..9130700	Chr3	9130601	9130700	NO_DATA
Chr3:9473501..9473600	Chr3	9473501	9473600	NO_DATA
Chr3:9538001..9538100	Chr3	9538001	9538100	gene	AT3G26100	9536923	9540453	+	Regulator of chromosome condensation (RCC1) family protein	*	Included
Chr3:9595501..9595600	Chr3	9595501	9595600	NO_DATA
Chr3:9833201..9833300	Chr3	9833201	9833300	gene	AT3G26744	9832689	9835247	-	basic helix-loop-helix (bHLH) DN3binding superfamily protein	*	Included
Chr4:10157001..10157100	Chr4	10157001	10157100	QTE	QTE_CT00019147_BRODYAGA1A	10157185	10157479	-	AT4TE46240	85	3
Chr4:10351301..10351400	Chr4	10351301	10351400	QTE	QTE_CT00022049_ATREP11	10351270	10351432	-	AT4TE47220	*	Included
Chr4:10351301..10351400	Chr4	10351301	10351400	QTE	QTE_CT00015250_HELITRONY1B	10351433	10351867	-	AT4TE47225	33	3
Chr4:10554201..10554300	Chr4	10554201	10554300	NO_DATA
Chr4:10758201..10758300	Chr4	10758201	10758300	NO_DATA
Chr4:11235901..11236000	Chr4	11235901	11236000	NO_DATA
Chr4:13524401..13524500	Chr4	13524401	13524500	QTE	QTE_CT00005878_ATREP10D	13523859	13524982	+	AT4TE63630	*	Included
Chr4:14436401..14436500	Chr4	14436401	14436500	gene	AT4G29305	14436284	14436631	-	low-molecular-weight cysteine-rich 25	*	Included
Chr4:1668601..1668700	Chr4	1668601	1668700	QTE	QTE_CT00001446_ATENSPM2	1664536	1669364	-	AT4TE08435	*	Included
Chr4:1668601..1668700	Chr4	1668601	1668700	QTE	QTE_CT00004719_ATGP2	1667890	1669206	+	AT4TE08440	*	Included
Chr4:17670701..17670800	Chr4	17670701	17670800	gene	AT4G37610	17670481	17672353	-	BTB and TAZ domain protein 5	*	Included
Chr4:17670701..17670800	Chr4	17670701	17670800	gene	AT4G37608	17668951	17670631	+	no description	70	3
Chr4:2569701..2569800	Chr4	2569701	2569800	NO_DATA
Chr4:3748501..3748600	Chr4	3748501	3748600	QTE	QTE_CT00000344_ATHILA6B	3742065	3750029	-	AT4TE16570	*	Included
Chr4:4558601..4558700	Chr4	4558601	4558700	QTE	QTE_CT00000642_ATENSPM3	4551533	4570003	+	AT4TE19135	*	Included
Chr4:4558601..4558700	Chr4	4558601	4558700	QTE	QTE_CT00000633_ATHILA2	4555124	4560555	+	AT4TE19150	*	Included
Chr4:5327401..5327500	Chr4	5327401	5327500	QTE	QTE_CT00000542_META1	5326461	5331583	+	AT4TE22180	*	Included
Chr4:5459001..5459100	Chr4	5459001	5459100	QTE	QTE_CT00028545_ATENSPM2	5459266	5459321	-	AT4TE22865	166	3
Chr4:5618101..5618200	Chr4	5618101	5618200	QTE	QTE_CT00030387_BRODYAGA1	5617957	5618006	+	AT4TE23540	95	3
Chr4:5618101..5618200	Chr4	5618101	5618200	QTE	QTE_CT00006137_BRODYAGA1A	5618042	5619125	+	AT4TE23545	*	Included
Chr4:5618101..5618200	Chr4	5618101	5618200	gene	AT4G08810	5616052	5617939	-	calcium ion binding	162	5
Chr4:5735001..5735100	Chr4	5735001	5735100	QTE	QTE_CT00005789_ATREP10D	5733755	5734892	+	AT4TE24045	109	3
Chr4:5838601..5838700	Chr4	5838601	5838700	QTE	QTE_CT00009218_HELITRONY1C	5837985	5838747	+	AT4TE24545	*	Included
Chr4:5838601..5838700	Chr4	5838601	5838700	QTE	QTE_CT00012558_ATREP3	5838748	5839310	+	AT4TE24550	48	5
Chr4:5912301..5912400	Chr4	5912301	5912400	NO_DATA
Chr4:6024501..6024600	Chr4	6024501	6024600	QTE	QTE_CT00014465_ATLINE1A	6024301	6024797	+	AT4TE25370	*	Included
Chr4:6689901..6690000	Chr4	6689901	6690000	gene	AT4G10890	6688833	6693761	+	no description	*	Included
Chr4:7444401..7444500	Chr4	7444401	7444500	QTE	QTE_CT00007025_ATREP10D	7443634	7444600	+	AT4TE32425	*	Included
Chr4:8544501..8544600	Chr4	8544501	8544600	gene	AT4G14940	8541879	8544566	+	amine oxidase 1	65	Ov_3
Chr4:8622501..8622600	Chr4	8622501	8622600	QTE	QTE_CT00022107_ATGP9B	8622633	8623014	+	AT4TE38410	33	5
Chr4:8622501..8622600	Chr4	8622501	8622600	gene	AT4G15096	8620596	8622635	+	no description	*	Included
Chr4:8873801..8873900	Chr4	8873801	8873900	gene	AT4G15540	8873355	8875344	+	Eam3like transporter family	*	Included
Chr4:9086801..9086900	Chr4	9086801	9086900	NO_DATA
Chr4:9446401..9446500	Chr4	9446401	9446500	NO_DATA
Chr5:10212701..10212800	Chr5	10212701	10212800	QTE	QTE_CT00017165_ATMUNX1	10212745	10213109	+	AT5TE37230	55	Ov_5
Chr5:10212701..10212800	Chr5	10212701	10212800	gene	AT5G28237	10207353	10213598	-	Pyridoxal-5'-phosphate-dependent enzyme family protein	*	Included
Chr5:13560301..13560600	Chr5	13560301	13560600	NO_DATA
Chr5:13615601..13615700	Chr5	13615601	13615700	NO_DATA
Chr5:14094101..14094200	Chr5	14094101	14094200	QTE	QTE_CT00028650_ATREP10D	14094292	14094325	-	AT5TE50275	92	3
Chr5:14094101..14094200	Chr5	14094101	14094200	QTE	QTE_CT00012274_ATREP4	14094326	14094385	-	AT5TE50280	126	3
Chr5:14094101..14094200	Chr5	14094101	14094200	QTE	QTE_CT00002043_ATREP4	14094386	14094420	-	AT5TE50285	186	3
Chr5:14094101..14094200	Chr5	14094101	14094200	gene	AT5G35945	14093675	14094277	+	no description	*	Included
Chr5:14563501..14563600	Chr5	14563501	14563600	QTE	QTE_CT00024999_ATHILA4	14563646	14563789	-	AT5TE52355	46	3
Chr5:14566701..14566800	Chr5	14566701	14566800	NO_DATA
Chr5:14585901..14586000	Chr5	14585901	14586000	QTE	QTE_CT00021072_ATMU2	14585764	14586003	+	AT5TE52420	*	Included
Chr5:14821601..14821800	Chr5	14821601	14821800	QTE	QTE_CT00007676_ATREP4	14820512	14821403	-	AT5TE53430	198	5
Chr5:14821601..14821800	Chr5	14821601	14821800	QTE	QTE_CT00009812_ATREP5	14821404	14821595	+	AT5TE53435	6	3
Chr5:14821601..14821800	Chr5	14821601	14821800	QTE	QTE_CT00026310_TSCL	14821727	14821843	-	AT5TE53440	73	Ov_3
Chr5:15151401..15151500	Chr5	15151401	15151500	QTE	QTE_CT00001728_ATREP10D	15148493	15151482	+	AT5TE54805	81	Ov_3
Chr5:15151401..15151500	Chr5	15151401	15151500	QTE	QTE_CT00011031_HELITRONY3	15151483	15152120	-	AT5TE54810	17	Ov_3
Chr5:15229201..15229300	Chr5	15229201	15229300	QTE	QTE_CT00015421_SIMPLEGUY1	15228597	15229024	-	AT5TE55105	177	5
Chr5:15229201..15229300	Chr5	15229201	15229300	QTE	QTE_CT00019889_ATLINEIII	15229191	15229464	+	AT5TE55110	*	Included
Chr5:15232001..15232100	Chr5	15232001	15232100	NO_DATA
Chr5:15600401..15600500	Chr5	15600401	15600500	NO_DATA
Chr5:16510801..16510900	Chr5	16510801	16510900	QTE	QTE_CT00006813_ATREP9	16510357	16511346	-	AT5TE59610	*	Included
Chr5:16510801..16510900	Chr5	16510801	16510900	gene	AT5G41280	16509509	16510929	+	Receptor-like protein kinase-related family protein	*	Included
Chr5:17827301..17827500	Chr5	17827301	17827500	NO_DATA
Chr5:1812901..1813000	Chr5	1812901	1813000	NO_DATA
Chr5:1872101..1872200	Chr5	1872101	1872200	QTE	QTE_CT00015993_HELITRON2	1871718	1872122	-	AT5TE06770	21	Ov_5
Chr5:18777901..18778000	Chr5	18777901	18778000	NO_DATA
Chr5:20076501..20076600	Chr5	20076501	20076600	NO_DATA
Chr5:24099801..24099900	Chr5	24099801	24099900	gene	AT5G59810	24096815	24100557	-	Subtilase family protein	*	Included
Chr5:486801..486900	Chr5	486801	486900	NO_DATA
Chr5:5144901..5145000	Chr5	5144901	5145000	gene	AT5G15780	5144727	5146403	-	Pollen Ole e 1 allergen and extensin family protein	*	Included
Chr5:5646801..5646900	Chr5	5646801	5646900	gene	AT5G17165	5643118	5647783	-	no description	*	Included
Chr5:5760701..5760800	Chr5	5760701	5760800	gene	AT5G17470	5760966	5761406	-	EF hand calcium-binding protein family	166	3
Chr5:8362201..8362300	Chr5	8362201	8362300	QTE	QTE_CT00030392_ATREP15	8362164	8362211	-	AT5TE30215	10	Ov_5
Chr5:8362201..8362300	Chr5	8362201	8362300	QTE	QTE_CT00015526_ATREP9	8362212	8362455	-	AT5TE30220	88	Ov_3
Chr5:8362201..8362300	Chr5	8362201	8362300	QTE	QTE_CT00015394_HELITRONY3	8362456	8362557	+	AT5TE30225	156	5
Chr5:8490901..8491000	Chr5	8490901	8491000	gene	AT5G24750	8490572	8494587	-	UDP-Glycosyltransferase superfamily protein	*	Included
Chr5:9087901..9088000	Chr5	9087901	9088000	NO_DATA
Chr5:9161201..9161300	Chr5	9161201	9161300	NO_DATA

## Sheet: CG-hypo
DOMAIN	CHROMOSOME	START_DOMAIN	STOP_DOMAIN	EL_TYPE	ELT_NAME	ELT_stop	ELT_start	ELT_strand	ANNOTATION	DISTANCE
Chr3:4894901..4895000	Chr3	4894901	4895000	gene	AT3G14570	4892643	4902628	+	glucan synthase-like 4	*	Included
Chr3:5659201..5659300	Chr3	5659201	5659300	gene	AT3G16620	5658317	5661963	-	translocon outer complex protein 120	*	Included
Chr3:5704701..5704800	Chr3	5704701	5704800	gene	AT3G16760	5703013	5705313	+	Tetratricopeptide repeat (TPR)-like superfamily protein	*	Included
Chr3:5806001..5806100	Chr3	5806001	5806100	gene	AT3G17030	5804509	5808462	-	Nucleic acid-binding proteins superfamily	*	Included
Chr3:6286201..6286300	Chr3	6286201	6286300	gene	AT3G18310	6284356	6287144	-	no description	*	Included
Chr3:6727101..6727200	Chr3	6727101	6727200	gene	AT3G19400	6725468	6727000	+	Cysteine proteinases superfamily protein	101	3
Chr3:7048501..7048600	Chr3	7048501	7048600	gene	AT3G20200	7047581	7051342	+	Protein kinase protein with adenine nucleotide alpha hydrolases-like domain	*	Included
Chr3:7223201..7223300	Chr3	7223201	7223300	gene	AT3G20650	7220799	7224090	-	mRNA capping enzyme family protein	*	Included
Chr3:7250201..7250300	Chr3	7250201	7250300	gene	AT3G20740	7248809	7252452	-	Transducin/WD40 repeat-like superfamily protein	*	Included

## Sheet: CHG-hyper
DOMAIN	CHROMOSOME	START_DOMAIN	STOP_DOMAIN	EL_TYPE	ELT_NAME	ELT_stop	ELT_start	ELT_strand	ANNOTATION	DISTANCE	POSITION
Chr1:10144801..10144900	Chr1	10144801	10144900	NO_DATA
Chr1:10652501..10652600	Chr1	10652501	10652600	QTE	QTE_CT00005048_ATREP11	10652085	10653331	-	AT1TE34445	*	Included
Chr1:10801301..10801400	Chr1	10801301	10801400	NO_DATA
Chr1:10983501..10983600	Chr1	10983501	10983600	QTE	QTE_CT00009427_ATGP1	10982871	10983613	-	AT1TE35465	*	Included
Chr1:11032501..11032600	Chr1	11032501	11032600	QTE	QTE_CT00026255_ATREP12	11032190	11032309	+	AT1TE35635	192	3
Chr1:11150101..11150200	Chr1	11150101	11150200	QTE	QTE_CT00001094_ATCOPIA51	11148308	11152649	-	AT1TE36035	*	Included
Chr1:11307901..11308000	Chr1	11307901	11308000	QTE	QTE_CT00000327_ATENSPM3	11302246	11310368	-	AT1TE36570	*	Included
Chr1:11520401..11520500	Chr1	11520401	11520500	QTE	QTE_CT00001517_ATLANTYS2	11517917	11521322	-	AT1TE37265	*	Included
Chr1:11686301..11686400	Chr1	11686301	11686400	NO_DATA
Chr1:11839701..11839800	Chr1	11839701	11839800	NO_DATA
Chr1:11859601..11859700	Chr1	11859601	11859700	NO_DATA
Chr1:11871401..11871500	Chr1	11871401	11871500	gene	AT1G32780	11869825	11872926	-	GroES-like zinc-binding dehydrogenase family protein	*	Included
Chr1:11982001..11982100	Chr1	11982001	11982100	QTE	QTE_CT00001684_ATREP4	11979621	11982674	+	AT1TE38775	*	Included
Chr1:12055201..12055300	Chr1	12055201	12055300	NO_DATA
Chr1:12084001..12084100	Chr1	12084001	12084100	QTE	QTE_CT00027411_ATREP8	12084097	12084194	+	AT1TE39160	3	Ov_5
Chr1:12084001..12084100	Chr1	12084001	12084100	QTE	QTE_CT00013103_ATREP8	12084209	12084743	+	AT1TE39165	109	5
Chr1:12300301..12300400	Chr1	12300301	12300400	QTE	QTE_CT00016387_HELITRONY1C	12300022	12300214	+	AT1TE39995	87	3
Chr1:12300301..12300400	Chr1	12300301	12300400	QTE	QTE_CT00009297_HELITRONY1B	12300215	12300968	-	AT1TE40000	*	Included
Chr1:12389901..12390000	Chr1	12389901	12390000	QTE	QTE_CT00017865_ATLINE2	12389721	12390060	+	AT1TE40305	*	Included
Chr1:12477001..12477100	Chr1	12477001	12477100	QTE	QTE_CT00004252_VANDALNX2	12476770	12478196	+	AT1TE40620	*	Included
Chr1:12517601..12517700	Chr1	12517601	12517700	QTE	QTE_CT00022929_ATREP12	12517272	12517462	+	AT1TE40735	139	3
Chr1:12581601..12581700	Chr1	12581601	12581700	NO_DATA
Chr1:12595501..12595600	Chr1	12595501	12595600	gene	AT1G34460	12595110	12599628	+	CYCLIN B1	*	Included
Chr1:12619301..12619400	Chr1	12619301	12619400	QTE	QTE_CT00004745_ATREP1	12618547	12619858	+	AT1TE41170	*	Included
Chr1:12631601..12631700	Chr1	12631601	12631700	QTE	QTE_CT00006992_ATREP11A	12631496	12632463	-	AT1TE41240	*	Included
Chr1:12662501..12662600	Chr1	12662501	12662600	QTE	QTE_CT00022741_RathE1_cons	12662731	12662924	-	AT1TE41340	131	3
Chr1:12662501..12662600	Chr1	12662501	12662600	gene	AT1G34580	12660551	12663870	+	Major facilitator superfamily protein	*	Included
Chr1:12855101..12855200	Chr1	12855101	12855200	QTE	QTE_CT00011391_ATHATN7	12854295	12854914	+	AT1TE41835	187	3
Chr1:12855101..12855200	Chr1	12855101	12855200	QTE	QTE_CT00030378_HELITRONY1A	12854915	12854952	-	AT1TE41840	149	5
Chr1:12855101..12855200	Chr1	12855101	12855200	QTE	QTE_CT00026520_ATREP3	12854953	12855065	-	AT1TE41845	36	5
Chr1:12855101..12855200	Chr1	12855101	12855200	QTE	QTE_CT00006602_ATREP3	12855066	12856081	-	AT1TE41850	*	Included
Chr1:12859301..12859400	Chr1	12859301	12859400	QTE	QTE_CT00000612_TA11	12856202	12862061	-	AT1TE41860	*	Included
Chr1:1289201..1289300	Chr1	1289201	1289300	gene	AT1G04625	1287831	1289820	-	Polynucleotidyl transferase, ribonuclease H-like superfamily protein	*	Included
Chr1:12932601..12932700	Chr1	12932601	12932700	QTE	QTE_CT00016790_BRODYAGA1A	12932654	12933030	+	AT1TE42175	46	Ov_5
Chr1:12953901..12954000	Chr1	12953901	12954000	QTE	QTE_CT00001206_ATENSPM5	12949835	12953875	+	AT1TE42225	26	3
Chr1:12953901..12954000	Chr1	12953901	12954000	QTE	QTE_CT00031419_ATENSPM6	12953876	12953902	-	AT1TE42230	1	Ov_5
Chr1:12953901..12954000	Chr1	12953901	12954000	QTE	QTE_CT00022197_ATMU2	12953925	12954132	-	AT1TE42235	75	Ov_3
Chr1:12993001..12993100	Chr1	12993001	12993100	QTE	QTE_CT00030044_ATREP2	12992943	12992996	-	AT1TE42365	5	5
Chr1:12993001..12993100	Chr1	12993001	12993100	QTE	QTE_CT00011442_ATREP2A	12992997	12993612	-	AT1TE42370	*	Included
Chr1:12994601..12994700	Chr1	12994601	12994700	QTE	QTE_CT00023618_BRODYAGA1	12994814	12994981	-	AT1TE42380	114	3
Chr1:13001201..13001300	Chr1	13001201	13001300	QTE	QTE_CT00000808_ATGP3	13000218	13005219	+	AT1TE42395	*	Included
Chr1:13126801..13126900	Chr1	13126801	13126900	NO_DATA
Chr1:13161201..13161300	Chr1	13161201	13161300	QTE	QTE_CT00005560_HELITRONY3	13160256	13161425	-	AT1TE42945	*	Included
Chr1:13161201..13161300	Chr1	13161201	13161300	QTE	QTE_CT00004171_ATREP4	13161426	13162868	-	AT1TE42950	126	3
Chr1:13173301..13173400	Chr1	13173301	13173400	QTE	QTE_CT00000592_VANDAL14	13172926	13178593	+	AT1TE43010	*	Included
Chr1:13187501..13187600	Chr1	13187501	13187600	QTE	QTE_CT00000772_VANDAL14	13187278	13192359	+	AT1TE43050	*	Included
Chr1:13201601..13201700	Chr1	13201601	13201700	NO_DATA
Chr1:13334401..13334500	Chr1	13334401	13334500	NO_DATA
Chr1:13355501..13355600	Chr1	13355501	13355600	QTE	QTE_CT00017074_ATDNA12T3_2	13355242	13355610	+	AT1TE43680	*	Included
Chr1:13357501..13357600	Chr1	13357501	13357600	QTE	QTE_CT00023746_ATREP3	13357162	13357312	-	AT1TE43695	189	5
Chr1:13360601..13360700	Chr1	13360601	13360700	QTE	QTE_CT00013079_ATHATN3	13360592	13361126	-	AT1TE43705	*	Included
Chr1:13411101..13411200	Chr1	13411101	13411200	QTE	QTE_CT00001169_TA11	13410459	13415145	-	AT1TE43865	*	Included
Chr1:13417801..13417900	Chr1	13417801	13417900	QTE	QTE_CT00018998_ATMU11	13417637	13417657	+	AT1TE43875	144	3
Chr1:13417801..13417900	Chr1	13417801	13417900	QTE	QTE_CT00001303_ATMU11	13417658	13421489	-	AT1TE43880	*	Included
Chr1:13444501..13444600	Chr1	13444501	13444600	QTE	QTE_CT00000232_ATCOPIA43	13439444	13448530	+	AT1TE43975	*	Included
Chr1:13495901..13496000	Chr1	13495901	13496000	QTE	QTE_CT00009784_ATREP2	13495371	13496086	-	AT1TE44155	*	Included
Chr1:13495901..13496000	Chr1	13495901	13496000	QTE	QTE_CT00021087_ATREP1	13496087	13496225	-	AT1TE44160	87	3
Chr1:13526701..13526800	Chr1	13526701	13526800	QTE	QTE_CT00001811_HELITRONY2	13525014	13527625	-	AT1TE44265	*	Included
Chr1:13559701..13559800	Chr1	13559701	13559800	QTE	QTE_CT00000817_ATCOPIA89	13559846	13564825	+	AT1TE44380	46	5
Chr1:13596101..13596200	Chr1	13596101	13596200	QTE	QTE_CT00001120_ATHILA4	13593059	13597322	+	AT1TE44525	*	Included
Chr1:13627001..13627100	Chr1	13627001	13627100	QTE	QTE_CT00000389_ATENSPM2	13625190	13632772	-	AT1TE44630	*	Included
Chr1:13649801..13649900	Chr1	13649801	13649900	QTE	QTE_CT00005776_ATHILA6B	13649327	13650463	-	AT1TE44680	*	Included
Chr1:13678901..13679000	Chr1	13678901	13679000	QTE	QTE_CT00001445_ATGP3	13677269	13680779	-	AT1TE44770	*	Included
Chr1:13715601..13715700	Chr1	13715601	13715700	QTE	QTE_CT00003257_VANDAL21	13715003	13716730	-	AT1TE44930	*	Included
Chr1:13720501..13720600	Chr1	13720501	13720600	QTE	QTE_CT00003116_ATGP8	13719500	13721663	+	AT1TE44945	*	Included
Chr1:13720901..13721000	Chr1	13720901	13721000	QTE	QTE_CT00003116_ATGP8	13719500	13721663	+	AT1TE44945	*	Included
Chr1:13762401..13762500	Chr1	13762401	13762500	gene	AT1G36510	13761926	13764265	+	Nucleic acid-binding proteins superfamily	*	Included
Chr1:13797401..13797500	Chr1	13797401	13797500	QTE	QTE_CT00001405_ATHILA2	13796499	13800080	-	AT1TE45200	*	Included
Chr1:13913201..13913300	Chr1	13913201	13913300	QTE	QTE_CT00010269_ATHILA3	13912834	13913517	+	AT1TE45670	*	Included
Chr1:13923501..13923600	Chr1	13923501	13923600	QTE	QTE_CT00001743_ATHILA4	13922111	13925068	+	AT1TE45715	*	Included
Chr1:13945501..13945600	Chr1	13945501	13945600	QTE	QTE_CT00000513_ATHILA6A	13940763	13947032	-	AT1TE45790	*	Included
Chr1:13966201..13966300	Chr1	13966201	13966300	QTE	QTE_CT00023640_VANDAL3	13966224	13966394	-	AT1TE45840	76	Ov_3
Chr1:13966201..13966300	Chr1	13966201	13966300	QTE	QTE_CT00005040_VANDAL3	13966453	13967701	-	AT1TE45845	153	3
Chr1:13982701..13982800	Chr1	13982701	13982800	NO_DATA
Chr1:14000501..14000600	Chr1	14000501	14000600	NO_DATA
Chr1:14017301..14017400	Chr1	14017301	14017400	gene	AT1G36970	14016385	14018356	-	Domain of unknown function (DUF1985)	*	Included
Chr1:14024001..14024100	Chr1	14024001	14024100	QTE	QTE_CT00001874_ATGP3	14021370	14024147	+	AT1TE46065	*	Included
Chr1:14024001..14024100	Chr1	14024001	14024100	QTE	QTE_CT00015111_ATGP3	14024148	14024216	+	AT1TE46070	48	5
Chr1:14098701..14098800	Chr1	14098701	14098800	QTE	QTE_CT00009758_ATHILA4A	14097912	14098542	-	AT1TE46295	159	5
Chr1:14098701..14098800	Chr1	14098701	14098800	QTE	QTE_CT00008381_ATHILA3	14098543	14098633	-	AT1TE46300	68	5
Chr1:14098701..14098800	Chr1	14098701	14098800	QTE	QTE_CT00001617_ATHILA0_I	14098634	14101812	-	AT1TE46305	*	Included
Chr1:14111101..14111200	Chr1	14111101	14111200	QTE	QTE_CT00001544_ATIS112A	14109014	14112560	-	AT1TE46330	*	Included
Chr1:14122601..14122700	Chr1	14122601	14122700	QTE	QTE_CT00001520_ATHILA2	14121720	14125084	-	AT1TE46385	*	Included
Chr1:14185401..14185500	Chr1	14185401	14185500	QTE	QTE_CT00020497_HARBINGER	14185173	14185426	-	AT1TE46590	25	Ov_5
Chr1:14199201..14199300	Chr1	14199201	14199300	QTE	QTE_CT00000182_ATLANTYS1	14196923	14206946	-	AT1TE46635	*	Included
Chr1:14224401..14224500	Chr1	14224401	14224500	QTE	QTE_CT00000146_ATHILA3	14214747	14225656	-	AT1TE46665	*	Included
Chr1:14231201..14231300	Chr1	14231201	14231300	QTE	QTE_CT00001362_ATHILA7	14230071	14242310	+	AT1TE46690	*	Included
Chr1:14231201..14231300	Chr1	14231201	14231300	QTE	QTE_CT00031828_ATHILA4C	14231222	14231243	+	AT1TE46695	*	Full_Overlap
Chr1:14279301..14279400	Chr1	14279301	14279400	QTE	QTE_CT00001747_HELITRON4	14277551	14282138	-	AT1TE46830	*	Included
Chr1:1430901..1431000	Chr1	1430901	1431000	QTE	QTE_CT00016192_SIMPLEGUY1	1430437	1430836	+	AT1TE04665	65	3
Chr1:1430901..1431000	Chr1	1430901	1431000	QTE	QTE_CT00016650_SIMPLEGUY1	1430837	1430859	+	AT1TE04670	42	3
Chr1:1430901..1431000	Chr1	1430901	1431000	QTE	QTE_CT00024205_TAG2	1430869	1431028	-	AT1TE04675	*	Included
Chr1:1430901..1431000	Chr1	1430901	1431000	gene	AT1G05010	1431190	1432858	-	ethylene-forming enzyme	190	3
Chr1:14389701..14389800	Chr1	14389701	14389800	QTE	QTE_CT00000748_ATHILA3	14385033	14390221	+	AT1TE47340	*	Included
Chr1:14433801..14433900	Chr1	14433801	14433900	QTE	QTE_CT00000254_ATHILA4C	14427922	14449178	+	AT1TE47540	*	Included
Chr1:14433801..14433900	Chr1	14433801	14433900	QTE	QTE_CT00000150_ATHILA2	14432223	14442952	+	AT1TE47550	*	Included
Chr1:14488001..14488100	Chr1	14488001	14488100	QTE	QTE_CT00003374_ATHILA2	14487437	14492869	+	AT1TE47720	*	Included
Chr1:14491301..14491400	Chr1	14491301	14491400	QTE	QTE_CT00003374_ATHILA2	14487437	14492869	+	AT1TE47720	*	Included
Chr1:14491301..14491400	Chr1	14491301	14491400	QTE	QTE_CT00003045_ATHILA6A	14489797	14491652	+	AT1TE47730	*	Included
Chr1:14501801..14502000	Chr1	14501801	14502000	QTE	QTE_CT00001536_ATHILA2	14499494	14502836	+	AT1TE47765	*	Included
Chr1:14690001..14690100	Chr1	14690001	14690100	NO_DATA
Chr1:14690501..14690600	Chr1	14690501	14690600	NO_DATA
Chr1:14721701..14721800	Chr1	14721701	14721800	NO_DATA
Chr1:14893001..14893100	Chr1	14893001	14893100	QTE	QTE_CT00000673_ATENSPM11	14891977	14897732	-	AT1TE48830	*	Included
Chr1:14894301..14894400	Chr1	14894301	14894400	QTE	QTE_CT00000673_ATENSPM11	14891977	14897732	-	AT1TE48830	*	Included
Chr1:15074701..15074800	Chr1	15074701	15074800	QTE	QTE_CT00002913_ATHILA2	15074170	15076081	-	AT1TE49325	*	Included
Chr1:15146801..15146900	Chr1	15146801	15146900	QTE	QTE_CT00001791_ATREP18	15145720	15149691	-	AT1TE49715	*	Included
Chr1:15146801..15146900	Chr1	15146801	15146900	QTE	QTE_CT00011244_ATREP18	15145998	15146623	-	AT1TE49720	178	5
Chr1:15164801..15164900	Chr1	15164801	15164900	QTE	QTE_CT00000586_ATLANTYS2	15160857	15166563	+	AT1TE49755	*	Included
Chr1:15170301..15170400	Chr1	15170301	15170400	QTE	QTE_CT00003579_ATREP18	15169118	15171671	-	AT1TE49780	*	Included
Chr1:15170301..15170400	Chr1	15170301	15170400	QTE	QTE_CT00021037_ATREP18	15170084	15170321	-	AT1TE49790	20	Ov_5
Chr1:15179301..15179400	Chr1	15179301	15179400	QTE	QTE_CT00000334_ATHILA6B	15178937	15186992	+	AT1TE49845	*	Included
Chr1:15208801..15208900	Chr1	15208801	15208900	QTE	QTE_CT00005938_ATREP18	15208200	15209311	-	AT1TE49950	*	Included
Chr1:15425101..15425200	Chr1	15425101	15425200	QTE	QTE_CT00003883_ATREP18	15421859	15428011	-	AT1TE50890	*	Included
Chr1:15425101..15425200	Chr1	15425101	15425200	QTE	QTE_CT00005407_ATHILA4	15424983	15426176	+	AT1TE50900	*	Included
Chr1:15428601..15428700	Chr1	15428601	15428700	QTE	QTE_CT00023163_ATREP18	15428306	15428469	-	AT1TE50910	132	5
Chr1:15428601..15428700	Chr1	15428601	15428700	QTE	QTE_CT00006065_ATHILA4A	15428470	15429555	-	AT1TE50915	*	Included
Chr1:15443201..15443300	Chr1	15443201	15443300	QTE	QTE_CT00005889_ATGP10	15441564	15443621	-	AT1TE50985	*	Included
Chr1:15448701..15448800	Chr1	15448701	15448800	QTE	QTE_CT00001343_ATHILA2	15445239	15448968	-	AT1TE51000	*	Included
Chr1:15448701..15448800	Chr1	15448701	15448800	QTE	QTE_CT00003439_ATHILA6B	15448969	15450627	-	AT1TE51005	169	3
Chr1:15457601..15457700	Chr1	15457601	15457700	QTE	QTE_CT00000004_ATHILA6A	15455488	15486506	+	AT1TE51040	*	Included
Chr1:15490001..15490100	Chr1	15490001	15490100	QTE	QTE_CT00000661_ATHILA6B	15486511	15491848	-	AT1TE51045	*	Included
Chr1:15495101..15495200	Chr1	15495101	15495200	QTE	QTE_CT00000354_ATHILA6B	15491850	15499762	+	AT1TE51050	*	Included
Chr1:15504501..15504600	Chr1	15504501	15504600	QTE	QTE_CT00001039_ATHILA2	15500423	15504894	+	AT1TE51065	*	Included
Chr1:15512301..15512400	Chr1	15512301	15512400	QTE	QTE_CT00000410_ATHILA2	15512098	15519432	-	AT1TE51080	*	Included
Chr1:15513301..15513400	Chr1	15513301	15513400	QTE	QTE_CT00000410_ATHILA2	15512098	15519432	-	AT1TE51080	*	Included
Chr1:15567701..15567800	Chr1	15567701	15567800	QTE	QTE_CT00001521_ATHILA	15560685	15569184	-	AT1TE51235	*	Included
Chr1:15616701..15616800	Chr1	15616701	15616800	QTE	QTE_CT00003130_ATHILA2	15616246	15618055	-	AT1TE51370	*	Included
Chr1:15622801..15622900	Chr1	15622801	15622900	QTE	QTE_CT00001042_ATLINEIII	15618171	15622851	-	AT1TE51385	50	Ov_5
Chr1:15622801..15622900	Chr1	15622801	15622900	QTE	QTE_CT00029805_ATLINE2	15622852	15622906	-	AT1TE51390	48	Ov_3
Chr1:15639301..15639400	Chr1	15639301	15639400	QTE	QTE_CT00002113_ATHILA6A	15636763	15639274	+	AT1TE51475	27	3
Chr1:15639301..15639400	Chr1	15639301	15639400	QTE	QTE_CT00011550_ATGP2N	15639275	15639886	+	AT1TE51480	*	Included
Chr1:15682501..15682600	Chr1	15682501	15682600	QTE	QTE_CT00001918_ATHILA2	15676217	15683600	-	AT1TE51645	*	Included
Chr1:15682501..15682600	Chr1	15682501	15682600	gene	AT1G41920	15680978	15684487	-	General transcription factor 2-related zinc finger protein	*	Included
Chr1:15693001..15693100	Chr1	15693001	15693100	QTE	QTE_CT00001973_ATHILA4A	15690799	15692926	+	AT1TE51685	75	3
Chr1:15693001..15693100	Chr1	15693001	15693100	QTE	QTE_CT00000820_ATHILA4A	15692927	15697905	+	AT1TE51690	*	Included
Chr1:15693301..15693400	Chr1	15693301	15693400	QTE	QTE_CT00000820_ATHILA4A	15692927	15697905	+	AT1TE51690	*	Included
Chr1:15704601..15704700	Chr1	15704601	15704700	QTE	QTE_CT00000135_ATHILA2	15703960	15715037	-	AT1TE51735	*	Included
Chr1:15713001..15713100	Chr1	15713001	15713100	QTE	QTE_CT00000135_ATHILA2	15703960	15715037	-	AT1TE51735	*	Included
Chr1:15753201..15753300	Chr1	15753201	15753300	QTE	QTE_CT00000638_ATHILA4A	15750264	15755704	+	AT1TE51850	*	Included
Chr1:15813901..15814000	Chr1	15813901	15814000	QTE	QTE_CT00005833_ATCOPIA49	15813316	15814443	-	AT1TE52070	*	Included
Chr1:15819001..15819100	Chr1	15819001	15819100	QTE	QTE_CT00002398_ATCOPIA49	15816322	15821314	-	AT1TE52085	*	Included
Chr1:15871301..15871400	Chr1	15871301	15871400	QTE	QTE_CT00000147_VANDAL4	15857271	15872649	+	AT1TE52200	*	Included
Chr1:15871301..15871400	Chr1	15871301	15871400	QTE	QTE_CT00001367_ATENSPM1	15867721	15871376	+	AT1TE52205	75	Ov_3
Chr1:15877901..15878000	Chr1	15877901	15878000	QTE	QTE_CT00000515_VANDAL4	15872972	15879297	+	AT1TE52220	*	Included
Chr1:15910101..15910200	Chr1	15910101	15910200	QTE	QTE_CT00030645_ATGP5	15910287	15910331	+	AT1TE52390	87	5
Chr1:15910101..15910200	Chr1	15910101	15910200	QTE	QTE_CT00017717_ATGP5	15910332	15910385	+	AT1TE52395	132	5
Chr1:15910101..15910200	Chr1	15910101	15910200	QTE	QTE_CT00016143_ATGP5	15910386	15911110	+	AT1TE52400	186	5
Chr1:1592501..1592600	Chr1	1592501	1592600	QTE	QTE_CT00006099_HELITRONY3	1592656	1593745	+	AT1TE05225	56	5
Chr1:15925501..15925600	Chr1	15925501	15925600	QTE	QTE_CT00018626_ATHPOGON1	15925676	15925987	-	AT1TE52490	76	3
Chr1:15935701..15935800	Chr1	15935701	15935800	QTE	QTE_CT00019971_RathE2_cons	15935440	15935710	+	AT1TE52520	9	Ov_3
Chr1:15999301..15999400	Chr1	15999301	15999400	QTE	QTE_CT00006676_VANDAL3	15997137	16000277	-	AT1TE52735	*	Included
Chr1:16104401..16104500	Chr1	16104401	16104500	QTE	QTE_CT00000767_ATHILA3	16099669	16104812	-	AT1TE53000	*	Included
Chr1:16134001..16134100	Chr1	16134001	16134100	gene	AT1G42980	16133286	16135587	+	Actin-binding FH2 (formin homology 2) family protein	*	Included
Chr1:16146401..16146500	Chr1	16146401	16146500	QTE	QTE_CT00019167_ATSINE4	16146124	16146419	+	AT1TE53180	18	Ov_3
Chr1:16182201..16182300	Chr1	16182201	16182300	NO_DATA
Chr1:16201101..16201200	Chr1	16201101	16201200	QTE	QTE_CT00000771_ATHILA5	16198717	16203798	+	AT1TE53395	*	Included
Chr1:16383501..16383600	Chr1	16383501	16383600	QTE	QTE_CT00000393_ATGP1	16380111	16387683	-	AT1TE53995	*	Included
Chr1:16385901..16386000	Chr1	16385901	16386000	QTE	QTE_CT00000393_ATGP1	16380111	16387683	-	AT1TE53995	*	Included
Chr1:16431301..16431400	Chr1	16431301	16431400	QTE	QTE_CT00025835_ATDNA12T3_2	16431065	16431612	-	AT1TE54165	*	Included
Chr1:16466701..16466800	Chr1	16466701	16466800	NO_DATA
Chr1:16474201..16474300	Chr1	16474201	16474300	NO_DATA
Chr1:16483201..16483300	Chr1	16483201	16483300	QTE	QTE_CT00013922_TAG1	16482959	16483451	-	AT1TE54385	*	Included
Chr1:16495701..16495800	Chr1	16495701	16495800	gene	AT1G43720	16495080	16496078	+	no description	*	Included
Chr1:16507201..16507300	Chr1	16507201	16507300	NO_DATA
Chr1:16513201..16513300	Chr1	16513201	16513300	QTE	QTE_CT00000013_ATHILA5	16509815	16528903	-	AT1TE54480	*	Included
Chr1:16522701..16522800	Chr1	16522701	16522800	QTE	QTE_CT00000013_ATHILA5	16509815	16528903	-	AT1TE54480	*	Included
Chr1:16524701..16524800	Chr1	16524701	16524800	QTE	QTE_CT00000013_ATHILA5	16509815	16528903	-	AT1TE54480	*	Included
Chr1:16526601..16526700	Chr1	16526601	16526700	QTE	QTE_CT00000013_ATHILA5	16509815	16528903	-	AT1TE54480	*	Included
Chr1:16533101..16533200	Chr1	16533101	16533200	QTE	QTE_CT00003927_ATCOPIA25	16531789	16533312	+	AT1TE54500	*	Included
Chr1:16533101..16533200	Chr1	16533101	16533200	QTE	QTE_CT00025616_ATCOPIA2	16533313	16533445	+	AT1TE54505	113	5
Chr1:16562301..16562400	Chr1	16562301	16562400	NO_DATA
Chr1:16670301..16670400	Chr1	16670301	16670400	NO_DATA
Chr1:16742001..16742100	Chr1	16742001	16742100	QTE	QTE_CT00019261_ATDNA12T3_2	16742011	16742303	+	AT1TE55315	89	Ov_5
Chr1:16939301..16939500	Chr1	16939301	16939500	QTE	QTE_CT00006515_ATREP10D	16938114	16939142	-	AT1TE56110	159	5
Chr1:16939301..16939500	Chr1	16939301	16939500	QTE	QTE_CT00027337_ATREP15	16939143	16939241	+	AT1TE56115	60	3
Chr1:16939301..16939500	Chr1	16939301	16939500	QTE	QTE_CT00022365_RathE1_cons	16939242	16939447	+	AT1TE56120	146	Ov_3
Chr1:16957901..16958000	Chr1	16957901	16958000	QTE	QTE_CT00000030_VANDAL4	16942841	16962196	+	AT1TE56135	*	Included
Chr1:17020201..17020300	Chr1	17020201	17020300	NO_DATA
Chr1:17091401..17091500	Chr1	17091401	17091500	gene	AT1G45165	17090807	17091338	+	Expressed protein	63	3
Chr1:17091401..17091500	Chr1	17091401	17091500	gene	AT1G45163	17090677	17091464	-	no description	63	Ov_5
Chr1:17092301..17092400	Chr1	17092301	17092400	NO_DATA
Chr1:17239901..17240000	Chr1	17239901	17240000	QTE	QTE_CT00020622_ATDNATA1	17239652	17239902	-	AT1TE57155	1	Ov_5
Chr1:17260301..17260400	Chr1	17260301	17260400	QTE	QTE_CT00001269_ATLANTYS1	17257527	17261439	+	AT1TE57220	*	Included
Chr1:17295401..17295500	Chr1	17295401	17295500	QTE	QTE_CT00021806_RP1_AT	17295329	17295546	-	AT1TE57315	*	Included
Chr1:17300001..17300100	Chr1	17300001	17300100	QTE	QTE_CT00017240_TSCL	17300098	17300317	+	AT1TE57330	2	Ov_5
Chr1:17363101..17363200	Chr1	17363101	17363200	QTE	QTE_CT00000726_ATCOPIA49	17360726	17365910	+	AT1TE57530	*	Included
Chr1:17364701..17364800	Chr1	17364701	17364800	QTE	QTE_CT00000726_ATCOPIA49	17360726	17365910	+	AT1TE57530	*	Included
Chr1:17502601..17502800	Chr1	17502601	17502800	QTE	QTE_CT00009034_ATREP2	17502232	17502943	+	AT1TE58000	*	Included
Chr1:17502601..17502800	Chr1	17502601	17502800	QTE	QTE_CT00008996_ATLINE1_2	17502944	17503720	-	AT1TE58005	144	3
Chr1:17511101..17511300	Chr1	17511101	17511300	QTE	QTE_CT00008716_ATREP15	17511498	17512296	-	AT1TE58030	198	3
Chr1:17560901..17561000	Chr1	17560901	17561000	NO_DATA
Chr1:17577101..17577200	Chr1	17577101	17577200	QTE	QTE_CT00004715_ATREP10D	17576130	17577445	-	AT1TE58345	*	Included
Chr1:17601..17700	Chr1	17601	17700	QTE	QTE_CT00003717_ATREP3	17024	18924	+	AT1TE00025	*	Included
Chr1:17605901..17606000	Chr1	17605901	17606000	QTE	QTE_CT00007713_ATREP2A	17605501	17606391	+	AT1TE58430	*	Included
Chr1:17615201..17615300	Chr1	17615201	17615300	QTE	QTE_CT00010115_HELITRONY1D	17614933	17615625	-	AT1TE58460	*	Included
Chr1:17727801..17727900	Chr1	17727801	17727900	QTE	QTE_CT00008827_ATHPOGON3	17727205	17727996	+	AT1TE58880	*	Included
Chr1:17727801..17727900	Chr1	17727801	17727900	QTE	QTE_CT00020571_HELITRONY1E	17727997	17728177	+	AT1TE58885	97	5
Chr1:17821001..17821100	Chr1	17821001	17821100	QTE	QTE_CT00004257_ATDNA2T9B	17819845	17821266	-	AT1TE59155	*	Included
Chr1:18192201..18192500	Chr1	18192201	18192500	gene	AT1G49190	18191267	18193782	+	response regulator 19	*	Included
Chr1:18211701..18211800	Chr1	18211701	18211800	NO_DATA
Chr1:18338301..18338400	Chr1	18338301	18338400	NO_DATA
Chr1:18390801..18391100	Chr1	18390801	18391100	QTE	QTE_CT00009005_ATREP11	18390642	18391418	-	AT1TE60935	*	Included
Chr1:18707201..18707300	Chr1	18707201	18707300	NO_DATA
Chr1:1875901..1876000	Chr1	1875901	1876000	gene	AT1G06148	1874885	1877528	-	no description	*	Included
Chr1:18766001..18766100	Chr1	18766001	18766100	QTE	QTE_CT00026340_ATREP3	18765726	18765842	-	AT1TE62190	159	5
Chr1:18766001..18766100	Chr1	18766001	18766100	QTE	QTE_CT00029926_ATREP11	18765843	18765891	-	AT1TE62195	110	5
Chr1:18766001..18766100	Chr1	18766001	18766100	QTE	QTE_CT00006888_ATREP11	18765892	18766872	-	AT1TE62200	*	Included
Chr1:18908001..18908100	Chr1	18908001	18908100	NO_DATA
Chr1:19218401..19218500	Chr1	19218401	19218500	QTE	QTE_CT00024526_ATCOPIA96	19218075	19218229	+	AT1TE63675	172	3
Chr1:19284001..19284100	Chr1	19284001	19284100	QTE	QTE_CT00012724_ATREP15	19283480	19284034	+	AT1TE63925	33	Ov_3
Chr1:19284001..19284100	Chr1	19284001	19284100	gene	AT1G51910	19284277	19288385	-	Leucine-rich repeat protein kinase family protein	177	3
Chr1:19372801..19372900	Chr1	19372801	19372900	NO_DATA
Chr1:19388301..19388400	Chr1	19388301	19388400	QTE	QTE_CT00022966_VANDAL2N1	19388189	19388376	-	AT1TE64205	75	Ov_5
Chr1:19388301..19388400	Chr1	19388301	19388400	gene	AT1G52110	19386789	19389740	-	Mannose-binding lectin superfamily protein	*	Included
Chr1:19389701..19389800	Chr1	19389701	19389800	QTE	QTE_CT00017767_ATSINE4	19389528	19389869	-	AT1TE64210	*	Included
Chr1:19389701..19389800	Chr1	19389701	19389800	QTE	QTE_CT00029596_ATSINE4	19389870	19389931	-	AT1TE64215	70	3
Chr1:19389701..19389800	Chr1	19389701	19389800	QTE	QTE_CT00015477_ATREP1	19389977	19390404	+	AT1TE64220	177	5
Chr1:19389701..19389800	Chr1	19389701	19389800	gene	AT1G52110	19386789	19389740	-	Mannose-binding lectin superfamily protein	39	Ov_5
Chr1:19415301..19415400	Chr1	19415301	19415400	QTE	QTE_CT00024841_RathE3_cons	19415246	19415392	-	AT1TE64310	91	Ov_5
Chr1:19476601..19476700	Chr1	19476601	19476700	QTE	QTE_CT00028380_ATLINE1A	19476546	19476625	+	AT1TE64480	24	Ov_3
Chr1:19495201..19495300	Chr1	19495201	19495300	gene	AT1G52343	19494127	19495718	-	no description	*	Included
Chr1:19693301..19693400	Chr1	19693301	19693400	QTE	QTE_CT00003084_HELITRONY3	19691499	19693591	-	AT1TE65080	*	Included
Chr1:19693301..19693400	Chr1	19693301	19693400	QTE	QTE_CT00020212_DT1	19693217	19693478	-	AT1TE65085	*	Included
Chr1:19723101..19723200	Chr1	19723101	19723200	gene	AT1G52940	19716402	19723725	+	purple acid phosphatase 5	*	Included
Chr1:19797701..19797800	Chr1	19797701	19797800	NO_DATA
Chr1:19876001..19876100	Chr1	19876001	19876100	QTE	QTE_CT00024053_ATHAT1	19876058	19876222	+	AT1TE65705	42	Ov_5
Chr1:19876001..19876100	Chr1	19876001	19876100	QTE	QTE_CT00008806_ATREP15	19876248	19877040	+	AT1TE65710	148	5
Chr1:20088001..20088100	Chr1	20088001	20088100	QTE	QTE_CT00000830_ATCOPIA48	20085179	20090143	+	AT1TE66380	*	Included
Chr1:20089101..20089200	Chr1	20089101	20089200	QTE	QTE_CT00000830_ATCOPIA48	20085179	20090143	+	AT1TE66380	*	Included
Chr1:20187501..20187600	Chr1	20187501	20187600	NO_DATA
Chr1:20208001..20208100	Chr1	20208001	20208100	NO_DATA
Chr1:20475801..20475900	Chr1	20475801	20475900	QTE	QTE_CT00018920_ATGP2N	20475558	20475861	+	AT1TE67635	60	Ov_3
Chr1:20475801..20475900	Chr1	20475801	20475900	QTE	QTE_CT00031021_ATGP2N	20475862	20475898	+	AT1TE67640	*	Full_Overlap
Chr1:20475801..20475900	Chr1	20475801	20475900	QTE	QTE_CT00002776_ATGP2N	20475899	20477927	-	AT1TE67645	1	Ov_3
Chr1:21180001..21180100	Chr1	21180001	21180100	QTE	QTE_CT00023462_ATHATN3	21179997	21180142	-	AT1TE70010	*	Included
Chr1:21180001..21180100	Chr1	21180001	21180100	gene	AT1G56530	21179237	21180888	+	hydroxyproline-rich glycoprotein family protein	*	Included
Chr1:21230601..21230700	Chr1	21230601	21230700	NO_DATA
Chr1:21231001..21231100	Chr1	21231001	21231100	NO_DATA
Chr1:213701..213800	Chr1	213701	213800	QTE	QTE_CT00016237_ATDNA2T9C	213762	214159	+	AT1TE00680	38	Ov_5
Chr1:21514901..21515200	Chr1	21514901	21515200	QTE	QTE_CT00014055_ATHATN3	21514821	21515306	-	AT1TE71005	*	Included
Chr1:21637501..21637600	Chr1	21637501	21637600	QTE	QTE_CT00012843_HELITRONY1D	21636862	21637408	-	AT1TE71400	93	5
Chr1:21637501..21637600	Chr1	21637501	21637600	QTE	QTE_CT00008562_ATDNA12T3_2	21637419	21638230	-	AT1TE71405	*	Included
Chr1:21638101..21638200	Chr1	21638101	21638200	QTE	QTE_CT00008562_ATDNA12T3_2	21637419	21638230	-	AT1TE71405	*	Included
Chr1:21652301..21652400	Chr1	21652301	21652400	QTE	QTE_CT00012038_BRODYAGA1	21651912	21652499	+	AT1TE71450	*	Included
Chr1:21652301..21652400	Chr1	21652301	21652400	QTE	QTE_CT00016146_TNAT1A	21652500	21652519	-	AT1TE71455	100	3
Chr1:21709501..21709600	Chr1	21709501	21709600	QTE	QTE_CT00017351_HELITRON4	21709587	21709942	-	AT1TE71635	13	Ov_3
Chr1:21741601..21741700	Chr1	21741601	21741700	QTE	QTE_CT00022337_SIMPLEHAT1	21741593	21741796	-	AT1TE71740	*	Included
Chr1:21741601..21741700	Chr1	21741601	21741700	QTE	QTE_CT00020782_ATDNAI27T9B	21741797	21742041	-	AT1TE71745	97	3
Chr1:21746901..21747000	Chr1	21746901	21747000	QTE	QTE_CT00021335_ATREP10	21746512	21746739	+	AT1TE71765	162	3
Chr1:21746901..21747000	Chr1	21746901	21747000	QTE	QTE_CT00012001_ATHATN3	21746740	21747327	-	AT1TE71770	*	Included
Chr1:21746901..21747000	Chr1	21746901	21747000	gene	AT1G58602	21746354	21765705	+	LRR and N5ARC domains-containing disease resistance protein	*	Included
Chr1:21957801..21957900	Chr1	21957801	21957900	QTE	QTE_CT00025177_RathE1_cons	21957836	21957975	-	AT1TE72500	64	Ov_3
Chr1:22024601..22024700	Chr1	22024601	22024700	NO_DATA
Chr1:22125701..22125800	Chr1	22125701	22125800	QTE	QTE_CT00026119_ATHATN6	22125693	22125815	+	AT1TE73060	*	Included
Chr1:22125701..22125800	Chr1	22125701	22125800	QTE	QTE_CT00019625_ATHAT3	22125848	22126128	+	AT1TE73065	48	5
Chr1:22261501..22261600	Chr1	22261501	22261600	NO_DATA
Chr1:22269701..22270000	Chr1	22269701	22270000	NO_DATA
Chr1:22323101..22323200	Chr1	22323101	22323200	NO_DATA
Chr1:23021301..23021400	Chr1	23021301	23021400	NO_DATA
Chr1:23068201..23068300	Chr1	23068201	23068300	NO_DATA
Chr1:23313001..23313100	Chr1	23313001	23313100	QTE	QTE_CT00024404_ATCOPIA13	23312999	23313154	-	AT1TE76830	*	Included
Chr1:23394001..23394100	Chr1	23394001	23394100	QTE	QTE_CT00003786_ATREP15	23393068	23394635	+	AT1TE77055	*	Included
Chr1:23398301..23398400	Chr1	23398301	23398400	QTE	QTE_CT00023334_ATLINE2	23398304	23398483	+	AT1TE77065	96	Ov_5
Chr1:23454501..23454600	Chr1	23454501	23454600	NO_DATA
Chr1:23477201..23477300	Chr1	23477201	23477300	NO_DATA
Chr1:23519501..23519600	Chr1	23519501	23519600	QTE	QTE_CT00009690_ATREP3	23518780	23519503	+	AT1TE77440	2	Ov_3
Chr1:23679901..23680000	Chr1	23679901	23680000	NO_DATA
Chr1:23947001..23947100	Chr1	23947001	23947100	QTE	QTE_CT00025151_HELITRONY3A	23947053	23947192	-	AT1TE78780	47	Ov_3
Chr1:24063701..24063800	Chr1	24063701	24063800	QTE	QTE_CT00017986_ATHATN4	24063961	24064293	-	AT1TE79130	161	3
Chr1:24126001..24126100	Chr1	24126001	24126100	QTE	QTE_CT00027355_ARNOLDY1	24125802	24125898	-	AT1TE79340	103	5
Chr1:24126001..24126100	Chr1	24126001	24126100	QTE	QTE_CT00004526_ATREP10A	24126180	24127536	-	AT1TE79345	80	3
Chr1:24251001..24251100	Chr1	24251001	24251100	NO_DATA
Chr1:24291801..24291900	Chr1	24291801	24291900	NO_DATA
Chr1:24507901..24508000	Chr1	24507901	24508000	QTE	QTE_CT00005956_HELITRONY1B	24507415	24508526	+	AT1TE80490	*	Included
Chr1:24718801..24718900	Chr1	24718801	24718900	QTE	QTE_CT00011261_ATREP2	24718477	24719103	+	AT1TE81195	*	Included
Chr1:24871501..24871600	Chr1	24871501	24871600	QTE	QTE_CT00019315_ATREP1	24871047	24871336	-	AT1TE81680	165	5
Chr1:24871501..24871600	Chr1	24871501	24871600	QTE	QTE_CT00022059_ATHPOGON3	24871337	24871533	+	AT1TE81685	32	Ov_3
Chr1:24871501..24871600	Chr1	24871501	24871600	QTE	QTE_CT00012641_ATHPOGON1	24871534	24872092	+	AT1TE81690	66	Ov_5
Chr1:24955901..24956000	Chr1	24955901	24956000	QTE	QTE_CT00010808_ATREP4	24955986	24956637	+	AT1TE81980	14	Ov_5
Chr1:25261201..25261300	Chr1	25261201	25261300	NO_DATA
Chr1:2531501..2531600	Chr1	2531501	2531600	QTE	QTE_CT00001891_TAG2	2531451	2534781	-	AT1TE08240	*	Included
Chr1:2534701..2534800	Chr1	2534701	2534800	QTE	QTE_CT00001891_TAG2	2531451	2534781	-	AT1TE08240	80	Ov_5
Chr1:25594401..25594500	Chr1	25594401	25594500	QTE	QTE_CT00009822_TAG3N1	25594251	25594966	+	AT1TE83945	*	Included
Chr1:25660201..25660300	Chr1	25660201	25660300	NO_DATA
Chr1:25698201..25698300	Chr1	25698201	25698300	QTE	QTE_CT00002790_SIMPLEGUY1	25696501	25698524	+	AT1TE84245	*	Included
Chr1:25705001..25705100	Chr1	25705001	25705100	QTE	QTE_CT00012374_HELITRONY3	25704512	25705081	+	AT1TE84265	80	Ov_3
Chr1:25705001..25705100	Chr1	25705001	25705100	QTE	QTE_CT00023464_RathE2_cons	25705082	25705258	+	AT1TE84270	18	Ov_5
Chr1:25723501..25723600	Chr1	25723501	25723600	QTE	QTE_CT00006726_SIMPLEGUY1	25722566	25723569	+	AT1TE84335	68	Ov_3
Chr1:25723501..25723600	Chr1	25723501	25723600	QTE	QTE_CT00015192_ATCOPIA11	25723790	25724229	+	AT1TE84340	190	5
Chr1:25831601..25831700	Chr1	25831601	25831700	gene	AT1G68780	25831803	25833844	-	RNI-like superfamily protein	103	3
Chr1:25879501..25879600	Chr1	25879501	25879600	NO_DATA
Chr1:26285501..26285600	Chr1	26285501	26285600	NO_DATA
Chr1:26374401..26374500	Chr1	26374401	26374500	QTE	QTE_CT00028301_VANDALNX2	26374126	26374207	+	AT1TE86370	194	3
Chr1:26374401..26374500	Chr1	26374401	26374500	QTE	QTE_CT00003273_ATDNA2T9A	26374208	26375957	+	AT1TE86375	*	Included
Chr1:27118101..27118200	Chr1	27118101	27118200	QTE	QTE_CT00009958_TAG3N1	27117491	27118195	-	AT1TE88730	94	Ov_5
Chr1:27637401..27637500	Chr1	27637401	27637500	NO_DATA
Chr1:27685001..27685100	Chr1	27685001	27685100	gene	AT1G73630	27684736	27685453	+	EF hand calcium-binding protein family	*	Included
Chr1:28286001..28286100	Chr1	28286001	28286100	NO_DATA
Chr1:28592701..28592800	Chr1	28592701	28592800	gene	AT1G76190	28592225	28592596	+	SAUR-like auxin-responsive protein family	105	3
Chr1:28707101..28707200	Chr1	28707101	28707200	NO_DATA
Chr1:30069001..30069100	Chr1	30069001	30069100	QTE	QTE_CT00008635_ATREP11	30068690	30069495	-	AT1TE98340	*	Included
Chr1:3730301..3730400	Chr1	3730301	3730400	QTE	QTE_CT00004172_ATLINE2	3728969	3730413	+	AT1TE12135	*	Included
Chr1:3980701..3980800	Chr1	3980701	3980800	gene	AT1G11785	3979862	3980956	-	no description	*	Included
Chr1:4061601..4061700	Chr1	4061601	4061700	NO_DATA
Chr1:4597101..4597200	Chr1	4597101	4597200	NO_DATA
Chr1:4604001..4604100	Chr1	4604001	4604100	NO_DATA
Chr1:4658401..4658500	Chr1	4658401	4658500	QTE	QTE_CT00004051_ATREP10D	4651559	4660722	-	AT1TE15090	*	Included
Chr1:4658401..4658500	Chr1	4658401	4658500	gene	AT1G13605	4658538	4659106	+	no description	38	5
Chr1:4860401..4860600	Chr1	4860401	4860600	gene	AT1G14225	4860515	4860649	-	no description	85	Ov_3
Chr1:5091801..5091900	Chr1	5091801	5091900	gene	AT1G14780	5090990	5094152	+	MAC/Perforin domain-containing protein	*	Included
Chr1:5695001..5695300	Chr1	5695001	5695300	QTE	QTE_CT00000846_ATCOPIA89	5691740	5696671	+	AT1TE18410	*	Included
Chr1:5916001..5916100	Chr1	5916001	5916100	QTE	QTE_CT00000903_ATMU3	5911725	5916535	+	AT1TE19130	*	Included
Chr1:6263201..6263300	Chr1	6263201	6263300	NO_DATA
Chr1:6484701..6484800	Chr1	6484701	6484800	NO_DATA
Chr1:6927201..6927300	Chr1	6927201	6927300	NO_DATA
Chr1:7077901..7078000	Chr1	7077901	7078000	NO_DATA
Chr1:7256701..7256800	Chr1	7256701	7256800	QTE	QTE_CT00002374_VANDAL1N1	7254947	7257226	-	AT1TE23420	*	Included
Chr1:7256701..7256800	Chr1	7256701	7256800	gene	AT1G20860	7254007	7258677	-	phosphate transporter 1	*	Included
Chr1:7394601..7394700	Chr1	7394601	7394700	QTE	QTE_CT00017272_ATSINE4	7394406	7394765	-	AT1TE23840	*	Included
Chr1:7604901..7605000	Chr1	7604901	7605000	NO_DATA
Chr1:7724901..7725000	Chr1	7724901	7725000	NO_DATA
Chr1:7762001..7762100	Chr1	7762001	7762100	QTE	QTE_CT00007499_AT9NMU1	7761201	7762110	-	AT1TE24955	*	Included
Chr1:7762001..7762100	Chr1	7762001	7762100	QTE	QTE_CT00010639_AT9NMU1	7762111	7762136	-	AT1TE24960	11	3
Chr1:7762001..7762100	Chr1	7762001	7762100	QTE	QTE_CT00029985_AT9NMU1	7762137	7762164	-	AT1TE24965	37	3
Chr1:781101..781200	Chr1	781101	781200	QTE	QTE_CT00003813_ATREP15	781194	782748	-	AT1TE02540	6	Ov_3
Chr1:781101..781200	Chr1	781101	781200	gene	AT1G03200	780602	781285	+	no description	*	Included
Chr1:789601..789700	Chr1	789601	789700	NO_DATA
Chr1:8036001..8036100	Chr1	8036001	8036100	QTE	QTE_CT00026473_ATLINE1_3A	8035732	8035847	+	AT1TE25860	154	3
Chr1:8730701..8730800	Chr1	8730701	8730800	QTE	QTE_CT00001231_TA11	8729256	8733277	+	AT1TE28175	*	Included
Chr1:9082701..9082800	Chr1	9082701	9082800	QTE	QTE_CT00019072_ATREP16	9082621	9082919	+	AT1TE29265	*	Included
Chr1:9106201..9106300	Chr1	9106201	9106300	gene	AT1G26320	9105038	9107189	+	Zinc-binding dehydrogenase family protein	*	Included
Chr1:9683101..9683200	Chr1	9683101	9683200	QTE	QTE_CT00000047_VANDAL2	9676477	9691257	-	AT1TE31190	*	Included
Chr1:9829401..9829500	Chr1	9829401	9829500	gene	AT1G28135	9829261	9829584	+	no description	*	Included
Chr1:9852701..9852800	Chr1	9852701	9852800	NO_DATA
Chr1:9879801..9879900	Chr1	9879801	9879900	NO_DATA
Chr1:9883901..9884000	Chr1	9883901	9884000	gene	AT1G28270	9883038	9883870	+	ralf-like 4	31	3
Chr2:10106001..10106200	Chr2	10106001	10106200	NO_DATA
Chr2:10139201..10139300	Chr2	10139201	10139300	QTE	QTE_CT00003244_ATREP10D	10137725	10139484	-	AT2TE43370	*	Included
Chr2:10139201..10139300	Chr2	10139201	10139300	QTE	QTE_CT00008843_ATREP4	10139485	10139530	+	AT2TE43375	185	5
Chr2:10162301..10162400	Chr2	10162301	10162400	QTE	QTE_CT00005188_ATREP3	10161542	10162768	+	AT2TE43465	*	Included
Chr2:10194301..10194400	Chr2	10194301	10194400	NO_DATA
Chr2:1027501..1027700	Chr2	1027501	1027700	QTE	QTE_CT00016941_HELITRONY1A	1027648	1028020	+	AT2TE04580	52	Ov_5
Chr2:10512201..10512300	Chr2	10512201	10512300	QTE	QTE_CT00005184_ATREP10D	10511859	10513086	+	AT2TE45120	*	Included
Chr2:10521501..10521600	Chr2	10521501	10521600	QTE	QTE_CT00024050_ATLINE1_5	10521475	10521639	+	AT2TE45145	*	Included
Chr2:10521501..10521600	Chr2	10521501	10521600	QTE	QTE_CT00025419_ATMUNX1	10521662	10521798	+	AT2TE45150	62	5
Chr2:10535301..10535400	Chr2	10535301	10535400	QTE	QTE_CT00006703_SIMPLEGUY1	10534899	10535902	-	AT2TE45210	*	Included
Chr2:10553301..10553400	Chr2	10553301	10553400	NO_DATA
Chr2:10558201..10558300	Chr2	10558201	10558300	QTE	QTE_CT00009596_HELITRONY1A	10557819	10558547	-	AT2TE45315	*	Included
Chr2:1059401..1059500	Chr2	1059401	1059500	QTE	QTE_CT00006414_ATREP10D	1058430	1059472	-	AT2TE04730	71	Ov_5
Chr2:10701..10800	Chr2	10701	10800	QTE	QTE_CT00002075_ATGP1	10524	13069	-	AT2TE00010	*	Included
Chr2:10730801..10730900	Chr2	10730801	10730900	QTE	QTE_CT00027735_RathE1_cons	10730897	10730988	+	AT2TE46040	3	Ov_5
Chr2:10739301..10739400	Chr2	10739301	10739400	NO_DATA
Chr2:10748901..10749000	Chr2	10748901	10749000	QTE	QTE_CT00013874_HELITRONY1E	10748728	10749222	-	AT2TE46125	*	Included
Chr2:10944501..10944600	Chr2	10944501	10944600	NO_DATA
Chr2:109901..110000	Chr2	109901	110000	NO_DATA
Chr2:11014601..11014700	Chr2	11014601	11014700	QTE	QTE_CT00027177_RathE3_cons	11014593	11014692	-	AT2TE47455	91	Ov_5
Chr2:11014601..11014700	Chr2	11014601	11014700	gene	AT2G25820	11014890	11015800	+	Integrase-type DN3binding superfamily protein	190	5
Chr2:11058401..11058500	Chr2	11058401	11058500	NO_DATA
Chr2:1155201..1155300	Chr2	1155201	1155300	QTE	QTE_CT00005044_ATREP10D	1154664	1155913	+	AT2TE05230	*	Included
Chr2:11563001..11563100	Chr2	11563001	11563100	QTE	QTE_CT00006536_ATREP10D	11562460	11563485	-	AT2TE50160	*	Included
Chr2:1160301..1160400	Chr2	1160301	1160400	QTE	QTE_CT00019637_ATLINE1_4	1160257	1160535	-	AT2TE05245	*	Included
Chr2:1167401..1167500	Chr2	1167401	1167500	gene	AT2G03821	1167303	1168206	-	no description	*	Included
Chr2:11760201..11760300	Chr2	11760201	11760300	QTE	QTE_CT00014069_ATREP9	11759639	11760124	-	AT2TE51120	77	5
Chr2:11760201..11760300	Chr2	11760201	11760300	QTE	QTE_CT00008261_ATREP11	11760358	11761198	+	AT2TE51125	58	5
Chr2:11953001..11953100	Chr2	11953001	11953100	NO_DATA
Chr2:1206801..1207000	Chr2	1206801	1207000	QTE	QTE_CT00010462_HELITRONY1D	1206015	1206684	-	AT2TE05425	117	5
Chr2:1206801..1207000	Chr2	1206801	1207000	QTE	QTE_CT00013793_HELITRONY1E	1206972	1207472	+	AT2TE05430	28	Ov_5
Chr2:1210901..1211200	Chr2	1210901	1211200	QTE	QTE_CT00004247_ATDNA2T9B	1210368	1211793	+	AT2TE05455	*	Included
Chr2:1212301..1212400	Chr2	1212301	1212400	QTE	QTE_CT00017013_HELITRONY1A	1211813	1212437	+	AT2TE05460	*	Included
Chr2:1212301..1212400	Chr2	1212301	1212400	QTE	QTE_CT00016080_ATDNA2T9C	1211961	1212362	-	AT2TE05465	61	Ov_5
Chr2:1212301..1212400	Chr2	1212301	1212400	QTE	QTE_CT00003063_ATREP3	1212438	1214281	-	AT2TE05470	38	3
Chr2:12151801..12151900	Chr2	12151801	12151900	NO_DATA
Chr2:122101..122200	Chr2	122101	122200	NO_DATA
Chr2:12398301..12398400	Chr2	12398301	12398400	NO_DATA
Chr2:12410401..12410500	Chr2	12410401	12410500	NO_DATA
Chr2:1256801..1256900	Chr2	1256801	1256900	QTE	QTE_CT00030168_ATREP15	1256678	1256731	+	AT2TE05685	70	3
Chr2:1256801..1256900	Chr2	1256801	1256900	QTE	QTE_CT00022924_HELITRONY1D	1256732	1256831	-	AT2TE05690	30	Ov_5
Chr2:1256801..1256900	Chr2	1256801	1256900	QTE	QTE_CT00008659_HELITRONY1D	1256832	1256920	-	AT2TE05695	68	Ov_3
Chr2:1256801..1256900	Chr2	1256801	1256900	QTE	QTE_CT00007632_HELITRONY1D	1256921	1257815	-	AT2TE05700	21	3
Chr2:1260401..1260500	Chr2	1260401	1260500	QTE	QTE_CT00012505_HELITRONY3	1259837	1260401	+	AT2TE05720	0	Ov_3
Chr2:1260401..1260500	Chr2	1260401	1260500	QTE	QTE_CT00015763_ATREP10D	1260402	1260816	-	AT2TE05725	98	Ov_3
Chr2:1260401..1260500	Chr2	1260401	1260500	gene	AT2G03980	1259199	1262552	+	GDSL-like Lipase/Acylhydrolase superfamily protein	*	Included
Chr2:12754301..12754400	Chr2	12754301	12754400	gene	AT2G29920	12754494	12755384	+	no description	94	5
Chr2:12787001..12787100	Chr2	12787001	12787100	NO_DATA
Chr2:130101..130200	Chr2	130101	130200	QTE	QTE_CT00014164_ATREP15	129638	130119	-	AT2TE00435	18	Ov_5
Chr2:130101..130200	Chr2	130101	130200	QTE	QTE_CT00018570_HELITRONY1D	130120	130433	-	AT2TE00440	80	Ov_3
Chr2:1321901..1322000	Chr2	1321901	1322000	QTE	QTE_CT00001330_HELITRONY3	1321647	1325404	+	AT2TE06025	*	Included
Chr2:13235301..13235400	Chr2	13235301	13235400	NO_DATA
Chr2:1359901..1360000	Chr2	1359901	1360000	QTE	QTE_CT00015528_TA1-2	1359729	1360147	+	AT2TE06200	*	Included
Chr2:1359901..1360000	Chr2	1359901	1360000	QTE	QTE_CT00007787_ATREP3	1360148	1361030	+	AT2TE06205	148	5
Chr2:13717301..13717400	Chr2	13717301	13717400	NO_DATA
Chr2:13808001..13808100	Chr2	13808001	13808100	NO_DATA
Chr2:13906801..13906900	Chr2	13906801	13906900	QTE	QTE_CT00002205_ATREP3	13906366	13908806	-	AT2TE61325	*	Included
Chr2:1428601..1428700	Chr2	1428601	1428700	QTE	QTE_CT00008681_ATHATN10	1428554	1429356	+	AT2TE06565	*	Included
Chr2:1428601..1428700	Chr2	1428601	1428700	gene	AT2G04190	1427481	1430342	-	TRAF-like family protein	*	Included
Chr2:1429201..1429400	Chr2	1429201	1429400	QTE	QTE_CT00008681_ATHATN10	1428554	1429356	+	AT2TE06565	155	Ov_3
Chr2:1429201..1429400	Chr2	1429201	1429400	QTE	QTE_CT00031433_ATHAT10	1429357	1429385	+	AT2TE06570	*	Full_Overlap
Chr2:1429201..1429400	Chr2	1429201	1429400	gene	AT2G04190	1427481	1430342	-	TRAF-like family protein	*	Included
Chr2:14501..14600	Chr2	14501	14600	QTE	QTE_CT00000028_ATGP2	13072	29426	-	AT2TE00015	*	Included
Chr2:1484201..1484300	Chr2	1484201	1484300	QTE	QTE_CT00022417_ATREP3	1484109	1484259	+	AT2TE06875	58	Ov_3
Chr2:1484201..1484300	Chr2	1484201	1484300	QTE	QTE_CT00005518_ATREP11	1484260	1485438	+	AT2TE06880	40	Ov_5
Chr2:14887601..14887700	Chr2	14887601	14887700	NO_DATA
Chr2:1490301..1490400	Chr2	1490301	1490400	QTE	QTE_CT00001089_ATLINE1_6	1485441	1490713	-	AT2TE06885	*	Included
Chr2:14916001..14916100	Chr2	14916001	14916100	gene	AT2G35500	14914003	14916135	+	shikimate kinase like 2	*	Included
Chr2:15094301..15094400	Chr2	15094301	15094400	QTE	QTE_CT00020121_ATCOPIA28	15094065	15094330	+	AT2TE67170	29	Ov_3
Chr2:1521101..1521200	Chr2	1521101	1521200	QTE	QTE_CT00026136_ATREP10B	1521097	1521219	+	AT2TE06990	*	Included
Chr2:1521101..1521200	Chr2	1521101	1521200	gene	AT2G04360	1519393	1521056	-	no description	45	5
Chr2:15332901..15333000	Chr2	15332901	15333000	QTE	QTE_CT00012251_VANDAL17	15332618	15332753	+	AT2TE68320	148	3
Chr2:15332901..15333000	Chr2	15332901	15333000	QTE	QTE_CT00010068_ARNOLDY2	15332754	15333451	+	AT2TE68325	*	Included
Chr2:15722201..15722300	Chr2	15722201	15722300	gene	AT2G37440	15718053	15722108	+	DNAse I-like superfamily protein	93	3
Chr2:15791401..15791500	Chr2	15791401	15791500	NO_DATA
Chr2:16009601..16009700	Chr2	16009601	16009700	gene	AT2G38220	16007891	16010932	+	RING/U-box superfamily protein	*	Included
Chr2:16253401..16253500	Chr2	16253401	16253500	NO_DATA
Chr2:16952701..16952800	Chr2	16952701	16952800	NO_DATA
Chr2:17095001..17095100	Chr2	17095001	17095100	QTE	QTE_CT00022102_ATGP9B	17095130	17095512	+	AT2TE77015	30	5
Chr2:17095001..17095100	Chr2	17095001	17095100	gene	AT2G40955	17093093	17095132	+	no description	*	Included
Chr2:171601..171700	Chr2	171601	171700	NO_DATA
Chr2:17530801..17530900	Chr2	17530801	17530900	NO_DATA
Chr2:1809301..1809400	Chr2	1809301	1809400	QTE	QTE_CT00000023_HELITRON4	1804018	1821234	-	AT2TE08320	*	Included
Chr2:18528001..18528100	Chr2	18528001	18528100	QTE	QTE_CT00016786_ATREP4	18528230	18528606	+	AT2TE84090	130	5
Chr2:18528001..18528100	Chr2	18528001	18528100	gene	AT2G44925	18527921	18528295	+	no description	*	Included
Chr2:18652601..18652700	Chr2	18652601	18652700	QTE	QTE_CT00001824_ATLINE1_4	18652626	18655464	-	AT2TE84695	74	Ov_3
Chr2:18803701..18803900	Chr2	18803701	18803900	NO_DATA
Chr2:18845801..18845900	Chr2	18845801	18845900	NO_DATA
Chr2:19101..19200	Chr2	19101	19200	QTE	QTE_CT00000028_ATGP2	13072	29426	-	AT2TE00015	*	Included
Chr2:19354001..19354100	Chr2	19354001	19354100	NO_DATA
Chr2:1943701..1943800	Chr2	1943701	1943800	NO_DATA
Chr2:2021701..2021800	Chr2	2021701	2021800	QTE	QTE_CT00003861_ATLINE1A	2021016	2022558	-	AT2TE09280	*	Included
Chr2:202801..202900	Chr2	202801	202900	gene	AT2G01450	199511	203126	-	MAP kinase 17	*	Included
Chr2:2041101..2041200	Chr2	2041101	2041200	QTE	QTE_CT00000660_ATLINEIII	2035934	2041281	-	AT2TE09360	*	Included
Chr2:2043601..2043700	Chr2	2043601	2043700	QTE	QTE_CT00000081_VANDAL2	2041964	2054217	-	AT2TE09375	*	Included
Chr2:2101..2400	Chr2	2101	2400	gene	AT2G01008	1025	2810	+	no description	*	Included
Chr2:2197101..2197200	Chr2	2197101	2197200	QTE	QTE_CT00028443_ATMU3	2196828	2196904	-	AT2TE10120	197	5
Chr2:2197101..2197200	Chr2	2197101	2197200	QTE	QTE_CT00031190_ATREP19	2197088	2197121	+	AT2TE10125	20	Ov_3
Chr2:2197101..2197200	Chr2	2197101	2197200	QTE	QTE_CT00006291_HELITRONY1E	2197122	2198179	-	AT2TE10130	78	Ov_3
Chr2:2207701..2207800	Chr2	2207701	2207800	NO_DATA
Chr2:2213801..2213900	Chr2	2213801	2213900	gene	AT2G05810	2214012	2217159	-	ARM repeat superfamily protein	112	3
Chr2:2213801..2213900	Chr2	2213801	2213900	QTE	QTE_CT00015924_ATREP9	2213852	2214261	+	AT2TE10215	48	Ov_5
Chr2:2282401..2282500	Chr2	2282401	2282500	QTE	QTE_CT00002253_ATLINE1_6	2280055	2282263	+	AT2TE10500	138	3
Chr2:2287001..2287100	Chr2	2287001	2287100	QTE	QTE_CT00008112_ATREP10D	2286101	2286954	-	AT2TE10535	47	5
Chr2:2287001..2287100	Chr2	2287001	2287100	gene	AT2G05940	2287238	2289307	-	Protein kinase superfamily protein	138	3
Chr2:2308301..2308400	Chr2	2308301	2308400	NO_DATA
Chr2:2336601..2336700	Chr2	2336601	2336700	gene	AT2G06010	2336814	2338902	+	OBP3-responsive gene 4	114	5
Chr2:2380801..2380900	Chr2	2380801	2380900	QTE	QTE_CT00001316_ATHILA4	2378391	2382180	-	AT2TE10955	*	Included
Chr2:2406701..2406800	Chr2	2406701	2406800	QTE	QTE_CT00000258_ATHILA	2399531	2410158	-	AT2TE10980	*	Included
Chr2:2428301..2428400	Chr2	2428301	2428400	QTE	QTE_CT00009469_TAG3N1	2428201	2428942	+	AT2TE11075	*	Included
Chr2:2428801..2428900	Chr2	2428801	2428900	QTE	QTE_CT00009469_TAG3N1	2428201	2428942	+	AT2TE11075	*	Included
Chr2:2428801..2428900	Chr2	2428801	2428900	gene	AT2G06210	2428903	2436687	-	binding	3	3
Chr2:2459901..2460000	Chr2	2459901	2460000	QTE	QTE_CT00004238_ATREP10D	2454757	2460915	-	AT2TE11165	*	Included
Chr2:2459901..2460000	Chr2	2459901	2460000	QTE	QTE_CT00031040_ARNOLDY2	2459751	2459785	-	AT2TE11190	116	5
Chr2:2459901..2460000	Chr2	2459901	2460000	QTE	QTE_CT00028255_ATREP3	2459786	2459868	+	AT2TE11195	33	3
Chr2:2459901..2460000	Chr2	2459901	2460000	gene	AT2G06255	2457573	2459811	+	ELF4-like 3	90	3
Chr2:2470101..2470200	Chr2	2470101	2470200	QTE	QTE_CT00005327_ATHILA4A	2469091	2470294	-	AT2TE11250	*	Included
Chr2:2470101..2470200	Chr2	2470101	2470200	QTE	QTE_CT00008758_VANDAL5A	2470295	2470890	+	AT2TE11255	95	5
Chr2:2489201..2489400	Chr2	2489201	2489400	QTE	QTE_CT00001150_ATHILA2	2487781	2491971	+	AT2TE11330	*	Included
Chr2:25101..25200	Chr2	25101	25200	QTE	QTE_CT00000028_ATGP2	13072	29426	-	AT2TE00015	*	Included
Chr2:2515301..2515400	Chr2	2515301	2515400	QTE	QTE_CT00002342_VANDAL2	2514799	2517448	-	AT2TE11400	*	Included
Chr2:2522701..2522800	Chr2	2522701	2522800	QTE	QTE_CT00020119_HARBINGER	2522606	2522871	+	AT2TE11430	*	Included
Chr2:2538401..2538500	Chr2	2538401	2538500	QTE	QTE_CT00016705_ATREP11	2538013	2538392	+	AT2TE11495	9	3
Chr2:2655401..2655500	Chr2	2655401	2655500	QTE	QTE_CT00002728_HELITRONY3	2655101	2655205	-	AT2TE11845	196	5
Chr2:2655401..2655500	Chr2	2655401	2655500	QTE	QTE_CT00020978_HELITRONY3	2655206	2655340	-	AT2TE11850	61	5
Chr2:2655401..2655500	Chr2	2655401	2655500	QTE	QTE_CT00015612_ATHPOGON1	2655430	2655849	-	AT2TE11855	70	Ov_3
Chr2:266201..266300	Chr2	266201	266300	QTE	QTE_CT00018993_ATLINE1_5	266136	266435	-	AT2TE01075	*	Included
Chr2:267701..267800	Chr2	267701	267800	QTE	QTE_CT00019292_ATLINE1_3A	267516	267807	+	AT2TE01080	*	Included
Chr2:267701..267800	Chr2	267701	267800	QTE	QTE_CT00025491_RathE3_cons	267908	268041	-	AT2TE01085	108	3
Chr2:267701..267800	Chr2	267701	267800	gene	AT2G01590	266630	267798	+	chlororespiratory reduction 3	97	Ov_3
Chr2:2708201..2708300	Chr2	2708201	2708300	QTE	QTE_CT00000356_ATHILA8A	2699309	2709964	-	AT2TE11985	*	Included
Chr2:2708201..2708300	Chr2	2708201	2708300	QTE	QTE_CT00003513_ATHILA	2707345	2708993	-	AT2TE12020	*	Included
Chr2:2712101..2712200	Chr2	2712101	2712200	QTE	QTE_CT00001774_ATLINE1_4	2709965	2712861	-	AT2TE12025	*	Included
Chr2:2727701..2727800	Chr2	2727701	2727800	QTE	QTE_CT00002783_ATLINE1_6	2724612	2727590	-	AT2TE12060	111	5
Chr2:2776201..2776300	Chr2	2776201	2776300	QTE	QTE_CT00000103_VANDAL9	2765878	2779424	-	AT2TE12225	*	Included
Chr2:2791101..2791200	Chr2	2791101	2791200	QTE	QTE_CT00008608_ATHILA4C	2790801	2791609	+	AT2TE12300	*	Included
Chr2:2803701..2803800	Chr2	2803701	2803800	QTE	QTE_CT00001334_ATENSPM3	2800665	2804388	+	AT2TE12320	*	Included
Chr2:291501..291600	Chr2	291501	291600	QTE	QTE_CT00021879_ATMU1	291482	291698	-	AT2TE01195	*	Included
Chr2:291501..291600	Chr2	291501	291600	gene	AT2G01660	290603	292590	-	plasmodesmata-located protein 6	*	Included
Chr2:2915701..2915800	Chr2	2915701	2915800	QTE	QTE_CT00008795_ATLINE1A	2915355	2916148	+	AT2TE12725	*	Included
Chr2:2951601..2951700	Chr2	2951601	2951700	QTE	QTE_CT00013313_HELITRONY3	2951787	2951867	-	AT2TE12845	87	3
Chr2:2951601..2951700	Chr2	2951601	2951700	QTE	QTE_CT00012926_HELITRONY3	2951868	2952410	-	AT2TE12850	168	3
Chr2:2954601..2954700	Chr2	2954601	2954700	QTE	QTE_CT00022210_ATENSPM4	2954784	2954993	+	AT2TE12860	84	5
Chr2:2954601..2954700	Chr2	2954601	2954700	gene	AT2G07120	2953605	2954722	-	F-box associated ubiquitination effector family protein	*	Included
Chr2:2955301..2955400	Chr2	2955301	2955400	NO_DATA
Chr2:2974601..2974700	Chr2	2974601	2974700	NO_DATA
Chr2:3026401..3026500	Chr2	3026401	3026500	gene	AT2G07280	3026398	3029353	+	no description	*	Included
Chr2:303001..303100	Chr2	303001	303100	QTE	QTE_CT00014409_ATLINE2	303116	303588	+	AT2TE01265	16	5
Chr2:3129001..3129100	Chr2	3129001	3129100	QTE	QTE_CT00000244_VANDAL16	3121465	3131230	+	AT2TE13520	*	Included
Chr2:3140301..3140400	Chr2	3140301	3140400	QTE	QTE_CT00003710_ATHILA4D_LTR	3139308	3140895	-	AT2TE13570	*	Included
Chr2:3163001..3163100	Chr2	3163001	3163100	QTE	QTE_CT00000578_ATCOPIA32	3160553	3166309	-	AT2TE13685	*	Included
Chr2:3164701..3164800	Chr2	3164701	3164800	QTE	QTE_CT00000578_ATCOPIA32	3160553	3166309	-	AT2TE13685	*	Included
Chr2:3169201..3169300	Chr2	3169201	3169300	QTE	QTE_CT00016706_ATREP10B	3168996	3169375	+	AT2TE13705	*	Included
Chr2:3169201..3169300	Chr2	3169201	3169300	QTE	QTE_CT00008454_ATREP3	3169376	3170200	+	AT2TE13710	76	5
Chr2:3183801..3183900	Chr2	3183801	3183900	QTE	QTE_CT00001804_VANDAL3	3180826	3183686	-	AT2TE13750	115	5
Chr2:3183801..3183900	Chr2	3183801	3183900	QTE	QTE_CT00001756_VANDAL3	3183722	3186659	+	AT2TE13755	*	Included
Chr2:3208801..3208900	Chr2	3208801	3208900	QTE	QTE_CT00023090_HELITRON1	3209005	3209188	-	AT2TE13865	105	3
Chr2:324201..324300	Chr2	324201	324300	QTE	QTE_CT00018223_ATHATN4	323997	324323	+	AT2TE01350	*	Included
Chr2:324201..324300	Chr2	324201	324300	gene	AT2G01735	324472	326094	+	RING-finger protein for embryogenesis	172	5
Chr2:3255101..3255200	Chr2	3255101	3255200	gene	AT2G07779	3254777	3255370	-	no description	*	Included
Chr2:3293101..3293200	Chr2	3293101	3293200	NO_DATA
Chr2:3297801..3297900	Chr2	3297801	3297900	NO_DATA
Chr2:3408601..3408700	Chr2	3408601	3408700	gene	AT2G07714	3407671	3408506	-	transcription factor-related	95	5
Chr2:3466701..3466800	Chr2	3466701	3466800	NO_DATA
Chr2:350501..350600	Chr2	350501	350600	QTE	QTE_CT00015208_TSCL	350315	350748	-	AT2TE01460	*	Included
Chr2:3521001..3521100	Chr2	3521001	3521100	QTE	QTE_CT00023551_ATLINE1A	3521217	3521390	-	AT2TE15350	117	3
Chr2:3521001..3521100	Chr2	3521001	3521100	gene	AT2G07680	3514745	3522491	+	multidrug resistance-associated protein 11	*	Included
Chr2:3546901..3547000	Chr2	3546901	3547000	QTE	QTE_CT00021123_ATHILA6B	3546593	3546828	-	AT2TE15470	73	5
Chr2:3546901..3547000	Chr2	3546901	3547000	QTE	QTE_CT00014698_ATHAT1	3546838	3547823	-	AT2TE15475	*	Included
Chr2:3563101..3563200	Chr2	3563101	3563200	QTE	QTE_CT00029018_ATDNA12T3_2	3563126	3563195	+	AT2TE15555	*	Full_Overlap
Chr2:3563101..3563200	Chr2	3563101	3563200	QTE	QTE_CT00001802_ATREP3	3563212	3566075	+	AT2TE15560	12	5
Chr2:3588201..3588300	Chr2	3588201	3588300	QTE	QTE_CT00000379_VANDAL17	3586373	3594041	-	AT2TE15655	*	Included
Chr2:3639801..3639900	Chr2	3639801	3639900	QTE	QTE_CT00000237_ATHILA6A	3636370	3645326	-	AT2TE15880	*	Included
Chr2:3644401..3644500	Chr2	3644401	3644500	QTE	QTE_CT00000237_ATHILA6A	3636370	3645326	-	AT2TE15880	*	Included
Chr2:3713201..3713300	Chr2	3713201	3713300	NO_DATA
Chr2:3713801..3713900	Chr2	3713801	3713900	NO_DATA
Chr2:3724001..3724100	Chr2	3724001	3724100	QTE	QTE_CT00001523_ATLINE2	3722411	3725767	-	AT2TE16160	*	Included
Chr2:3724701..3724800	Chr2	3724701	3724800	QTE	QTE_CT00001523_ATLINE2	3722411	3725767	-	AT2TE16160	*	Included
Chr2:3725601..3725700	Chr2	3725601	3725700	QTE	QTE_CT00001523_ATLINE2	3722411	3725767	-	AT2TE16160	*	Included
Chr2:3751001..3751100	Chr2	3751001	3751100	QTE	QTE_CT00000632_ATHILA2	3750178	3766283	-	AT2TE16230	*	Included
Chr2:3828501..3828600	Chr2	3828501	3828600	QTE	QTE_CT00001129_ATHILA2	3827839	3832085	+	AT2TE16475	*	Included
Chr2:3836901..3837000	Chr2	3836901	3837000	QTE	QTE_CT00008067_ATLINE2	3837024	3837880	-	AT2TE16505	24	3
Chr2:3870701..3870800	Chr2	3870701	3870800	QTE	QTE_CT00000160_ATHILA2	3865229	3875676	-	AT2TE16575	*	Included
Chr2:3875901..3876000	Chr2	3875901	3876000	QTE	QTE_CT00001175_ATHILA2	3875679	3879089	-	AT2TE16580	*	Included
Chr2:3880001..3880100	Chr2	3880001	3880100	QTE	QTE_CT00001394_ATHILA6B	3879090	3882525	-	AT2TE16595	*	Included
Chr2:3880501..3880600	Chr2	3880501	3880600	QTE	QTE_CT00001394_ATHILA6B	3879090	3882525	-	AT2TE16595	*	Included
Chr2:3884301..3884400	Chr2	3884301	3884400	QTE	QTE_CT00003670_ATHILA	3882538	3884137	-	AT2TE16600	164	5
Chr2:3884301..3884400	Chr2	3884301	3884400	QTE	QTE_CT00001087_ATHILA2	3884139	3888503	-	AT2TE16605	*	Included
Chr2:3892801..3892900	Chr2	3892801	3892900	QTE	QTE_CT00000588_ATGP10	3890271	3895938	-	AT2TE16620	*	Included
Chr2:3909101..3909200	Chr2	3909101	3909200	QTE	QTE_CT00000271_HELITRON3	3903684	3913850	+	AT2TE16660	*	Included
Chr2:3924101..3924200	Chr2	3924101	3924200	QTE	QTE_CT00001577_ATLINE1_6	3922475	3925831	+	AT2TE16725	*	Included
Chr2:3939501..3939600	Chr2	3939501	3939600	gene	AT2G10260	3938527	3941240	+	no description	*	Included
Chr2:3955101..3955200	Chr2	3955101	3955200	QTE	QTE_CT00000664_ATLANTYS3	3942751	3962834	-	AT2TE16800	*	Included
Chr2:3955101..3955200	Chr2	3955101	3955200	QTE	QTE_CT00000427_ATHILA	3949278	3956452	+	AT2TE16825	*	Included
Chr2:3985801..3985900	Chr2	3985801	3985900	QTE	QTE_CT00012079_HELITRONY3	3985410	3985993	-	AT2TE16925	*	Included
Chr2:3994401..3994500	Chr2	3994401	3994500	QTE	QTE_CT00000015_VANDAL4	3986485	4005114	-	AT2TE16930	*	Included
Chr2:4024401..4024500	Chr2	4024401	4024500	QTE	QTE_CT00003559_ATREP3	4023318	4024951	-	AT2TE17060	*	Included
Chr2:4041401..4041500	Chr2	4041401	4041500	QTE	QTE_CT00000187_HELITRONY2	4027024	4045789	+	AT2TE17095	*	Included
Chr2:4041401..4041500	Chr2	4041401	4041500	QTE	QTE_CT00000261_ATENSPM6	4035772	4044425	+	AT2TE17110	*	Included
Chr2:4042501..4042600	Chr2	4042501	4042600	QTE	QTE_CT00000187_HELITRONY2	4027024	4045789	+	AT2TE17095	*	Included
Chr2:4042501..4042600	Chr2	4042501	4042600	QTE	QTE_CT00000261_ATENSPM6	4035772	4044425	+	AT2TE17110	*	Included
Chr2:4046601..4046700	Chr2	4046601	4046700	QTE	QTE_CT00003141_ATHILA6A	4045796	4047602	-	AT2TE17115	*	Included
Chr2:4053401..4053500	Chr2	4053401	4053500	QTE	QTE_CT00000394_ATCOPIA42	4050152	4059366	+	AT2TE17145	*	Included
Chr2:4064601..4064700	Chr2	4064601	4064700	QTE	QTE_CT00001058_ATCOPIA66	4061046	4065458	+	AT2TE17165	*	Included
Chr2:4115701..4115800	Chr2	4115701	4115800	QTE	QTE_CT00000924_ATCOPIA34	4110947	4115695	+	AT2TE17380	6	3
Chr2:4140801..4140900	Chr2	4140801	4140900	QTE	QTE_CT00004962_ATLINE1A	4139713	4140977	+	AT2TE17490	*	Included
Chr2:4140801..4140900	Chr2	4140801	4140900	QTE	QTE_CT00014690_HELITRONY1A	4140983	4141442	+	AT2TE17495	83	5
Chr2:4191401..4191500	Chr2	4191401	4191500	QTE	QTE_CT00001363_ATHILA	4190638	4194323	-	AT2TE17695	*	Included
Chr2:4195801..4196100	Chr2	4195801	4196100	QTE	QTE_CT00007374_ATHILA4	4195873	4196795	-	AT2TE17715	227	Ov_3
Chr2:4209601..4209700	Chr2	4209601	4209700	QTE	QTE_CT00000087_ATHILA0_I	4197160	4211222	-	AT2TE17725	*	Included
Chr2:424901..425000	Chr2	424901	425000	QTE	QTE_CT00026160_ATTIRTA1	424814	424935	+	AT2TE01770	34	Ov_3
Chr2:424901..425000	Chr2	424901	425000	gene	AT2G01918	424110	425713	-	PsbQ-like 3	*	Included
Chr2:4278801..4278900	Chr2	4278801	4278900	QTE	QTE_CT00000493_ATCOPIA41	4275617	4282081	-	AT2TE17985	*	Included
Chr2:4286601..4286700	Chr2	4286601	4286700	QTE	QTE_CT00001325_ATHILA	4283926	4287689	-	AT2TE18005	*	Included
Chr2:4314301..4314400	Chr2	4314301	4314400	NO_DATA
Chr2:4382401..4382500	Chr2	4382401	4382500	QTE	QTE_CT00000414_ATHILA3	4381396	4397150	+	AT2TE18410	*	Included
Chr2:4392501..4392600	Chr2	4392501	4392600	QTE	QTE_CT00000414_ATHILA3	4381396	4397150	+	AT2TE18410	*	Included
Chr2:4392501..4392600	Chr2	4392501	4392600	QTE	QTE_CT00000289_ATENSPM3	4385856	4394311	-	AT2TE18415	*	Included
Chr2:4393901..4394000	Chr2	4393901	4394000	QTE	QTE_CT00000414_ATHILA3	4381396	4397150	+	AT2TE18410	*	Included
Chr2:4393901..4394000	Chr2	4393901	4394000	QTE	QTE_CT00000289_ATENSPM3	4385856	4394311	-	AT2TE18415	*	Included
Chr2:4458401..4458500	Chr2	4458401	4458500	QTE	QTE_CT00004290_ATREP15	4458400	4459814	+	AT2TE18700	*	Included
Chr2:4492001..4492100	Chr2	4492001	4492100	QTE	QTE_CT00000181_ATLANTYS1	4490651	4500765	-	AT2TE18830	*	Included
Chr2:449801..449900	Chr2	449801	449900	QTE	QTE_CT00029156_ATHATN1	449759	449791	-	AT2TE01890	10	5
Chr2:4512701..4512800	Chr2	4512701	4512800	QTE	QTE_CT00000959_VANDAL20	4508417	4513686	+	AT2TE18875	*	Included
Chr2:4518901..4519000	Chr2	4518901	4519000	QTE	QTE_CT00001080_ATHILA6A	4518081	4522501	-	AT2TE18895	*	Included
Chr2:4518901..4519000	Chr2	4518901	4519000	QTE	QTE_CT00031360_ATHILA6A	4519042	4519070	-	AT2TE18900	42	3
Chr2:4528601..4528700	Chr2	4528601	4528700	QTE	QTE_CT00000189_VANDAL3	4525972	4535960	+	AT2TE18920	*	Included
Chr2:4547601..4547700	Chr2	4547601	4547700	QTE	QTE_CT00002859_ATLINE1_4	4545528	4547505	+	AT2TE18965	96	3
Chr2:4547601..4547700	Chr2	4547601	4547700	QTE	QTE_CT00031858_ATLINE1_5	4547506	4547526	+	AT2TE18970	75	3
Chr2:4547601..4547700	Chr2	4547601	4547700	QTE	QTE_CT00000149_HELITRON4	4547738	4558525	+	AT2TE18975	38	5
Chr2:4574701..4574800	Chr2	4574701	4574800	QTE	QTE_CT00000070_ATHILA0_I	4570281	4583000	-	AT2TE19005	*	Included
Chr2:4581501..4581600	Chr2	4581501	4581600	QTE	QTE_CT00000070_ATHILA0_I	4570281	4583000	-	AT2TE19005	*	Included
Chr2:4589601..4589700	Chr2	4589601	4589700	QTE	QTE_CT00001370_ATHILA	4585888	4589538	+	AT2TE19025	63	3
Chr2:4589601..4589700	Chr2	4589601	4589700	QTE	QTE_CT00031488_ATHILA6B	4589541	4589568	+	AT2TE19030	33	3
Chr2:4589601..4589700	Chr2	4589601	4589700	QTE	QTE_CT00004701_VANDAL18	4589569	4590885	-	AT2TE19035	*	Included
Chr2:4589601..4589700	Chr2	4589601	4589700	gene	AT2G11462	4589735	4590378	-	no description	35	3
Chr2:4601201..4601300	Chr2	4601201	4601300	QTE	QTE_CT00000405_VANDAL5	4598865	4609295	-	AT2TE19070	*	Included
Chr2:4630701..4630800	Chr2	4630701	4630800	QTE	QTE_CT00000837_ATENSPM7	4626896	4631843	-	AT2TE19200	*	Included
Chr2:4637401..4637500	Chr2	4637401	4637500	QTE	QTE_CT00000709_ATENSPM7	4635952	4641165	-	AT2TE19240	*	Included
Chr2:46701..47000	Chr2	46701	47000	QTE	QTE_CT00000383_ATGP2	42129	49796	-	AT2TE00075	*	Included
Chr2:4672801..4672900	Chr2	4672801	4672900	QTE	QTE_CT00000835_HELITRON1	4668852	4675676	+	AT2TE19400	*	Included
Chr2:4681701..4681800	Chr2	4681701	4681800	QTE	QTE_CT00000911_ATHILA3	4678489	4683298	-	AT2TE19445	*	Included
Chr2:4699401..4699500	Chr2	4699401	4699500	QTE	QTE_CT00001398_ATHILA	4695878	4699577	+	AT2TE19535	*	Included
Chr2:4699401..4699500	Chr2	4699401	4699500	QTE	QTE_CT00001583_ATENSPM11	4699597	4704005	-	AT2TE19540	97	3
Chr2:4701601..4701700	Chr2	4701601	4701700	QTE	QTE_CT00001583_ATENSPM11	4699597	4704005	-	AT2TE19540	*	Included
Chr2:4711901..4712000	Chr2	4711901	4712000	QTE	QTE_CT00001297_ATHILA4	4709690	4713536	+	AT2TE19575	*	Included
Chr2:4723301..4723400	Chr2	4723301	4723400	QTE	QTE_CT00000359_ATHILA4C	4715985	4723844	+	AT2TE19590	*	Included
Chr2:4740601..4740700	Chr2	4740601	4740700	QTE	QTE_CT00003344_TAT1_ATH	4739611	4741325	-	AT2TE19660	*	Included
Chr2:4777801..4778100	Chr2	4777801	4778100	QTE	QTE_CT00002416_ATHILA3	4775630	4777898	-	AT2TE19845	97	Ov_5
Chr2:4777801..4778100	Chr2	4777801	4778100	QTE	QTE_CT00001442_ATHILA3	4777902	4781421	-	AT2TE19850	198	Ov_3
Chr2:48501..48600	Chr2	48501	48600	QTE	QTE_CT00000383_ATGP2	42129	49796	-	AT2TE00075	*	Included
Chr2:4890001..4890100	Chr2	4890001	4890100	QTE	QTE_CT00008287_ATHATN10	4889269	4890107	+	AT2TE20165	*	Included
Chr2:4890001..4890100	Chr2	4890001	4890100	gene	AT2G12170	4890080	4891424	-	no description	20	Ov_3
Chr2:4901901..4902000	Chr2	4901901	4902000	QTE	QTE_CT00000288_ATENSPM3	4900803	4909281	+	AT2TE20205	*	Included
Chr2:4903301..4903400	Chr2	4903301	4903400	QTE	QTE_CT00000288_ATENSPM3	4900803	4909281	+	AT2TE20205	*	Included
Chr2:4919401..4919500	Chr2	4919401	4919500	NO_DATA
Chr2:4977601..4977700	Chr2	4977601	4977700	QTE	QTE_CT00000998_ATHILA3	4973337	4978133	-	AT2TE20420	*	Included
Chr2:4983001..4983100	Chr2	4983001	4983100	QTE	QTE_CT00000095_ATLANTYS1	4978469	4990075	+	AT2TE20435	*	Included
Chr2:5000401..5000500	Chr2	5000401	5000500	QTE	QTE_CT00001151_ATENSPM3	4997480	5001923	+	AT2TE20480	*	Included
Chr2:5000401..5000500	Chr2	5000401	5000500	QTE	QTE_CT00029291_ATENSPM7	5000356	5000421	+	AT2TE20485	20	Ov_3
Chr2:5019401..5019500	Chr2	5019401	5019500	NO_DATA
Chr2:5032701..5032800	Chr2	5032701	5032800	QTE	QTE_CT00005385_ATHILA4	5032581	5033778	+	AT2TE20685	*	Included
Chr2:5044601..5044700	Chr2	5044601	5044700	QTE	QTE_CT00000406_ATLANTYS1	5040995	5048412	+	AT2TE20735	*	Included
Chr2:5044601..5044700	Chr2	5044601	5044700	QTE	QTE_CT00030307_ATLANTYS1	5044474	5044524	+	AT2TE20740	77	3
Chr2:5078601..5078700	Chr2	5078601	5078700	QTE	QTE_CT00001003_ATCOPIA66	5073847	5078418	+	AT2TE20870	183	3
Chr2:5083401..5083500	Chr2	5083401	5083500	QTE	QTE_CT00016475_ATLANTYS3	5082816	5083204	+	AT2TE20895	197	3
Chr2:5087101..5087200	Chr2	5087101	5087200	QTE	QTE_CT00000717_ATHILA3	5084964	5090182	+	AT2TE20905	*	Included
Chr2:5097301..5097400	Chr2	5097301	5097400	QTE	QTE_CT00001530_ATHILA3	5092513	5097934	+	AT2TE20940	*	Included
Chr2:5097301..5097400	Chr2	5097301	5097400	QTE	QTE_CT00002719_ATGP2N	5095495	5097553	-	AT2TE20945	*	Included
Chr2:5136601..5136700	Chr2	5136601	5136700	QTE	QTE_CT00000603_ATHILA0_I	5133954	5140757	+	AT2TE21055	*	Included
Chr2:5155701..5155800	Chr2	5155701	5155800	QTE	QTE_CT00001219_ATLINE1A	5154630	5158660	-	AT2TE21125	*	Included
Chr2:5187201..5187300	Chr2	5187201	5187300	QTE	QTE_CT00030050_ATHILA6A	5186970	5187011	-	AT2TE21275	190	5
Chr2:5187201..5187300	Chr2	5187201	5187300	QTE	QTE_CT00003308_ATHILA2	5187015	5188726	-	AT2TE21280	*	Included
Chr2:5233501..5233600	Chr2	5233501	5233600	QTE	QTE_CT00000247_ATGP1	5229156	5237978	-	AT2TE21360	*	Included
Chr2:5278801..5278900	Chr2	5278801	5278900	QTE	QTE_CT00003585_ATHILA7	5275945	5280409	+	AT2TE21510	*	Included
Chr2:5278801..5278900	Chr2	5278801	5278900	QTE	QTE_CT00003590_ATHILA	5278271	5279897	+	AT2TE21525	*	Included
Chr2:5301..5400	Chr2	5301	5400	gene	AT2G01010	3706	5513	+	no description	*	Included
Chr2:5316101..5316200	Chr2	5316101	5316200	QTE	QTE_CT00025144_ATSINE4	5316383	5316404	-	AT2TE21630	183	3
Chr2:5316101..5316200	Chr2	5316101	5316200	gene	AT2G12935	5315038	5316041	-	no description	60	5
Chr2:5323201..5323300	Chr2	5323201	5323300	QTE	QTE_CT00017007_ATDNA12T3_2	5322762	5323132	+	AT2TE21660	69	3
Chr2:5323201..5323300	Chr2	5323201	5323300	gene	AT2G12945	5322903	5323624	-	no description	*	Included
Chr2:533301..533400	Chr2	533301	533400	QTE	QTE_CT00000985_TA11	532333	537391	-	AT2TE02290	*	Included
Chr2:533701..533800	Chr2	533701	533800	QTE	QTE_CT00000985_TA11	532333	537391	-	AT2TE02290	*	Included
Chr2:5341201..5341300	Chr2	5341201	5341300	QTE	QTE_CT00000303_ATENSPM2	5338033	5346285	-	AT2TE21710	*	Included
Chr2:5344101..5344200	Chr2	5344101	5344200	QTE	QTE_CT00000303_ATENSPM2	5338033	5346285	-	AT2TE21710	*	Included
Chr2:5359201..5359300	Chr2	5359201	5359300	QTE	QTE_CT00000291_ATHILA4C	5353714	5362152	-	AT2TE21745	*	Included
Chr2:5423701..5423800	Chr2	5423701	5423800	QTE	QTE_CT00003215_ATLINE1A	5423296	5427630	+	AT2TE21970	*	Included
Chr2:5532701..5532800	Chr2	5532701	5532800	QTE	QTE_CT00000659_ATLANTYS1	5528712	5534059	-	AT2TE22345	*	Included
Chr2:5573001..5573100	Chr2	5573001	5573100	QTE	QTE_CT00000341_ATHILA2	5565096	5573068	+	AT2TE22505	67	Ov_3
Chr2:5573001..5573100	Chr2	5573001	5573100	QTE	QTE_CT00005271_ATHILA2	5573069	5573686	+	AT2TE22510	31	Ov_5
Chr2:5602301..5602400	Chr2	5602301	5602400	QTE	QTE_CT00000948_TA11	5600343	5605594	-	AT2TE22635	*	Included
Chr2:560401..560500	Chr2	560401	560500	QTE	QTE_CT00019966_ATSINE4	560180	560448	-	AT2TE02430	47	Ov_5
Chr2:5617001..5617100	Chr2	5617001	5617100	NO_DATA
Chr2:5624501..5624600	Chr2	5624501	5624600	QTE	QTE_CT00001258_TA11	5623088	5627317	+	AT2TE22725	*	Included
Chr2:5630401..5630500	Chr2	5630401	5630500	gene	AT2G13510	5630001	5631107	-	no description	*	Included
Chr2:5810201..5810300	Chr2	5810201	5810300	QTE	QTE_CT00000534_ATGP1	5808801	5814890	-	AT2TE23670	*	Included
Chr2:5814801..5814900	Chr2	5814801	5814900	QTE	QTE_CT00000534_ATGP1	5808801	5814890	-	AT2TE23670	89	Ov_5
Chr2:5814801..5814900	Chr2	5814801	5814900	QTE	QTE_CT00017583_HELITRONY3	5814899	5815248	+	AT2TE23675	1	Ov_5
Chr2:5896701..5896800	Chr2	5896701	5896800	QTE	QTE_CT00000076_VANDAL13	5886322	5900126	-	AT2TE23965	*	Included
Chr2:5923301..5923400	Chr2	5923301	5923400	QTE	QTE_CT00025973_ATLINE1A	5923331	5923456	+	AT2TE24130	69	Ov_5
Chr2:5996101..5996200	Chr2	5996101	5996200	QTE	QTE_CT00000099_ATHILA6A	5984986	5996552	+	AT2TE24385	*	Included
Chr2:6016801..6016900	Chr2	6016801	6016900	gene	AT2G14206	6016715	6016810	+	no description	9	Ov_3
Chr2:6101..6200	Chr2	6101	6200	gene	AT2G01020	5782	5945	+	no description	156	3
Chr2:6130801..6130900	Chr2	6130801	6130900	QTE	QTE_CT00002653_AT9MU1	6128815	6130916	+	AT2TE24935	*	Included
Chr2:6130801..6130900	Chr2	6130801	6130900	QTE	QTE_CT00012637_AT9NMU1	6130917	6131010	-	AT2TE24940	17	3
Chr2:6158301..6158400	Chr2	6158301	6158400	QTE	QTE_CT00000062_HELITRON1	6148550	6162030	+	AT2TE25020	*	Included
Chr2:6176101..6176200	Chr2	6176101	6176200	NO_DATA
Chr2:6187201..6187300	Chr2	6187201	6187300	QTE	QTE_CT00024332_TAG3N1	6187175	6187334	+	AT2TE25140	*	Included
Chr2:6187201..6187300	Chr2	6187201	6187300	gene	AT2G14530	6187421	6190380	+	TRICHOME BIREFRINGENCE-LIKE 13	121	5
Chr2:624101..624200	Chr2	624101	624200	NO_DATA
Chr2:6274701..6274800	Chr2	6274701	6274800	QTE	QTE_CT00007159_ATREP3	6274102	6275053	+	AT2TE25565	*	Included
Chr2:6274701..6274800	Chr2	6274701	6274800	gene	AT2G14670	6274606	6276317	-	sucrose-proton symporter 8	*	Included
Chr2:6328101..6328200	Chr2	6328101	6328200	QTE	QTE_CT00002515_HELITRONY1D	6327406	6329611	+	AT2TE25830	*	Included
Chr2:6332701..6332800	Chr2	6332701	6332800	QTE	QTE_CT00000036_VANDAL2	6329641	6344951	-	AT2TE25840	*	Included
Chr2:6366201..6366300	Chr2	6366201	6366300	QTE	QTE_CT00026291_ATMU7	6365973	6366089	-	AT2TE25930	112	5
Chr2:6366201..6366300	Chr2	6366201	6366300	QTE	QTE_CT00017661_ATMU7	6366184	6366464	-	AT2TE25935	*	Included
Chr2:6366201..6366300	Chr2	6366201	6366300	QTE	QTE_CT00014664_ATDNA2T9C	6366465	6366923	-	AT2TE25940	165	3
Chr2:6376901..6377000	Chr2	6376901	6377000	QTE	QTE_CT00001412_HELITRONY3	6373489	6377064	+	AT2TE25970	*	Included
Chr2:6391501..6391600	Chr2	6391501	6391600	gene	AT2G14870	6391172	6391477	+	RN3binding (RRM/RBD/RNP motifs) family protein	24	3
Chr2:6412401..6412500	Chr2	6412401	6412500	QTE	QTE_CT00005475_ATREP11A	6411068	6412252	+	AT2TE26170	149	3
Chr2:6412401..6412500	Chr2	6412401	6412500	QTE	QTE_CT00008710_ATHATN10	6412253	6412565	+	AT2TE26175	*	Included
Chr2:6438201..6438300	Chr2	6438201	6438300	QTE	QTE_CT00000895_ATLINE1_6	6433987	6439754	+	AT2TE26275	*	Included
Chr2:6458201..6458300	Chr2	6458201	6458300	QTE	QTE_CT00001043_ATENSPM7	6457602	6458064	-	AT2TE26360	137	5
Chr2:6458201..6458300	Chr2	6458201	6458300	QTE	QTE_CT00006591_ATENSPM7	6458065	6458141	-	AT2TE26365	60	5
Chr2:6458201..6458300	Chr2	6458201	6458300	QTE	QTE_CT00002467_ATENSPM7	6458142	6459905	-	AT2TE26370	*	Included
Chr2:6466601..6466700	Chr2	6466601	6466700	NO_DATA
Chr2:6483601..6483700	Chr2	6483601	6483700	QTE	QTE_CT00031580_ATCOPIA78	6483616	6483642	+	AT2TE26500	*	Full_Overlap
Chr2:6483601..6483700	Chr2	6483601	6483700	QTE	QTE_CT00018437_ATCOPIA78	6483643	6483963	+	AT2TE26505	57	Ov_5
Chr2:6598101..6598200	Chr2	6598101	6598200	QTE	QTE_CT00000034_ARNOLD2	6592370	6607860	-	AT2TE26910	*	Included
Chr2:659901..660000	Chr2	659901	660000	QTE	QTE_CT00002002_ATREP10D	654874	660310	-	AT2TE02805	*	Included
Chr2:6704201..6704300	Chr2	6704201	6704300	QTE	QTE_CT00000882_ATLINE1_6	6700893	6706745	+	AT2TE27390	*	Included
Chr2:6731801..6731900	Chr2	6731801	6731900	QTE	QTE_CT00018184_ATSINE4	6731441	6731698	-	AT2TE27505	103	5
Chr2:6743001..6743100	Chr2	6743001	6743100	QTE	QTE_CT00030076_ATHATN3	6743021	6743042	+	AT2TE27550	*	Full_Overlap
Chr2:6743001..6743100	Chr2	6743001	6743100	QTE	QTE_CT00014415_ATREP10A	6743043	6743512	-	AT2TE27555	57	Ov_3
Chr2:6761201..6761300	Chr2	6761201	6761300	gene	AT2G15480	6758681	6763501	+	UDP-glucosyl transferase 73B5	*	Included
Chr2:6799601..6799700	Chr2	6799601	6799700	NO_DATA
Chr2:68301..68400	Chr2	68301	68400	QTE	QTE_CT00002684_ATGP1	64006	68112	-	AT2TE00115	189	5
Chr2:68301..68400	Chr2	68301	68400	gene	AT2G01050	68337	69884	-	zinc ion binding	63	Ov_3
Chr2:6841701..6841800	Chr2	6841701	6841800	QTE	QTE_CT00000544_ATCOPIA37	6837289	6843328	+	AT2TE27870	*	Included
Chr2:689201..689300	Chr2	689201	689300	NO_DATA
Chr2:7013501..7013600	Chr2	7013501	7013600	QTE	QTE_CT00000104_VANDAL1	7008407	7019922	+	AT2TE28565	*	Included
Chr2:7033501..7033600	Chr2	7033501	7033600	QTE	QTE_CT00020156_ATLINE1A	7033053	7033315	-	AT2TE28625	186	5
Chr2:7093801..7093900	Chr2	7093801	7093900	QTE	QTE_CT00006078_ATREP1	7093495	7094589	+	AT2TE28850	*	Included
Chr2:7124901..7125000	Chr2	7124901	7125000	QTE	QTE_CT00016775_ATREP10D	7124328	7124703	-	AT2TE28985	198	5
Chr2:7124901..7125000	Chr2	7124901	7125000	QTE	QTE_CT00017280_ATMUNX1	7124704	7124949	+	AT2TE28990	48	Ov_3
Chr2:7124901..7125000	Chr2	7124901	7125000	QTE	QTE_CT00015835_ATREP10A	7124950	7125361	-	AT2TE28995	50	Ov_3
Chr2:7161201..7161300	Chr2	7161201	7161300	QTE	QTE_CT00018346_RathE2_cons	7161192	7161512	-	AT2TE29150	*	Included
Chr2:7178201..7178300	Chr2	7178201	7178300	QTE	QTE_CT00002386_ATREP1	7176726	7179021	+	AT2TE29225	*	Included
Chr2:7224101..7224200	Chr2	7224101	7224200	QTE	QTE_CT00000792_ATCOPIA70	7224084	7229124	-	AT2TE29450	*	Included
Chr2:7224101..7224200	Chr2	7224101	7224200	gene	AT2G16668	7223896	7224048	-	no description	53	5
Chr2:727301..727400	Chr2	727301	727400	NO_DATA
Chr2:7289301..7289400	Chr2	7289301	7289400	QTE	QTE_CT00002070_VANDAL2N1	7289218	7291729	-	AT2TE29725	*	Included
Chr2:7420001..7420200	Chr2	7420001	7420200	QTE	QTE_CT00006140_ATN9_1	7418893	7419975	+	AT2TE30410	26	3
Chr2:7420001..7420200	Chr2	7420001	7420200	QTE	QTE_CT00006752_ATREP3	7419976	7420424	+	AT2TE30415	*	Included
Chr2:742301..742400	Chr2	742301	742400	QTE	QTE_CT00012113_ATHATN5	741782	742363	-	AT2TE03240	62	Ov_5
Chr2:7448101..7448200	Chr2	7448101	7448200	QTE	QTE_CT00017014_ATHATN1	7447877	7448246	+	AT2TE30540	*	Included
Chr2:7448101..7448200	Chr2	7448101	7448200	QTE	QTE_CT00023717_ATENSPM1	7448247	7448276	+	AT2TE30545	47	5
Chr2:7448101..7448200	Chr2	7448101	7448200	QTE	QTE_CT00018310_ATENSPM1	7448277	7448601	+	AT2TE30550	77	5
Chr2:7450801..7450900	Chr2	7450801	7450900	QTE	QTE_CT00000618_ATCOPIA71	7448762	7454292	-	AT2TE30555	*	Included
Chr2:7491001..7491100	Chr2	7491001	7491100	NO_DATA
Chr2:7549101..7549200	Chr2	7549101	7549200	NO_DATA
Chr2:7806101..7806200	Chr2	7806101	7806200	QTE	QTE_CT00007565_HELITRONY1D	7805231	7806132	-	AT2TE32265	31	Ov_5
Chr2:811501..811600	Chr2	811501	811600	QTE	QTE_CT00005000_ATREP10D	811294	811546	+	AT2TE03575	45	Ov_3
Chr2:811501..811600	Chr2	811501	811600	QTE	QTE_CT00004725_ATREP11	811547	812862	+	AT2TE03580	53	Ov_5
Chr2:8231901..8232000	Chr2	8231901	8232000	NO_DATA
Chr2:8301..8400	Chr2	8301	8400	NO_DATA
Chr2:8403601..8403700	Chr2	8403601	8403700	QTE	QTE_CT00009226_BRODYAGA2	8402827	8403588	+	AT2TE35015	13	3
Chr2:8438201..8438300	Chr2	8438201	8438300	QTE	QTE_CT00016155_ARNOLDY1	8437825	8438225	+	AT2TE35205	24	Ov_3
Chr2:8438201..8438300	Chr2	8438201	8438300	gene	AT2G19480	8438393	8441384	+	nucleosome assembly protein 1	93	5
Chr2:8449401..8449500	Chr2	8449401	8449500	QTE	QTE_CT00011399_ATREP3	8449451	8450068	-	AT2TE35260	49	Ov_3
Chr2:8546201..8546300	Chr2	8546201	8546300	NO_DATA
Chr2:8560601..8560700	Chr2	8560601	8560700	QTE	QTE_CT00027604_ATDNA12T3_2	8560532	8560625	+	AT2TE35830	24	Ov_3
Chr2:8560601..8560700	Chr2	8560601	8560700	QTE	QTE_CT00024972_ATDNA12T3_2	8560626	8560769	-	AT2TE35835	74	Ov_3
Chr2:8568001..8568100	Chr2	8568001	8568100	NO_DATA
Chr2:8575601..8575700	Chr2	8575601	8575700	QTE	QTE_CT00010331_TAG3N1	8575092	8575771	+	AT2TE35880	*	Included
Chr2:8575601..8575700	Chr2	8575601	8575700	QTE	QTE_CT00031859_TAG1	8575772	8575792	+	AT2TE35885	72	5
Chr2:8575601..8575700	Chr2	8575601	8575700	gene	AT2G19870	8575878	8577947	+	tRNA/rRNA methyltransferase (SpoU) family protein	178	5
Chr2:8658101..8658200	Chr2	8658101	8658200	NO_DATA
Chr2:8939401..8939500	Chr2	8939401	8939500	QTE	QTE_CT00022503_BRODYAGA1A	8939278	8939479	+	AT2TE37680	78	Ov_3
Chr2:899101..899200	Chr2	899101	899200	NO_DATA
Chr2:9079901..9080000	Chr2	9079901	9080000	NO_DATA
Chr2:9189901..9190000	Chr2	9189901	9190000	QTE	QTE_CT00001164_ATCOPIA76	9187492	9191655	-	AT2TE38900	*	Included
Chr2:9225901..9226000	Chr2	9225901	9226000	QTE	QTE_CT00012305_ATREP2	9225478	9226049	-	AT2TE39070	*	Included
Chr2:9225901..9226000	Chr2	9225901	9226000	QTE	QTE_CT00031042_ATREP14	9226050	9226084	-	AT2TE39075	50	3
Chr2:927601..927700	Chr2	927601	927700	QTE	QTE_CT00001302_ATCOPIA56	926131	929956	-	AT2TE04130	*	Included
Chr2:9445201..9445300	Chr2	9445201	9445300	NO_DATA
Chr2:9656601..9656700	Chr2	9656601	9656700	QTE	QTE_CT00013067_ARNOLDY2	9656264	9656798	-	AT2TE41185	*	Included
Chr2:9671301..9671400	Chr2	9671301	9671400	NO_DATA
Chr2:9683201..9683300	Chr2	9683201	9683300	QTE	QTE_CT00010348_HELITRONY3	9682800	9683254	-	AT2TE41320	53	Ov_5
Chr2:9683201..9683300	Chr2	9683201	9683300	QTE	QTE_CT00008250_HELITRONY1B	9683255	9684096	+	AT2TE41325	45	Ov_5
Chr2:9976201..9976300	Chr2	9976201	9976300	QTE	QTE_CT00023398_BRODYAGA1	9975831	9976009	+	AT2TE42690	192	3
Chr2:998601..998700	Chr2	998601	998700	QTE	QTE_CT00013483_ATHATN5	998623	999137	+	AT2TE04470	77	Ov_5
Chr3:10108601..10108700	Chr3	10108601	10108700	QTE	QTE_CT00000651_ATCOPIA49	10106100	10111467	+	AT3TE42075	*	Included
Chr3:10114401..10114500	Chr3	10114401	10114500	gene	AT3G27329	10114192	10114560	+	Plant self-incompatibility protein S1 family	*	Included
Chr3:10137001..10137100	Chr3	10137001	10137100	QTE	QTE_CT00008728_ARNOLDY2	10136919	10137716	-	AT3TE42180	*	Included
Chr3:10146201..10146300	Chr3	10146201	10146300	QTE	QTE_CT00018953_ATREP5	10146393	10146695	+	AT3TE42205	93	5
Chr3:10187201..10187300	Chr3	10187201	10187300	QTE	QTE_CT00006929_ATREP10D	10186193	10187167	-	AT3TE42330	34	5
Chr3:10187201..10187300	Chr3	10187201	10187300	QTE	QTE_CT00012623_ATREP10D	10187168	10187218	-	AT3TE42335	17	Ov_5
Chr3:10187201..10187300	Chr3	10187201	10187300	QTE	QTE_CT00021675_TSCL	10187219	10187441	+	AT3TE42340	81	Ov_5
Chr3:10220301..10220400	Chr3	10220301	10220400	gene	AT3G27590	10220326	10221857	+	no description	74	Ov_5
Chr3:10358801..10358900	Chr3	10358801	10358900	NO_DATA
Chr3:10399601..10399700	Chr3	10399601	10399700	NO_DATA
Chr3:10465001..10465100	Chr3	10465001	10465100	QTE	QTE_CT00003427_VANDAL1N1	10463419	10465097	+	AT3TE43470	96	Ov_3
Chr3:10465001..10465100	Chr3	10465001	10465100	QTE	QTE_CT00031299_VANDAL1N1	10465098	10465129	+	AT3TE43475	2	Ov_5
Chr3:10482401..10482500	Chr3	10482401	10482500	QTE	QTE_CT00000883_ATLINE1_6	10477962	10483743	-	AT3TE43550	*	Included
Chr3:10531901..10532000	Chr3	10531901	10532000	QTE	QTE_CT00006964_VANDAL22	10531242	10532212	-	AT3TE43745	*	Included
Chr3:10562501..10562700	Chr3	10562501	10562700	QTE	QTE_CT00026447_ATHILA8A	10562311	10562425	-	AT3TE43910	76	5
Chr3:10562501..10562700	Chr3	10562501	10562700	QTE	QTE_CT00022833_ATMU1	10562499	10562690	-	AT3TE43915	189	Ov_5
Chr3:10636401..10636500	Chr3	10636401	10636500	QTE	QTE_CT00001473_ATHAT7	10635157	10638608	-	AT3TE44210	*	Included
Chr3:10684901..10685000	Chr3	10684901	10685000	NO_DATA
Chr3:10751101..10751200	Chr3	10751101	10751200	QTE	QTE_CT00004894_ATREP12	10751089	10752363	-	AT3TE44695	*	Included
Chr3:10758101..10758200	Chr3	10758101	10758200	QTE	QTE_CT00024382_ATREP2A	10757769	10758658	-	AT3TE44720	*	Included
Chr3:10758101..10758200	Chr3	10758101	10758200	QTE	QTE_CT00026011_ATREP1	10757827	10757950	-	AT3TE44725	151	5
Chr3:10758101..10758200	Chr3	10758101	10758200	QTE	QTE_CT00011085_ATREP2	10757951	10758585	-	AT3TE44730	*	Included
Chr3:10758501..10758600	Chr3	10758501	10758600	QTE	QTE_CT00024382_ATREP2A	10757769	10758658	-	AT3TE44720	*	Included
Chr3:10758501..10758600	Chr3	10758501	10758600	QTE	QTE_CT00011085_ATREP2	10757951	10758585	-	AT3TE44730	84	Ov_5
Chr3:10887701..10887800	Chr3	10887701	10887800	NO_DATA
Chr3:10902101..10902200	Chr3	10902101	10902200	QTE	QTE_CT00005513_ATREP1	10900843	10902022	+	AT3TE45325	79	3
Chr3:10902101..10902200	Chr3	10902101	10902200	gene	AT3G28899	10902327	10902515	+	no description	127	5
Chr3:10973701..10973800	Chr3	10973701	10973800	QTE	QTE_CT00000553_TA11	10970102	10976062	-	AT3TE45620	*	Included
Chr3:10983401..10983500	Chr3	10983401	10983500	gene	AT3G28958	10982706	10983532	+	Cupredoxin superfamily protein	*	Included
Chr3:11000401..11000500	Chr3	11000401	11000500	NO_DATA
Chr3:11031701..11031800	Chr3	11031701	11031800	QTE	QTE_CT00015724_BRODYAGA1A	11031869	11032284	-	AT3TE45860	69	3
Chr3:11118101..11118200	Chr3	11118101	11118200	QTE	QTE_CT00000929_ATCOPIA19	11116002	11120737	-	AT3TE46245	*	Included
Chr3:11153801..11153900	Chr3	11153801	11153900	QTE	QTE_CT00007729_ATREP10A	11153024	11153912	+	AT3TE46385	*	Included
Chr3:11248301..11248400	Chr3	11248301	11248400	QTE	QTE_CT00020229_HELITRONY1A	11248281	11248544	+	AT3TE46885	*	Included
Chr3:11270701..11270800	Chr3	11270701	11270800	NO_DATA
Chr3:11279501..11279600	Chr3	11279501	11279600	QTE	QTE_CT00019579_RathE2_cons	11279283	11279565	+	AT3TE47005	64	Ov_3
Chr3:11313601..11313700	Chr3	11313601	11313700	QTE	QTE_CT00023590_RathE1_cons	11313525	11313699	+	AT3TE47160	98	Ov_3
Chr3:11379801..11379900	Chr3	11379801	11379900	QTE	QTE_CT00025623_HELITRON2	11379522	11379652	-	AT3TE47435	149	5
Chr3:11379801..11379900	Chr3	11379801	11379900	QTE	QTE_CT00020141_ATGP1	11379653	11379916	-	AT3TE47440	*	Included
Chr3:11379801..11379900	Chr3	11379801	11379900	QTE	QTE_CT00025624_HELITRON2	11379976	11380106	-	AT3TE47445	76	3
Chr3:11391501..11391600	Chr3	11391501	11391600	QTE	QTE_CT00002347_ATGP3	11389555	11391889	+	AT3TE47500	*	Included
Chr3:11397301..11397400	Chr3	11397301	11397400	QTE	QTE_CT00005285_HELITRONY3	11396529	11397740	+	AT3TE47525	*	Included
Chr3:11443301..11443400	Chr3	11443301	11443400	NO_DATA
Chr3:11482001..11482100	Chr3	11482001	11482100	QTE	QTE_CT00026542_ATMU2	11481904	11482016	-	AT3TE47845	15	Ov_5
Chr3:11530401..11530500	Chr3	11530401	11530500	NO_DATA
Chr3:11625501..11625600	Chr3	11625501	11625600	QTE	QTE_CT00021946_ATHATN10	11625620	11625834	-	AT3TE48315	20	3
Chr3:11739801..11739900	Chr3	11739801	11739900	QTE	QTE_CT00011193_ATDNA12T3_2	11739407	11740037	+	AT3TE48875	*	Included
Chr3:11739801..11739900	Chr3	11739801	11739900	QTE	QTE_CT00019229_ATDNA12T3_2	11740086	11740380	+	AT3TE48880	186	5
Chr3:11744101..11744200	Chr3	11744101	11744200	QTE	QTE_CT00008331_ATHILA8A	11743225	11744059	+	AT3TE48905	42	3
Chr3:11745401..11745500	Chr3	11745401	11745500	QTE	QTE_CT00008461_BRODYAGA2	11745515	11746336	-	AT3TE48910	15	3
Chr3:11745401..11745500	Chr3	11745401	11745500	gene	AT3G29970	11745211	11746570	+	B12D protein	*	Included
Chr3:11824701..11824800	Chr3	11824701	11824800	QTE	QTE_CT00001987_ATREP4	11823304	11825940	+	AT3TE49210	*	Included
Chr3:11837401..11837500	Chr3	11837401	11837500	QTE	QTE_CT00013180_ATREP10B	11836761	11837291	+	AT3TE49255	110	3
Chr3:11879101..11879200	Chr3	11879101	11879200	gene	AT3G30230	11879235	11881788	-	myosin heavy chain-related	35	3
Chr3:11879101..11879200	Chr3	11879101	11879200	gene	AT3G30222	11878632	11878907	-	no description	194	5
Chr3:11886001..11886100	Chr3	11886001	11886100	QTE	QTE_CT00003573_ATLANTYS1	11883806	11885981	+	AT3TE49470	20	3
Chr3:11886001..11886100	Chr3	11886001	11886100	QTE	QTE_CT00024823_ATREP10B	11885989	11886138	+	AT3TE49475	*	Included
Chr3:11886001..11886100	Chr3	11886001	11886100	QTE	QTE_CT00009868_HELITRONY1C	11886139	11886851	+	AT3TE49480	39	5
Chr3:11967001..11967300	Chr3	11967001	11967300	QTE	QTE_CT00002101_ATREP3	11966292	11968819	+	AT3TE49835	*	Included
Chr3:12022301..12022400	Chr3	12022301	12022400	QTE	QTE_CT00000729_ATGP3	12019602	12024774	+	AT3TE50120	*	Included
Chr3:12023201..12023300	Chr3	12023201	12023300	QTE	QTE_CT00000729_ATGP3	12019602	12024774	+	AT3TE50120	*	Included
Chr3:12027201..12027300	Chr3	12027201	12027300	QTE	QTE_CT00000228_ATCOPIA43	12025064	12040032	-	AT3TE50125	*	Included
Chr3:12029201..12029300	Chr3	12029201	12029300	QTE	QTE_CT00000228_ATCOPIA43	12025064	12040032	-	AT3TE50125	*	Included
Chr3:12039301..12039400	Chr3	12039301	12039400	QTE	QTE_CT00000228_ATCOPIA43	12025064	12040032	-	AT3TE50125	*	Included
Chr3:12039301..12039400	Chr3	12039301	12039400	QTE	QTE_CT00000555_ATGP2	12033706	12039570	-	AT3TE50130	*	Included
Chr3:12067001..12067100	Chr3	12067001	12067100	QTE	QTE_CT00008327_ATHILA4A	12066377	12067209	-	AT3TE50255	*	Included
Chr3:12067001..12067100	Chr3	12067001	12067100	QTE	QTE_CT00001255_ATHILA4	12067211	12071283	-	AT3TE50260	111	3
Chr3:12153901..12154000	Chr3	12153901	12154000	QTE	QTE_CT00000116_HELITRON2	12146746	12158113	+	AT3TE50500	*	Included
Chr3:12169101..12169200	Chr3	12169101	12169200	QTE	QTE_CT00020594_ATLINE1A	12169069	12169322	+	AT3TE50535	*	Included
Chr3:12187501..12187600	Chr3	12187501	12187600	QTE	QTE_CT00000174_VANDAL3	12175457	12187368	+	AT3TE50570	133	3
Chr3:12187501..12187600	Chr3	12187501	12187600	QTE	QTE_CT00001233_ATHILA2	12187386	12191386	-	AT3TE50595	*	Included
Chr3:12222701..12222800	Chr3	12222701	12222800	QTE	QTE_CT00001469_ATHILA2	12222369	12225829	-	AT3TE50670	*	Included
Chr3:12234701..12234800	Chr3	12234701	12234800	NO_DATA
Chr3:12283301..12283400	Chr3	12283301	12283400	QTE	QTE_CT00000384_ATHILA4C	12278895	12287842	-	AT3TE50875	*	Included
Chr3:12317901..12318000	Chr3	12317901	12318000	QTE	QTE_CT00022352_ATMU1	12317783	12317988	+	AT3TE50995	87	Ov_3
Chr3:12318201..12318300	Chr3	12318201	12318300	NO_DATA
Chr3:12345001..12345100	Chr3	12345001	12345100	QTE	QTE_CT00001256_ATENSPM11	12343945	12348316	+	AT3TE51140	*	Included
Chr3:12350001..12350100	Chr3	12350001	12350100	QTE	QTE_CT00005242_ATENSPM11	12348429	12350350	+	AT3TE51150	*	Included
Chr3:12350001..12350100	Chr3	12350001	12350100	gene	AT3G30720	12349047	12349832	+	qua-quine starch	169	3
Chr3:12350401..12350500	Chr3	12350401	12350500	QTE	QTE_CT00005242_ATENSPM11	12348429	12350350	+	AT3TE51150	51	3
Chr3:12350401..12350500	Chr3	12350401	12350500	QTE	QTE_CT00011394_ATLINEIII	12350351	12350968	-	AT3TE51155	*	Included
Chr3:12483401..12483500	Chr3	12483401	12483500	QTE	QTE_CT00000309_ATGP1	12478085	12486325	+	AT3TE51505	*	Included
Chr3:12492101..12492200	Chr3	12492101	12492200	QTE	QTE_CT00000162_ATLANTYS1	12491769	12502153	-	AT3TE51535	*	Included
Chr3:12522701..12522800	Chr3	12522701	12522800	QTE	QTE_CT00000470_ATHILA3	12516315	12523089	-	AT3TE51590	*	Included
Chr3:12522701..12522800	Chr3	12522701	12522800	QTE	QTE_CT00030119_ATHILA3	12522507	12522558	-	AT3TE51595	143	5
Chr3:12534801..12534900	Chr3	12534801	12534900	QTE	QTE_CT00001608_ATHILA2	12532368	12535566	+	AT3TE51650	*	Included
Chr3:12565801..12565900	Chr3	12565801	12565900	QTE	QTE_CT00000472_ATENSPM3	12563410	12570235	-	AT3TE51735	*	Included
Chr3:12577801..12577900	Chr3	12577801	12577900	QTE	QTE_CT00029175_ATCOPIA42	12577964	12578028	-	AT3TE51800	64	3
Chr3:12585101..12585200	Chr3	12585101	12585200	QTE	QTE_CT00002693_ATGP3	12582988	12585063	-	AT3TE51820	38	5
Chr3:12585101..12585200	Chr3	12585101	12585200	QTE	QTE_CT00006317_ATGP1	12585064	12585185	-	AT3TE51825	84	Ov_5
Chr3:12589201..12589300	Chr3	12589201	12589300	gene	AT3G30840	12588452	12589026	-	no description	175	5
Chr3:12590301..12590400	Chr3	12590301	12590400	NO_DATA
Chr3:12609901..12610000	Chr3	12609901	12610000	QTE	QTE_CT00007377_VANDAL18NA	12609825	12610722	-	AT3TE51910	*	Included
Chr3:12633901..12634000	Chr3	12633901	12634000	QTE	QTE_CT00006641_ATREP3	12632734	12633746	+	AT3TE51960	155	3
Chr3:12633901..12634000	Chr3	12633901	12634000	QTE	QTE_CT00029208_ATHILA4A	12633775	12633839	-	AT3TE51965	62	5
Chr3:12645001..12645100	Chr3	12645001	12645100	QTE	QTE_CT00005028_VANDAL21	12644347	12645573	+	AT3TE52025	*	Included
Chr3:12736001..12736100	Chr3	12736001	12736100	QTE	QTE_CT00001679_ATGP1	12734818	12737882	-	AT3TE52415	*	Included
Chr3:12737601..12737700	Chr3	12737601	12737700	QTE	QTE_CT00001679_ATGP1	12734818	12737882	-	AT3TE52415	*	Included
Chr3:12744201..12744300	Chr3	12744201	12744300	QTE	QTE_CT00002807_HELITRON1	12742873	12744884	+	AT3TE52430	*	Included
Chr3:12839401..12839500	Chr3	12839401	12839500	QTE	QTE_CT00000235_ATLANTYS2	12838109	12847071	+	AT3TE52775	*	Included
Chr3:12856201..12856300	Chr3	12856201	12856300	QTE	QTE_CT00000794_ATLINE1_6	12849779	12864029	+	AT3TE52800	*	Included
Chr3:12856201..12856300	Chr3	12856201	12856300	QTE	QTE_CT00000304_ATGP1	12853595	12861862	+	AT3TE52805	*	Included
Chr3:12886301..12886400	Chr3	12886301	12886400	QTE	QTE_CT00000112_HELITRON2	12884843	12896243	-	AT3TE52935	*	Included
Chr3:12926201..12926300	Chr3	12926201	12926300	QTE	QTE_CT00000325_ATENSPM10	12919569	12927696	-	AT3TE53045	*	Included
Chr3:12949401..12949500	Chr3	12949401	12949500	QTE	QTE_CT00001660_ATGP2N	12946310	12949416	-	AT3TE53100	15	Ov_5
Chr3:12949401..12949500	Chr3	12949401	12949500	QTE	QTE_CT00011975_ATGP10	12949417	12950007	+	AT3TE53105	83	Ov_5
Chr3:12954101..12954200	Chr3	12954101	12954200	QTE	QTE_CT00006587_ATENSPM6	12953351	12954368	-	AT3TE53130	*	Included
Chr3:12963401..12963500	Chr3	12963401	12963500	QTE	QTE_CT00000330_ATGP1	12960374	12968466	-	AT3TE53170	*	Included
Chr3:12976101..12976400	Chr3	12976101	12976400	QTE	QTE_CT00001115_HELITRON1	12972387	12976660	-	AT3TE53185	*	Included
Chr3:13003101..13003200	Chr3	13003101	13003200	QTE	QTE_CT00000040_HELITRON4	13001663	13016784	-	AT3TE53245	*	Included
Chr3:13003601..13003700	Chr3	13003601	13003700	QTE	QTE_CT00000040_HELITRON4	13001663	13016784	-	AT3TE53245	*	Included
Chr3:13006301..13006400	Chr3	13006301	13006400	QTE	QTE_CT00000040_HELITRON4	13001663	13016784	-	AT3TE53245	*	Included
Chr3:13012601..13012700	Chr3	13012601	13012700	QTE	QTE_CT00000040_HELITRON4	13001663	13016784	-	AT3TE53245	*	Included
Chr3:13060201..13060300	Chr3	13060201	13060300	NO_DATA
Chr3:13078401..13078600	Chr3	13078401	13078600	QTE	QTE_CT00000465_VANDAL21	13072111	13078855	+	AT3TE53580	*	Included
Chr3:13128001..13128100	Chr3	13128001	13128100	QTE	QTE_CT00022728_ARNOLD4	13128093	13128286	-	AT3TE53715	7	Ov_3
Chr3:13128001..13128100	Chr3	13128001	13128100	QTE	QTE_CT00007579_ARNOLDY2	13128291	13129191	-	AT3TE53720	191	3
Chr3:13128001..13128100	Chr3	13128001	13128100	gene	AT3G32130	13127479	13128165	+	no description	*	Included
Chr3:13136201..13136300	Chr3	13136201	13136300	QTE	QTE_CT00000587_VANDAL21	13133275	13139033	+	AT3TE53745	*	Included
Chr3:13167401..13167500	Chr3	13167401	13167500	QTE	QTE_CT00001758_ATGP7	13165706	13169990	+	AT3TE53850	*	Included
Chr3:13174401..13174500	Chr3	13174401	13174500	QTE	QTE_CT00002090_ATLINE1A	13173405	13175934	-	AT3TE53885	*	Included
Chr3:13278801..13278900	Chr3	13278801	13278900	QTE	QTE_CT00010792_ATCOPIA44	13278842	13279492	-	AT3TE54310	58	Ov_3
Chr3:13284401..13284500	Chr3	13284401	13284500	QTE	QTE_CT00001127_ATLINE1_6	13282293	13287570	-	AT3TE54330	*	Included
Chr3:13400801..13400900	Chr3	13400801	13400900	QTE	QTE_CT00001569_ATENSPM5	13399896	13403142	-	AT3TE54690	*	Included
Chr3:13409301..13409400	Chr3	13409301	13409400	QTE	QTE_CT00000440_ATHILA6A	13405033	13412098	-	AT3TE54705	*	Included
Chr3:13410101..13410200	Chr3	13410101	13410200	QTE	QTE_CT00000440_ATHILA6A	13405033	13412098	-	AT3TE54705	*	Included
Chr3:13473301..13473400	Chr3	13473301	13473400	QTE	QTE_CT00001387_ATLINE1_6	13473411	13473503	-	AT3TE54840	11	3
Chr3:13480601..13480700	Chr3	13480601	13480700	QTE	QTE_CT00001210_ATGP1	13476641	13480691	-	AT3TE54865	90	Ov_5
Chr3:13480601..13480700	Chr3	13480601	13480700	QTE	QTE_CT00026952_ATREP3	13480867	13480909	+	AT3TE54870	167	5
Chr3:13504401..13504500	Chr3	13504401	13504500	QTE	QTE_CT00000875_ATENSPM7	13502058	13506974	+	AT3TE54985	*	Included
Chr3:13551101..13551200	Chr3	13551101	13551200	QTE	QTE_CT00000369_ATHILA6B	13549336	13557094	+	AT3TE55155	*	Included
Chr3:13604501..13604600	Chr3	13604501	13604600	QTE	QTE_CT00000528_ATHILA2	13603229	13609413	+	AT3TE55340	*	Included
Chr3:13609001..13609100	Chr3	13609001	13609100	QTE	QTE_CT00000528_ATHILA2	13603229	13609413	+	AT3TE55340	*	Included
Chr3:13610301..13610400	Chr3	13610301	13610400	QTE	QTE_CT00002333_ATGP3	13609416	13611757	+	AT3TE55345	*	Included
Chr3:13628801..13628900	Chr3	13628801	13628900	QTE	QTE_CT00000207_ATHILA6B	13619468	13628948	-	AT3TE55360	*	Included
Chr3:13628801..13628900	Chr3	13628801	13628900	QTE	QTE_CT00001211_ATHILA6A	13628949	13632998	-	AT3TE55365	49	3
Chr3:13690401..13690500	Chr3	13690401	13690500	QTE	QTE_CT00029409_ATDNA12T3_2	13690334	13690397	+	AT3TE55565	4	3
Chr3:13774801..13774900	Chr3	13774801	13774900	QTE	QTE_CT00029490_ATDNA12T3_2	13774759	13774822	+	AT3TE56370	21	Ov_3
Chr3:13804201..13804300	Chr3	13804201	13804300	QTE	QTE_CT00001046_ATHILA	13801716	13806172	+	AT3TE56630	*	Included
Chr3:13821501..13821600	Chr3	13821501	13821600	QTE	QTE_CT00000734_ATHILA	13816427	13821632	-	AT3TE56700	*	Included
Chr3:13821501..13821600	Chr3	13821501	13821600	QTE	QTE_CT00003237_ATHILA6B	13821634	13821771	-	AT3TE56705	34	3
Chr3:13821501..13821600	Chr3	13821501	13821600	QTE	QTE_CT00002680_ATHILA6A	13821772	13826423	-	AT3TE56710	172	3
Chr3:13829201..13829300	Chr3	13829201	13829300	QTE	QTE_CT00001287_ATHILA6A	13826608	13830489	-	AT3TE56730	*	Included
Chr3:13880601..13880700	Chr3	13880601	13880700	QTE	QTE_CT00001044_ATLANTYS1	13878028	13882805	+	AT3TE57060	*	Included
Chr3:13906601..13906700	Chr3	13906601	13906700	QTE	QTE_CT00001444_ATHILA6B	13905885	13909368	+	AT3TE57125	*	Included
Chr3:13908101..13908200	Chr3	13908101	13908200	QTE	QTE_CT00001444_ATHILA6B	13905885	13909368	+	AT3TE57125	*	Included
Chr3:13926901..13927100	Chr3	13926901	13927100	QTE	QTE_CT00001105_ATHILA	13925096	13929403	+	AT3TE57180	*	Included
Chr3:13934801..13934900	Chr3	13934801	13934900	QTE	QTE_CT00004343_ATHILA5	13934393	13935886	-	AT3TE57215	*	Included
Chr3:13934801..13934900	Chr3	13934801	13934900	QTE	QTE_CT00031544_ATHILA5	13935031	13935055	-	AT3TE57220	131	3
Chr3:13949701..13949800	Chr3	13949701	13949800	QTE	QTE_CT00001596_ATHILA3	13946459	13949676	-	AT3TE57255	25	5
Chr3:13949701..13949800	Chr3	13949701	13949800	QTE	QTE_CT00030123_ATHILA5	13949677	13949702	-	AT3TE57260	1	Ov_5
Chr3:13949701..13949800	Chr3	13949701	13949800	QTE	QTE_CT00000963_ATHILA2	13949703	13954677	+	AT3TE57265	97	Ov_5
Chr3:13970901..13971000	Chr3	13970901	13971000	QTE	QTE_CT00002069_ATHILA6A	13969087	13971711	+	AT3TE57345	*	Included
Chr3:13998601..13998700	Chr3	13998601	13998700	QTE	QTE_CT00000311_ATHILA6A	13993596	14001823	-	AT3TE57445	*	Included
Chr3:14057101..14057200	Chr3	14057101	14057200	QTE	QTE_CT00000241_VANDAL8	14051728	14060628	-	AT3TE57645	*	Included
Chr3:14073501..14073600	Chr3	14073501	14073600	QTE	QTE_CT00001350_ATHILA	14073146	14076846	-	AT3TE57685	*	Included
Chr3:14075901..14076000	Chr3	14075901	14076000	QTE	QTE_CT00001350_ATHILA	14073146	14076846	-	AT3TE57685	*	Included
Chr3:14148101..14148200	Chr3	14148101	14148200	QTE	QTE_CT00001197_ATHILA6B	14147279	14151360	+	AT3TE58010	*	Included
Chr3:14204101..14204200	Chr3	14204101	14204200	NO_DATA
Chr3:14265901..14266000	Chr3	14265901	14266000	QTE	QTE_CT00001531_ATHILA3	14263421	14266771	+	AT3TE58630	*	Included
Chr3:14269601..14269700	Chr3	14269601	14269700	QTE	QTE_CT00001486_ATENSPM10	14266782	14270211	-	AT3TE58635	*	Included
Chr3:14326401..14326500	Chr3	14326401	14326500	QTE	QTE_CT00009422_TNAT1A	14325569	14326312	-	AT3TE58860	89	5
Chr3:14326401..14326500	Chr3	14326401	14326500	QTE	QTE_CT00026875_TNAT1A	14326313	14326418	-	AT3TE58865	17	Ov_5
Chr3:14326401..14326500	Chr3	14326401	14326500	gene	AT3G42180	14324274	14328676	-	Exostosin family protein	*	Included
Chr3:14335401..14335500	Chr3	14335401	14335500	QTE	QTE_CT00017900_ATCOPIA95	14334966	14335303	+	AT3TE58880	98	3
Chr3:14342201..14342300	Chr3	14342201	14342300	QTE	QTE_CT00000065_ATHILA0_I	14336990	14352445	+	AT3TE58895	*	Included
Chr3:14347901..14348000	Chr3	14347901	14348000	QTE	QTE_CT00000065_ATHILA0_I	14336990	14352445	+	AT3TE58895	*	Included
Chr3:14407001..14407100	Chr3	14407001	14407100	QTE	QTE_CT00000333_ATHILA2	14406702	14416566	+	AT3TE59100	*	Included
Chr3:14414401..14414500	Chr3	14414401	14414500	QTE	QTE_CT00000333_ATHILA2	14406702	14416566	+	AT3TE59100	*	Included
Chr3:14415401..14415500	Chr3	14415401	14415500	QTE	QTE_CT00000333_ATHILA2	14406702	14416566	+	AT3TE59100	*	Included
Chr3:14444201..14444300	Chr3	14444201	14444300	QTE	QTE_CT00002092_ATHILA4	14441466	14444124	+	AT3TE59205	77	3
Chr3:14444201..14444300	Chr3	14444201	14444300	QTE	QTE_CT00002192_ATHILA4A	14444126	14446639	+	AT3TE59210	*	Included
Chr3:14491401..14491500	Chr3	14491401	14491500	QTE	QTE_CT00028484_ATHILA4B_LTR	14491438	14491507	-	AT3TE59425	62	Ov_3
Chr3:14491401..14491500	Chr3	14491401	14491500	QTE	QTE_CT00002056_ATHILA4	14491508	14494435	-	AT3TE59430	8	3
Chr3:14509501..14509600	Chr3	14509501	14509600	QTE	QTE_CT00003243_ATGP2	14503142	14513418	+	AT3TE59480	*	Included
Chr3:14509501..14509600	Chr3	14509501	14509600	gene	AT3G42385	14509500	14509760	+	no description	*	Included
Chr3:14524101..14524200	Chr3	14524101	14524200	QTE	QTE_CT00000035_HELITRON3	14519912	14535258	+	AT3TE59535	*	Included
Chr3:14537901..14538000	Chr3	14537901	14538000	QTE	QTE_CT00005320_ATGP8	14536877	14538151	-	AT3TE59560	*	Included
Chr3:14546901..14547000	Chr3	14546901	14547000	QTE	QTE_CT00001314_ATHILA2	14545420	14549333	+	AT3TE59600	*	Included
Chr3:14580001..14580100	Chr3	14580001	14580100	QTE	QTE_CT00000762_ATHILA2	14577973	14583063	-	AT3TE59695	*	Included
Chr3:14610901..14611000	Chr3	14610901	14611000	QTE	QTE_CT00004178_ATCOPIA65	14610529	14611248	-	AT3TE59815	*	Included
Chr3:14620301..14620400	Chr3	14620301	14620400	QTE	QTE_CT00000430_ATCOPIA42	14616102	14623209	+	AT3TE59855	*	Included
Chr3:14645001..14645100	Chr3	14645001	14645100	QTE	QTE_CT00003758_ATHILA8A	14643846	14647067	+	AT3TE59895	*	Included
Chr3:14645001..14645100	Chr3	14645001	14645100	QTE	QTE_CT00004855_ATDNA12T3_2	14644911	14646195	-	AT3TE59900	*	Included
Chr3:14651901..14652000	Chr3	14651901	14652000	QTE	QTE_CT00013326_ATREP10D	14651559	14652016	+	AT3TE59950	*	Included
Chr3:14651901..14652000	Chr3	14651901	14652000	QTE	QTE_CT00008391_BRODYAGA2	14652017	14652844	-	AT3TE59955	17	3
Chr3:14692701..14692800	Chr3	14692701	14692800	QTE	QTE_CT00000131_VANDAL1	14690344	14701784	-	AT3TE60130	*	Included
Chr3:14728801..14728900	Chr3	14728801	14728900	NO_DATA
Chr3:14770901..14771000	Chr3	14770901	14771000	QTE	QTE_CT00001876_VANDAL20	14769056	14773508	-	AT3TE60400	*	Included
Chr3:14771301..14771400	Chr3	14771301	14771400	QTE	QTE_CT00001876_VANDAL20	14769056	14773508	-	AT3TE60400	*	Included
Chr3:14772001..14772100	Chr3	14772001	14772100	QTE	QTE_CT00001876_VANDAL20	14769056	14773508	-	AT3TE60400	*	Included
Chr3:14817601..14817700	Chr3	14817601	14817700	QTE	QTE_CT00001056_ATHILA6A	14816796	14820854	+	AT3TE60520	*	Included
Chr3:14821901..14822000	Chr3	14821901	14822000	QTE	QTE_CT00000506_ATHILA2	14820855	14827207	+	AT3TE60525	*	Included
Chr3:14839501..14839600	Chr3	14839501	14839600	gene	AT3G42723	14838392	14841189	-	aminoacyl-tRNA ligases	*	Included
Chr3:14844901..14845000	Chr3	14844901	14845000	QTE	QTE_CT00000045_VANDAL2	14844731	14859680	-	AT3TE60610	*	Included
Chr3:14851601..14851700	Chr3	14851601	14851700	QTE	QTE_CT00000045_VANDAL2	14844731	14859680	-	AT3TE60610	*	Included
Chr3:14896501..14896600	Chr3	14896501	14896600	QTE	QTE_CT00008476_ATMU3	14895826	14898992	+	AT3TE60750	*	Included
Chr3:14896501..14896600	Chr3	14896501	14896600	QTE	QTE_CT00009054_ATREP17	14896545	14898505	-	AT3TE60755	55	Ov_3
Chr3:14963401..14963500	Chr3	14963401	14963500	QTE	QTE_CT00022908_ATLINEIII	14963088	14963277	-	AT3TE61005	124	5
Chr3:14963401..14963500	Chr3	14963401	14963500	QTE	QTE_CT00002270_ATLINE2	14963293	14968964	+	AT3TE61010	*	Included
Chr3:14967601..14967700	Chr3	14967601	14967700	QTE	QTE_CT00002270_ATLINE2	14963293	14968964	+	AT3TE61010	*	Included
Chr3:15004901..15005000	Chr3	15004901	15005000	QTE	QTE_CT00003078_ATHILA4A	15003067	15004901	-	AT3TE61180	0	Ov_5
Chr3:15004901..15005000	Chr3	15004901	15005000	QTE	QTE_CT00021596_ATHILA4	15004902	15005063	-	AT3TE61185	98	Ov_3
Chr3:15004901..15005000	Chr3	15004901	15005000	QTE	QTE_CT00026830_ATLANTYS1	15005072	15005150	+	AT3TE61190	72	5
Chr3:15004901..15005000	Chr3	15004901	15005000	QTE	QTE_CT00018735_ATHILA4B_LTR	15005151	15005459	-	AT3TE61195	151	3
Chr3:15013301..15013400	Chr3	15013301	15013400	QTE	QTE_CT00000671_VANDAL15	15009648	15014979	+	AT3TE61205	*	Included
Chr3:15020301..15020400	Chr3	15020301	15020400	NO_DATA
Chr3:15121101..15121200	Chr3	15121101	15121200	QTE	QTE_CT00000399_ATHILA0_I	15117494	15128927	-	AT3TE61535	*	Included
Chr3:15121101..15121200	Chr3	15121101	15121200	QTE	QTE_CT00001036_ATHILA6A	15118896	15123388	-	AT3TE61555	*	Included
Chr3:15121901..15122000	Chr3	15121901	15122000	QTE	QTE_CT00000399_ATHILA0_I	15117494	15128927	-	AT3TE61535	*	Included
Chr3:15121901..15122000	Chr3	15121901	15122000	QTE	QTE_CT00001036_ATHILA6A	15118896	15123388	-	AT3TE61555	*	Included
Chr3:15126401..15126500	Chr3	15126401	15126500	QTE	QTE_CT00000399_ATHILA0_I	15117494	15128927	-	AT3TE61535	*	Included
Chr3:15161501..15161600	Chr3	15161501	15161600	QTE	QTE_CT00000411_ATHILA	15154027	15161356	+	AT3TE61645	145	3
Chr3:15161501..15161600	Chr3	15161501	15161600	QTE	QTE_CT00000946_VANDAL20	15161364	15168649	+	AT3TE61650	*	Included
Chr3:15174201..15174300	Chr3	15174201	15174300	QTE	QTE_CT00001340_ATLINE1_2	15173792	15177525	-	AT3TE61685	*	Included
Chr3:15174901..15175000	Chr3	15174901	15175000	QTE	QTE_CT00001340_ATLINE1_2	15173792	15177525	-	AT3TE61685	*	Included
Chr3:15303201..15303300	Chr3	15303201	15303300	QTE	QTE_CT00000385_ATHILA5	15299629	15307268	-	AT3TE62215	*	Included
Chr3:15358801..15358900	Chr3	15358801	15358900	QTE	QTE_CT00018460_ATREP5	15358638	15358955	-	AT3TE62380	*	Included
Chr3:15358801..15358900	Chr3	15358801	15358900	QTE	QTE_CT00011527_TNAT1A	15358956	15359569	+	AT3TE62385	56	5
Chr3:15386401..15386500	Chr3	15386401	15386500	QTE	QTE_CT00000243_VANDAL22	15376264	15390264	+	AT3TE62450	*	Included
Chr3:15461301..15461600	Chr3	15461301	15461600	QTE	QTE_CT00000074_ATHILA0_I	15455636	15468075	-	AT3TE62685	*	Included
Chr3:15528101..15528200	Chr3	15528101	15528200	QTE	QTE_CT00001770_ATLINE1_6	15527181	15530085	-	AT3TE62895	*	Included
Chr3:15531401..15531500	Chr3	15531401	15531500	QTE	QTE_CT00022901_ATHATN5	15531362	15531438	+	AT3TE62905	37	Ov_3
Chr3:15531401..15531500	Chr3	15531401	15531500	QTE	QTE_CT00017289_ATHATN5	15531439	15531799	+	AT3TE62910	61	Ov_5
Chr3:15542601..15542700	Chr3	15542601	15542700	QTE	QTE_CT00000255_ATCOPIA43	15540532	15549243	+	AT3TE62940	*	Included
Chr3:15545001..15545100	Chr3	15545001	15545100	QTE	QTE_CT00000255_ATCOPIA43	15540532	15549243	+	AT3TE62940	*	Included
Chr3:15677101..15677200	Chr3	15677101	15677200	QTE	QTE_CT00009780_ATENSPM2	15676227	15677487	+	AT3TE63395	*	Included
Chr3:15677101..15677200	Chr3	15677101	15677200	QTE	QTE_CT00012969_ATHATN6	15676744	15677283	-	AT3TE63400	*	Included
Chr3:15682401..15682500	Chr3	15682401	15682500	QTE	QTE_CT00017340_HELITRONY1E	15682665	15683021	-	AT3TE63430	165	3
Chr3:15719701..15719800	Chr3	15719701	15719800	QTE	QTE_CT00000127_ATHILA2	15711476	15722693	-	AT3TE63540	*	Included
Chr3:15856501..15856600	Chr3	15856501	15856600	QTE	QTE_CT00006521_ATREP4	15855450	15856479	+	AT3TE64135	22	3
Chr3:15856501..15856600	Chr3	15856501	15856600	QTE	QTE_CT00023324_ATREP10D	15856480	15856507	-	AT3TE64140	6	Ov_5
Chr3:15856501..15856600	Chr3	15856501	15856600	QTE	QTE_CT00023458_ATHATN6	15856518	15856693	-	AT3TE64145	82	Ov_3
Chr3:15863501..15863700	Chr3	15863501	15863700	NO_DATA
Chr3:15904001..15904100	Chr3	15904001	15904100	NO_DATA
Chr3:16000101..16000200	Chr3	16000101	16000200	QTE	QTE_CT00003834_ATCOPIA96	15998598	16000147	-	AT3TE64770	46	Ov_5
Chr3:16073101..16073200	Chr3	16073101	16073200	NO_DATA
Chr3:16084401..16084500	Chr3	16084401	16084500	NO_DATA
Chr3:16158101..16158200	Chr3	16158101	16158200	QTE	QTE_CT00003431_VANDAL1N1	16156563	16158214	-	AT3TE65460	*	Included
Chr3:16293601..16293700	Chr3	16293601	16293700	QTE	QTE_CT00012315_ENDOVIR1	16293538	16294108	-	AT3TE66030	*	Included
Chr3:16532101..16532200	Chr3	16532101	16532200	QTE	QTE_CT00014810_HELITRONY3	16531859	16532193	+	AT3TE67005	92	Ov_3
Chr3:16532101..16532200	Chr3	16532101	16532200	QTE	QTE_CT00011170_ATREP3	16532194	16532824	-	AT3TE67010	6	Ov_3
Chr3:16568601..16568700	Chr3	16568601	16568700	QTE	QTE_CT00012377_ATHATN6	16568177	16568744	-	AT3TE67180	*	Included
Chr3:16590001..16590200	Chr3	16590001	16590200	QTE	QTE_CT00001278_ATLINE1_1	16589222	16593105	-	AT3TE67295	*	Included
Chr3:16595501..16595600	Chr3	16595501	16595600	QTE	QTE_CT00004717_ATLINEIII	16595049	16596366	+	AT3TE67310	*	Included
Chr3:16695201..16695300	Chr3	16695201	16695300	QTE	QTE_CT00000581_ATCOPIA32	16691859	16697596	-	AT3TE67635	*	Included
Chr3:16695801..16695900	Chr3	16695801	16695900	QTE	QTE_CT00000581_ATCOPIA32	16691859	16697596	-	AT3TE67635	*	Included
Chr3:16737701..16737800	Chr3	16737701	16737800	QTE	QTE_CT00027536_BRODYAGA2	16737503	16737595	+	AT3TE67830	106	3
Chr3:16737701..16737800	Chr3	16737701	16737800	QTE	QTE_CT00006233_BRODYAGA2	16737596	16738663	-	AT3TE67835	*	Included
Chr3:16775501..16775600	Chr3	16775501	16775600	QTE	QTE_CT00006965_ATREP10D	16775015	16775987	+	AT3TE67965	*	Included
Chr3:16798101..16798200	Chr3	16798101	16798200	gene	AT3G45750	16793611	16797947	-	Nucleotidyltransferase family protein	154	5
Chr3:16962601..16962700	Chr3	16962601	16962700	QTE	QTE_CT00000681_ATCOPIA79	16957465	16962731	-	AT3TE68730	*	Included
Chr3:17050101..17050200	Chr3	17050101	17050200	QTE	QTE_CT00015495_TAG3N1	17050026	17050191	+	AT3TE69110	90	Ov_3
Chr3:17050101..17050200	Chr3	17050101	17050200	QTE	QTE_CT00005117_ATDNA2T9A	17050192	17051429	+	AT3TE69115	8	Ov_5
Chr3:17177501..17177600	Chr3	17177501	17177600	NO_DATA
Chr3:17353101..17353200	Chr3	17353101	17353200	QTE	QTE_CT00028969_ATHATN2	17352920	17352956	-	AT3TE70350	145	5
Chr3:17353101..17353200	Chr3	17353101	17353200	QTE	QTE_CT00010729_ATHATN2	17352957	17353611	-	AT3TE70355	*	Included
Chr3:17372501..17372600	Chr3	17372501	17372600	QTE	QTE_CT00016391_HELITRONY1C	17372313	17372702	-	AT3TE70420	*	Included
Chr3:17372501..17372600	Chr3	17372501	17372600	QTE	QTE_CT00030007_RathE1_cons	17372703	17372758	+	AT3TE70425	103	5
Chr3:17435001..17435100	Chr3	17435001	17435100	QTE	QTE_CT00000382_VANDAL6	17429622	17437290	+	AT3TE70635	*	Included
Chr3:17623101..17623200	Chr3	17623101	17623200	QTE	QTE_CT00006340_ATREP15	17622863	17623916	+	AT3TE71380	*	Included
Chr3:17636001..17636100	Chr3	17636001	17636100	QTE	QTE_CT00018650_HELITRONY1D	17635754	17636065	-	AT3TE71430	64	Ov_5
Chr3:17636001..17636100	Chr3	17636001	17636100	gene	AT3G47800	17634810	17637204	+	Galactose mutarotase-like superfamily protein	*	Included
Chr3:17979101..17979200	Chr3	17979101	17979200	QTE	QTE_CT00000716_ATCOPIA44	17978745	17983946	-	AT3TE72850	*	Included
Chr3:18339701..18339800	Chr3	18339701	18339800	NO_DATA
Chr3:18884301..18884400	Chr3	18884301	18884400	QTE	QTE_CT00024994_ATCOPIA95	18884314	18884459	+	AT3TE76570	86	Ov_5
Chr3:19178401..19178500	Chr3	19178401	19178500	QTE	QTE_CT00016691_AT9NMU1	19178378	19178414	+	AT3TE77795	13	Ov_3
Chr3:19178401..19178500	Chr3	19178401	19178500	QTE	QTE_CT00012092_AT9MU1	19178415	19178984	-	AT3TE77800	85	Ov_3
Chr3:19420601..19420700	Chr3	19420601	19420700	NO_DATA
Chr3:19701001..19701200	Chr3	19701001	19701200	QTE	QTE_CT00028792_RathE1_cons	19701002	19701072	-	AT3TE80000	*	Full_Overlap
Chr3:19765501..19765600	Chr3	19765501	19765600	QTE	QTE_CT00005882_SIMPLEGUY1	19765219	19766341	+	AT3TE80270	*	Included
Chr3:20010701..20010800	Chr3	20010701	20010800	gene	AT3G54030	20010927	20013693	+	Protein kinase protein with tetratricopeptide repeat domain	127	5
Chr3:20233601..20233700	Chr3	20233601	20233700	QTE	QTE_CT00028894_BOMZH2	20233467	20233538	+	AT3TE82235	63	3
Chr3:20233601..20233700	Chr3	20233601	20233700	QTE	QTE_CT00006100_BOMZH1	20233539	20234626	-	AT3TE82240	*	Included
Chr3:20349501..20349600	Chr3	20349501	20349600	gene	AT3G54925	20349435	20349980	-	Plant self-incompatibility protein S1 family	*	Included
Chr3:20486401..20486500	Chr3	20486401	20486500	QTE	QTE_CT00002629_ATREP3	20484290	20487161	-	AT3TE83280	*	Included
Chr3:20486401..20486500	Chr3	20486401	20486500	QTE	QTE_CT00011384_ATHATN7	20485974	20486594	+	AT3TE83285	*	Included
Chr3:20486401..20486500	Chr3	20486401	20486500	QTE	QTE_CT00031256_ATREP3	20486697	20486727	-	AT3TE83290	197	3
Chr3:20660401..20660500	Chr3	20660401	20660500	NO_DATA
Chr3:20751701..20751800	Chr3	20751701	20751800	NO_DATA
Chr3:21413201..21413300	Chr3	21413201	21413300	NO_DATA
Chr3:21608401..21608500	Chr3	21608401	21608500	QTE	QTE_CT00015022_ATREP3	21608569	21609013	-	AT3TE87990	69	3
Chr3:21981301..21981400	Chr3	21981301	21981400	QTE	QTE_CT00031616_ATREP3	21981094	21981117	-	AT3TE89540	184	5
Chr3:21981301..21981400	Chr3	21981301	21981400	QTE	QTE_CT00007429_ATHATN10	21981118	21982035	-	AT3TE89545	*	Included
Chr3:21981901..21982000	Chr3	21981901	21982000	QTE	QTE_CT00007429_ATHATN10	21981118	21982035	-	AT3TE89545	*	Included
Chr3:22203901..22204100	Chr3	22203901	22204100	NO_DATA
Chr3:22235801..22235900	Chr3	22235801	22235900	QTE	QTE_CT00001057_ATCOPIA23	22232308	22236743	+	AT3TE90530	*	Included
Chr3:22370701..22370800	Chr3	22370701	22370800	NO_DATA
Chr3:22898901..22899100	Chr3	22898901	22899100	NO_DATA
Chr3:22932001..22932100	Chr3	22932001	22932100	NO_DATA
Chr3:23067601..23067700	Chr3	23067601	23067700	NO_DATA
Chr3:2601501..2601600	Chr3	2601501	2601600	QTE	QTE_CT00009486_TAG3N1	2600864	2601601	-	AT3TE10950	*	Included
Chr3:2601501..2601600	Chr3	2601501	2601600	gene	AT3G08560	2600130	2601907	+	vacuolar H+-ATPase subunit E isoform 2	*	Included
Chr3:2849701..2849800	Chr3	2849701	2849800	NO_DATA
Chr3:3664401..3664500	Chr3	3664401	3664500	QTE	QTE_CT00006316_ATREP15	3664653	3665709	+	AT3TE15400	153	5
Chr3:4274901..4275000	Chr3	4274901	4275000	QTE	QTE_CT00010503_ATREP3	4274618	4275285	-	AT3TE18020	*	Included
Chr3:4287901..4288000	Chr3	4287901	4288000	QTE	QTE_CT00000361_HELITRON1	4276603	4288584	-	AT3TE18040	*	Included
Chr3:4931601..4931700	Chr3	4931601	4931700	QTE	QTE_CT00001550_VANDAL21	4929015	4932433	-	AT3TE20780	*	Included
Chr3:4931601..4931700	Chr3	4931601	4931700	QTE	QTE_CT00029028_VANDAL21	4931840	4931907	-	AT3TE20790	140	3
Chr3:5780301..5780400	Chr3	5780301	5780400	NO_DATA
Chr3:6247001..6247100	Chr3	6247001	6247100	QTE	QTE_CT00022887_TSCL	6247013	6247204	+	AT3TE26260	87	Ov_5
Chr3:6292501..6292600	Chr3	6292501	6292600	NO_DATA
Chr3:6293401..6293600	Chr3	6293401	6293600	QTE	QTE_CT00030093_BRODYAGA2	6293601	6293655	+	AT3TE26470	1	5
Chr3:6293401..6293600	Chr3	6293401	6293600	QTE	QTE_CT00019276_ATREP5	6293656	6293946	-	AT3TE26475	56	3
Chr3:7636901..7637000	Chr3	7636901	7637000	QTE	QTE_CT00023736_ATCOPIA13	7637193	7637362	-	AT3TE32090	193	3
Chr3:7711001..7711100	Chr3	7711001	7711100	NO_DATA
Chr3:7714401..7714500	Chr3	7714401	7714500	QTE	QTE_CT00027714_ATREP13	7714258	7714347	-	AT3TE32390	54	5
Chr3:7906201..7906400	Chr3	7906201	7906400	QTE	QTE_CT00019131_ATHATN6	7905730	7906353	+	AT3TE33160	152	Ov_3
Chr3:8240701..8240800	Chr3	8240701	8240800	NO_DATA
Chr3:8245401..8245500	Chr3	8245401	8245500	NO_DATA
Chr3:826901..827000	Chr3	826901	827000	NO_DATA
Chr3:8302101..8302200	Chr3	8302101	8302200	NO_DATA
Chr3:8308401..8308500	Chr3	8308401	8308500	QTE	QTE_CT00014276_ATREP3	8308071	8308549	+	AT3TE34840	*	Included
Chr3:8308401..8308500	Chr3	8308401	8308500	QTE	QTE_CT00020245_ATTIRTA1	8308550	8308809	+	AT3TE34845	50	5
Chr3:8397301..8397400	Chr3	8397301	8397400	NO_DATA
Chr3:8407801..8407900	Chr3	8407801	8407900	QTE	QTE_CT00005908_ATREP10A	8406541	8409540	+	AT3TE35250	*	Included
Chr3:848701..848900	Chr3	848701	848900	NO_DATA
Chr3:849401..849500	Chr3	849401	849500	NO_DATA
Chr3:8497001..8497100	Chr3	8497001	8497100	gene	AT3G23633	8496440	8497281	-	F-box associated ubiquitination effector family protein	*	Included
Chr3:8565001..8565100	Chr3	8565001	8565100	NO_DATA
Chr3:8662201..8662300	Chr3	8662201	8662300	gene	AT3G23980	8662433	8667752	-	BLISTER	133	3
Chr3:8758901..8759000	Chr3	8758901	8759000	NO_DATA
Chr3:8856601..8856700	Chr3	8856601	8856700	QTE	QTE_CT00000048_VANDAL2	8842971	8857757	+	AT3TE37060	*	Included
Chr3:8949501..8949600	Chr3	8949501	8949600	QTE	QTE_CT00008897_HELITRONY1B	8949790	8950576	+	AT3TE37430	190	5
Chr3:9258201..9258300	Chr3	9258201	9258300	QTE	QTE_CT00003956_ATREP7	9256634	9258148	+	AT3TE38660	53	3
Chr3:9258201..9258300	Chr3	9258201	9258300	QTE	QTE_CT00016400_ATREP10D	9258149	9258540	+	AT3TE38665	*	Included
Chr3:9595501..9595700	Chr3	9595501	9595700	NO_DATA
Chr3:9713801..9713900	Chr3	9713801	9713900	NO_DATA
Chr3:9737001..9737300	Chr3	9737001	9737300	NO_DATA
Chr3:9853001..9853100	Chr3	9853001	9853100	QTE	QTE_CT00022310_ATLINE1_5	9853061	9853267	+	AT3TE41030	39	Ov_5
Chr3:9853001..9853100	Chr3	9853001	9853100	gene	AT3G26782	9850570	9852864	+	Tetratricopeptide repeat (TPR)-like superfamily protein	137	3
Chr3:9967601..9967700	Chr3	9967601	9967700	QTE	QTE_CT00003961_ATREP10C	9966032	9967545	+	AT3TE41475	56	3
Chr3:9967601..9967700	Chr3	9967601	9967700	QTE	QTE_CT00007207_HELITRONY1B	9967546	9967771	+	AT3TE41480	*	Included
Chr3:9967601..9967700	Chr3	9967601	9967700	QTE	QTE_CT00014680_ATREP11	9967772	9968120	+	AT3TE41485	72	5
Chr4:10178801..10178900	Chr4	10178801	10178900	NO_DATA
Chr4:10192601..10192700	Chr4	10192601	10192700	QTE	QTE_CT00026010_RathE1_cons	10192586	10192711	+	AT4TE46400	*	Included
Chr4:10294201..10294300	Chr4	10294201	10294300	QTE	QTE_CT00023648_RathE2_cons	10294200	10294372	+	AT4TE46920	*	Included
Chr4:10351301..10351400	Chr4	10351301	10351400	QTE	QTE_CT00022049_ATREP11	10351270	10351432	-	AT4TE47220	*	Included
Chr4:10351301..10351400	Chr4	10351301	10351400	QTE	QTE_CT00015250_HELITRONY1B	10351433	10351867	-	AT4TE47225	33	3
Chr4:10513201..10513300	Chr4	10513201	10513300	QTE	QTE_CT00003608_ATREP10D	10508742	10514094	-	AT4TE48050	*	Included
Chr4:10513201..10513300	Chr4	10513201	10513300	QTE	QTE_CT00015618_ATREP10D	10513151	10513572	+	AT4TE48055	*	Included
Chr4:10527601..10527700	Chr4	10527601	10527700	gene	AT4G19240	10527800	10529092	-	no description	100	3
Chr4:11216501..11216800	Chr4	11216501	11216800	gene	AT4G20980	11216881	11219638	+	Eukaryotic translation initiation factor 3 subunit 7 (eIF-3)	81	5
Chr4:11230701..11230900	Chr4	11230701	11230900	NO_DATA
Chr4:11241101..11241200	Chr4	11241101	11241200	gene	AT4G21060	11240730	11245049	+	Galactosyltransferase family protein	*	Included
Chr4:11366201..11366300	Chr4	11366201	11366300	QTE	QTE_CT00000765_ATCOPIA10	11363560	11368654	-	AT4TE52315	*	Included
Chr4:11375601..11375700	Chr4	11375601	11375700	gene	AT4G21362	11375364	11375481	+	no description	120	3
Chr4:11414101..11414200	Chr4	11414101	11414200	NO_DATA
Chr4:11447601..11447700	Chr4	11447601	11447700	gene	AT4G21520	11447434	11450443	-	Transducin/WD40 repeat-like superfamily protein	*	Included
Chr4:11475001..11475100	Chr4	11475001	11475100	NO_DATA
Chr4:11681001..11681100	Chr4	11681001	11681100	QTE	QTE_CT00000869_ATCOPIA22	11676468	11681340	-	AT4TE53965	*	Included
Chr4:1185301..1185400	Chr4	1185301	1185400	QTE	QTE_CT00011758_ATREP1	1185088	1185687	-	AT4TE06055	*	Included
Chr4:12115601..12115700	Chr4	12115601	12115700	QTE	QTE_CT00023131_ATMU1	12115529	12115713	+	AT4TE56200	*	Included
Chr4:12115601..12115700	Chr4	12115601	12115700	gene	AT4G23120	12113308	12115523	+	Bromo-adjacent homology (BAH) domain-containing protein	78	3
Chr4:12294501..12294600	Chr4	12294501	12294600	gene	AT4G23560	12293332	12295859	-	glycosyl hydrolase 9B15	*	Included
Chr4:1299101..1299200	Chr4	1299101	1299200	QTE	QTE_CT00021297_ATHATN4	1299029	1299259	-	AT4TE06640	*	Included
Chr4:13332201..13332300	Chr4	13332201	13332300	QTE	QTE_CT00013930_ATLINEIII	13331523	13332014	-	AT4TE62665	187	5
Chr4:13629001..13629100	Chr4	13629001	13629100	QTE	QTE_CT00000415_ATCOPIA8B	13624768	13632048	+	AT4TE64180	*	Included
Chr4:13681401..13681500	Chr4	13681401	13681500	QTE	QTE_CT00014530_HELITRON4	13681398	13681864	+	AT4TE64440	*	Included
Chr4:1407601..1407700	Chr4	1407601	1407700	NO_DATA
Chr4:14310701..14310800	Chr4	14310701	14310800	gene	AT4G29035	14310315	14310770	+	Plant self-incompatibility protein S1 family	69	Ov_3
Chr4:15200701..15200800	Chr4	15200701	15200800	NO_DATA
Chr4:15232101..15232200	Chr4	15232101	15232200	NO_DATA
Chr4:1541501..1541600	Chr4	1541501	1541600	QTE	QTE_CT00009119_ATHPOGON3	1540767	1541536	+	AT4TE07840	35	Ov_3
Chr4:16058201..16058300	Chr4	16058201	16058300	NO_DATA
Chr4:1621101..1621200	Chr4	1621101	1621200	QTE	QTE_CT00000524_ATGP1	1618159	1624320	+	AT4TE08245	*	Included
Chr4:1621101..1621200	Chr4	1621101	1621200	QTE	QTE_CT00030404_ATGP2	1620998	1621047	+	AT4TE08250	54	3
Chr4:17026101..17026200	Chr4	17026101	17026200	NO_DATA
Chr4:1716201..1716300	Chr4	1716201	1716300	NO_DATA
Chr4:17227501..17227600	Chr4	17227501	17227600	NO_DATA
Chr4:17339401..17339500	Chr4	17339401	17339500	QTE	QTE_CT00008733_ATREP11	17339099	17339895	-	AT4TE83650	*	Included
Chr4:1775101..1775200	Chr4	1775101	1775200	NO_DATA
Chr4:1775401..1775500	Chr4	1775401	1775500	NO_DATA
Chr4:1783101..1783200	Chr4	1783101	1783200	NO_DATA
Chr4:1785601..1785700	Chr4	1785601	1785700	NO_DATA
Chr4:1792301..1792400	Chr4	1792301	1792400	gene	AT4G03830	1790440	1792458	+	Protein of unknown function, DUF601	*	Included
Chr4:1794901..1795000	Chr4	1794901	1795000	QTE	QTE_CT00006635_TAT1_ATH	1794700	1794720	-	AT4TE08965	181	5
Chr4:1794901..1795000	Chr4	1794901	1795000	QTE	QTE_CT00006079_TAT1_ATH	1794721	1795813	-	AT4TE08970	*	Included
Chr4:1801801..1801900	Chr4	1801801	1801900	QTE	QTE_CT00001050_ATGP2	1796059	1804755	+	AT4TE08980	*	Included
Chr4:1801801..1801900	Chr4	1801801	1801900	QTE	QTE_CT00001128_ATGP2N	1799356	1803605	+	AT4TE08985	*	Included
Chr4:1815301..1815400	Chr4	1815301	1815400	QTE	QTE_CT00004301_VANDAL3	1813412	1820340	+	AT4TE09000	*	Included
Chr4:1815301..1815400	Chr4	1815301	1815400	QTE	QTE_CT00015411_HELITRON1	1814780	1815207	-	AT4TE09010	94	5
Chr4:1816501..1816600	Chr4	1816501	1816600	QTE	QTE_CT00004301_VANDAL3	1813412	1820340	+	AT4TE09000	*	Included
Chr4:1816501..1816600	Chr4	1816501	1816600	QTE	QTE_CT00005763_ATHILA2	1815742	1816882	+	AT4TE09020	*	Included
Chr4:1822501..1822600	Chr4	1822501	1822600	NO_DATA
Chr4:1856401..1856500	Chr4	1856401	1856500	NO_DATA
Chr4:1892801..1892900	Chr4	1892801	1892900	QTE	QTE_CT00000017_VANDAL4	1890721	1909218	-	AT4TE09295	*	Included
Chr4:1893301..1893600	Chr4	1893301	1893600	QTE	QTE_CT00000017_VANDAL4	1890721	1909218	-	AT4TE09295	*	Included
Chr4:1896401..1896500	Chr4	1896401	1896500	QTE	QTE_CT00000017_VANDAL4	1890721	1909218	-	AT4TE09295	*	Included
Chr4:1900301..1900400	Chr4	1900301	1900400	QTE	QTE_CT00000017_VANDAL4	1890721	1909218	-	AT4TE09295	*	Included
Chr4:1921001..1921100	Chr4	1921001	1921100	QTE	QTE_CT00000621_ATLINE1_6	1919524	1925047	+	AT4TE09315	*	Included
Chr4:1948601..1948700	Chr4	1948601	1948700	QTE	QTE_CT00000098_ATLANTYS1	1943751	1955321	+	AT4TE09385	*	Included
Chr4:1950101..1950200	Chr4	1950101	1950200	QTE	QTE_CT00000098_ATLANTYS1	1943751	1955321	+	AT4TE09385	*	Included
Chr4:1969801..1969900	Chr4	1969801	1969900	QTE	QTE_CT00002616_ATENSPM11	1968432	1970549	+	AT4TE09455	*	Included
Chr4:1996401..1996500	Chr4	1996401	1996500	NO_DATA
Chr4:2016601..2016700	Chr4	2016601	2016700	QTE	QTE_CT00002130_ATENSPM4	2016444	2018942	+	AT4TE09580	*	Included
Chr4:2019801..2019900	Chr4	2019801	2019900	NO_DATA
Chr4:2024201..2024300	Chr4	2024201	2024300	QTE	QTE_CT00014021_ATHATN3	2023819	2024306	-	AT4TE09615	*	Included
Chr4:2024201..2024300	Chr4	2024201	2024300	QTE	QTE_CT00027440_ATREP10B	2024307	2024362	+	AT4TE09620	7	5
Chr4:2094801..2094900	Chr4	2094801	2094900	QTE	QTE_CT00018799_ATDNAI27T9A	2095093	2095400	+	AT4TE09940	193	5
Chr4:2178101..2178200	Chr4	2178101	2178200	NO_DATA
Chr4:2195401..2195500	Chr4	2195401	2195500	QTE	QTE_CT00030202_ATCOPIA55	2195604	2195656	+	AT4TE10325	104	5
Chr4:2288701..2288800	Chr4	2288701	2288800	QTE	QTE_CT00002668_ATCOPIA57	2286691	2288784	-	AT4TE10600	83	Ov_5
Chr4:2288701..2288800	Chr4	2288701	2288800	QTE	QTE_CT00028508_ATCOPIA42	2288785	2288835	-	AT4TE10605	15	Ov_3
Chr4:2308401..2308500	Chr4	2308401	2308500	QTE	QTE_CT00010538_ATLINE1_4	2308142	2308809	+	AT4TE10705	*	Included
Chr4:2330701..2330800	Chr4	2330701	2330800	QTE	QTE_CT00025466_ATHATN1	2330842	2330978	+	AT4TE10810	42	5
Chr4:2333301..2333400	Chr4	2333301	2333400	NO_DATA
Chr4:2346201..2346300	Chr4	2346201	2346300	QTE	QTE_CT00026104_META1	2345933	2346054	-	AT4TE10895	147	5
Chr4:2346201..2346300	Chr4	2346201	2346300	QTE	QTE_CT00031322_VANDAL20	2346142	2346170	-	AT4TE10900	31	5
Chr4:2346201..2346300	Chr4	2346201	2346300	QTE	QTE_CT00016591_VANDAL20	2346171	2346552	-	AT4TE10905	*	Included
Chr4:2416201..2416300	Chr4	2416201	2416300	NO_DATA
Chr4:2431801..2431900	Chr4	2431801	2431900	QTE	QTE_CT00018938_BRODYAGA2	2431855	2432158	+	AT4TE11340	45	Ov_5
Chr4:2431801..2431900	Chr4	2431801	2431900	gene	AT4G04775	2431024	2431702	+	zinc ion binding	99	3
Chr4:2552401..2552500	Chr4	2552401	2552500	QTE	QTE_CT00001552_HELITRONY1B	2549584	2552876	-	AT4TE11940	*	Included
Chr4:2569701..2569800	Chr4	2569701	2569800	NO_DATA
Chr4:2595201..2595300	Chr4	2595201	2595300	QTE	QTE_CT00027203_RathE3_cons	2594949	2595049	+	AT4TE12160	152	3
Chr4:2595201..2595300	Chr4	2595201	2595300	QTE	QTE_CT00025430_RathE3_cons	2595056	2595192	+	AT4TE12165	9	3
Chr4:2626001..2626100	Chr4	2626001	2626100	QTE	QTE_CT00027742_ATLINE1A	2626129	2626218	-	AT4TE12290	29	3
Chr4:2626001..2626100	Chr4	2626001	2626100	gene	AT4G05105	2625950	2626056	+	no description	55	Ov_3
Chr4:2670201..2670300	Chr4	2670201	2670300	NO_DATA
Chr4:2686501..2686600	Chr4	2686501	2686600	NO_DATA
Chr4:2763001..2763100	Chr4	2763001	2763100	QTE	QTE_CT00013807_ATHATN1	2762595	2763094	+	AT4TE12900	93	Ov_3
Chr4:2763001..2763100	Chr4	2763001	2763100	gene	AT4G05470	2763256	2765351	-	RNI-like superfamily protein	156	3
Chr4:2786101..2786200	Chr4	2786101	2786200	NO_DATA
Chr4:2836201..2836300	Chr4	2836201	2836300	QTE	QTE_CT00000706_ATHILA2	2834345	2839569	+	AT4TE13315	*	Included
Chr4:2853401..2853500	Chr4	2853401	2853500	QTE	QTE_CT00001027_ATHILA4C	2850853	2855365	+	AT4TE13370	*	Included
Chr4:2862201..2862300	Chr4	2862201	2862300	QTE	QTE_CT00002534_ATHILA4B_LTR	2859262	2864721	+	AT4TE13400	*	Included
Chr4:2862201..2862300	Chr4	2862201	2862300	QTE	QTE_CT00009983_ATREP7	2861829	2862533	+	AT4TE13415	*	Included
Chr4:2911701..2911800	Chr4	2911701	2911800	QTE	QTE_CT00001307_ATLANTYS1	2910713	2916492	-	AT4TE13555	*	Included
Chr4:3000401..3000600	Chr4	3000401	3000600	QTE	QTE_CT00002223_ATHILA4A	2998435	3000865	+	AT4TE13980	*	Included
Chr4:3013801..3014000	Chr4	3013801	3014000	QTE	QTE_CT00000092_ATHILA6A	3013166	3024926	+	AT4TE14035	*	Included
Chr4:3021401..3021500	Chr4	3021401	3021500	QTE	QTE_CT00000092_ATHILA6A	3013166	3024926	+	AT4TE14035	*	Included
Chr4:3050701..3050800	Chr4	3050701	3050800	QTE	QTE_CT00001411_ATHILA3	3047814	3051355	-	AT4TE14130	*	Included
Chr4:3065401..3065500	Chr4	3065401	3065500	QTE	QTE_CT00019512_ATGP10	3065199	3065483	+	AT4TE14190	82	Ov_3
Chr4:310901..311000	Chr4	310901	311000	NO_DATA
Chr4:3171301..3171400	Chr4	3171301	3171400	QTE	QTE_CT00005231_ATHILA4C	3171000	3172254	+	AT4TE14525	*	Included
Chr4:3181801..3181900	Chr4	3181801	3181900	QTE	QTE_CT00000172_ATHILA2	3173943	3184236	-	AT4TE14540	*	Included
Chr4:3182201..3182300	Chr4	3182201	3182300	QTE	QTE_CT00000172_ATHILA2	3173943	3184236	-	AT4TE14540	*	Included
Chr4:3260701..3260800	Chr4	3260701	3260800	QTE	QTE_CT00004212_ATREP18	3260204	3262152	-	AT4TE14970	*	Included
Chr4:3275901..3276000	Chr4	3275901	3276000	QTE	QTE_CT00000724_ATHILA3	3266373	3288504	-	AT4TE15005	*	Included
Chr4:3275901..3276000	Chr4	3275901	3276000	QTE	QTE_CT00008985_ATHILA0_I	3273949	3285542	-	AT4TE15025	*	Included
Chr4:3275901..3276000	Chr4	3275901	3276000	QTE	QTE_CT00000148_ATHILA6A	3274434	3285235	+	AT4TE15030	*	Included
Chr4:3322401..3322500	Chr4	3322401	3322500	QTE	QTE_CT00009863_ATGP10	3321180	3322845	-	AT4TE15170	*	Included
Chr4:3328901..3329000	Chr4	3328901	3329000	QTE	QTE_CT00002486_ATENSPM7	3328135	3330397	+	AT4TE15195	*	Included
Chr4:3338601..3338700	Chr4	3338601	3338700	QTE	QTE_CT00001348_ATLANTYS1	3337699	3341692	+	AT4TE15235	*	Included
Chr4:3350301..3350400	Chr4	3350301	3350400	QTE	QTE_CT00000570_ATHILA2	3344829	3354743	-	AT4TE15255	*	Included
Chr4:3377501..3377600	Chr4	3377501	3377600	QTE	QTE_CT00002193_ATHILA3	3376092	3378542	+	AT4TE15405	*	Included
Chr4:3420501..3420600	Chr4	3420501	3420600	QTE	QTE_CT00000915_VANDAL15	3418250	3423025	+	AT4TE15565	*	Included
Chr4:3441501..3441600	Chr4	3441501	3441600	QTE	QTE_CT00000180_ATHILA4C	3431701	3443038	+	AT4TE15585	*	Included
Chr4:3443101..3443200	Chr4	3443101	3443200	QTE	QTE_CT00000180_ATHILA4C	3431701	3443038	+	AT4TE15585	63	3
Chr4:3443101..3443200	Chr4	3443101	3443200	QTE	QTE_CT00006143_ATHILA4C	3443049	3443380	+	AT4TE15610	*	Included
Chr4:3443101..3443200	Chr4	3443101	3443200	QTE	QTE_CT00000617_VANDAL21	3443381	3449415	-	AT4TE15615	181	3
Chr4:3491801..3491900	Chr4	3491801	3491900	QTE	QTE_CT00018718_ATHILA6B	3491402	3491713	+	AT4TE15790	88	3
Chr4:3491801..3491900	Chr4	3491801	3491900	QTE	QTE_CT00021046_ATHILA3	3491714	3491951	+	AT4TE15795	*	Included
Chr4:3491801..3491900	Chr4	3491801	3491900	QTE	QTE_CT00002408_ATHILA6A	3491952	3494229	+	AT4TE15800	52	5
Chr4:3494001..3494100	Chr4	3494001	3494100	QTE	QTE_CT00002408_ATHILA6A	3491952	3494229	+	AT4TE15800	*	Included
Chr4:3494001..3494100	Chr4	3494001	3494100	QTE	QTE_CT00001296_ATHILA6A	3494230	3498042	-	AT4TE15805	130	3
Chr4:3494701..3494800	Chr4	3494701	3494800	QTE	QTE_CT00001296_ATHILA6A	3494230	3498042	-	AT4TE15805	*	Included
Chr4:3543601..3543700	Chr4	3543601	3543700	QTE	QTE_CT00000193_ATHILA2	3537291	3547183	-	AT4TE15945	*	Included
Chr4:3570501..3570600	Chr4	3570501	3570600	QTE	QTE_CT00001293_ATHILA4	3567223	3571075	+	AT4TE15990	*	Included
Chr4:3577601..3577700	Chr4	3577601	3577700	QTE	QTE_CT00001352_ATLANTYS1	3577674	3581715	-	AT4TE16020	26	Ov_3
Chr4:3580001..3580100	Chr4	3580001	3580100	QTE	QTE_CT00001352_ATLANTYS1	3577674	3581715	-	AT4TE16020	*	Included
Chr4:3587601..3587700	Chr4	3587601	3587700	QTE	QTE_CT00000708_ATHILA3	3585078	3590343	-	AT4TE16060	*	Included
Chr4:3594701..3594900	Chr4	3594701	3594900	QTE	QTE_CT00000418_ATHILA3	3590831	3604525	-	AT4TE16080	*	Included
Chr4:3596901..3597000	Chr4	3596901	3597000	QTE	QTE_CT00000418_ATHILA3	3590831	3604525	-	AT4TE16080	*	Included
Chr4:3597901..3598000	Chr4	3597901	3598000	QTE	QTE_CT00000418_ATHILA3	3590831	3604525	-	AT4TE16080	*	Included
Chr4:3597901..3598000	Chr4	3597901	3598000	QTE	QTE_CT00000497_ATENSPM11	3597265	3603698	+	AT4TE16085	*	Included
Chr4:3601501..3601600	Chr4	3601501	3601600	QTE	QTE_CT00000418_ATHILA3	3590831	3604525	-	AT4TE16080	*	Included
Chr4:3601501..3601600	Chr4	3601501	3601600	QTE	QTE_CT00000497_ATENSPM11	3597265	3603698	+	AT4TE16085	*	Included
Chr4:3604101..3604200	Chr4	3604101	3604200	QTE	QTE_CT00000418_ATHILA3	3590831	3604525	-	AT4TE16080	*	Included
Chr4:3609201..3609300	Chr4	3609201	3609300	QTE	QTE_CT00000551_ATHILA4C	3606798	3611658	-	AT4TE16110	*	Included
Chr4:3624301..3624400	Chr4	3624301	3624400	QTE	QTE_CT00000312_ATLANTYS1	3621332	3629520	+	AT4TE16165	*	Included
Chr4:3632001..3632100	Chr4	3632001	3632100	QTE	QTE_CT00000559_ATHILA6A	3630176	3636108	-	AT4TE16185	*	Included
Chr4:3639901..3640000	Chr4	3639901	3640000	QTE	QTE_CT00001060_ATGP8	3639130	3643707	+	AT4TE16200	*	Included
Chr4:3686201..3686300	Chr4	3686201	3686300	QTE	QTE_CT00001472_ATHILA2	3675894	3693379	+	AT4TE16380	*	Included
Chr4:3686201..3686300	Chr4	3686201	3686300	QTE	QTE_CT00000186_ATLANTYS2	3681532	3691585	-	AT4TE16390	*	Included
Chr4:3692701..3692800	Chr4	3692701	3692800	QTE	QTE_CT00001472_ATHILA2	3675894	3693379	+	AT4TE16380	*	Included
Chr4:3699701..3699800	Chr4	3699701	3699800	QTE	QTE_CT00000508_ATHILA2	3697525	3703860	+	AT4TE16400	*	Included
Chr4:3702901..3703000	Chr4	3702901	3703000	QTE	QTE_CT00000508_ATHILA2	3697525	3703860	+	AT4TE16400	*	Included
Chr4:3709701..3709800	Chr4	3709701	3709800	NO_DATA
Chr4:3713101..3713200	Chr4	3713101	3713200	QTE	QTE_CT00001250_ATLANTYS1	3710704	3714764	-	AT4TE16430	*	Included
Chr4:3748601..3748700	Chr4	3748601	3748700	QTE	QTE_CT00000344_ATHILA6B	3742065	3750029	-	AT4TE16570	*	Included
Chr4:3749501..3749600	Chr4	3749501	3749600	QTE	QTE_CT00000344_ATHILA6B	3742065	3750029	-	AT4TE16570	*	Included
Chr4:3774301..3774400	Chr4	3774301	3774400	QTE	QTE_CT00013172_HELITRONY3	3773804	3774332	-	AT4TE16685	31	Ov_5
Chr4:3774301..3774400	Chr4	3774301	3774400	QTE	QTE_CT00012765_ARNOLD3	3774333	3774883	-	AT4TE16690	67	Ov_3
Chr4:3777601..3777700	Chr4	3777601	3777700	QTE	QTE_CT00000432_VANDAL16	3775541	3784013	+	AT4TE16710	*	Included
Chr4:3787701..3787800	Chr4	3787701	3787800	QTE	QTE_CT00000188_ATLANTYS1	3784416	3794425	+	AT4TE16725	*	Included
Chr4:3862401..3862500	Chr4	3862401	3862500	QTE	QTE_CT00029987_ATGP10	3862576	3862630	-	AT4TE16935	76	3
Chr4:3918401..3918500	Chr4	3918401	3918500	QTE	QTE_CT00001836_ATHILA6B	3916823	3919636	-	AT4TE17120	*	Included
Chr4:3937801..3937900	Chr4	3937801	3937900	QTE	QTE_CT00007397_ATENSPM11	3937587	3939103	-	AT4TE17185	*	Included
Chr4:3964201..3964300	Chr4	3964201	3964300	QTE	QTE_CT00000274_ATHILA2	3957022	3965575	-	AT4TE17240	*	Included
Chr4:4031501..4031600	Chr4	4031501	4031600	QTE	QTE_CT00001173_ATHILA	4029781	4033921	-	AT4TE17500	*	Included
Chr4:4042801..4042900	Chr4	4042801	4042900	QTE	QTE_CT00000190_ATHILA2	4035340	4045318	+	AT4TE17510	*	Included
Chr4:4050801..4050900	Chr4	4050801	4050900	QTE	QTE_CT00003191_ATHILA4	4049312	4051037	+	AT4TE17530	*	Included
Chr4:4050801..4050900	Chr4	4050801	4050900	QTE	QTE_CT00002040_ATHILA4A	4051038	4053615	+	AT4TE17535	138	5
Chr4:4112401..4112500	Chr4	4112401	4112500	QTE	QTE_CT00001678_ATLANTYS1	4111649	4115509	+	AT4TE17805	*	Included
Chr4:4112401..4112500	Chr4	4112401	4112500	QTE	QTE_CT00011426_ATLANTYS2	4112470	4113088	+	AT4TE17810	30	Ov_5
Chr4:4122201..4122300	Chr4	4122201	4122300	QTE	QTE_CT00023763_ATENSPM10	4122033	4122155	+	AT4TE17865	46	3
Chr4:4122201..4122300	Chr4	4122201	4122300	QTE	QTE_CT00004064_ATENSPM6	4122156	4123599	+	AT4TE17870	*	Included
Chr4:4139401..4139500	Chr4	4139401	4139500	QTE	QTE_CT00000282_ATHILA4C	4133384	4142040	+	AT4TE17925	*	Included
Chr4:4139401..4139500	Chr4	4139401	4139500	QTE	QTE_CT00030578_ATHILA4A	4139335	4139378	-	AT4TE17930	23	5
Chr4:4139401..4139500	Chr4	4139401	4139500	QTE	QTE_CT00031361_ATHILA4C	4139379	4139398	+	AT4TE17935	3	3
Chr4:4159101..4159200	Chr4	4159101	4159200	QTE	QTE_CT00001203_ATHILA4	4158055	4162124	-	AT4TE18015	*	Included
Chr4:4161901..4162000	Chr4	4161901	4162000	QTE	QTE_CT00001203_ATHILA4	4158055	4162124	-	AT4TE18015	*	Included
Chr4:4161901..4162000	Chr4	4161901	4162000	QTE	QTE_CT00003281_HELITRON4	4162125	4163846	-	AT4TE18020	125	3
Chr4:4169201..4169300	Chr4	4169201	4169300	QTE	QTE_CT00000429_HELITRON4	4164141	4171247	-	AT4TE18035	*	Included
Chr4:4191301..4191400	Chr4	4191301	4191400	QTE	QTE_CT00001172_ATHILA	4187541	4191690	+	AT4TE18075	*	Included
Chr4:4260301..4260400	Chr4	4260301	4260400	QTE	QTE_CT00000951_ATHILA4A	4255322	4261201	+	AT4TE18270	*	Included
Chr4:4274501..4274600	Chr4	4274501	4274600	QTE	QTE_CT00000157_ATHILA3	4269500	4279994	-	AT4TE18315	*	Included
Chr4:4294801..4294900	Chr4	4294801	4294900	QTE	QTE_CT00011718_HELITRON5	4294060	4294663	+	AT4TE18355	138	3
Chr4:4294801..4294900	Chr4	4294801	4294900	QTE	QTE_CT00001677_ATHILA4	4294664	4297733	+	AT4TE18360	*	Included
Chr4:4409301..4409400	Chr4	4409301	4409400	QTE	QTE_CT00001837_ATHILA2	4407852	4410665	+	AT4TE18695	*	Included
Chr4:4409701..4409800	Chr4	4409701	4409800	QTE	QTE_CT00001837_ATHILA2	4407852	4410665	+	AT4TE18695	*	Included
Chr4:4451201..4451300	Chr4	4451201	4451300	QTE	QTE_CT00000561_ATHILA0_I	4450281	4456162	+	AT4TE18825	*	Included
Chr4:4455001..4455100	Chr4	4455001	4455100	QTE	QTE_CT00000561_ATHILA0_I	4450281	4456162	+	AT4TE18825	*	Included
Chr4:4483001..4483100	Chr4	4483001	4483100	QTE	QTE_CT00007038_VANDAL4	4482981	4483945	+	AT4TE18875	*	Included
Chr4:4486601..4486700	Chr4	4486601	4486700	NO_DATA
Chr4:4503701..4503800	Chr4	4503701	4503800	NO_DATA
Chr4:4515901..4516000	Chr4	4515901	4516000	QTE	QTE_CT00002104_ATHILA6A	4514682	4517207	+	AT4TE19025	*	Included
Chr4:4520301..4520400	Chr4	4520301	4520400	QTE	QTE_CT00000273_ATHILA4C	4517208	4526924	-	AT4TE19030	*	Included
Chr4:4554801..4554900	Chr4	4554801	4554900	QTE	QTE_CT00000642_ATENSPM3	4551533	4570003	+	AT4TE19135	*	Included
Chr4:4554801..4554900	Chr4	4554801	4554900	QTE	QTE_CT00009043_ATHILA6A	4554235	4555010	+	AT4TE19140	*	Included
Chr4:4554801..4554900	Chr4	4554801	4554900	QTE	QTE_CT00021494_ATHILA2	4555082	4555123	+	AT4TE19145	182	5
Chr4:4566301..4566400	Chr4	4566301	4566400	QTE	QTE_CT00000642_ATENSPM3	4551533	4570003	+	AT4TE19135	*	Included
Chr4:4566301..4566400	Chr4	4566301	4566400	QTE	QTE_CT00002642_ATHILA2	4565088	4567161	-	AT4TE19180	*	Included
Chr4:4599801..4599900	Chr4	4599801	4599900	QTE	QTE_CT00002384_ATHILA3	4598853	4601149	+	AT4TE19330	*	Included
Chr4:4616201..4616300	Chr4	4616201	4616300	QTE	QTE_CT00001276_HELITRON1	4614804	4620080	+	AT4TE19405	*	Included
Chr4:4738801..4738900	Chr4	4738801	4738900	QTE	QTE_CT00001161_ATHILA4	4738310	4742481	-	AT4TE19850	*	Included
Chr4:4739401..4739500	Chr4	4739401	4739500	QTE	QTE_CT00001161_ATHILA4	4738310	4742481	-	AT4TE19850	*	Included
Chr4:4759201..4759300	Chr4	4759201	4759300	QTE	QTE_CT00001017_ATHILA2	4757326	4761469	+	AT4TE19905	*	Included
Chr4:4766101..4766200	Chr4	4766101	4766200	QTE	QTE_CT00000423_ATHILA0_I	4761470	4768681	+	AT4TE19910	*	Included
Chr4:4777801..4777900	Chr4	4777801	4777900	QTE	QTE_CT00000113_ATHILA2	4768682	4782141	+	AT4TE19915	*	Included
Chr4:4777801..4777900	Chr4	4777801	4777900	QTE	QTE_CT00003825_ATHILA5	4777191	4778739	+	AT4TE19925	*	Included
Chr4:4780301..4780400	Chr4	4780301	4780400	QTE	QTE_CT00000113_ATHILA2	4768682	4782141	+	AT4TE19915	*	Included
Chr4:4781801..4781900	Chr4	4781801	4781900	QTE	QTE_CT00000113_ATHILA2	4768682	4782141	+	AT4TE19915	*	Included
Chr4:4886101..4886200	Chr4	4886101	4886200	gene	AT4G08039	4884848	4886035	-	Defensin-like (DEFL) family protein	66	5
Chr4:4900901..4901000	Chr4	4900901	4901000	QTE	QTE_CT00000129_ATHILA2	4892325	4903536	-	AT4TE20400	*	Included
Chr4:4902001..4902100	Chr4	4902001	4902100	QTE	QTE_CT00000129_ATHILA2	4892325	4903536	-	AT4TE20400	*	Included
Chr4:4961201..4961300	Chr4	4961201	4961300	QTE	QTE_CT00000111_ATHILA2	4958195	4969597	+	AT4TE20745	*	Included
Chr4:4996301..4996400	Chr4	4996301	4996400	QTE	QTE_CT00007428_ATREP4	4995270	4996187	-	AT4TE20860	114	5
Chr4:4996301..4996400	Chr4	4996301	4996400	QTE	QTE_CT00018477_ATREP3	4996188	4996443	+	AT4TE20865	*	Included
Chr4:5000701..5000800	Chr4	5000701	5000800	QTE	QTE_CT00003975_ATGP2N	5000001	5001509	-	AT4TE20885	*	Included
Chr4:5022601..5022700	Chr4	5022601	5022700	QTE	QTE_CT00003143_ATHILA6A	5021349	5023155	-	AT4TE20970	*	Included
Chr4:5039901..5040000	Chr4	5039901	5040000	QTE	QTE_CT00000944_ATCOPIA10	5039048	5043757	-	AT4TE21050	*	Included
Chr4:5042401..5042500	Chr4	5042401	5042500	QTE	QTE_CT00000944_ATCOPIA10	5039048	5043757	-	AT4TE21050	*	Included
Chr4:5047501..5047600	Chr4	5047501	5047600	QTE	QTE_CT00000064_ATHILA0_I	5043758	5057116	-	AT4TE21055	*	Included
Chr4:5057701..5057800	Chr4	5057701	5057800	QTE	QTE_CT00004424_ATGP2N	5057117	5057556	-	AT4TE21060	145	5
Chr4:5057701..5057800	Chr4	5057701	5057800	QTE	QTE_CT00013207_ATGP2N	5057557	5057643	-	AT4TE21065	58	5
Chr4:5057701..5057800	Chr4	5057701	5057800	QTE	QTE_CT00002287_ATHILA	5057644	5060007	-	AT4TE21070	*	Included
Chr4:5129401..5129500	Chr4	5129401	5129500	QTE	QTE_CT00000331_ATGP1	5127101	5135152	-	AT4TE21295	*	Included
Chr4:5220101..5220200	Chr4	5220101	5220200	QTE	QTE_CT00006066_ATGP1	5219584	5220648	-	AT4TE21735	*	Included
Chr4:524401..524700	Chr4	524401	524700	gene	AT4G01250	522604	524216	-	WRKY family transcription factor	185	5
Chr4:5252201..5252300	Chr4	5252201	5252300	QTE	QTE_CT00015340_ATHATN4	5252194	5252624	-	AT4TE21880	*	Included
Chr4:5252201..5252300	Chr4	5252201	5252300	gene	AT4G08310	5248864	5252150	-	no description	51	5
Chr4:5267501..5267600	Chr4	5267501	5267600	QTE	QTE_CT00000056_VANDAL11	5257027	5271699	+	AT4TE21900	*	Included
Chr4:5344601..5344700	Chr4	5344601	5344700	QTE	QTE_CT00005363_ATDNA2T9C	5344168	5345366	-	AT4TE22255	*	Included
Chr4:5358301..5358400	Chr4	5358301	5358400	QTE	QTE_CT00021721_ATMU2	5358174	5358396	+	AT4TE22340	95	Ov_3
Chr4:5454301..5454400	Chr4	5454301	5454400	QTE	QTE_CT00015341_ATREP3	5453748	5454180	+	AT4TE22845	121	3
Chr4:5454301..5454400	Chr4	5454301	5454400	gene	AT4G08570	5454580	5456070	-	Heavy metal transport/detoxification superfamily protein	180	3
Chr4:5499301..5499400	Chr4	5499301	5499400	QTE	QTE_CT00009620_HELITRONY3	5498514	5499242	+	AT4TE23010	59	3
Chr4:5507301..5507400	Chr4	5507301	5507400	gene	AT4G08630	5506998	5511959	-	no description	*	Included
Chr4:5584201..5584300	Chr4	5584201	5584300	QTE	QTE_CT00000800_ATGP2N	5581567	5586563	+	AT4TE23410	*	Included
Chr4:5629001..5629100	Chr4	5629001	5629100	NO_DATA
Chr4:5677601..5677700	Chr4	5677601	5677700	gene	AT4G08876	5677395	5677728	+	pyrophosphate--fructose-6-phosphate 1-phosphotransferase-related / pyrophosphate-dependent 6-phosphofructose-1-kinase-related	*	Included
Chr4:5688001..5688100	Chr4	5688001	5688100	QTE	QTE_CT00000057_VANDAL2	5683901	5697847	-	AT4TE23825	*	Included
Chr4:5791701..5791800	Chr4	5791701	5791800	QTE	QTE_CT00006093_BOMZH1	5790779	5791870	+	AT4TE24325	*	Included
Chr4:5791701..5791800	Chr4	5791701	5791800	QTE	QTE_CT00031442_ATMU6	5791884	5791910	-	AT4TE24330	84	3
Chr4:5888401..5888500	Chr4	5888401	5888500	QTE	QTE_CT00006189_ATGP8	5888610	5889685	+	AT4TE24795	110	5
Chr4:5888401..5888500	Chr4	5888401	5888500	gene	AT4G09260	5887592	5888463	+	no description	62	Ov_3
Chr4:5915801..5915900	Chr4	5915801	5915900	QTE	QTE_CT00001751_ATCOPIA9	5914039	5916986	-	AT4TE24910	*	Included
Chr4:6000801..6000900	Chr4	6000801	6000900	QTE	QTE_CT00020638_ATHILA8A	6000454	6000703	-	AT4TE25255	98	5
Chr4:6000801..6000900	Chr4	6000801	6000900	QTE	QTE_CT00022521_ATREP4	6000759	6000933	-	AT4TE25260	*	Included
Chr4:6000801..6000900	Chr4	6000801	6000900	QTE	QTE_CT00013751_HELITRONY1D	6000934	6001434	-	AT4TE25265	34	3
Chr4:6054501..6054600	Chr4	6054501	6054600	gene	AT4G09580	6052352	6054397	-	SNARE associated Golgi protein family	104	5
Chr4:6123901..6124000	Chr4	6123901	6124000	QTE	QTE_CT00027595_BOMZH2	6123684	6123776	-	AT4TE25850	125	5
Chr4:6152401..6152500	Chr4	6152401	6152500	NO_DATA
Chr4:6180301..6180400	Chr4	6180301	6180400	NO_DATA
Chr4:6187501..6187600	Chr4	6187501	6187600	QTE	QTE_CT00017431_ATHATN6	6187436	6188063	-	AT4TE26210	*	Included
Chr4:6227601..6227700	Chr4	6227601	6227700	NO_DATA
Chr4:6326901..6327100	Chr4	6326901	6327100	QTE	QTE_CT00007576_ATREP4	6326954	6327856	+	AT4TE26940	146	Ov_5
Chr4:633301..633400	Chr4	633301	633400	QTE	QTE_CT00000930_ATLINE1_6	631181	636931	+	AT4TE03295	*	Included
Chr4:6560101..6560200	Chr4	6560101	6560200	gene	AT4G10613	6560363	6561726	+	RN3directed DNA polymerase (reverse transcriptase)-related family protein	163	5
Chr4:665101..665200	Chr4	665101	665200	QTE	QTE_CT00006303_ATLINE1A	664012	665069	+	AT4TE03430	32	3
Chr4:6861201..6861300	Chr4	6861201	6861300	NO_DATA
Chr4:6876701..6876800	Chr4	6876701	6876800	QTE	QTE_CT00015450_ATHATN4	6876402	6876828	-	AT4TE29625	*	Included
Chr4:6877401..6877500	Chr4	6877401	6877500	NO_DATA
Chr4:6886301..6886400	Chr4	6886301	6886400	QTE	QTE_CT00009988_ATCOPIA42	6885796	6886461	-	AT4TE29670	*	Included
Chr4:6918101..6918200	Chr4	6918101	6918200	QTE	QTE_CT00000881_ATCOPIA22	6914662	6919511	-	AT4TE29830	*	Included
Chr4:697501..697600	Chr4	697501	697600	QTE	QTE_CT00020591_ATSINE4	697319	697570	-	AT4TE03590	69	Ov_5
Chr4:697501..697600	Chr4	697501	697600	QTE	QTE_CT00005103_BRODYAGA2	697584	698822	-	AT4TE03595	16	Ov_3
Chr4:7171101..7171200	Chr4	7171101	7171200	QTE	QTE_CT00008995_ATREP10D	7170721	7171498	-	AT4TE31180	*	Included
Chr4:7346001..7346100	Chr4	7346001	7346100	NO_DATA
Chr4:7419501..7419600	Chr4	7419501	7419600	QTE	QTE_CT00009992_ATDNA12T3_2	7419747	7420455	+	AT4TE32305	147	5
Chr4:7420601..7420700	Chr4	7420601	7420700	QTE	QTE_CT00009992_ATDNA12T3_2	7419747	7420455	+	AT4TE32305	146	3
Chr4:7524201..7524300	Chr4	7524201	7524300	QTE	QTE_CT00015413_ATHATN4	7524126	7524553	-	AT4TE32825	*	Included
Chr4:7571901..7572000	Chr4	7571901	7572000	QTE	QTE_CT00019018_ATHATN5	7571552	7571823	-	AT4TE33060	78	5
Chr4:7571901..7572000	Chr4	7571901	7572000	QTE	QTE_CT00005511_ATREP3	7571824	7573003	+	AT4TE33065	*	Included
Chr4:7669601..7669700	Chr4	7669601	7669700	NO_DATA
Chr4:7810901..7811000	Chr4	7810901	7811000	QTE	QTE_CT00020703_ATREP9	7810694	7810943	+	AT4TE34260	42	Ov_3
Chr4:7810901..7811000	Chr4	7810901	7811000	QTE	QTE_CT00013104_ATHPOGON1	7810944	7811478	+	AT4TE34265	56	Ov_5
Chr4:8214401..8214500	Chr4	8214401	8214500	QTE	QTE_CT00008072_ATREP15	8214539	8215395	-	AT4TE36330	39	3
Chr4:8536601..8536700	Chr4	8536601	8536700	NO_DATA
Chr4:8589101..8589200	Chr4	8589101	8589200	gene	AT4G15050	8588548	8590345	-	Protein of Unknown Function (DUF239)	*	Included
Chr4:8822901..8823000	Chr4	8822901	8823000	gene	AT4G15417	8821717	8823076	+	RNAse II-like 1	*	Included
Chr4:8916601..8916700	Chr4	8916601	8916700	NO_DATA
Chr4:9370701..9370800	Chr4	9370701	9370800	NO_DATA
Chr4:944801..944900	Chr4	944801	944900	gene	AT4G02130	944360	947085	-	galacturonosyltransferase 6	*	Included
Chr4:954201..954300	Chr4	954201	954300	QTE	QTE_CT00020529_ATREP16	954224	954479	+	AT4TE04850	76	Ov_5
Chr4:963801..963900	Chr4	963801	963900	QTE	QTE_CT00008215_ATREP2A	963580	964423	-	AT4TE04895	*	Included
Chr5:10055201..10055300	Chr5	10055201	10055300	QTE	QTE_CT00000877_ATLINE1_6	10050547	10056385	+	AT5TE36620	*	Included
Chr5:10094901..10095000	Chr5	10094901	10095000	QTE	QTE_CT00005687_ATLINE2	10094885	10096910	-	AT5TE36805	*	Included
Chr5:10098001..10098100	Chr5	10098001	10098100	NO_DATA
Chr5:10123501..10123600	Chr5	10123501	10123600	QTE	QTE_CT00004688_HELITRONY3	10122123	10123446	+	AT5TE36890	55	3
Chr5:10123501..10123600	Chr5	10123501	10123600	QTE	QTE_CT00007700_HELITRONY3	10123447	10123659	+	AT5TE36895	*	Included
Chr5:10123501..10123600	Chr5	10123501	10123600	QTE	QTE_CT00021105_ATREP3	10123660	10123685	+	AT5TE36900	60	5
Chr5:10123501..10123600	Chr5	10123501	10123600	QTE	QTE_CT00031795_ATREP4	10123686	10123708	+	AT5TE36905	86	5
Chr5:10157301..10157400	Chr5	10157301	10157400	QTE	QTE_CT00009268_HELITRONY3	10151880	10161119	-	AT5TE36970	*	Included
Chr5:10157301..10157400	Chr5	10157301	10157400	QTE	QTE_CT00000353_VANDAL5A	10152994	10160907	-	AT5TE36975	*	Included
Chr5:10220501..10220600	Chr5	10220501	10220600	QTE	QTE_CT00004909_VANDAL12	10219038	10220462	-	AT5TE37275	39	5
Chr5:10222201..10222300	Chr5	10222201	10222300	NO_DATA
Chr5:1026501..1026600	Chr5	1026501	1026600	QTE	QTE_CT00012399_ATHATN6	1026499	1027067	+	AT5TE03750	*	Included
Chr5:10273901..10274100	Chr5	10273901	10274100	QTE	QTE_CT00030989_ATHATN3A	10273933	10273970	+	AT5TE37520	*	Full_Overlap
Chr5:10273901..10274100	Chr5	10273901	10274100	QTE	QTE_CT00008359_ATHATN10	10273974	10274804	-	AT5TE37525	126	Ov_3
Chr5:10364301..10364400	Chr5	10364301	10364400	QTE	QTE_CT00000851_ATCOPIA92	10359345	10364262	-	AT5TE37815	39	5
Chr5:10364301..10364400	Chr5	10364301	10364400	QTE	QTE_CT00027698_ATCOPIA92	10364263	10364353	-	AT5TE37820	52	Ov_5
Chr5:10428101..10428200	Chr5	10428101	10428200	QTE	QTE_CT00027425_RathE2_cons	10428286	10428381	-	AT5TE38055	86	3
Chr5:10501701..10502000	Chr5	10501701	10502000	NO_DATA
Chr5:10519301..10519400	Chr5	10519301	10519400	QTE	QTE_CT00000610_ATENSPM3	10514719	10523407	-	AT5TE38340	*	Included
Chr5:10539701..10539800	Chr5	10539701	10539800	NO_DATA
Chr5:10586901..10587000	Chr5	10586901	10587000	QTE	QTE_CT00009721_ATHILA4A	10586819	10587541	+	AT5TE38640	*	Included
Chr5:10603001..10603100	Chr5	10603001	10603100	QTE	QTE_CT00000125_VANDAL9	10597329	10608553	-	AT5TE38675	*	Included
Chr5:10605301..10605400	Chr5	10605301	10605400	QTE	QTE_CT00000125_VANDAL9	10597329	10608553	-	AT5TE38675	*	Included
Chr5:10613601..10613700	Chr5	10613601	10613700	QTE	QTE_CT00029128_ATREP15	10613715	10613782	+	AT5TE38690	15	5
Chr5:10633001..10633100	Chr5	10633001	10633100	QTE	QTE_._SADHU	10632241	10633944	+	AT5TE38720	*	Included
Chr5:10633001..10633100	Chr5	10633001	10633100	QTE	QTE_CT00009125_ATLANTYS2	10632794	10633563	+	AT5TE38725	*	Included
Chr5:10664201..10664300	Chr5	10664201	10664300	QTE	QTE_CT00002551_ATHILA4A	10663720	10665863	-	AT5TE38815	*	Included
Chr5:10664501..10664600	Chr5	10664501	10664600	QTE	QTE_CT00002551_ATHILA4A	10663720	10665863	-	AT5TE38815	*	Included
Chr5:10705501..10705600	Chr5	10705501	10705600	NO_DATA
Chr5:10729201..10729300	Chr5	10729201	10729300	QTE	QTE_CT00002881_ATHILA4	10728092	10730056	-	AT5TE39050	*	Included
Chr5:10738701..10738800	Chr5	10738701	10738800	QTE	QTE_CT00003303_ATHILA3	10737021	10738756	-	AT5TE39085	55	Ov_5
Chr5:10738701..10738800	Chr5	10738701	10738800	QTE	QTE_CT00002894_ATHILA5	10738786	10740791	-	AT5TE39090	14	Ov_3
Chr5:10759801..10759900	Chr5	10759801	10759900	QTE	QTE_CT00001062_ATIS112A	10755541	10760142	-	AT5TE39140	*	Included
Chr5:10802901..10803000	Chr5	10802901	10803000	QTE	QTE_CT00008615_ATLINE1_6	10802072	10802878	-	AT5TE39275	23	5
Chr5:10802901..10803000	Chr5	10802901	10803000	QTE	QTE_CT00004532_HELITRONY1B	10803062	10804417	-	AT5TE39280	62	3
Chr5:10805801..10805900	Chr5	10805801	10805900	QTE	QTE_CT00013517_ATREP9	10806017	10806528	-	AT5TE39285	117	3
Chr5:10827401..10827500	Chr5	10827401	10827500	QTE	QTE_CT00005273_ATDNA2T9B	10826585	10827796	-	AT5TE39350	*	Included
Chr5:10851401..10851500	Chr5	10851401	10851500	QTE	QTE_CT00000402_ATENSPM11	10846170	10853863	+	AT5TE39425	*	Included
Chr5:1088201..1088300	Chr5	1088201	1088300	gene	AT5G04030	1088462	1088692	-	no description	162	3
Chr5:10920901..10921000	Chr5	10920901	10921000	QTE	QTE_CT00009775_ATREP10B	10920140	10920858	+	AT5TE39735	43	3
Chr5:10920901..10921000	Chr5	10920901	10921000	QTE	QTE_CT00022992_ATDNA12T3_2	10920989	10921177	+	AT5TE39740	11	Ov_5
Chr5:10930701..10930800	Chr5	10930701	10930800	gene	AT5G28910	10930569	10932999	-	no description	*	Included
Chr5:10955001..10955100	Chr5	10955001	10955100	QTE	QTE_CT00017247_VANDAL3	10954720	10954837	-	AT5TE39840	164	5
Chr5:10955001..10955100	Chr5	10955001	10955100	QTE	QTE_CT00002866_VANDAL3	10954838	10956806	-	AT5TE39845	*	Included
Chr5:10978301..10978400	Chr5	10978301	10978400	QTE	QTE_CT00002361_HELITRON1	10977505	10979826	-	AT5TE39935	*	Included
Chr5:11044101..11044200	Chr5	11044101	11044200	QTE	QTE_CT00000293_ATLANTYS2	11042770	11051123	-	AT5TE40100	*	Included
Chr5:11057901..11058000	Chr5	11057901	11058000	QTE	QTE_CT00008156_ATENSPM9	11057823	11058673	+	AT5TE40130	*	Included
Chr5:11061501..11061600	Chr5	11061501	11061600	QTE	QTE_CT00007390_ATENSPM4	11060648	11061571	+	AT5TE40135	70	Ov_3
Chr5:11070301..11070400	Chr5	11070301	11070400	NO_DATA
Chr5:11070601..11070700	Chr5	11070601	11070700	NO_DATA
Chr5:11076601..11076700	Chr5	11076601	11076700	QTE	QTE_CT00002071_ATHILA4A	11073971	11076520	-	AT5TE40170	81	5
Chr5:11076601..11076700	Chr5	11076601	11076700	QTE	QTE_CT00003134_ATHILA4	11076521	11078225	-	AT5TE40175	*	Included
Chr5:11083801..11083900	Chr5	11083801	11083900	QTE	QTE_CT00002157_ATHILA2	11083548	11086024	+	AT5TE40195	*	Included
Chr5:1109901..1110000	Chr5	1109901	1110000	QTE	QTE_CT00027010_ATTIRX1A	1109827	1109931	+	AT5TE04040	30	Ov_3
Chr5:11099901..11100000	Chr5	11099901	11100000	QTE	QTE_CT00005918_ATHILA2	11099206	11100322	+	AT5TE40255	*	Included
Chr5:11105301..11105400	Chr5	11105301	11105400	QTE	QTE_CT00002121_ATHILA6A	11104365	11106872	+	AT5TE40270	*	Included
Chr5:11173701..11173800	Chr5	11173701	11173800	QTE	QTE_CT00001125_ATENSPM1	11170950	11175204	-	AT5TE40425	*	Included
Chr5:11197401..11197500	Chr5	11197401	11197500	QTE	QTE_CT00004417_ATHILA4C	11197050	11198434	+	AT5TE40525	*	Included
Chr5:11206701..11206800	Chr5	11206701	11206800	QTE	QTE_CT00004697_ATHILA4D_LTR	11205402	11206723	+	AT5TE40555	22	Ov_3
Chr5:11206701..11206800	Chr5	11206701	11206800	QTE	QTE_CT00001228_ATHILA4C	11206833	11210857	+	AT5TE40560	33	5
Chr5:11242501..11242600	Chr5	11242501	11242600	NO_DATA
Chr5:11345301..11345400	Chr5	11345301	11345400	QTE	QTE_CT00000543_ATGP2	11339333	11345338	-	AT5TE41105	37	Ov_5
Chr5:11345301..11345400	Chr5	11345301	11345400	QTE	QTE_CT00000407_ATLANTYS1	11345339	11352731	-	AT5TE41110	61	Ov_3
Chr5:11366301..11366400	Chr5	11366301	11366400	QTE	QTE_CT00002533_ATHILA6B	11365178	11368139	-	AT5TE41140	*	Included
Chr5:11366301..11366400	Chr5	11366301	11366400	gene	AT5G30341	11365987	11366641	+	no description	*	Included
Chr5:11368401..11368500	Chr5	11368401	11368500	QTE	QTE_CT00001241_ATHILA6A	11368140	11372112	-	AT5TE41150	*	Included
Chr5:11368701..11368800	Chr5	11368701	11368800	QTE	QTE_CT00001241_ATHILA6A	11368140	11372112	-	AT5TE41150	*	Included
Chr5:11399301..11399400	Chr5	11399301	11399400	QTE	QTE_CT00000338_ATLANTYS3	11390477	11409522	-	AT5TE41250	*	Included
Chr5:11399301..11399400	Chr5	11399301	11399400	QTE	QTE_CT00000381_ATHILA2	11396497	11404157	+	AT5TE41265	*	Included
Chr5:11404401..11404500	Chr5	11404401	11404500	QTE	QTE_CT00000338_ATLANTYS3	11390477	11409522	-	AT5TE41250	*	Included
Chr5:11404401..11404500	Chr5	11404401	11404500	QTE	QTE_CT00001047_ATHILA2	11404158	11406110	+	AT5TE41270	*	Included
Chr5:11419701..11419800	Chr5	11419701	11419800	QTE	QTE_CT00002044_ROMANIAT5	11418506	11421081	+	AT5TE41320	*	Included
Chr5:11422501..11422600	Chr5	11422501	11422600	QTE	QTE_CT00001601_ATHILA2	11421082	11424608	+	AT5TE41325	*	Included
Chr5:11509801..11509900	Chr5	11509801	11509900	QTE	QTE_CT00000212_ATLANTYS2	11503489	11512862	-	AT5TE41615	*	Included
Chr5:11524801..11524900	Chr5	11524801	11524900	QTE	QTE_CT00009155_ATHILA6A	11524318	11525034	+	AT5TE41665	*	Included
Chr5:11527101..11527200	Chr5	11527101	11527200	QTE	QTE_CT00026929_ATENSPM6	11526954	11527060	+	AT5TE41670	41	3
Chr5:11569601..11569700	Chr5	11569601	11569700	QTE	QTE_CT00000526_ATHILA6A	11567762	11574948	+	AT5TE41835	*	Included
Chr5:11582201..11582300	Chr5	11582201	11582300	QTE	QTE_CT00000183_ATHILA6A	11577183	11587287	+	AT5TE41865	*	Included
Chr5:11625301..11625400	Chr5	11625301	11625400	QTE	QTE_CT00000720_ATCOPIA66	11621550	11635002	-	AT5TE41975	*	Included
Chr5:11625301..11625400	Chr5	11625301	11625400	QTE	QTE_CT00000306_ATENSPM10	11623257	11631509	-	AT5TE41980	*	Included
Chr5:11756901..11757000	Chr5	11756901	11757000	NO_DATA
Chr5:11777201..11777300	Chr5	11777201	11777300	QTE	QTE_CT00001137_ATHILA2	11776774	11777536	+	AT5TE42345	*	Included
Chr5:11777201..11777300	Chr5	11777201	11777300	QTE	QTE_CT00017604_ATHILA2	11776895	11777204	+	AT5TE42350	3	Ov_3
Chr5:11783501..11783600	Chr5	11783501	11783600	QTE	QTE_CT00011196_ATHILA5	11782795	11785054	-	AT5TE42360	*	Included
Chr5:11783501..11783600	Chr5	11783501	11783600	QTE	QTE_CT00003575_ATHILA	11782971	11784600	-	AT5TE42365	*	Included
Chr5:11798101..11798200	Chr5	11798101	11798200	QTE	QTE_CT00000114_ATHILA2	11796904	11808296	-	AT5TE42420	*	Included
Chr5:11847401..11847500	Chr5	11847401	11847500	QTE	QTE_CT00000011_ATHILA6A	11830762	11851813	+	AT5TE42470	*	Included
Chr5:11897601..11897700	Chr5	11897601	11897700	NO_DATA
Chr5:11967701..11967800	Chr5	11967701	11967800	NO_DATA
Chr5:11994301..11994400	Chr5	11994301	11994400	QTE	QTE_CT00001669_ATHILA3	11991361	11994428	+	AT5TE42860	*	Included
Chr5:11994301..11994400	Chr5	11994301	11994400	QTE	QTE_CT00000589_ATHILA4C	11994430	12000095	+	AT5TE42865	30	5
Chr5:11998901..11999000	Chr5	11998901	11999000	QTE	QTE_CT00000589_ATHILA4C	11994430	12000095	+	AT5TE42865	*	Included
Chr5:12024301..12024400	Chr5	12024301	12024400	QTE	QTE_CT00002787_ATHILA2	12022852	12024877	+	AT5TE42940	*	Included
Chr5:12026701..12026800	Chr5	12026701	12026800	NO_DATA
Chr5:12084701..12084800	Chr5	12084701	12084800	QTE	QTE_CT00023685_BRODYAGA2	12084764	12084934	-	AT5TE43120	36	Ov_3
Chr5:12084701..12084800	Chr5	12084701	12084800	gene	AT5G32470	12084899	12088603	-	Haem oxygenase-like, multi-helical	99	3
Chr5:12107401..12107500	Chr5	12107401	12107500	QTE	QTE_CT00000143_ATHILA2	12099737	12112785	-	AT5TE43190	*	Included
Chr5:12112901..12113000	Chr5	12112901	12113000	QTE	QTE_CT00000143_ATHILA2	12099737	12112785	-	AT5TE43190	116	5
Chr5:12112901..12113000	Chr5	12112901	12113000	QTE	QTE_CT00009695_ATGP1	12112786	12113509	+	AT5TE43205	*	Included
Chr5:12125501..12125600	Chr5	12125501	12125600	QTE	QTE_CT00001121_ATHILA2	12124644	12128903	-	AT5TE43240	*	Included
Chr5:12132401..12132500	Chr5	12132401	12132500	QTE	QTE_CT00000168_ATHILA2	12128971	12138053	-	AT5TE43255	*	Included
Chr5:12178001..12178100	Chr5	12178001	12178100	QTE	QTE_CT00028105_ATENSPM3	12177750	12177833	-	AT5TE43340	168	5
Chr5:12178001..12178100	Chr5	12178001	12178100	QTE	QTE_CT00000754_ATGP1	12177851	12182967	+	AT5TE43345	*	Included
Chr5:12195401..12195500	Chr5	12195401	12195500	QTE	QTE_CT00027894_TAT1_ATH	12195138	12195224	-	AT5TE43370	177	5
Chr5:12199201..12199300	Chr5	12199201	12199300	NO_DATA
Chr5:12235101..12235300	Chr5	12235101	12235300	QTE	QTE_CT00000655_ATHILA6B	12227328	12238088	-	AT5TE43450	*	Included
Chr5:12235101..12235300	Chr5	12235101	12235300	QTE	QTE_CT00002022_ATCOPIA43	12232289	12235445	+	AT5TE43460	*	Included
Chr5:12235101..12235300	Chr5	12235101	12235300	QTE	QTE_CT00009428_ENDOVIR1	12235446	12235529	+	AT5TE43470	146	5
Chr5:12236601..12236700	Chr5	12236601	12236700	QTE	QTE_CT00000655_ATHILA6B	12227328	12238088	-	AT5TE43450	*	Included
Chr5:12264801..12264900	Chr5	12264801	12264900	gene	AT5G32613	12263255	12265041	+	Zinc knuckle (CCHC-type) family protein	*	Included
Chr5:12273201..12273300	Chr5	12273201	12273300	NO_DATA
Chr5:12297701..12297800	Chr5	12297701	12297800	QTE	QTE_CT00000275_ATHILA6A	12289069	12297594	+	AT5TE43665	107	3
Chr5:12297701..12297800	Chr5	12297701	12297800	QTE	QTE_CT00001725_ATHILA4	12297595	12300585	-	AT5TE43670	*	Included
Chr5:12322301..12322400	Chr5	12322301	12322400	QTE	QTE_CT00005288_ATHILA4B_LTR	12321865	12323074	-	AT5TE43750	*	Included
Chr5:12327601..12327700	Chr5	12327601	12327700	QTE	QTE_CT00001226_ATHILA	12325998	12330014	+	AT5TE43765	*	Included
Chr5:12348301..12348400	Chr5	12348301	12348400	QTE	QTE_CT00001605_ATHILA2	12347387	12350574	-	AT5TE43825	*	Included
Chr5:12371301..12371400	Chr5	12371301	12371400	QTE	QTE_CT00002514_ATHILA8B	12371307	12373510	-	AT5TE43915	93	Ov_3
Chr5:12371601..12371700	Chr5	12371601	12371700	QTE	QTE_CT00002514_ATHILA8B	12371307	12373510	-	AT5TE43915	*	Included
Chr5:12372401..12372500	Chr5	12372401	12372500	QTE	QTE_CT00002514_ATHILA8B	12371307	12373510	-	AT5TE43915	*	Included
Chr5:12403701..12403800	Chr5	12403701	12403800	QTE	QTE_CT00000403_ATHILA6A	12396084	12403525	+	AT5TE43975	176	3
Chr5:12403701..12403800	Chr5	12403701	12403800	QTE	QTE_CT00000152_ATHILA6A	12403540	12415223	+	AT5TE43980	*	Included
Chr5:12405001..12405100	Chr5	12405001	12405100	QTE	QTE_CT00000152_ATHILA6A	12403540	12415223	+	AT5TE43980	*	Included
Chr5:12406901..12407000	Chr5	12406901	12407000	QTE	QTE_CT00000152_ATHILA6A	12403540	12415223	+	AT5TE43980	*	Included
Chr5:12417501..12417600	Chr5	12417501	12417600	QTE	QTE_CT00002008_ATHILA2	12415226	12417563	+	AT5TE43990	62	Ov_3
Chr5:12417501..12417600	Chr5	12417501	12417600	QTE	QTE_CT00001468_ATHILA6A	12417564	12417833	+	AT5TE43995	36	Ov_5
Chr5:12432801..12432900	Chr5	12432801	12432900	QTE	QTE_CT00012379_ATHILA6B	12432154	12432723	+	AT5TE44060	78	3
Chr5:12432801..12432900	Chr5	12432801	12432900	QTE	QTE_CT00024880_ATHILA6A	12432724	12432746	+	AT5TE44065	55	3
Chr5:12432801..12432900	Chr5	12432801	12432900	QTE	QTE_CT00001388_ATHILA2	12432747	12436388	+	AT5TE44070	*	Included
Chr5:12439101..12439200	Chr5	12439101	12439200	QTE	QTE_CT00006169_ATHAT1	12437667	12439271	-	AT5TE44095	*	Included
Chr5:12450101..12450200	Chr5	12450101	12450200	QTE	QTE_CT00006491_ATHATN10	12448884	12449916	-	AT5TE44160	185	5
Chr5:12450101..12450200	Chr5	12450101	12450200	QTE	QTE_CT00007523_ATHATN10	12449917	12450222	-	AT5TE44165	*	Included
Chr5:12450101..12450200	Chr5	12450101	12450200	QTE	QTE_CT00010229_ATREP5	12450386	12451071	-	AT5TE44170	186	3
Chr5:12475901..12476000	Chr5	12475901	12476000	QTE	QTE_CT00001559_ATHILA6A	12473154	12476441	-	AT5TE44225	*	Included
Chr5:12490601..12490700	Chr5	12490601	12490700	QTE	QTE_CT00002149_ATHILA4C	12487947	12490430	-	AT5TE44255	171	5
Chr5:12490601..12490700	Chr5	12490601	12490700	QTE	QTE_CT00030708_ATHILA4B_LTR	12490445	12490486	-	AT5TE44260	115	5
Chr5:12490601..12490700	Chr5	12490601	12490700	QTE	QTE_CT00005442_HELITRON3	12490508	12491694	-	AT5TE44265	*	Included
Chr5:12502301..12502400	Chr5	12502301	12502400	QTE	QTE_CT00000307_ATGP1	12500668	12508922	+	AT5TE44310	*	Included
Chr5:12510501..12510600	Chr5	12510501	12510600	NO_DATA
Chr5:12517501..12517600	Chr5	12517501	12517600	QTE	QTE_CT00000678_ATHILA2	12517297	12522612	-	AT5TE44355	*	Included
Chr5:12531401..12531500	Chr5	12531401	12531500	QTE	QTE_CT00000335_ATHILA2	12523240	12531276	-	AT5TE44370	125	5
Chr5:12531401..12531500	Chr5	12531401	12531500	QTE	QTE_CT00030038_ATHILA6A	12531277	12531330	-	AT5TE44375	71	5
Chr5:12533701..12533800	Chr5	12533701	12533800	NO_DATA
Chr5:12609801..12609900	Chr5	12609801	12609900	QTE	QTE_CT00004901_ATHILA4D_LTR	12608878	12610155	+	AT5TE44675	*	Included
Chr5:12642101..12642200	Chr5	12642101	12642200	QTE	QTE_CT00000126_ATHILA2	12639602	12650823	+	AT5TE44770	*	Included
Chr5:12642901..12643000	Chr5	12642901	12643000	QTE	QTE_CT00000126_ATHILA2	12639602	12650823	+	AT5TE44770	*	Included
Chr5:12645801..12645900	Chr5	12645801	12645900	QTE	QTE_CT00000126_ATHILA2	12639602	12650823	+	AT5TE44770	*	Included
Chr5:12668701..12668800	Chr5	12668701	12668800	QTE	QTE_CT00004484_ATHILA4A	12668249	12669621	+	AT5TE44865	*	Included
Chr5:12711901..12712000	Chr5	12711901	12712000	QTE	QTE_CT00000210_ATHILA3	12710658	12720096	+	AT5TE45005	*	Included
Chr5:12715901..12716000	Chr5	12715901	12716000	QTE	QTE_CT00000210_ATHILA3	12710658	12720096	+	AT5TE45005	*	Included
Chr5:12726701..12726800	Chr5	12726701	12726800	QTE	QTE_CT00000398_ATENSPM7	12720682	12728161	+	AT5TE45010	*	Included
Chr5:12756601..12756700	Chr5	12756601	12756700	QTE	QTE_CT00000163_ATLANTYS1	12754604	12764996	-	AT5TE45090	*	Included
Chr5:12783401..12783500	Chr5	12783401	12783500	QTE	QTE_CT00003376_ATHILA8A	12781917	12783620	-	AT5TE45165	*	Included
Chr5:12783401..12783500	Chr5	12783401	12783500	QTE	QTE_CT00026983_ATHILA8B	12783621	12783724	-	AT5TE45170	121	3
Chr5:12908001..12908100	Chr5	12908001	12908100	QTE	QTE_CT00000090_HELITRON4	12896678	12913435	+	AT5TE45920	*	Included
Chr5:12911001..12911100	Chr5	12911001	12911100	QTE	QTE_CT00000090_HELITRON4	12896678	12913435	+	AT5TE45920	*	Included
Chr5:12921401..12921500	Chr5	12921401	12921500	QTE	QTE_CT00008037_ATENSPM6	12921649	12922510	+	AT5TE46000	149	5
Chr5:12952001..12952100	Chr5	12952001	12952100	QTE	QTE_CT00001948_ATHILA	12951062	12953749	+	AT5TE46110	*	Included
Chr5:12973401..12973500	Chr5	12973401	12973500	QTE	QTE_CT00001433_VANDAL20	12970322	12973859	-	AT5TE46165	*	Included
Chr5:13006701..13006800	Chr5	13006701	13006800	QTE	QTE_CT00000137_ATHILA6A	12996438	13012738	+	AT5TE46215	*	Included
Chr5:13006701..13006800	Chr5	13006701	13006800	QTE	QTE_CT00000670_ATIS112A	13004467	13009799	+	AT5TE46220	*	Included
Chr5:13122901..13123000	Chr5	13122901	13123000	QTE	QTE_CT00000173_ATHILA4C	13117932	13128453	-	AT5TE46685	*	Included
Chr5:13139001..13139100	Chr5	13139001	13139100	QTE	QTE_CT00012075_HELITRONY3	13139245	13139828	-	AT5TE46775	145	3
Chr5:13139701..13139800	Chr5	13139701	13139800	QTE	QTE_CT00012075_HELITRONY3	13139245	13139828	-	AT5TE46775	*	Included
Chr5:13139701..13139800	Chr5	13139701	13139800	QTE	QTE_CT00008027_ATREP15	13139829	13140689	-	AT5TE46780	29	3
Chr5:13150001..13150200	Chr5	13150001	13150200	QTE	QTE_CT00001288_ATCOPIA45	13148932	13152793	+	AT5TE46805	*	Included
Chr5:13170801..13170900	Chr5	13170801	13170900	QTE	QTE_CT00000409_ATGP10	13170367	13180947	+	AT5TE46860	*	Included
Chr5:13180401..13180500	Chr5	13180401	13180500	QTE	QTE_CT00000409_ATGP10	13170367	13180947	+	AT5TE46860	*	Included
Chr5:13213301..13213500	Chr5	13213301	13213500	QTE	QTE_CT00000049_ARNOLD3	13205139	13219877	+	AT5TE46970	*	Included
Chr5:1323201..1323400	Chr5	1323201	1323400	NO_DATA
Chr5:13254601..13254700	Chr5	13254601	13254700	QTE	QTE_CT00000890_ATCOPIA15	13253682	13258510	-	AT5TE47100	*	Included
Chr5:13281801..13282100	Chr5	13281801	13282100	QTE	QTE_CT00000101_VANDAL2	13272511	13284060	-	AT5TE47120	*	Included
Chr5:13284001..13284100	Chr5	13284001	13284100	QTE	QTE_CT00000101_VANDAL2	13272511	13284060	-	AT5TE47120	59	Ov_5
Chr5:13284001..13284100	Chr5	13284001	13284100	QTE	QTE_CT00000916_VANDAL2	13284061	13284082	-	AT5TE47125	*	Full_Overlap
Chr5:13285201..13285300	Chr5	13285201	13285300	QTE	QTE_CT00000053_VANDAL3	13284712	13299273	-	AT5TE47130	*	Included
Chr5:13299701..13299800	Chr5	13299701	13299800	QTE	QTE_CT00030819_ATHILA6A	13299762	13299803	+	AT5TE47135	38	Ov_5
Chr5:13299701..13299800	Chr5	13299701	13299800	QTE	QTE_CT00000752_ATHILA3	13299804	13304979	+	AT5TE47140	4	5
Chr5:13300001..13300100	Chr5	13300001	13300100	QTE	QTE_CT00030819_ATHILA6A	13299762	13299803	+	AT5TE47135	198	3
Chr5:13300001..13300100	Chr5	13300001	13300100	QTE	QTE_CT00000752_ATHILA3	13299804	13304979	+	AT5TE47140	*	Included
Chr5:13327901..13328000	Chr5	13327901	13328000	QTE	QTE_CT00000121_ATHILA2	13317244	13328540	-	AT5TE47200	*	Included
Chr5:13367701..13367800	Chr5	13367701	13367800	QTE	QTE_CT00008451_ATENSPM5	13367213	13368037	+	AT5TE47360	*	Included
Chr5:13374301..13374400	Chr5	13374301	13374400	QTE	QTE_CT00000365_ATGP1	13371833	13379652	-	AT5TE47395	*	Included
Chr5:13504901..13505000	Chr5	13504901	13505000	QTE	QTE_CT00000133_HELITRONY2	13500320	13511415	+	AT5TE47895	*	Included
Chr5:13510401..13510500	Chr5	13510401	13510500	QTE	QTE_CT00000133_HELITRONY2	13500320	13511415	+	AT5TE47895	*	Included
Chr5:13526201..13526300	Chr5	13526201	13526300	QTE	QTE_CT00024660_ATHATN3	13526167	13526317	-	AT5TE47985	*	Included
Chr5:13540301..13540400	Chr5	13540301	13540400	QTE	QTE_CT00001500_ATHILA3	13539780	13543177	+	AT5TE48045	*	Included
Chr5:13543101..13543200	Chr5	13543101	13543200	QTE	QTE_CT00001500_ATHILA3	13539780	13543177	+	AT5TE48045	76	Ov_3
Chr5:13543101..13543200	Chr5	13543101	13543200	QTE	QTE_CT00031034_ATHILA3	13543178	13543214	+	AT5TE48050	22	Ov_5
Chr5:13548401..13548500	Chr5	13548401	13548500	QTE	QTE_CT00002442_ATREP5	13547009	13549254	+	AT5TE48085	*	Included
Chr5:13560401..13560500	Chr5	13560401	13560500	NO_DATA
Chr5:13613601..13613700	Chr5	13613601	13613700	QTE	QTE_CT00010251_ATREP10D	13612931	13613614	-	AT5TE48385	13	Ov_5
Chr5:13613601..13613700	Chr5	13613601	13613700	QTE	QTE_CT00019047_ATLINE1_3A	13613615	13613910	+	AT5TE48390	85	Ov_5
Chr5:13666301..13666400	Chr5	13666301	13666400	QTE	QTE_CT00021791_BRODYAGA1A	13666129	13666347	-	AT5TE48620	46	Ov_5
Chr5:13708701..13708800	Chr5	13708701	13708800	gene	AT5G35526	13708801	13708911	-	no description	1	3
Chr5:13798801..13798900	Chr5	13798801	13798900	QTE	QTE_CT00001665_ATHAT3	13798312	13801412	+	AT5TE49130	*	Included
Chr5:13977601..13977700	Chr5	13977601	13977700	QTE	QTE_CT00005930_ATREP11	13977249	13978364	+	AT5TE49810	*	Included
Chr5:13995601..13995700	Chr5	13995601	13995700	QTE	QTE_CT00000634_ATCOPIA56	13994796	14000227	+	AT5TE49915	*	Included
Chr5:14094101..14094300	Chr5	14094101	14094300	QTE	QTE_CT00028650_ATREP10D	14094292	14094325	-	AT5TE50275	8	Ov_3
Chr5:14094101..14094300	Chr5	14094101	14094300	QTE	QTE_CT00012274_ATREP4	14094326	14094385	-	AT5TE50280	26	3
Chr5:14094101..14094300	Chr5	14094101	14094300	QTE	QTE_CT00002043_ATREP4	14094386	14094420	-	AT5TE50285	86	3
Chr5:14094101..14094300	Chr5	14094101	14094300	QTE	QTE_CT00001429_ATREP4	14094421	14097965	-	AT5TE50290	121	3
Chr5:14094101..14094300	Chr5	14094101	14094300	gene	AT5G35945	14093675	14094277	+	no description	176	Ov_3
Chr5:14104101..14104200	Chr5	14104101	14104200	QTE	QTE_CT00011880_ATREP2	14103659	14104252	-	AT5TE50345	*	Included
Chr5:14104101..14104200	Chr5	14104101	14104200	QTE	QTE_CT00015702_HELITRONY1D	14104253	14104624	-	AT5TE50350	53	3
Chr5:14118201..14118300	Chr5	14118201	14118300	QTE	QTE_CT00000689_ATCOPIA91	14113154	14118424	-	AT5TE50380	*	Included
Chr5:14126901..14127000	Chr5	14126901	14127000	NO_DATA
Chr5:14174701..14174800	Chr5	14174701	14174800	QTE	QTE_CT00000446_VANDAL5	14173350	14175971	-	AT5TE50605	*	Included
Chr5:14187101..14187200	Chr5	14187101	14187200	QTE	QTE_CT00007111_ATREP19	14186798	14187753	-	AT5TE50675	*	Included
Chr5:14232001..14232100	Chr5	14232001	14232100	QTE	QTE_CT00010571_HELITRONY1A	14231243	14231906	-	AT5TE50880	95	5
Chr5:14232001..14232100	Chr5	14232001	14232100	QTE	QTE_CT00015311_ATREP1	14231907	14231972	-	AT5TE50885	29	5
Chr5:14238401..14238500	Chr5	14238401	14238500	QTE	QTE_CT00009429_ARNOLDY2	14238051	14238793	-	AT5TE50900	*	Included
Chr5:14281701..14281800	Chr5	14281701	14281800	QTE	QTE_CT00008467_ATREP10D	14280683	14281506	+	AT5TE51035	195	3
Chr5:14327101..14327200	Chr5	14327101	14327200	QTE	QTE_CT00028499_HELITRONY1A	14326838	14326907	-	AT5TE51280	194	5
Chr5:14327101..14327200	Chr5	14327101	14327200	gene	AT5G36320	14326901	14327257	-	ECA1 gametogenesis related family protein	*	Included
Chr5:14384001..14384100	Chr5	14384001	14384100	gene	AT5G36657	14383877	14384176	-	ECA1 gametogenesis related family protein	*	Included
Chr5:14564001..14564100	Chr5	14564001	14564100	NO_DATA
Chr5:14674601..14674700	Chr5	14674601	14674700	QTE	QTE_CT00000025_HELITRON4	14659366	14676238	+	AT5TE52795	*	Included
Chr5:14821601..14821800	Chr5	14821601	14821800	QTE	QTE_CT00007676_ATREP4	14820512	14821403	-	AT5TE53430	198	5
Chr5:14821601..14821800	Chr5	14821601	14821800	QTE	QTE_CT00009812_ATREP5	14821404	14821595	+	AT5TE53435	6	3
Chr5:14821601..14821800	Chr5	14821601	14821800	QTE	QTE_CT00026310_TSCL	14821727	14821843	-	AT5TE53440	73	Ov_3
Chr5:14849901..14850000	Chr5	14849901	14850000	QTE	QTE_CT00011123_TAG2	14849141	14849773	-	AT5TE53525	128	5
Chr5:14874801..14874900	Chr5	14874801	14874900	QTE	QTE_CT00005625_ATREP10D	14874461	14875618	-	AT5TE53635	*	Included
Chr5:14896601..14896700	Chr5	14896601	14896700	NO_DATA
Chr5:14918101..14918200	Chr5	14918101	14918200	QTE	QTE_CT00019123_ATHPOGON3	14917829	14918124	-	AT5TE53800	23	Ov_5
Chr5:15006601..15006700	Chr5	15006601	15006700	QTE	QTE_CT00018397_ATMUN1	15006265	15006584	-	AT5TE54140	17	5
Chr5:15006601..15006700	Chr5	15006601	15006700	QTE	QTE_CT00028128_ATREP3	15006585	15006630	+	AT5TE54145	29	Ov_3
Chr5:15031001..15031100	Chr5	15031001	15031100	QTE	QTE_CT00010377_BRODYAGA1A	15030201	15030875	-	AT5TE54245	126	5
Chr5:15031001..15031100	Chr5	15031001	15031100	QTE	QTE_CT00021302_ATREP5	15030876	15030914	-	AT5TE54250	87	5
Chr5:15031001..15031100	Chr5	15031001	15031100	QTE	QTE_CT00005605_ATREP1	15030915	15032075	-	AT5TE54255	*	Included
Chr5:15109901..15110000	Chr5	15109901	15110000	QTE	QTE_CT00011927_BRODYAGA1A	15109673	15109871	+	AT5TE54630	30	3
Chr5:15109901..15110000	Chr5	15109901	15110000	QTE	QTE_CT00005831_HELITRONY3	15109872	15111000	-	AT5TE54635	*	Included
Chr5:15110901..15111000	Chr5	15110901	15111000	QTE	QTE_CT00005831_HELITRONY3	15109872	15111000	-	AT5TE54635	*	Included
Chr5:15110901..15111000	Chr5	15110901	15111000	QTE	QTE_CT00025349_HELITRONY3	15111001	15111137	-	AT5TE54640	1	3
Chr5:15226701..15226800	Chr5	15226701	15226800	QTE	QTE_CT00019124_ATMU10	15226395	15226690	-	AT5TE55090	11	5
Chr5:15229201..15229300	Chr5	15229201	15229300	QTE	QTE_CT00015421_SIMPLEGUY1	15228597	15229024	-	AT5TE55105	177	5
Chr5:15229201..15229300	Chr5	15229201	15229300	QTE	QTE_CT00019889_ATLINEIII	15229191	15229464	+	AT5TE55110	*	Included
Chr5:15231101..15231200	Chr5	15231101	15231200	QTE	QTE_CT00024573_ATREP11	15231205	15231357	-	AT5TE55120	5	3
Chr5:15231101..15231200	Chr5	15231101	15231200	QTE	QTE_CT00015762_ATREP3	15231365	15231781	+	AT5TE55125	165	5
Chr5:15437301..15437400	Chr5	15437301	15437400	QTE	QTE_CT00016719_ATREP5	15436799	15437176	-	AT5TE55855	125	5
Chr5:15437301..15437400	Chr5	15437301	15437400	QTE	QTE_CT00009011_TAG3N1	15437182	15437960	+	AT5TE55860	*	Included
Chr5:15484401..15484500	Chr5	15484401	15484500	QTE	QTE_CT00002296_HELITRONY1B	15483269	15485638	-	AT5TE56015	*	Included
Chr5:15528101..15528200	Chr5	15528101	15528200	QTE	QTE_CT00005269_ATREP3	15527266	15528477	-	AT5TE56125	*	Included
Chr5:15589001..15589100	Chr5	15589001	15589100	gene	AT5G38940	15588757	15589666	+	RmlC-like cupins superfamily protein	*	Included
Chr5:15647301..15647400	Chr5	15647301	15647400	QTE	QTE_CT00000819_ATCOPIA25	15646197	15651173	-	AT5TE56585	*	Included
Chr5:15656701..15656800	Chr5	15656701	15656800	QTE	QTE_CT00005552_ATREP5	15655579	15656752	+	AT5TE56600	51	Ov_3
Chr5:15656701..15656800	Chr5	15656701	15656800	QTE	QTE_CT00009895_ATREP19	15656753	15657219	-	AT5TE56605	47	Ov_3
Chr5:15669901..15670100	Chr5	15669901	15670100	gene	AT5G39150	15669898	15670808	-	RmlC-like cupins superfamily protein	*	Included
Chr5:15679801..15679900	Chr5	15679801	15679900	gene	AT5G39160	15679014	15680002	-	RmlC-like cupins superfamily protein	*	Included
Chr5:15745601..15745700	Chr5	15745601	15745700	QTE	QTE_CT00025114_HELITRON1	15745585	15745727	+	AT5TE56855	*	Included
Chr5:15755201..15755400	Chr5	15755201	15755400	QTE	QTE_CT00026425_ATREP10B	15754947	15755061	-	AT5TE56880	140	5
Chr5:15755201..15755400	Chr5	15755201	15755400	QTE	QTE_CT00010135_TAG3N1	15755156	15755849	+	AT5TE56885	*	Included
Chr5:15800501..15800600	Chr5	15800501	15800600	QTE	QTE_CT00021634_ATLINE1_3A	15800470	15800692	-	AT5TE57030	*	Included
Chr5:15882301..15882400	Chr5	15882301	15882400	QTE	QTE_CT00011038_HELITRONY1A	15881830	15882941	+	AT5TE57345	*	Included
Chr5:15882301..15882400	Chr5	15882301	15882400	QTE	QTE_CT00014448_ATREP2	15882295	15882765	+	AT5TE57350	*	Included
Chr5:15882701..15882800	Chr5	15882701	15882800	QTE	QTE_CT00011038_HELITRONY1A	15881830	15882941	+	AT5TE57345	*	Included
Chr5:15882701..15882800	Chr5	15882701	15882800	QTE	QTE_CT00014448_ATREP2	15882295	15882765	+	AT5TE57350	64	Ov_3
Chr5:15882701..15882800	Chr5	15882701	15882800	QTE	QTE_CT00027291_ATREP4	15882955	15883052	-	AT5TE57355	155	3
Chr5:15913201..15913300	Chr5	15913201	15913300	QTE	QTE_CT00010440_TAG3N1	15913073	15913745	+	AT5TE57460	*	Included
Chr5:16008401..16008500	Chr5	16008401	16008500	QTE	QTE_CT00005940_ATREP10D	16007288	16008399	-	AT5TE57785	2	5
Chr5:16510901..16511000	Chr5	16510901	16511000	QTE	QTE_CT00006813_ATREP9	16510357	16511346	-	AT5TE59610	*	Included
Chr5:16510901..16511000	Chr5	16510901	16511000	gene	AT5G41280	16509509	16510929	+	Receptor-like protein kinase-related family protein	28	Ov_3
Chr5:16550801..16550900	Chr5	16550801	16550900	NO_DATA
Chr5:16556701..16556800	Chr5	16556701	16556800	NO_DATA
Chr5:16736301..16736400	Chr5	16736301	16736400	NO_DATA
Chr5:16811001..16811100	Chr5	16811001	16811100	QTE	QTE_CT00017733_ATHATN4	16810811	16811155	+	AT5TE60690	*	Included
Chr5:16849301..16849400	Chr5	16849301	16849400	QTE	QTE_CT00006683_ATREP10D	16848881	16849887	-	AT5TE60840	*	Included
Chr5:16849301..16849400	Chr5	16849301	16849400	gene	AT5G42170	16848786	16851707	+	SGNH hydrolase-type esterase superfamily protein	*	Included
Chr5:16864401..16864600	Chr5	16864401	16864600	QTE	QTE_CT00026543_RathE2_cons	16864433	16864545	-	AT5TE60890	*	Full_Overlap
Chr5:16910201..16910300	Chr5	16910201	16910300	QTE	QTE_CT00002487_VANDAL1N1	16908096	16910311	-	AT5TE61035	*	Included
Chr5:16910201..16910300	Chr5	16910201	16910300	QTE	QTE_CT00006059_HELITRONY1E	16910315	16911409	-	AT5TE61040	15	3
Chr5:17047401..17047500	Chr5	17047401	17047500	QTE	QTE_CT00017058_ATLINE1A	17047230	17047598	+	AT5TE61555	*	Included
Chr5:17076601..17076700	Chr5	17076601	17076700	gene	AT5G42635	17076227	17076725	+	glycine-rich protein	*	Included
Chr5:17081101..17081400	Chr5	17081101	17081400	NO_DATA
Chr5:17095101..17095200	Chr5	17095101	17095200	QTE	QTE_CT00001111_ATCOPIA15	17090876	17095159	-	AT5TE61735	58	Ov_5
Chr5:17095101..17095200	Chr5	17095101	17095200	QTE	QTE_CT00013612_ATCOPIA62	17095160	17095666	-	AT5TE61740	40	Ov_3
Chr5:17107401..17107500	Chr5	17107401	17107500	QTE	QTE_CT00016270_ATREP10C	17107139	17107365	+	AT5TE61790	36	3
Chr5:17107401..17107500	Chr5	17107401	17107500	QTE	QTE_CT00018133_ATLINE1_6	17107379	17107708	+	AT5TE61795	*	Included
Chr5:17281901..17282000	Chr5	17281901	17282000	QTE	QTE_CT00021900_ATLINE1A	17281829	17282044	-	AT5TE62465	*	Included
Chr5:17358501..17358600	Chr5	17358501	17358600	NO_DATA
Chr5:17366101..17366200	Chr5	17366101	17366200	QTE	QTE_CT00002926_ATREP10D	17364187	17371758	-	AT5TE62740	*	Included
Chr5:17366101..17366200	Chr5	17366101	17366200	QTE	QTE_CT00002600_ATREP3	17365068	17367207	+	AT5TE62750	*	Included
Chr5:17412801..17412900	Chr5	17412801	17412900	QTE	QTE_CT00006558_VANDALNX2	17412066	17413087	-	AT5TE62890	*	Included
Chr5:17412801..17412900	Chr5	17412801	17412900	QTE	QTE_CT00022052_ATREP11	17413088	17413148	-	AT5TE62895	188	3
Chr5:17441001..17441100	Chr5	17441001	17441100	QTE	QTE_CT00005390_ATLINE1_6	17439696	17440858	+	AT5TE63010	143	3
Chr5:17583001..17583100	Chr5	17583001	17583100	gene	AT5G43755	17582977	17583772	-	no description	*	Included
Chr5:17598801..17598900	Chr5	17598801	17598900	QTE	QTE_CT00000231_ENDOVIR1	17596759	17605846	+	AT5TE63610	*	Included
Chr5:17652501..17652800	Chr5	17652501	17652800	NO_DATA
Chr5:17844301..17844400	Chr5	17844301	17844400	QTE	QTE_CT00007920_ATHPOGON3	17843894	17844764	-	AT5TE64440	*	Included
Chr5:17850401..17850500	Chr5	17850401	17850500	QTE	QTE_CT00027672_ATHAT3	17850111	17850203	+	AT5TE64450	198	3
Chr5:17850401..17850500	Chr5	17850401	17850500	QTE	QTE_CT00002316_VANDAL2N1	17850317	17852659	+	AT5TE64455	*	Included
Chr5:17871101..17871200	Chr5	17871101	17871200	QTE	QTE_CT00025080_ATHPOGON1	17870727	17871139	-	AT5TE64515	38	Ov_5
Chr5:17871101..17871200	Chr5	17871101	17871200	QTE	QTE_CT00016915_ATCOPIA25	17871299	17871670	-	AT5TE64520	99	3
Chr5:17956601..17956700	Chr5	17956601	17956700	QTE	QTE_CT00002789_ATREP1	17954614	17956638	+	AT5TE64790	37	Ov_3
Chr5:17956601..17956700	Chr5	17956601	17956700	QTE	QTE_CT00020320_ATHATN7	17956639	17956806	-	AT5TE64795	61	Ov_3
Chr5:17956601..17956700	Chr5	17956601	17956700	QTE	QTE_CT00013911_ATREP4	17956807	17957301	+	AT5TE64800	107	5
Chr5:17986301..17986400	Chr5	17986301	17986400	NO_DATA
Chr5:18142501..18142600	Chr5	18142501	18142600	QTE	QTE_CT00000927_ATCOPIA21	18142156	18146898	-	AT5TE65370	*	Included
Chr5:18650401..18650600	Chr5	18650401	18650600	QTE	QTE_CT00014202_BRODYAGA1A	18649889	18650368	-	AT5TE67140	33	5
Chr5:18650401..18650600	Chr5	18650401	18650600	gene	AT5G45980	18648909	18650836	+	WUSCHEL related homeobox 8	*	Included
Chr5:18778101..18778200	Chr5	18778101	18778200	NO_DATA
Chr5:18931501..18931600	Chr5	18931501	18931600	gene	AT5G46650	18930443	18931312	+	RING/U-box superfamily protein	189	3
Chr5:19026501..19026600	Chr5	19026501	19026600	QTE	QTE_CT00012441_ATREP16	19026401	19027770	-	AT5TE68450	*	Included
Chr5:19101901..19102000	Chr5	19101901	19102000	QTE	QTE_CT00011422_ATREP2	19101560	19102178	+	AT5TE68695	*	Included
Chr5:19409101..19409200	Chr5	19409101	19409200	QTE	QTE_CT00006724_ATREP1	19408354	19409355	-	AT5TE69820	*	Included
Chr5:19409101..19409200	Chr5	19409101	19409200	QTE	QTE_CT00030594_ATREP3	19409356	19409401	+	AT5TE69825	156	5
Chr5:19409101..19409200	Chr5	19409101	19409200	gene	AT5G47940	19409242	19411893	-	no description	42	3
Chr5:19549301..19549400	Chr5	19549301	19549400	QTE	QTE_CT00017764_ATLINE1_2	19549275	19549618	+	AT5TE70340	*	Included
Chr5:19549301..19549400	Chr5	19549301	19549400	gene	AT5G48210	19548414	19549141	+	Protein of unknown function (DUF1278)	160	3
Chr5:19700801..19700900	Chr5	19700801	19700900	QTE	QTE_CT00002989_ATREP10D	19699771	19701657	+	AT5TE70890	*	Included
Chr5:19700801..19700900	Chr5	19700801	19700900	gene	AT5G48595	19700640	19701022	+	Defensin-like (DEFL) family protein	*	Included
Chr5:19809801..19809900	Chr5	19809801	19809900	NO_DATA
Chr5:19830001..19830200	Chr5	19830001	19830200	NO_DATA
Chr5:20166201..20166300	Chr5	20166201	20166300	QTE	QTE_CT00010442_ATREP10A	20165740	20166410	-	AT5TE72620	*	Included
Chr5:20166201..20166300	Chr5	20166201	20166300	QTE	QTE_CT00028367_ATREP10	20166411	20166489	-	AT5TE72625	111	3
Chr5:20250101..20250200	Chr5	20250101	20250200	NO_DATA
Chr5:20539401..20539500	Chr5	20539401	20539500	NO_DATA
Chr5:20670001..20670100	Chr5	20670001	20670100	QTE	QTE_CT00018118_ATDNA12T3_2	20669865	20670193	-	AT5TE74470	*	Included
Chr5:20681401..20681500	Chr5	20681401	20681500	QTE	QTE_CT00002322_ATREP3	20680304	20682655	-	AT5TE74510	*	Included
Chr5:20773101..20773200	Chr5	20773101	20773200	gene	AT5G51100	20773296	20775701	-	Fe superoxide dismutase 2	96	3
Chr5:20773101..20773200	Chr5	20773101	20773200	gene	AT5G51090	20772237	20773194	-	no description	93	Ov_5
Chr5:21223901..21224000	Chr5	21223901	21224000	NO_DATA
Chr5:21305801..21305900	Chr5	21305801	21305900	QTE	QTE_CT00017628_HELITRONY1D	21305534	21305880	-	AT5TE76715	79	Ov_5
Chr5:21821201..21821300	Chr5	21821201	21821300	NO_DATA
Chr5:21969101..21969200	Chr5	21969101	21969200	QTE	QTE_CT00009124_TAG3N1	21969039	21969808	+	AT5TE79110	*	Included
Chr5:22093401..22093500	Chr5	22093401	22093500	QTE	QTE_CT00013837_ATIS112A	22093017	22093513	-	AT5TE79530	*	Included
Chr5:2260801..2260900	Chr5	2260801	2260900	QTE	QTE_CT00016034_ATLINEIII	2260484	2260887	-	.	86	Ov_5
Chr5:22642901..22643000	Chr5	22642901	22643000	NO_DATA
Chr5:22708801..22708900	Chr5	22708801	22708900	gene	AT5G56070	22708679	22709204	+	no description	*	Included
Chr5:22709101..22709200	Chr5	22709101	22709200	gene	AT5G56070	22708679	22709204	+	no description	*	Included
Chr5:2289501..2289600	Chr5	2289501	2289600	QTE	QTE_CT00010991_ATLINE1_1	2289070	2289711	+	AT5TE08310	*	Included
Chr5:2289501..2289600	Chr5	2289501	2289600	QTE	QTE_CT00016917_ATREP10	2289727	2290100	+	AT5TE08315	127	5
Chr5:23166501..23166600	Chr5	23166501	23166600	NO_DATA
Chr5:23418101..23418200	Chr5	23418101	23418200	NO_DATA
Chr5:23546001..23546100	Chr5	23546001	23546100	NO_DATA
Chr5:24002101..24002200	Chr5	24002101	24002200	QTE	QTE_CT00005067_ATREP12	24002084	24003328	+	AT5TE86350	*	Included
Chr5:24002101..24002200	Chr5	24002101	24002200	gene	AT5G59560	24000556	24001957	-	sensitivity to red light reduced protein (SRR1)	144	5
Chr5:24136801..24136900	Chr5	24136801	24136900	QTE	QTE_CT00027517_TNAT1A	24136791	24136886	+	AT5TE86830	85	Ov_3
Chr5:24448801..24448900	Chr5	24448801	24448900	QTE	QTE_CT00026680_ATREP11	24448533	24448644	+	AT5TE87970	157	3
Chr5:24448801..24448900	Chr5	24448801	24448900	QTE	QTE_CT00018790_ATREP1	24448645	24449557	+	AT5TE87975	*	Included
Chr5:24448801..24448900	Chr5	24448801	24448900	QTE	QTE_CT00011761_ATREP2	24448804	24449405	+	AT5TE87980	96	Ov_5
Chr5:24970901..24971200	Chr5	24970901	24971200	NO_DATA
Chr5:25668501..25668700	Chr5	25668501	25668700	gene	AT5G64150	25668831	25671218	-	RNA methyltransferase family protein	131	3
Chr5:26114701..26114800	Chr5	26114701	26114800	QTE	QTE_CT00018106_ATREP3	26114622	26114952	+	AT5TE94030	*	Included
Chr5:26830401..26830500	Chr5	26830401	26830500	QTE	QTE_CT00003669_ARNOLDY1	26829819	26831418	-	AT5TE96655	*	Included
Chr5:2688601..2688700	Chr5	2688601	2688700	NO_DATA
Chr5:355201..355300	Chr5	355201	355300	QTE	QTE_CT00022902_ATREP3	354993	355184	+	AT5TE01250	17	3
Chr5:355201..355300	Chr5	355201	355300	QTE	QTE_CT00031522_ATREP10D	355185	355211	+	AT5TE01255	10	Ov_3
Chr5:355201..355300	Chr5	355201	355300	QTE	QTE_CT00011130_ATHATN7	355212	355844	-	AT5TE01260	88	Ov_3
Chr5:3647401..3647500	Chr5	3647401	3647500	gene	AT5G11420	3644547	3647295	+	Protein of unknown function, DUF642	106	3
Chr5:3688601..3688700	Chr5	3688601	3688700	QTE	QTE_CT00022824_TA11	3688582	3688773	-	AT5TE13390	*	Included
Chr5:5513201..5513300	Chr5	5513201	5513300	NO_DATA
Chr5:6210801..6210900	Chr5	6210801	6210900	QTE	QTE_CT00001986_TA11	6210348	6210616	+	AT5TE22505	185	3
Chr5:6361401..6361500	Chr5	6361401	6361500	NO_DATA
Chr5:6612401..6612500	Chr5	6612401	6612500	NO_DATA
Chr5:66401..66500	Chr5	66401	66500	QTE	QTE_CT00000500_ATCOPIA27	64772	71199	-	AT5TE00230	*	Included
Chr5:7032101..7032200	Chr5	7032101	7032200	QTE	QTE_CT00000595_VANDAL20	7027973	7037665	-	AT5TE25460	*	Included
Chr5:7114501..7114600	Chr5	7114501	7114600	QTE	QTE_CT00018955_VANDAL12	7114565	7114867	+	AT5TE25720	35	Ov_5
Chr5:7457401..7457500	Chr5	7457401	7457500	QTE	QTE_CT00017531_ATLINE1A	7457361	7457712	+	AT5TE26970	*	Included
Chr5:7501801..7501900	Chr5	7501801	7501900	NO_DATA
Chr5:7645901..7646000	Chr5	7645901	7646000	NO_DATA
Chr5:7698401..7698500	Chr5	7698401	7698500	QTE	QTE_CT00005857_ATREP3	7698082	7699572	+	AT5TE27825	*	Included
Chr5:7698401..7698500	Chr5	7698401	7698500	QTE	QTE_CT00017427_ATHATN7	7698400	7698755	+	AT5TE27830	*	Included
Chr5:7806701..7806800	Chr5	7806701	7806800	QTE	QTE_CT00018208_TSCL	7806584	7806911	+	AT5TE28240	*	Included
Chr5:7892901..7893000	Chr5	7892901	7893000	QTE	QTE_CT00012273_ATHATN6	7892958	7893532	+	AT5TE28560	42	Ov_5
Chr5:7935001..7935100	Chr5	7935001	7935100	NO_DATA
Chr5:8082101..8082200	Chr5	8082101	8082200	NO_DATA
Chr5:8224501..8224600	Chr5	8224501	8224600	QTE	QTE_CT00018209_HELITRONY3	8224146	8224471	-	AT5TE29730	30	5
Chr5:8280701..8280800	Chr5	8280701	8280800	QTE	QTE_CT00003892_ATREP11	8280365	8281902	+	AT5TE29935	*	Included
Chr5:8322501..8322600	Chr5	8322501	8322600	QTE	QTE_CT00031069_ATHATN1	8322424	8322460	+	AT5TE30075	41	3
Chr5:8374601..8374800	Chr5	8374601	8374800	QTE	QTE_CT00010254_ATLINE1_1	8374285	8374969	+	AT5TE30275	*	Included
Chr5:8374601..8374800	Chr5	8374601	8374800	QTE	QTE_CT00010185_HELITRONY3	8374970	8375660	+	AT5TE30280	170	5
Chr5:8588901..8589000	Chr5	8588901	8589000	NO_DATA
Chr5:8594201..8594300	Chr5	8594201	8594300	QTE	QTE_CT00021405_RathE2_cons	8594143	8594374	+	AT5TE31090	*	Included
Chr5:8617701..8617800	Chr5	8617701	8617800	NO_DATA
Chr5:8656101..8656200	Chr5	8656101	8656200	NO_DATA
Chr5:8719401..8719500	Chr5	8719401	8719500	QTE	QTE_CT00001460_TA11	8718865	8722393	-	AT5TE31545	*	Included
Chr5:8850501..8850600	Chr5	8850501	8850600	QTE	QTE_CT00026705_RathE3_cons	8850535	8850643	-	AT5TE32050	65	Ov_3
Chr5:8968601..8968800	Chr5	8968601	8968800	gene	AT5G25760	8967655	8969369	+	peroxin4	*	Included
Chr5:8983601..8983700	Chr5	8983601	8983700	NO_DATA
Chr5:9176101..9176200	Chr5	9176101	9176200	QTE	QTE_CT00011150_ATREP10C	9175637	9176568	+	AT5TE33200	*	Included
Chr5:9176101..9176200	Chr5	9176101	9176200	QTE	QTE_CT00019188_HELITRONY1D	9176042	9176337	+	AT5TE33205	*	Included
Chr5:9238901..9239000	Chr5	9238901	9239000	QTE	QTE_CT00015362_HELITRONY3	9238560	9238813	-	AT5TE33420	88	5
Chr5:9238901..9239000	Chr5	9238901	9239000	QTE	QTE_CT00007177_ATREP10D	9238814	9239761	-	AT5TE33425	*	Included
Chr5:9238901..9239000	Chr5	9238901	9239000	gene	AT5G26320	9238310	9241236	+	TRAF-like family protein	*	Included
Chr5:9284301..9284400	Chr5	9284301	9284400	gene	AT5G26717	9284558	9284997	+	Putative membrane lipoprotein	158	5
Chr5:9298801..9298900	Chr5	9298801	9298900	QTE	QTE_CT00007762_ATREP1	9298051	9298910	+	AT5TE33650	*	Included
Chr5:9298801..9298900	Chr5	9298801	9298900	QTE	QTE_CT00026066_ATREP6	9298911	9298989	+	AT5TE33655	11	5
Chr5:9298801..9298900	Chr5	9298801	9298900	QTE	QTE_CT00027078_HELITRONY1A	9298990	9299014	+	AT5TE33660	90	5
Chr5:9388601..9388700	Chr5	9388601	9388700	QTE	QTE_CT00009999_ATLINEIII	9388637	9389338	-	AT5TE34070	63	Ov_3
Chr5:9428801..9428900	Chr5	9428801	9428900	QTE	QTE_CT00005863_ATREP10D	9428892	9430016	-	AT5TE34230	8	Ov_3
Chr5:9646201..9646300	Chr5	9646201	9646300	QTE	QTE_CT00015273_ARNOLD2	9645350	9646047	+	AT5TE34990	154	3
Chr5:9686301..9686500	Chr5	9686301	9686500	QTE	QTE_CT00004897_META1	9686109	9687387	+	AT5TE35120	*	Included
Chr5:9751001..9751100	Chr5	9751001	9751100	QTE	QTE_CT00004487_ATREP10D	9750074	9751443	+	AT5TE35415	*	Included
Chr5:9756601..9756700	Chr5	9756601	9756700	NO_DATA
Chr5:9818901..9819100	Chr5	9818901	9819100	QTE	QTE_CT00004976_ATREP3	9817473	9818733	-	AT5TE35715	168	5
Chr5:9818901..9819100	Chr5	9818901	9819100	QTE	QTE_CT00031015_TNAT2A	9818734	9818769	-	AT5TE35720	132	5
Chr5:9895501..9895600	Chr5	9895501	9895600	QTE	QTE_CT00000346_ATGP1	9890101	9898036	-	AT5TE36040	*	Included
Chr5:9966401..9966500	Chr5	9966401	9966500	NO_DATA

## Sheet: CHG-hypo
DOMAIN	CHROMOSOME	START_DOMAIN	STOP_DOMAIN	EL_TYPE	ELT_NAME	ELT_stop	ELT_start	ELT_strand	ANNOTATION	DISTANCE	POSITION
Chr1:25641901..25642000	Chr1	25641901	25642000	QTE	QTE_CT00002489_ATDNAI27T9B	25639635	25641849	-	AT1TE84070	52	5
Chr2:10611701..10611800	Chr2	10611701	10611800	gene	AT2G24940	10609394	10612232	+	membrane-associated progesterone binding protein 2	*	Included
Chr2:10611701..10611800	Chr2	10611701	10611800	gene	AT2G24945	10609413	10612232	+	no description	*	Included
Chr4:3872901..3873000	Chr4	3872901	3873000	QTE	QTE_CT00000073_ATHILA	3864859	3877300	-	AT4TE16945	*	Included

## Sheet: CHH hyper
DOMAIN	CHROMOSOME	START_DOMAIN	STOP_DOMAIN	EL_TYPE	ELT_NAME	ELT_stop	ELT_start	ELT_strand	ANNOTATION	DISTANCE	POSITION
Chr1:10008001..10008100	Chr1	10008001	10008100	QTE	QTE_CT00013102_ATLINE1_5	10007530	10008021	+	AT1TE32270	20	Ov_3
Chr1:10008001..10008100	Chr1	10008001	10008100	QTE	QTE_CT00010984_ATHPOGON3	10008022	10008663	+	AT1TE32275	78	Ov_5
Chr1:10008301..10008800	Chr1	10008301	10008800	QTE	QTE_CT00010984_ATHPOGON3	10008022	10008663	+	AT1TE32275	362	Ov_3
Chr1:10008301..10008800	Chr1	10008301	10008800	QTE	QTE_CT00017556_ATREP4	10008664	10009012	-	AT1TE32280	136	Ov_3
Chr1:10021401..10021700	Chr1	10021401	10021700	QTE	QTE_CT00031516_ATREP10D	10021343	10021368	-	AT1TE32320	33	5
Chr1:10021401..10021700	Chr1	10021401	10021700	QTE	QTE_CT00011817_ATREP2	10021369	10021965	-	AT1TE32325	*	Included
Chr1:10021901..10022000	Chr1	10021901	10022000	QTE	QTE_CT00011817_ATREP2	10021369	10021965	-	AT1TE32325	64	Ov_5
Chr1:10021901..10022000	Chr1	10021901	10022000	QTE	QTE_CT00030564_ATREP11	10021966	10022005	-	AT1TE32330	34	Ov_3
Chr1:10060901..10061000	Chr1	10060901	10061000	QTE	QTE_CT00020396_RP1_AT	10060620	10060876	-	AT1TE32455	25	5
Chr1:10060901..10061000	Chr1	10060901	10061000	gene	AT1G28630	10058456	10063460	-	no description	*	Included
Chr1:10063201..10063300	Chr1	10063201	10063300	QTE	QTE_CT00022492_ATLINE1_3A	10063058	10063257	-	AT1TE32460	56	Ov_5
Chr1:10063201..10063300	Chr1	10063201	10063300	gene	AT1G28630	10058456	10063460	-	no description	*	Included
Chr1:101..300	Chr1	101	300	NO_DATA
Chr1:10123701..10123800	Chr1	10123701	10123800	QTE	QTE_CT00012851_ATREP9	10123475	10123504	+	AT1TE32650	197	3
Chr1:10123701..10123800	Chr1	10123701	10123800	QTE	QTE_CT00007387_ATREP15	10123505	10124428	+	AT1TE32655	*	Included
Chr1:10144901..10145000	Chr1	10144901	10145000	NO_DATA
Chr1:10156701..10156800	Chr1	10156701	10156800	QTE	QTE_CT00003884_VANDAL1N1	10155201	10156790	+	AT1TE32765	89	Ov_3
Chr1:10160901..10161000	Chr1	10160901	10161000	QTE	QTE_CT00009901_ATREP11	10160018	10160728	+	AT1TE32790	173	3
Chr1:10160901..10161000	Chr1	10160901	10161000	QTE	QTE_CT00011752_HELITRONY1C	10160999	10161600	+	AT1TE32795	1	Ov_5
Chr1:10173201..10173300	Chr1	10173201	10173300	gene	AT1G29110	10171683	10173071	+	Cysteine proteinases superfamily protein	130	3
Chr1:10186201..10186300	Chr1	10186201	10186300	QTE	QTE_CT00010448_ATREP15	10185740	10186410	-	AT1TE32870	*	Included
Chr1:10197101..10197200	Chr1	10197101	10197200	NO_DATA
Chr1:10206701..10207000	Chr1	10206701	10207000	QTE	QTE_CT00019051_SIMPLEHAT2	10206713	10207010	-	AT1TE32945	287	Ov_3
Chr1:10222301..10222400	Chr1	10222301	10222400	QTE	QTE_CT00011106_ATREP3	10221755	10222388	-	AT1TE32995	87	Ov_5
Chr1:10222301..10222400	Chr1	10222301	10222400	QTE	QTE_CT00017063_ATREP1	10222389	10222757	+	AT1TE33000	11	Ov_5
Chr1:10239901..10240100	Chr1	10239901	10240100	QTE	QTE_CT00007884_ATREP1	10239321	10240195	+	AT1TE33075	*	Included
Chr1:10239901..10240100	Chr1	10239901	10240100	QTE	QTE_CT00010817_ATREP1	10240196	10240239	+	AT1TE33080	96	5
Chr1:10239901..10240100	Chr1	10239901	10240100	QTE	QTE_CT00015604_ATREP5	10240240	10240617	+	AT1TE33085	140	5
Chr1:10314601..10314700	Chr1	10314601	10314700	QTE	QTE_CT00029665_ATREP11	10314612	10314648	+	AT1TE33330	*	Full_Overlap
Chr1:10314601..10314700	Chr1	10314601	10314700	QTE	QTE_CT00028386_BRODYAGA2	10314649	10314725	-	AT1TE33335	51	Ov_3
Chr1:10314601..10314700	Chr1	10314601	10314700	QTE	QTE_CT00010049_ATHPOGON3	10314726	10315423	-	AT1TE33340	26	3
Chr1:10315301..10315400	Chr1	10315301	10315400	QTE	QTE_CT00010049_ATHPOGON3	10314726	10315423	-	AT1TE33340	*	Included
Chr1:10315301..10315400	Chr1	10315301	10315400	QTE	QTE_CT00019127_ATCOPIA54	10315443	10315738	-	AT1TE33345	43	3
Chr1:10347101..10347200	Chr1	10347101	10347200	QTE	QTE_CT00014057_VANDAL5	10347111	10347383	+	AT1TE33450	89	Ov_5
Chr1:10347101..10347200	Chr1	10347101	10347200	QTE	QTE_CT00007034_VANDAL5A	10347384	10348529	+	AT1TE33455	184	5
Chr1:10347101..10347200	Chr1	10347101	10347200	gene	AT1G29620	10347363	10349017	+	Cytochrome C oxidase polypeptide VIB family protein	163	5
Chr1:10348501..10348600	Chr1	10348501	10348600	QTE	QTE_CT00007034_VANDAL5A	10347384	10348529	+	AT1TE33455	28	Ov_3
Chr1:10348501..10348600	Chr1	10348501	10348600	QTE	QTE_CT00022559_VANDAL4	10348567	10348766	+	AT1TE33460	33	Ov_5
Chr1:10348501..10348600	Chr1	10348501	10348600	gene	AT1G29620	10347363	10349017	+	Cytochrome C oxidase polypeptide VIB family protein	*	Included
Chr1:10349201..10349300	Chr1	10349201	10349300	gene	AT1G29630	10349427	10353736	+	5'-3' exonuclease family protein	127	5
Chr1:10349201..10349300	Chr1	10349201	10349300	QTE	QTE_CT00024673_VANDAL5	10349201	10349353	+	AT1TE33465	*	Included
Chr1:10349201..10349300	Chr1	10349201	10349300	gene	AT1G29620	10347363	10349017	+	Cytochrome C oxidase polypeptide VIB family protein	184	3
Chr1:10421301..10421400	Chr1	10421301	10421400	QTE	QTE_CT00015814_ATLINE1_2	10421307	10421719	-	AT1TE33670	93	Ov_3
Chr1:10490501..10491100	Chr1	10490501	10491100	QTE	QTE_CT00026610_ATREP3	10490253	10490333	-	AT1TE33900	168	5
Chr1:10490501..10491100	Chr1	10490501	10491100	QTE	QTE_CT00008848_ATHPOGON3	10490334	10491121	-	AT1TE33905	*	Included
Chr1:10490501..10491100	Chr1	10490501	10491100	QTE	QTE_CT00016805_HELITRONY3	10491122	10491449	+	AT1TE33910	22	5
Chr1:10496401..10496500	Chr1	10496401	10496500	NO_DATA
Chr1:10506501..10506900	Chr1	10506501	10506900	QTE	QTE_CT00030717_ATMU6N1	10506479	10506500	-	AT1TE33950	1	5
Chr1:10506501..10506900	Chr1	10506501	10506900	QTE	QTE_CT00007848_BOMZH2	10506501	10507368	-	AT1TE33955	*	Included
Chr1:10507201..10507400	Chr1	10507201	10507400	QTE	QTE_CT00007848_BOMZH2	10506501	10507368	-	AT1TE33955	167	Ov_5
Chr1:10507201..10507400	Chr1	10507201	10507400	QTE	QTE_CT00029666_ATMU6	10507369	10507412	-	AT1TE33960	31	Ov_3
Chr1:10507201..10507400	Chr1	10507201	10507400	gene	AT1G29990	10507593	10509098	+	prefoldin 6	193	5
Chr1:10526401..10526500	Chr1	10526401	10526500	QTE	QTE_CT00000821_HELITRONY3	10524718	10529695	+	AT1TE34015	*	Included
Chr1:10527101..10527200	Chr1	10527101	10527200	QTE	QTE_CT00000821_HELITRONY3	10524718	10529695	+	AT1TE34015	*	Included
Chr1:10528401..10528500	Chr1	10528401	10528500	QTE	QTE_CT00000821_HELITRONY3	10524718	10529695	+	AT1TE34015	*	Included
Chr1:10528701..10529000	Chr1	10528701	10529000	QTE	QTE_CT00000821_HELITRONY3	10524718	10529695	+	AT1TE34015	*	Included
Chr1:10529201..10529400	Chr1	10529201	10529400	QTE	QTE_CT00000821_HELITRONY3	10524718	10529695	+	AT1TE34015	*	Included
Chr1:10534701..10534900	Chr1	10534701	10534900	NO_DATA
Chr1:10540201..10540400	Chr1	10540201	10540400	NO_DATA
Chr1:10554901..10555000	Chr1	10554901	10555000	QTE	QTE_CT00011633_ATHPOGON1	10554479	10555084	-	AT1TE34125	*	Included
Chr1:10554901..10555000	Chr1	10554901	10555000	QTE	QTE_CT00017655_ATREP7	10555085	10555430	-	AT1TE34130	85	3
Chr1:10568701..10568800	Chr1	10568701	10568800	QTE	QTE_CT00004575_ATREP6	10567972	10569320	+	AT1TE34170	*	Included
Chr1:10569001..10569100	Chr1	10569001	10569100	QTE	QTE_CT00004575_ATREP6	10567972	10569320	+	AT1TE34170	*	Included
Chr1:10593401..10593500	Chr1	10593401	10593500	NO_DATA
Chr1:10593701..10593800	Chr1	10593701	10593800	QTE	QTE_CT00006877_ATREP3	10593876	10594117	-	AT1TE34270	76	3
Chr1:10595301..10595400	Chr1	10595301	10595400	QTE	QTE_CT00004031_ATREP7	10594118	10595604	-	AT1TE34275	*	Included
Chr1:10604501..10604600	Chr1	10604501	10604600	QTE	QTE_CT00002176_ATENSPM10	10602557	10604986	+	AT1TE34315	*	Included
Chr1:10624101..10624400	Chr1	10624101	10624400	QTE	QTE_CT00004580_HELITRONY3	10623650	10624994	-	AT1TE34365	*	Included
Chr1:10652501..10652600	Chr1	10652501	10652600	QTE	QTE_CT00005048_ATREP11	10652085	10653331	-	AT1TE34445	*	Included
Chr1:10652801..10652900	Chr1	10652801	10652900	QTE	QTE_CT00005048_ATREP11	10652085	10653331	-	AT1TE34445	*	Included
Chr1:10654501..10654600	Chr1	10654501	10654600	QTE	QTE_CT00013297_ATREP11	10654143	10654665	-	AT1TE34450	*	Included
Chr1:10659301..10659400	Chr1	10659301	10659400	NO_DATA
Chr1:10701401..10701500	Chr1	10701401	10701500	QTE	QTE_CT00000870_ATCOPIA73	10696714	10701584	+	AT1TE34580	*	Included
Chr1:10701401..10701500	Chr1	10701401	10701500	QTE	QTE_CT00030043_ATCOPIA15	10701585	10701640	+	AT1TE34585	85	5
Chr1:10702701..10702800	Chr1	10702701	10702800	QTE	QTE_CT00015948_ATLINE1_6	10702615	10703021	-	AT1TE34590	*	Included
Chr1:10703001..10703100	Chr1	10703001	10703100	QTE	QTE_CT00015948_ATLINE1_6	10702615	10703021	-	AT1TE34590	20	Ov_5
Chr1:10725001..10725200	Chr1	10725001	10725200	QTE	QTE_CT00003202_ATLINEIII	10723434	10725219	+	AT1TE34650	*	Included
Chr1:10801301..10801500	Chr1	10801301	10801500	NO_DATA
Chr1:10802501..10802600	Chr1	10802501	10802600	QTE	QTE_CT00007444_AT9NMU1	10802426	10803341	-	AT1TE34895	*	Included
Chr1:10814301..10814500	Chr1	10814301	10814500	gene	AT1G30530	10814659	10816583	+	UDP-glucosyl transferase 78D1	159	5
Chr1:10853001..10853300	Chr1	10853001	10853300	QTE	QTE_CT00010603_ATREP2	10852626	10853287	-	AT1TE35060	286	Ov_5
Chr1:10867201..10867400	Chr1	10867201	10867400	QTE	QTE_CT00013729_ATREP10D	10866669	10867813	-	AT1TE35100	*	Included
Chr1:10867201..10867400	Chr1	10867201	10867400	QTE	QTE_CT00010930_ATREP13	10867089	10867731	-	AT1TE35105	*	Included
Chr1:10880901..10881000	Chr1	10880901	10881000	NO_DATA
Chr1:10915401..10915500	Chr1	10915401	10915500	QTE	QTE_CT00006960_SIMPLEHAT1	10914999	10915973	+	AT1TE35250	*	Included
Chr1:10920801..10921000	Chr1	10920801	10921000	QTE	QTE_CT00030000_HELITRON4	10920811	10920864	-	AT1TE35270	*	Full_Overlap
Chr1:10920801..10921000	Chr1	10920801	10921000	QTE	QTE_CT00013359_HELITRONY1B	10920882	10921401	-	AT1TE35275	118	Ov_3
Chr1:10920801..10921000	Chr1	10920801	10921000	gene	AT1G30760	10918278	10920677	+	FAD-binding Berberine family protein	124	3
Chr1:10922501..10922600	Chr1	10922501	10922600	QTE	QTE_CT00004294_SIMPLEGUY1	10922413	10923823	-	AT1TE35280	*	Included
Chr1:10923701..10923800	Chr1	10923701	10923800	QTE	QTE_CT00004294_SIMPLEGUY1	10922413	10923823	-	AT1TE35280	*	Included
Chr1:10923701..10923800	Chr1	10923701	10923800	gene	AT1G30780	10923919	10926561	-	F-box associated ubiquitination effector family protein	119	3
Chr1:10929501..10929600	Chr1	10929501	10929600	QTE	QTE_CT00022917_ATHPOGON1	10929280	10929424	+	AT1TE35300	77	3
Chr1:10929501..10929600	Chr1	10929501	10929600	QTE	QTE_CT00008738_VANDAL8	10929425	10931699	-	AT1TE35305	*	Included
Chr1:10931001..10931100	Chr1	10931001	10931100	QTE	QTE_CT00008738_VANDAL8	10929425	10931699	-	AT1TE35305	*	Included
Chr1:10932201..10932300	Chr1	10932201	10932300	QTE	QTE_CT00012914_TNAT1A	10932104	10932148	-	AT1TE35320	53	5
Chr1:10932201..10932300	Chr1	10932201	10932300	QTE	QTE_CT00012800_TNAT1A	10932149	10932697	-	AT1TE35325	*	Included
Chr1:10932501..10932600	Chr1	10932501	10932600	QTE	QTE_CT00012800_TNAT1A	10932149	10932697	-	AT1TE35325	*	Included
Chr1:10932501..10932600	Chr1	10932501	10932600	gene	AT1G30790	10932713	10934066	+	F-box and associated interaction domains-containing protein	113	5
Chr1:10949901..10950000	Chr1	10949901	10950000	QTE	QTE_CT00007289_ATREP3	10949476	10950410	-	AT1TE35380	*	Included
Chr1:10966201..10966300	Chr1	10966201	10966300	NO_DATA
Chr1:10982701..10983000	Chr1	10982701	10983000	QTE	QTE_CT00009407_ATGP1	10982120	10982866	+	AT1TE35460	165	Ov_3
Chr1:10982701..10983000	Chr1	10982701	10983000	QTE	QTE_CT00009427_ATGP1	10982871	10983613	-	AT1TE35465	129	Ov_3
Chr1:10983401..10983600	Chr1	10983401	10983600	QTE	QTE_CT00009427_ATGP1	10982871	10983613	-	AT1TE35465	*	Included
Chr1:11005901..11006200	Chr1	11005901	11006200	QTE	QTE_CT00017641_ATREP4	11005489	11005735	-	AT1TE35525	166	5
Chr1:11005901..11006200	Chr1	11005901	11006200	QTE	QTE_CT00012513_ATTIR16T3A	11005736	11006300	+	AT1TE35530	*	Included
Chr1:11005901..11006200	Chr1	11005901	11006200	QTE	QTE_CT00021396_HELITRONY3	11006302	11006531	+	AT1TE35535	102	5
Chr1:11006401..11006600	Chr1	11006401	11006600	QTE	QTE_CT00012513_ATTIR16T3A	11005736	11006300	+	AT1TE35530	101	3
Chr1:11006401..11006600	Chr1	11006401	11006600	QTE	QTE_CT00021396_HELITRONY3	11006302	11006531	+	AT1TE35535	130	Ov_3
Chr1:11006401..11006600	Chr1	11006401	11006600	QTE	QTE_CT00024948_RathE3_cons	11006532	11006659	-	AT1TE35540	68	Ov_3
Chr1:11019601..11019700	Chr1	11019601	11019700	QTE	QTE_CT00018144_ATREP10D	11019393	11019471	-	AT1TE35585	130	5
Chr1:11019601..11019700	Chr1	11019601	11019700	QTE	QTE_CT00009058_ATHPOGON1	11019474	11020246	-	AT1TE35590	*	Included
Chr1:11021401..11021500	Chr1	11021401	11021500	NO_DATA
Chr1:11027801..11028000	Chr1	11027801	11028000	QTE	QTE_CT00015010_ATHPOGON1	11027751	11027971	+	AT1TE35620	170	Ov_3
Chr1:11027801..11028000	Chr1	11027801	11028000	QTE	QTE_CT00014235_ATREP3	11027972	11028439	-	AT1TE35625	28	Ov_3
Chr1:11032201..11032300	Chr1	11032201	11032300	QTE	QTE_CT00026255_ATREP12	11032190	11032309	+	AT1TE35635	*	Included
Chr1:11046401..11046500	Chr1	11046401	11046500	NO_DATA
Chr1:11049301..11049600	Chr1	11049301	11049600	QTE	QTE_CT00001847_VANDAL2N1	11048697	11051466	-	AT1TE35680	*	Included
Chr1:11051301..11051500	Chr1	11051301	11051500	QTE	QTE_CT00001847_VANDAL2N1	11048697	11051466	-	AT1TE35680	165	Ov_5
Chr1:11083101..11083200	Chr1	11083101	11083200	NO_DATA
Chr1:11089301..11089500	Chr1	11089301	11089500	QTE	QTE_CT00014462_HELITRONY1D	11088841	11089308	-	AT1TE35820	7	Ov_5
Chr1:11089301..11089500	Chr1	11089301	11089500	QTE	QTE_CT00015213_ATREP19	11089309	11089361	-	AT1TE35825	*	Full_Overlap
Chr1:11089301..11089500	Chr1	11089301	11089500	QTE	QTE_CT00026245_ATREP15	11089362	11089469	-	AT1TE35830	*	Full_Overlap
Chr1:11093901..11094000	Chr1	11093901	11094000	QTE	QTE_CT00025069_ATHPOGON2	11093758	11093901	+	AT1TE35845	0	Ov_3
Chr1:11093901..11094000	Chr1	11093901	11094000	QTE	QTE_CT00026975_ATHPOGON3	11093902	11094007	+	AT1TE35850	98	Ov_5
Chr1:11103801..11103900	Chr1	11103801	11103900	NO_DATA
Chr1:11109701..11109800	Chr1	11109701	11109800	NO_DATA
Chr1:11111101..11111200	Chr1	11111101	11111200	NO_DATA
Chr1:11111501..11111600	Chr1	11111501	11111600	QTE	QTE_CT00015011_ATLINE1_3A	11111658	11112104	+	AT1TE35900	58	5
Chr1:11117501..11117600	Chr1	11117501	11117600	NO_DATA
Chr1:11129101..11129200	Chr1	11129101	11129200	gene	AT1G31163	11128732	11130239	-	F-box associated ubiquitination effector family protein	*	Included
Chr1:11132701..11132800	Chr1	11132701	11132800	QTE	QTE_CT00022967_RathE3_cons	11132678	11132865	-	AT1TE35985	*	Included
Chr1:11152701..11152800	Chr1	11152701	11152800	QTE	QTE_CT00001094_ATCOPIA51	11148308	11152649	-	AT1TE36035	52	5
Chr1:11152701..11152800	Chr1	11152701	11152800	QTE	QTE_CT00031022_ATCOPIA52	11152650	11152684	-	AT1TE36040	17	5
Chr1:11152701..11152800	Chr1	11152701	11152800	QTE	QTE_CT00031517_ATCOPIA79	11152685	11152710	-	AT1TE36045	9	Ov_5
Chr1:11152701..11152800	Chr1	11152701	11152800	QTE	QTE_CT00013360_ATREP3	11152797	11152909	-	AT1TE36050	3	Ov_3
Chr1:11152701..11152800	Chr1	11152701	11152800	QTE	QTE_CT00011282_ATREP3	11152910	11153316	-	AT1TE36055	110	3
Chr1:11153201..11153300	Chr1	11153201	11153300	QTE	QTE_CT00011282_ATREP3	11152910	11153316	-	AT1TE36055	*	Included
Chr1:11153201..11153300	Chr1	11153201	11153300	QTE	QTE_CT00001554_HELITRONY1C	11153317	11156607	-	AT1TE36060	17	3
Chr1:11153501..11153600	Chr1	11153501	11153600	QTE	QTE_CT00011282_ATREP3	11152910	11153316	-	AT1TE36055	185	5
Chr1:11153501..11153600	Chr1	11153501	11153600	QTE	QTE_CT00001554_HELITRONY1C	11153317	11156607	-	AT1TE36060	*	Included
Chr1:11153801..11153900	Chr1	11153801	11153900	QTE	QTE_CT00001554_HELITRONY1C	11153317	11156607	-	AT1TE36060	*	Included
Chr1:11156501..11156600	Chr1	11156501	11156600	QTE	QTE_CT00001554_HELITRONY1C	11153317	11156607	-	AT1TE36060	*	Included
Chr1:11156501..11156600	Chr1	11156501	11156600	QTE	QTE_CT00031556_HELITRONY1C	11156608	11156632	-	AT1TE36065	8	3
Chr1:11174201..11174300	Chr1	11174201	11174300	QTE	QTE_CT00011373_ATREP10D	11173583	11174201	-	AT1TE36115	0	Ov_5
Chr1:11174201..11174300	Chr1	11174201	11174300	QTE	QTE_CT00006312_ATREP2A	11174212	11175268	+	AT1TE36120	88	Ov_5
Chr1:11174501..11174600	Chr1	11174501	11174600	QTE	QTE_CT00006312_ATREP2A	11174212	11175268	+	AT1TE36120	*	Included
Chr1:11209101..11209200	Chr1	11209101	11209200	QTE	QTE_CT00019708_ATREP11	11208790	11209066	-	AT1TE36245	35	5
Chr1:11212301..11212600	Chr1	11212301	11212600	QTE	QTE_CT00019958_HELITRON2	11212272	11212543	+	AT1TE36255	242	Ov_3
Chr1:11241601..11241700	Chr1	11241601	11241700	QTE	QTE_CT00022142_BRODYAGA2	11241567	11241774	-	AT1TE36345	*	Included
Chr1:11241601..11241700	Chr1	11241601	11241700	QTE	QTE_CT00018815_ATDNAI27T9A	11241775	11242082	+	AT1TE36350	75	5
Chr1:11259101..11259700	Chr1	11259101	11259700	gene	AT1G31450	11259872	11261209	-	Eukaryotic aspartyl protease family protein	172	3
Chr1:11277001..11277300	Chr1	11277001	11277300	gene	AT1G31510	11277417	11278462	+	F-box associated ubiquitination effector family protein	117	5
Chr1:11284201..11284400	Chr1	11284201	11284400	QTE	QTE_CT00004202_ATREP10D	11280217	11285438	-	AT1TE36485	*	Included
Chr1:11284201..11284400	Chr1	11284201	11284400	QTE	QTE_CT00002628_ATREP15	11282852	11284969	-	AT1TE36505	*	Included
Chr1:11286701..11286800	Chr1	11286701	11286800	QTE	QTE_CT00006056_HELITRONY3	11286625	11287694	-	AT1TE36510	*	Included
Chr1:11287301..11287700	Chr1	11287301	11287700	QTE	QTE_CT00006056_HELITRONY3	11286625	11287694	-	AT1TE36510	393	Ov_5
Chr1:11298801..11298900	Chr1	11298801	11298900	QTE	QTE_CT00006462_ATREP7	11298445	11299452	+	AT1TE36550	*	Included
Chr1:11301501..11301700	Chr1	11301501	11301700	QTE	QTE_CT00025336_ATMUNX1	11301592	11301728	-	AT1TE36560	108	Ov_3
Chr1:11312301..11312400	Chr1	11312301	11312400	QTE	QTE_CT00021271_ATREP5	11312020	11312186	+	AT1TE36580	115	3
Chr1:11312301..11312400	Chr1	11312301	11312400	QTE	QTE_CT00010699_HELITRONY1D	11312187	11312253	+	AT1TE36585	48	3
Chr1:11312301..11312400	Chr1	11312301	11312400	QTE	QTE_CT00008462_HELITRONY1B	11312254	11313077	+	AT1TE36590	*	Included
Chr1:11325001..11325300	Chr1	11325001	11325300	QTE	QTE_CT00005187_HELITRONY3	11324441	11325667	+	AT1TE36630	*	Included
Chr1:11334301..11334500	Chr1	11334301	11334500	QTE	QTE_CT00022883_ATREP8	11334261	11334450	-	AT1TE36660	149	Ov_5
Chr1:11351601..11351800	Chr1	11351601	11351800	QTE	QTE_CT00007664_ATREP10	11351513	11352405	-	AT1TE36715	*	Included
Chr1:11351601..11351800	Chr1	11351601	11351800	gene	AT1G31710	11349840	11355486	+	Copper amine oxidase family protein	*	Included
Chr1:11352001..11352400	Chr1	11352001	11352400	QTE	QTE_CT00007664_ATREP10	11351513	11352405	-	AT1TE36715	*	Included
Chr1:11352001..11352400	Chr1	11352001	11352400	QTE	QTE_CT00024625_ATREP10B	11352406	11352552	-	AT1TE36720	6	3
Chr1:11352001..11352400	Chr1	11352001	11352400	QTE	QTE_CT00023580_ATREP4	11352553	11352725	-	AT1TE36725	153	3
Chr1:11352001..11352400	Chr1	11352001	11352400	gene	AT1G31710	11349840	11355486	+	Copper amine oxidase family protein	*	Included
Chr1:11378301..11378400	Chr1	11378301	11378400	NO_DATA
Chr1:11385101..11385400	Chr1	11385101	11385400	QTE	QTE_CT00009471_ATREP3	11384554	11385295	+	AT1TE36820	194	Ov_3
Chr1:11407901..11408100	Chr1	11407901	11408100	QTE	QTE_CT00001235_ATREP5	11406655	11410513	-	AT1TE36890	*	Included
Chr1:11408501..11408600	Chr1	11408501	11408600	QTE	QTE_CT00001235_ATREP5	11406655	11410513	-	AT1TE36890	*	Included
Chr1:11421201..11421300	Chr1	11421201	11421300	NO_DATA
Chr1:11422101..11422400	Chr1	11422101	11422400	QTE	QTE_CT00025549_ARNOLD1	11421959	11422070	-	AT1TE36940	31	5
Chr1:11422101..11422400	Chr1	11422101	11422400	QTE	QTE_CT00016651_ATTIRX1C	11422071	11422450	-	AT1TE36945	*	Included
Chr1:11427701..11427800	Chr1	11427701	11427800	QTE	QTE_CT00029137_HELITRONY3	11427625	11427690	-	AT1TE36955	11	5
Chr1:11427701..11427800	Chr1	11427701	11427800	QTE	QTE_CT00009677_HELITRONY3	11427691	11428401	-	AT1TE36960	*	Included
Chr1:11428101..11428400	Chr1	11428101	11428400	QTE	QTE_CT00009677_HELITRONY3	11427691	11428401	-	AT1TE36960	*	Included
Chr1:11441301..11441400	Chr1	11441301	11441400	NO_DATA
Chr1:11493301..11493500	Chr1	11493301	11493500	QTE	QTE_CT00008533_ATDNA12T3_2	11492841	11493647	-	AT1TE37180	*	Included
Chr1:11493301..11493500	Chr1	11493301	11493500	QTE	QTE_CT00030200_HELITRONY1D	11493661	11493713	+	AT1TE37185	161	5
Chr1:11496801..11496900	Chr1	11496801	11496900	QTE	QTE_CT00014450_ATREP11	11496152	11496619	-	AT1TE37190	182	5
Chr1:11496801..11496900	Chr1	11496801	11496900	QTE	QTE_CT00013844_ATTIR16T3A	11496620	11497116	-	AT1TE37195	*	Included
Chr1:11517201..11517300	Chr1	11517201	11517300	QTE	QTE_CT00017018_BRODYAGA2	11516845	11517045	+	AT1TE37255	156	3
Chr1:11517201..11517300	Chr1	11517201	11517300	QTE	QTE_CT00007976_ATREP7	11517046	11517911	-	AT1TE37260	*	Included
Chr1:11517801..11517900	Chr1	11517801	11517900	QTE	QTE_CT00007976_ATREP7	11517046	11517911	-	AT1TE37260	*	Included
Chr1:11517801..11517900	Chr1	11517801	11517900	QTE	QTE_CT00001517_ATLANTYS2	11517917	11521322	-	AT1TE37265	17	3
Chr1:11521901..11522100	Chr1	11521901	11522100	QTE	QTE_CT00003182_ATREP11	11521626	11523416	-	AT1TE37275	*	Included
Chr1:11522301..11522600	Chr1	11522301	11522600	QTE	QTE_CT00003182_ATREP11	11521626	11523416	-	AT1TE37275	*	Included
Chr1:11526001..11526100	Chr1	11526001	11526100	QTE	QTE_CT00004291_ATREP11	11525687	11527099	-	AT1TE37305	*	Included
Chr1:11550501..11550600	Chr1	11550501	11550600	QTE	QTE_CT00008061_HELITRONY2	11550282	11551141	+	AT1TE37390	*	Included
Chr1:11550901..11551000	Chr1	11550901	11551000	QTE	QTE_CT00008061_HELITRONY2	11550282	11551141	+	AT1TE37390	*	Included
Chr1:11550901..11551000	Chr1	11550901	11551000	QTE	QTE_CT00009305_HELITRONY3	11551142	11551618	+	AT1TE37395	142	5
Chr1:11592701..11592800	Chr1	11592701	11592800	gene	AT1G32190	11592955	11595982	-	alpha/beta-Hydrolases superfamily protein	155	3
Chr1:11617601..11617700	Chr1	11617601	11617700	QTE	QTE_CT00021507_ATREP15	11617477	11617533	-	AT1TE37600	68	5
Chr1:11617601..11617700	Chr1	11617601	11617700	QTE	QTE_CT00015356_ATREP15	11617534	11617702	+	AT1TE37605	*	Included
Chr1:11617601..11617700	Chr1	11617601	11617700	QTE	QTE_CT00004529_HELITRONY3	11617703	11619060	+	AT1TE37610	3	5
Chr1:11618101..11618300	Chr1	11618101	11618300	QTE	QTE_CT00004529_HELITRONY3	11617703	11619060	+	AT1TE37610	*	Included
Chr1:11620701..11620800	Chr1	11620701	11620800	NO_DATA
Chr1:11632001..11632100	Chr1	11632001	11632100	QTE	QTE_CT00008966_ATREP4	11631746	11632526	+	AT1TE37645	*	Included
Chr1:11637601..11637800	Chr1	11637601	11637800	NO_DATA
Chr1:11643101..11643200	Chr1	11643101	11643200	QTE	QTE_CT00021397_ATHATN3	11643080	11643309	+	AT1TE37680	*	Included
Chr1:11643101..11643200	Chr1	11643101	11643200	gene	AT1G32270	11642593	11644962	+	syntaxin, putative	*	Included
Chr1:11644301..11644400	Chr1	11644301	11644400	QTE	QTE_CT00023972_RathE1_cons	11644394	11644558	-	AT1TE37685	6	Ov_3
Chr1:11644301..11644400	Chr1	11644301	11644400	gene	AT1G32270	11642593	11644962	+	syntaxin, putative	*	Included
Chr1:11648301..11648700	Chr1	11648301	11648700	QTE	QTE_CT00004042_ATREP7	11647426	11648912	+	AT1TE37705	*	Included
Chr1:11656601..11656800	Chr1	11656601	11656800	QTE	QTE_CT00011149_ATHPOGON1	11656214	11656847	+	AT1TE37735	*	Included
Chr1:11656601..11656800	Chr1	11656601	11656800	QTE	QTE_CT00011537_ATHPOGON1	11656848	11656946	+	AT1TE37740	48	5
Chr1:11656601..11656800	Chr1	11656601	11656800	QTE	QTE_CT00015838_ATREP3	11656947	11657360	+	AT1TE37745	147	5
Chr1:11656601..11656800	Chr1	11656601	11656800	gene	AT1G32330	11656986	11660376	-	heat shock transcription factor A1D	186	3
Chr1:11661301..11661400	Chr1	11661301	11661400	QTE	QTE_CT00021085_ATDNA2T9C	11660991	11661122	+	AT1TE37760	179	3
Chr1:11662001..11662300	Chr1	11662001	11662300	gene	AT1G32337	11661815	11662122	+	no description	121	Ov_3
Chr1:11666401..11667000	Chr1	11666401	11667000	gene	AT1G32350	11666977	11668690	-	alternative oxidase 1D	23	Ov_3
Chr1:11666401..11667000	Chr1	11666401	11667000	QTE	QTE_CT00015613_BRODYAGA1A	11666452	11666871	-	AT1TE37770	*	Full_Overlap
Chr1:11669501..11670300	Chr1	11669501	11670300	QTE	QTE_CT00018945_HELITRONY1D	11669190	11669319	-	AT1TE37785	182	5
Chr1:11669501..11670300	Chr1	11669501	11670300	QTE	QTE_CT00007364_ATREP1	11669320	11670243	-	AT1TE37790	742	Ov_5
Chr1:11669501..11670300	Chr1	11669501	11670300	QTE	QTE_CT00016200_ATREP10B	11670244	11670641	-	AT1TE37795	56	Ov_3
Chr1:11699701..11699800	Chr1	11699701	11699800	QTE	QTE_CT00001959_ATREP3	11699258	11701926	+	AT1TE37890	*	Included
Chr1:11700701..11700800	Chr1	11700701	11700800	QTE	QTE_CT00001959_ATREP3	11699258	11701926	+	AT1TE37890	*	Included
Chr1:11706701..11707000	Chr1	11706701	11707000	QTE	QTE_CT00002255_ATREP5	11706446	11708850	+	AT1TE37925	*	Included
Chr1:11710601..11710700	Chr1	11710601	11710700	QTE	QTE_CT00004391_ATREP11	11710255	11711644	-	AT1TE37935	*	Included
Chr1:11711001..11711900	Chr1	11711001	11711900	QTE	QTE_CT00004391_ATREP11	11710255	11711644	-	AT1TE37935	643	Ov_5
Chr1:11711001..11711900	Chr1	11711001	11711900	QTE	QTE_CT00009401_HELITRONY1E	11711645	11711972	+	AT1TE37940	255	Ov_5
Chr1:11721101..11721800	Chr1	11721101	11721800	QTE	QTE_CT00002580_ATREP4	11720281	11722435	+	AT1TE37975	*	Included
Chr1:11722201..11722300	Chr1	11722201	11722300	QTE	QTE_CT00002580_ATREP4	11720281	11722435	+	AT1TE37975	*	Included
Chr1:11722201..11722300	Chr1	11722201	11722300	QTE	QTE_CT00015307_HELITRONY3	11722436	11722543	-	AT1TE37980	136	3
Chr1:11732801..11732900	Chr1	11732801	11732900	QTE	QTE_CT00011930_ATREP2	11732355	11732947	+	AT1TE38015	*	Included
Chr1:11732801..11732900	Chr1	11732801	11732900	QTE	QTE_CT00021807_ATREP10B	11732948	11733122	-	AT1TE38020	48	3
Chr1:11737301..11737400	Chr1	11737301	11737400	QTE	QTE_CT00002146_ATREP3	11735186	11737670	-	AT1TE38035	*	Included
Chr1:11754201..11754700	Chr1	11754201	11754700	QTE	QTE_CT00001835_VANDAL2N1	11752261	11755077	+	AT1TE38090	*	Included
Chr1:11754901..11755100	Chr1	11754901	11755100	QTE	QTE_CT00001835_VANDAL2N1	11752261	11755077	+	AT1TE38090	176	Ov_3
Chr1:11782901..11783000	Chr1	11782901	11783000	QTE	QTE_CT00007270_ATREP15	11782553	11783489	-	AT1TE38195	*	Included
Chr1:11783401..11783500	Chr1	11783401	11783500	QTE	QTE_CT00007270_ATREP15	11782553	11783489	-	AT1TE38195	88	Ov_5
Chr1:11783401..11783500	Chr1	11783401	11783500	QTE	QTE_CT00017370_ATREP10D	11783490	11783570	-	AT1TE38200	10	Ov_3
Chr1:11793901..11794000	Chr1	11793901	11794000	QTE	QTE_CT00000978_ATCOPIA31	11789450	11794079	+	AT1TE38210	*	Included
Chr1:11803501..11803700	Chr1	11803501	11803700	QTE	QTE_CT00015614_ATREP2A	11803051	11803470	-	AT1TE38240	31	5
Chr1:11803501..11803700	Chr1	11803501	11803700	QTE	QTE_CT00011307_ATREP2	11803471	11804092	-	AT1TE38245	*	Included
Chr1:11805001..11805300	Chr1	11805001	11805300	NO_DATA
Chr1:11805901..11806100	Chr1	11805901	11806100	QTE	QTE_CT00005462_ATREP3	11805615	11806799	-	AT1TE38260	*	Included
Chr1:11807701..11808300	Chr1	11807701	11808300	NO_DATA
Chr1:11818501..11818600	Chr1	11818501	11818600	QTE	QTE_CT00006010_SIMPLEHAT1	11817658	11818739	-	AT1TE38300	*	Included
Chr1:11823701..11823800	Chr1	11823701	11823800	QTE	QTE_CT00003743_HELITRONY3	11823544	11825123	+	AT1TE38315	*	Included
Chr1:11826601..11826700	Chr1	11826601	11826700	QTE	QTE_CT00028355_ATREP10D	11826418	11826496	-	AT1TE38320	105	5
Chr1:11826601..11826700	Chr1	11826601	11826700	QTE	QTE_CT00012433_HELITRONY1D	11826497	11827062	-	AT1TE38325	*	Included
Chr1:11832001..11832200	Chr1	11832001	11832200	QTE	QTE_CT00006474_HELITRONY1D	11831780	11832816	+	AT1TE38340	*	Included
Chr1:11834701..11834900	Chr1	11834701	11834900	QTE	QTE_CT00014058_VANDAL5	11834650	11834922	+	AT1TE38345	*	Included
Chr1:11834701..11834900	Chr1	11834701	11834900	QTE	QTE_CT00007032_VANDAL5A	11834923	11836068	+	AT1TE38350	23	5
Chr1:11834701..11834900	Chr1	11834701	11834900	gene	AT1G32720	11834902	11836631	+	Cytochrome C oxidase polypeptide VIB family protein	2	5
Chr1:11839101..11839400	Chr1	11839101	11839400	NO_DATA
Chr1:1184501..1184700	Chr1	1184501	1184700	NO_DATA
Chr1:1185101..1185200	Chr1	1185101	1185200	QTE	QTE_CT00016562_ATHPOGON1	1184970	1185352	-	AT1TE03860	*	Included
Chr1:1185101..1185200	Chr1	1185101	1185200	QTE	QTE_CT00027987_ATREP1	1185353	1185394	-	AT1TE03865	153	3
Chr1:1185101..1185200	Chr1	1185101	1185200	QTE	QTE_CT00028505_BRODYAGA1A	1185395	1185428	-	AT1TE03870	195	3
Chr1:11857401..11857700	Chr1	11857401	11857700	NO_DATA
Chr1:11859801..11859900	Chr1	11859801	11859900	QTE	QTE_CT00027189_ATHATN1	11860051	11860152	+	AT1TE38440	151	5
Chr1:11879901..11880000	Chr1	11879901	11880000	NO_DATA
Chr1:11880501..11880600	Chr1	11880501	11880600	NO_DATA
Chr1:11887201..11887400	Chr1	11887201	11887400	QTE	QTE_CT00028142_ARNOLDY1	11887020	11887094	-	AT1TE38520	107	5
Chr1:11887201..11887400	Chr1	11887201	11887400	QTE	QTE_CT00024244_ARNOLD2	11887095	11887151	+	AT1TE38525	50	3
Chr1:11887201..11887400	Chr1	11887201	11887400	QTE	QTE_CT00000054_ARNOLD2	11887152	11901703	+	AT1TE38530	*	Included
Chr1:11892201..11892300	Chr1	11892201	11892300	QTE	QTE_CT00000054_ARNOLD2	11887152	11901703	+	AT1TE38530	*	Included
Chr1:11892501..11892600	Chr1	11892501	11892600	QTE	QTE_CT00000054_ARNOLD2	11887152	11901703	+	AT1TE38530	*	Included
Chr1:11895801..11896100	Chr1	11895801	11896100	QTE	QTE_CT00000054_ARNOLD2	11887152	11901703	+	AT1TE38530	*	Included
Chr1:11900601..11900700	Chr1	11900601	11900700	QTE	QTE_CT00000054_ARNOLD2	11887152	11901703	+	AT1TE38530	*	Included
Chr1:11901501..11901600	Chr1	11901501	11901600	QTE	QTE_CT00000054_ARNOLD2	11887152	11901703	+	AT1TE38530	*	Included
Chr1:11935001..11935200	Chr1	11935001	11935200	NO_DATA
Chr1:11935801..11935900	Chr1	11935801	11935900	QTE	QTE_CT00008947_ATREP5	11935690	11936470	-	AT1TE38630	*	Included
Chr1:1194401..1194700	Chr1	1194401	1194700	QTE	QTE_CT00008489_ATREP10D	1194345	1195166	+	AT1TE03900	*	Included
Chr1:1194401..1194700	Chr1	1194401	1194700	gene	AT1G04425	1194187	1196889	+	no description	*	Included
Chr1:1194901..1195000	Chr1	1194901	1195000	QTE	QTE_CT00008489_ATREP10D	1194345	1195166	+	AT1TE03900	*	Included
Chr1:1194901..1195000	Chr1	1194901	1195000	gene	AT1G04425	1194187	1196889	+	no description	*	Included
Chr1:11958001..11958100	Chr1	11958001	11958100	QTE	QTE_CT00019040_ATLINE1_2	11957935	11958234	+	AT1TE38700	*	Included
Chr1:11980301..11980400	Chr1	11980301	11980400	QTE	QTE_CT00001684_ATREP4	11979621	11982674	+	AT1TE38775	*	Included
Chr1:11981401..11981500	Chr1	11981401	11981500	QTE	QTE_CT00001684_ATREP4	11979621	11982674	+	AT1TE38775	*	Included
Chr1:11981701..11982100	Chr1	11981701	11982100	QTE	QTE_CT00001684_ATREP4	11979621	11982674	+	AT1TE38775	*	Included
Chr1:11983101..11983200	Chr1	11983101	11983200	QTE	QTE_CT00017173_HELITRONY1B	11982675	11983039	+	AT1TE38780	62	3
Chr1:11983101..11983200	Chr1	11983101	11983200	QTE	QTE_CT00027841_ARNOLDY2	11983040	11983078	+	AT1TE38785	23	3
Chr1:11983101..11983200	Chr1	11983101	11983200	QTE	QTE_CT00011320_ARNOLDY2	11983079	11983129	+	AT1TE38790	28	Ov_3
Chr1:11983101..11983200	Chr1	11983101	11983200	QTE	QTE_CT00006737_ARNOLDY2	11983130	11984131	+	AT1TE38795	70	Ov_5
Chr1:11983101..11983200	Chr1	11983101	11983200	gene	AT1G33070	11982889	11985299	+	MADS-box family protein	*	Included
Chr1:11988001..11988300	Chr1	11988001	11988300	QTE	QTE_CT00011068_ATREP13	11987779	11988416	+	AT1TE38820	*	Included
Chr1:11988001..11988300	Chr1	11988001	11988300	gene	AT1G33080	11985707	11990482	+	MATE efflux family protein	*	Included
Chr1:11991901..11992000	Chr1	11991901	11992000	QTE	QTE_CT00002630_ATREP15	11990879	11992997	+	AT1TE38835	*	Included
Chr1:12009401..12009500	Chr1	12009401	12009500	QTE	QTE_CT00017671_ATMUNX1	12009495	12009841	+	AT1TE38900	5	Ov_5
Chr1:12012501..12012700	Chr1	12012501	12012700	QTE	QTE_CT00023645_ARNOLDY2	12012336	12012506	-	AT1TE38910	5	Ov_5
Chr1:12012501..12012700	Chr1	12012501	12012700	QTE	QTE_CT00012023_ATTIR16T3A	12012509	12013095	-	AT1TE38915	191	Ov_3
Chr1:12012501..12012700	Chr1	12012501	12012700	gene	AT1G33120	12010901	12012524	+	Ribosomal protein L6 family	23	Ov_3
Chr1:12012901..12013000	Chr1	12012901	12013000	QTE	QTE_CT00012023_ATTIR16T3A	12012509	12013095	-	AT1TE38915	*	Included
Chr1:12012901..12013000	Chr1	12012901	12013000	QTE	QTE_CT00016414_HELITRONY3	12013096	12013397	+	AT1TE38920	96	5
Chr1:12019901..12020000	Chr1	12019901	12020000	QTE	QTE_CT00001157_ATENSPM1A	12016038	12020227	-	AT1TE38940	*	Included
Chr1:12022101..12022200	Chr1	12022101	12022200	NO_DATA
Chr1:12040301..12040400	Chr1	12040301	12040400	QTE	QTE_CT00004453_ATREP3	12039279	12040654	+	AT1TE39010	*	Included
Chr1:12041001..12041100	Chr1	12041001	12041100	QTE	QTE_CT00017133_ATDNA12T3_2	12040916	12041279	-	AT1TE39025	*	Included
Chr1:12055201..12055300	Chr1	12055201	12055300	NO_DATA
Chr1:12060001..12060100	Chr1	12060001	12060100	NO_DATA
Chr1:12062401..12062500	Chr1	12062401	12062500	QTE	QTE_CT00007988_ATREP10B	12062610	12062735	+	AT1TE39100	110	5
Chr1:12063001..12063100	Chr1	12063001	12063100	QTE	QTE_CT00004298_ATREP3	12062736	12064146	-	AT1TE39105	*	Included
Chr1:12070701..12070800	Chr1	12070701	12070800	NO_DATA
Chr1:12078101..12078300	Chr1	12078101	12078300	NO_DATA
Chr1:12079801..12079900	Chr1	12079801	12079900	QTE	QTE_CT00009051_ATREP5	12079833	12080605	-	AT1TE39145	67	Ov_3
Chr1:12080301..12080600	Chr1	12080301	12080600	QTE	QTE_CT00009051_ATREP5	12079833	12080605	-	AT1TE39145	*	Included
Chr1:12080301..12080600	Chr1	12080301	12080600	QTE	QTE_CT00025764_ATLINE2	12080698	12080826	-	AT1TE39150	98	3
Chr1:12083601..12083700	Chr1	12083601	12083700	gene	AT1G33320	12081009	12083462	+	Pyridoxal phosphate (PLP)-dependent transferases superfamily protein	139	3
Chr1:12097701..12097900	Chr1	12097701	12097900	QTE	QTE_CT00012367_ATREP2	12097458	12097550	+	AT1TE39220	151	3
Chr1:12097701..12097900	Chr1	12097701	12097900	QTE	QTE_CT00009678_ATREP2	12097551	12098275	+	AT1TE39225	*	Included
Chr1:12131501..12131600	Chr1	12131501	12131600	QTE	QTE_CT00009639_ATREP1	12131009	12131736	+	AT1TE39335	*	Included
Chr1:12133201..12133300	Chr1	12133201	12133300	QTE	QTE_CT00026616_RathE1_cons	12133221	12133331	-	AT1TE39340	79	Ov_3
Chr1:12136801..12136900	Chr1	12136801	12136900	QTE	QTE_CT00024375_ATREP9	12136448	12136604	-	AT1TE39350	197	5
Chr1:12136801..12136900	Chr1	12136801	12136900	QTE	QTE_CT00006538_ATREP14	12136605	12136633	-	AT1TE39355	168	5
Chr1:12136801..12136900	Chr1	12136801	12136900	QTE	QTE_CT00006373_ATREP14	12136634	12137681	-	AT1TE39360	*	Included
Chr1:12137601..12137700	Chr1	12137601	12137700	QTE	QTE_CT00006373_ATREP14	12136634	12137681	-	AT1TE39360	80	Ov_5
Chr1:12137601..12137700	Chr1	12137601	12137700	QTE	QTE_CT00019114_ATREP11	12137683	12137978	-	AT1TE39365	17	Ov_3
Chr1:12138801..12139000	Chr1	12138801	12139000	QTE	QTE_CT00021438_BRODYAGA2	12138862	12139089	-	AT1TE39370	138	Ov_3
Chr1:12143001..12143200	Chr1	12143001	12143200	QTE	QTE_CT00022903_BRODYAGA2	12142987	12143017	+	AT1TE39395	16	Ov_3
Chr1:12143001..12143200	Chr1	12143001	12143200	QTE	QTE_CT00022723_BRODYAGA2	12143018	12143178	-	AT1TE39400	*	Full_Overlap
Chr1:12143001..12143200	Chr1	12143001	12143200	QTE	QTE_CT00006937_ATREP10D	12143179	12144154	+	AT1TE39405	21	Ov_5
Chr1:12166801..12167100	Chr1	12166801	12167100	QTE	QTE_CT00017818_ATLINE1_3A	12166281	12166620	-	AT1TE39490	181	5
Chr1:12166801..12167100	Chr1	12166801	12167100	QTE	QTE_CT00024698_ATGP8	12166868	12167019	+	AT1TE39495	*	Full_Overlap
Chr1:12177001..12177200	Chr1	12177001	12177200	QTE	QTE_CT00000952_ATENSPM10	12172517	12177219	-	AT1TE39515	*	Included
Chr1:12183801..12183900	Chr1	12183801	12183900	QTE	QTE_CT00030993_ATREP2A	12183387	12184077	-	AT1TE39530	*	Included
Chr1:12183801..12183900	Chr1	12183801	12183900	QTE	QTE_CT00010723_ATREP2A	12183406	12184060	-	AT1TE39535	*	Included
Chr1:12183801..12183900	Chr1	12183801	12183900	QTE	QTE_CT00029619_VANDAL8	12184078	12184141	+	AT1TE39540	178	5
Chr1:12184901..12185000	Chr1	12184901	12185000	QTE	QTE_CT00015003_ATREP5	12185143	12185281	-	AT1TE39545	143	3
Chr1:12185501..12185600	Chr1	12185501	12185600	QTE	QTE_CT00006539_HELITRONY1D	12185282	12186309	+	AT1TE39550	*	Included
Chr1:12215101..12215200	Chr1	12215101	12215200	NO_DATA
Chr1:12218701..12219000	Chr1	12218701	12219000	NO_DATA
Chr1:12228801..12229000	Chr1	12228801	12229000	QTE	QTE_CT00030001_HELITRONY1A	12228716	12228742	-	AT1TE39700	59	5
Chr1:12228801..12229000	Chr1	12228801	12229000	QTE	QTE_CT00031476_HELITRONY1C	12228743	12228768	-	AT1TE39705	33	5
Chr1:12228801..12229000	Chr1	12228801	12229000	QTE	QTE_CT00006678_HELITRONY1C	12228769	12230816	-	AT1TE39710	*	Included
Chr1:12231201..12231300	Chr1	12231201	12231300	QTE	QTE_CT00008915_HELITRON1	12230817	12231359	-	AT1TE39720	*	Included
Chr1:12231201..12231300	Chr1	12231201	12231300	QTE	QTE_CT00024792_ATREP4	12231360	12231480	+	AT1TE39725	60	5
Chr1:12240401..12240900	Chr1	12240401	12240900	QTE	QTE_CT00031194_ATREP2	12240436	12240469	+	AT1TE39750	*	Full_Overlap
Chr1:12240401..12240900	Chr1	12240401	12240900	QTE	QTE_CT00008593_ATREP2	12240470	12241280	+	AT1TE39755	430	Ov_5
Chr1:12247501..12247600	Chr1	12247501	12247600	QTE	QTE_CT00005329_ATREP10D	12246436	12247641	+	AT1TE39785	*	Included
Chr1:12249201..12249300	Chr1	12249201	12249300	QTE	QTE_CT00017870_ATDNA12T3_2	12249076	12249414	+	AT1TE39790	*	Included
Chr1:12255401..12255600	Chr1	12255401	12255600	QTE	QTE_CT00029899_TNAT1A	12255466	12255521	-	AT1TE39815	*	Full_Overlap
Chr1:12257601..12257700	Chr1	12257601	12257700	QTE	QTE_CT00009175_ATREP11	12257210	12257975	+	AT1TE39820	*	Included
Chr1:12257601..12257700	Chr1	12257601	12257700	gene	AT1G33790	12256664	12260605	+	jacalin lectin family protein	*	Included
Chr1:12264601..12264700	Chr1	12264601	12264700	QTE	QTE_CT00019697_ATREP11	12264396	12264674	+	AT1TE39840	73	Ov_3
Chr1:12264601..12264700	Chr1	12264601	12264700	QTE	QTE_CT00028808_RathE1_cons	12264675	12264732	-	AT1TE39845	25	Ov_3
Chr1:12276401..12276500	Chr1	12276401	12276500	QTE	QTE_CT00001650_ATCOPIA35	12273260	12276388	-	AT1TE39880	13	5
Chr1:12276401..12276500	Chr1	12276401	12276500	QTE	QTE_CT00020306_ATCOPIA54	12276389	12276648	-	AT1TE39885	*	Included
Chr1:12286701..12287000	Chr1	12286701	12287000	QTE	QTE_CT00006313_VANDAL18NA	12286564	12287597	+	AT1TE39915	*	Included
Chr1:12289301..12289400	Chr1	12289301	12289400	QTE	QTE_CT00003498_ATREP10A	12288447	12290102	-	AT1TE39930	*	Included
Chr1:12289601..12289700	Chr1	12289601	12289700	QTE	QTE_CT00003498_ATREP10A	12288447	12290102	-	AT1TE39930	*	Included
Chr1:12290701..12290800	Chr1	12290701	12290800	QTE	QTE_CT00007697_ATREP15	12290232	12291121	-	AT1TE39940	*	Included
Chr1:12291201..12291300	Chr1	12291201	12291300	QTE	QTE_CT00007697_ATREP15	12290232	12291121	-	AT1TE39940	80	5
Chr1:12291201..12291300	Chr1	12291201	12291300	QTE	QTE_CT00027676_ATREP15	12291133	12291225	+	AT1TE39945	24	Ov_3
Chr1:12300801..12300900	Chr1	12300801	12300900	QTE	QTE_CT00009297_HELITRONY1B	12300215	12300968	-	AT1TE40000	*	Included
Chr1:12300801..12300900	Chr1	12300801	12300900	QTE	QTE_CT00021970_HELITRONY1A	12300969	12301182	-	AT1TE40005	69	3
Chr1:12310701..12310800	Chr1	12310701	12310800	QTE	QTE_CT00011898_BRODYAGA1	12309952	12310543	-	AT1TE40030	158	5
Chr1:12324901..12325000	Chr1	12324901	12325000	QTE	QTE_CT00030694_ATHPOGON1	12324786	12324806	-	AT1TE40070	95	5
Chr1:12324901..12325000	Chr1	12324901	12325000	QTE	QTE_CT00006652_ATREP15	12324807	12325818	+	AT1TE40075	*	Included
Chr1:12324901..12325000	Chr1	12324901	12325000	gene	AT1G33930	12323888	12327084	+	P-loop containing nucleoside triphosphate hydrolases superfamily protein	*	Included
Chr1:12328501..12328600	Chr1	12328501	12328600	QTE	QTE_CT00002039_ATREP3	12327780	12330357	-	AT1TE40090	*	Included
Chr1:12328801..12328900	Chr1	12328801	12328900	QTE	QTE_CT00002039_ATREP3	12327780	12330357	-	AT1TE40090	*	Included
Chr1:12333701..12333800	Chr1	12333701	12333800	QTE	QTE_CT00031608_HELITRON4	12333625	12333648	-	AT1TE40115	53	5
Chr1:12333701..12333800	Chr1	12333701	12333800	QTE	QTE_CT00000878_HELITRONY3	12333649	12338510	+	AT1TE40120	*	Included
Chr1:12333701..12333800	Chr1	12333701	12333800	gene	AT1G33950	12333046	12339182	-	Avirulence induced gene (AIG1) family protein	*	Included
Chr1:12336801..12336900	Chr1	12336801	12336900	QTE	QTE_CT00000878_HELITRONY3	12333649	12338510	+	AT1TE40120	*	Included
Chr1:12336801..12336900	Chr1	12336801	12336900	gene	AT1G33950	12333046	12339182	-	Avirulence induced gene (AIG1) family protein	*	Included
Chr1:12337801..12337900	Chr1	12337801	12337900	QTE	QTE_CT00000878_HELITRONY3	12333649	12338510	+	AT1TE40120	*	Included
Chr1:12337801..12337900	Chr1	12337801	12337900	gene	AT1G33950	12333046	12339182	-	Avirulence induced gene (AIG1) family protein	*	Included
Chr1:12338401..12338500	Chr1	12338401	12338500	QTE	QTE_CT00000878_HELITRONY3	12333649	12338510	+	AT1TE40120	*	Included
Chr1:12338401..12338500	Chr1	12338401	12338500	QTE	QTE_CT00002380_HELITRONY3	12338511	12338573	+	AT1TE40125	11	5
Chr1:12338401..12338500	Chr1	12338401	12338500	QTE	QTE_CT00028635_ATHPOGON1	12338575	12338648	-	AT1TE40130	75	3
Chr1:12338401..12338500	Chr1	12338401	12338500	gene	AT1G33950	12333046	12339182	-	Avirulence induced gene (AIG1) family protein	*	Included
Chr1:12361601..12361700	Chr1	12361601	12361700	NO_DATA
Chr1:12363001..12363100	Chr1	12363001	12363100	QTE	QTE_CT00012137_ATREP13	12362547	12363127	-	AT1TE40230	*	Included
Chr1:12366301..12366400	Chr1	12366301	12366400	QTE	QTE_CT00001687_ATREP3	12363797	12366841	-	AT1TE40240	*	Included
Chr1:12374001..12374100	Chr1	12374001	12374100	QTE	QTE_CT00011134_ATHATN2	12373458	12374091	+	AT1TE40265	90	Ov_3
Chr1:12387901..12388100	Chr1	12387901	12388100	QTE	QTE_CT00015800_ARNOLD4	12387695	12388109	+	AT1TE40295	*	Included
Chr1:12387901..12388100	Chr1	12387901	12388100	QTE	QTE_CT00019910_HELITRONY1B	12388110	12388352	+	AT1TE40300	10	5
Chr1:12389901..12390000	Chr1	12389901	12390000	QTE	QTE_CT00017865_ATLINE2	12389721	12390060	+	AT1TE40305	*	Included
Chr1:12391401..12391700	Chr1	12391401	12391700	NO_DATA
Chr1:12424901..12425000	Chr1	12424901	12425000	NO_DATA
Chr1:12426001..12426200	Chr1	12426001	12426200	QTE	QTE_CT00006973_HELITRONY1E	12425690	12426661	+	AT1TE40415	*	Included
Chr1:12457601..12458100	Chr1	12457601	12458100	QTE	QTE_CT00020610_ATREP1	12457432	12457684	+	AT1TE40520	83	Ov_3
Chr1:12457601..12458100	Chr1	12457601	12458100	QTE	QTE_CT00010704_ATREP2A	12457686	12458343	+	AT1TE40525	414	Ov_5
Chr1:12457601..12458100	Chr1	12457601	12458100	gene	AT1G34200	12455708	12457412	+	Glyceraldehyde-3-phosphate dehydrogenase-like family protein	189	3
Chr1:12469101..12469200	Chr1	12469101	12469200	QTE	QTE_CT00029104_ATREP10B	12468906	12468972	-	AT1TE40580	129	5
Chr1:12469101..12469200	Chr1	12469101	12469200	QTE	QTE_CT00024764_ATREP10C	12468973	12469066	+	AT1TE40585	35	3
Chr1:12469101..12469200	Chr1	12469101	12469200	QTE	QTE_CT00012985_ATREP10C	12469067	12469123	+	AT1TE40590	22	Ov_3
Chr1:12469101..12469200	Chr1	12469101	12469200	QTE	QTE_CT00005195_ATREP10D	12469124	12470347	-	AT1TE40595	76	Ov_3
Chr1:12471301..12471700	Chr1	12471301	12471700	QTE	QTE_CT00007946_TAG2	12470417	12471254	+	AT1TE40605	47	3
Chr1:12475401..12475600	Chr1	12475401	12475600	QTE	QTE_CT00003984_ATREP10B	12475265	12476769	-	AT1TE40615	*	Included
Chr1:12476901..12477000	Chr1	12476901	12477000	QTE	QTE_CT00003984_ATREP10B	12475265	12476769	-	AT1TE40615	132	5
Chr1:12476901..12477000	Chr1	12476901	12477000	QTE	QTE_CT00004252_VANDALNX2	12476770	12478196	+	AT1TE40620	*	Included
Chr1:12477401..12477500	Chr1	12477401	12477500	QTE	QTE_CT00004252_VANDALNX2	12476770	12478196	+	AT1TE40620	*	Included
Chr1:12483201..12483300	Chr1	12483201	12483300	QTE	QTE_CT00009277_HELITRONY1D	12482331	12483086	-	AT1TE40635	115	5
Chr1:12483201..12483300	Chr1	12483201	12483300	QTE	QTE_CT00014050_ATLINE2	12483087	12483559	-	AT1TE40640	*	Included
Chr1:1250401..1250700	Chr1	1250401	1250700	NO_DATA
Chr1:12510901..12511000	Chr1	12510901	12511000	gene	AT1G34310	12508548	12511520	-	auxin response factor 12	*	Included
Chr1:12517401..12517700	Chr1	12517401	12517700	QTE	QTE_CT00022929_ATREP12	12517272	12517462	+	AT1TE40735	61	Ov_3
Chr1:12519701..12519900	Chr1	12519701	12519900	NO_DATA
Chr1:12527401..12527600	Chr1	12527401	12527600	QTE	QTE_CT00023843_BRODYAGA1A	12527192	12527287	+	AT1TE40785	114	3
Chr1:12527401..12527600	Chr1	12527401	12527600	QTE	QTE_CT00031493_ATREP3	12527298	12527325	+	AT1TE40790	76	3
Chr1:12527401..12527600	Chr1	12527401	12527600	QTE	QTE_CT00027737_ATREP11A	12527568	12527659	+	AT1TE40795	32	Ov_5
Chr1:12530101..12530300	Chr1	12530101	12530300	QTE	QTE_CT00009116_ATREP19	12529448	12530215	-	AT1TE40800	114	Ov_5
Chr1:12530101..12530300	Chr1	12530101	12530300	QTE	QTE_CT00019032_HELITRONY1D	12530216	12530262	+	AT1TE40805	*	Full_Overlap
Chr1:12530101..12530300	Chr1	12530101	12530300	QTE	QTE_CT00023403_RathE3_cons	12530263	12530392	-	AT1TE40810	37	Ov_3
Chr1:12549701..12549800	Chr1	12549701	12549800	QTE	QTE_CT00005322_ATREP10D	12548824	12550030	+	AT1TE40885	*	Included
Chr1:12556101..12556400	Chr1	12556101	12556400	gene	AT1G34390	12556005	12559082	+	auxin response factor 22	*	Included
Chr1:12559201..12559500	Chr1	12559201	12559500	gene	AT1G34390	12556005	12559082	+	auxin response factor 22	119	3
Chr1:12574601..12574700	Chr1	12574601	12574700	QTE	QTE_CT00025697_LIMPET1	12574466	12574595	-	AT1TE40970	6	5
Chr1:12574601..12574700	Chr1	12574601	12574700	QTE	QTE_CT00018907_TAG3N1	12574604	12574908	+	AT1TE40975	96	Ov_5
Chr1:12581001..12581100	Chr1	12581001	12581100	gene	AT1G34410	12577722	12580824	+	auxin response factor 21	177	3
Chr1:12581501..12581800	Chr1	12581501	12581800	QTE	QTE_CT00006667_HELITRON1	12581911	12582918	-	AT1TE41000	111	3
Chr1:12591601..12591700	Chr1	12591601	12591700	gene	AT1G34440	12591348	12592737	-	no description	*	Included
Chr1:12592701..12592800	Chr1	12592701	12592800	QTE	QTE_CT00021537_ATDNAI27T9C	12592611	12592835	-	AT1TE41025	*	Included
Chr1:12592701..12592800	Chr1	12592701	12592800	QTE	QTE_CT00018832_LIMPET1	12592985	12593289	-	AT1TE41030	185	3
Chr1:12592701..12592800	Chr1	12592701	12592800	gene	AT1G34440	12591348	12592737	-	no description	36	Ov_5
Chr1:12593701..12593800	Chr1	12593701	12593800	QTE	QTE_CT00019383_ATDNAI27T9A	12593312	12593599	-	AT1TE41040	102	5
Chr1:12593701..12593800	Chr1	12593701	12593800	QTE	QTE_CT00010744_BRODYAGA1A	12593887	12594542	+	AT1TE41045	87	5
Chr1:12594601..12595000	Chr1	12594601	12595000	QTE	QTE_CT00010744_BRODYAGA1A	12593887	12594542	+	AT1TE41045	59	3
Chr1:12594601..12595000	Chr1	12594601	12595000	QTE	QTE_CT00010946_HELITRONY1E	12594543	12594591	-	AT1TE41050	10	5
Chr1:12594601..12595000	Chr1	12594601	12595000	QTE	QTE_CT00023073_ATREP3	12594592	12594729	+	AT1TE41055	128	Ov_3
Chr1:12594601..12595000	Chr1	12594601	12595000	gene	AT1G34460	12595110	12599628	+	CYCLIN B1	110	5
Chr1:12603801..12603900	Chr1	12603801	12603900	QTE	QTE_CT00016238_ATMUN1	12603510	12603905	-	AT1TE41080	*	Included
Chr1:12603801..12603900	Chr1	12603801	12603900	QTE	QTE_CT00031825_ATMUN1	12603906	12603927	+	AT1TE41085	6	5
Chr1:12603801..12603900	Chr1	12603801	12603900	QTE	QTE_CT00019844_ATREP5	12603928	12604200	-	AT1TE41090	28	3
Chr1:12614201..12614300	Chr1	12614201	12614300	QTE	QTE_CT00009131_HELITRON2	12613423	12614189	-	AT1TE41130	12	5
Chr1:12614201..12614300	Chr1	12614201	12614300	QTE	QTE_CT00022634_HELITRONY1D	12614437	12614601	+	AT1TE41135	137	5
Chr1:12615201..12615500	Chr1	12615201	12615500	QTE	QTE_CT00012779_TNAT2A	12614602	12615151	-	AT1TE41140	50	5
Chr1:12615201..12615500	Chr1	12615201	12615500	QTE	QTE_CT00011000_ATCOPIA30	12615152	12615790	-	AT1TE41145	*	Included
Chr1:12618501..12618600	Chr1	12618501	12618600	QTE	QTE_CT00030110_HELITRONY3	12618383	12618405	-	AT1TE41150	96	5
Chr1:12618501..12618600	Chr1	12618501	12618600	QTE	QTE_CT00028685_HELITRONY1A	12618406	12618434	+	AT1TE41155	67	3
Chr1:12618501..12618600	Chr1	12618501	12618600	QTE	QTE_CT00022342_ATREP10D	12618435	12618480	-	AT1TE41160	21	5
Chr1:12618501..12618600	Chr1	12618501	12618600	QTE	QTE_CT00006123_ATREP1	12618481	12618546	+	AT1TE41165	45	Ov_3
Chr1:12618501..12618600	Chr1	12618501	12618600	QTE	QTE_CT00004745_ATREP1	12618547	12619858	+	AT1TE41170	53	Ov_5
Chr1:12619301..12619400	Chr1	12619301	12619400	QTE	QTE_CT00004745_ATREP1	12618547	12619858	+	AT1TE41170	*	Included
Chr1:12635501..12635600	Chr1	12635501	12635600	QTE	QTE_CT00001936_HELITRONY1B	12633625	12636327	+	AT1TE41260	*	Included
Chr1:12646101..12646200	Chr1	12646101	12646200	QTE	QTE_CT00026122_RathE2_cons	12646096	12646216	-	AT1TE41295	*	Included
Chr1:12646101..12646200	Chr1	12646101	12646200	QTE	QTE_CT00020460_HELITRON5	12646249	12646503	-	AT1TE41300	49	3
Chr1:12651701..12651800	Chr1	12651701	12651800	QTE	QTE_CT00013696_ATHATN3A	12651410	12651914	+	AT1TE41310	*	Included
Chr1:12651701..12651800	Chr1	12651701	12651800	gene	AT1G34550	12646696	12652646	-	Protein of unknown function (DUF616)	*	Included
Chr1:12662601..12662900	Chr1	12662601	12662900	QTE	QTE_CT00022741_RathE1_cons	12662731	12662924	-	AT1TE41340	169	Ov_3
Chr1:12662601..12662900	Chr1	12662601	12662900	gene	AT1G34580	12660551	12663870	+	Major facilitator superfamily protein	*	Included
Chr1:12674401..12674700	Chr1	12674401	12674700	QTE	QTE_CT00000158_VANDAL16	12674460	12684931	-	AT1TE41350	240	Ov_3
Chr1:12688801..12689000	Chr1	12688801	12689000	QTE	QTE_CT00023074_ATLINE1A	12688765	12688951	+	AT1TE41360	150	Ov_3
Chr1:12691401..12691600	Chr1	12691401	12691600	QTE	QTE_CT00006550_ATREP11	12690355	12691380	+	AT1TE41375	21	3
Chr1:12691401..12691600	Chr1	12691401	12691600	QTE	QTE_CT00015234_BRODYAGA1A	12691381	12691420	-	AT1TE41380	19	Ov_5
Chr1:12691401..12691600	Chr1	12691401	12691600	QTE	QTE_CT00024605_VANDAL14	12691421	12691532	-	AT1TE41385	*	Full_Overlap
Chr1:12691801..12691900	Chr1	12691801	12691900	NO_DATA
Chr1:12699601..12699700	Chr1	12699601	12699700	QTE	QTE_CT00004224_ATENSPM2	12699869	12701299	+	AT1TE41415	169	5
Chr1:12702301..12702400	Chr1	12702301	12702400	QTE	QTE_CT00012216_ATREP1	12701958	12702535	+	AT1TE41420	*	Included
Chr1:12702301..12702400	Chr1	12702301	12702400	QTE	QTE_CT00022724_ATDNAI27T9C	12702536	12702731	+	AT1TE41425	136	5
Chr1:12730101..12730200	Chr1	12730101	12730200	QTE	QTE_CT00021373_ATDNAI27T9A	12730090	12730320	+	AT1TE41470	*	Included
Chr1:12730101..12730200	Chr1	12730101	12730200	QTE	QTE_CT00021918_ATDNAI27T9A	12730321	12730489	-	AT1TE41475	121	3
Chr1:12734401..12734500	Chr1	12734401	12734500	QTE	QTE_CT00021567_ATDNAI27T9C	12734326	12734552	+	AT1TE41505	*	Included
Chr1:12735101..12735200	Chr1	12735101	12735200	QTE	QTE_CT00007778_ATREP19	12735111	12735992	-	AT1TE41510	89	Ov_3
Chr1:12738301..12738500	Chr1	12738301	12738500	QTE	QTE_CT00030236_BRODYAGA1	12738260	12738292	+	AT1TE41515	9	3
Chr1:12738301..12738500	Chr1	12738301	12738500	QTE	QTE_CT00015982_BRODYAGA1	12738293	12738312	-	AT1TE41520	11	Ov_5
Chr1:12738301..12738500	Chr1	12738301	12738500	QTE	QTE_CT00003778_BRODYAGA1A	12738313	12740004	-	AT1TE41525	187	Ov_3
Chr1:12738301..12738500	Chr1	12738301	12738500	gene	AT1G34750	12736092	12738196	-	Protein phosphatase 2C family protein	105	5
Chr1:12742701..12742900	Chr1	12742701	12742900	QTE	QTE_CT00013398_HELITRONY1D	12742146	12742665	+	AT1TE41540	36	3
Chr1:12742701..12742900	Chr1	12742701	12742900	QTE	QTE_CT00015682_ATREP3	12742984	12743403	+	AT1TE41545	84	5
Chr1:1275901..1276000	Chr1	1275901	1276000	QTE	QTE_CT00009262_ATREP7	1275327	1275794	-	AT1TE04160	107	5
Chr1:1275901..1276000	Chr1	1275901	1276000	QTE	QTE_CT00008416_ATREP7	1275795	1276621	-	AT1TE04165	*	Included
Chr1:12761001..12761100	Chr1	12761001	12761100	QTE	QTE_CT00005433_ATDNAI27T9C	12760396	12761574	-	AT1TE41585	*	Included
Chr1:1276201..1276300	Chr1	1276201	1276300	QTE	QTE_CT00008416_ATREP7	1275795	1276621	-	AT1TE04165	*	Included
Chr1:12768301..12768400	Chr1	12768301	12768400	NO_DATA
Chr1:12782701..12782800	Chr1	12782701	12782800	NO_DATA
Chr1:12816201..12816400	Chr1	12816201	12816400	QTE	QTE_CT00002450_ROMANIAT5	12813938	12816180	+	AT1TE41735	21	3
Chr1:12816201..12816400	Chr1	12816201	12816400	QTE	QTE_CT00029025_META1	12816181	12816250	+	AT1TE41740	49	Ov_3
Chr1:12819301..12819400	Chr1	12819301	12819400	QTE	QTE_CT00000016_VANDAL5	12818273	12839582	+	AT1TE41745	*	Included
Chr1:12823001..12823100	Chr1	12823001	12823100	QTE	QTE_CT00000016_VANDAL5	12818273	12839582	+	AT1TE41745	*	Included
Chr1:12824001..12824100	Chr1	12824001	12824100	QTE	QTE_CT00000016_VANDAL5	12818273	12839582	+	AT1TE41745	*	Included
Chr1:12837801..12837900	Chr1	12837801	12837900	QTE	QTE_CT00000016_VANDAL5	12818273	12839582	+	AT1TE41745	*	Included
Chr1:12839501..12839600	Chr1	12839501	12839600	QTE	QTE_CT00000016_VANDAL5	12818273	12839582	+	AT1TE41745	81	Ov_3
Chr1:12845801..12846100	Chr1	12845801	12846100	QTE	QTE_CT00001407_ATCOPIA36	12842158	12845721	+	AT1TE41800	80	3
Chr1:12845801..12846100	Chr1	12845801	12846100	QTE	QTE_CT00022363_HELITRONY3	12845727	12845932	+	AT1TE41805	131	Ov_3
Chr1:12845801..12846100	Chr1	12845801	12846100	QTE	QTE_CT00031536_SIMPLEHAT2	12845933	12845959	+	AT1TE41810	*	Full_Overlap
Chr1:12845801..12846100	Chr1	12845801	12846100	QTE	QTE_CT00010755_HELITRONY3	12845960	12846615	+	AT1TE41815	140	Ov_5
Chr1:12855001..12855300	Chr1	12855001	12855300	QTE	QTE_CT00011391_ATHATN7	12854295	12854914	+	AT1TE41835	87	3
Chr1:12855001..12855300	Chr1	12855001	12855300	QTE	QTE_CT00030378_HELITRONY1A	12854915	12854952	-	AT1TE41840	49	5
Chr1:12855001..12855300	Chr1	12855001	12855300	QTE	QTE_CT00026520_ATREP3	12854953	12855065	-	AT1TE41845	64	Ov_5
Chr1:12855001..12855300	Chr1	12855001	12855300	QTE	QTE_CT00006602_ATREP3	12855066	12856081	-	AT1TE41850	234	Ov_3
Chr1:12862501..12862600	Chr1	12862501	12862600	QTE	QTE_CT00007186_ATREP15	12862269	12863217	+	AT1TE41865	*	Included
Chr1:12869201..12869300	Chr1	12869201	12869300	NO_DATA
Chr1:12873601..12873700	Chr1	12873601	12873700	QTE	QTE_CT00001280_ATREP3	12872950	12876830	+	AT1TE41905	*	Included
Chr1:12874801..12874900	Chr1	12874801	12874900	QTE	QTE_CT00001280_ATREP3	12872950	12876830	+	AT1TE41905	*	Included
Chr1:12888001..12888100	Chr1	12888001	12888100	QTE	QTE_CT00026872_TNAT2A	12888144	12888251	+	AT1TE41950	44	5
Chr1:12890001..12890200	Chr1	12890001	12890200	QTE	QTE_CT00019575_ATHATN2	12889975	12890257	+	AT1TE41965	*	Included
Chr1:1289101..1289500	Chr1	1289101	1289500	gene	AT1G04625	1287831	1289820	-	Polynucleotidyl transferase, ribonuclease H-like superfamily protein	*	Included
Chr1:12894801..12894900	Chr1	12894801	12894900	QTE	QTE_CT00023895_BRODYAGA1A	12894519	12894687	+	AT1TE41975	114	3
Chr1:12894801..12894900	Chr1	12894801	12894900	QTE	QTE_CT00008700_BRODYAGA1A	12894688	12895316	+	AT1TE41980	*	Included
Chr1:12894801..12894900	Chr1	12894801	12894900	QTE	QTE_CT00019547_BRODYAGA1A	12894922	12895203	-	AT1TE41985	22	3
Chr1:12895201..12895500	Chr1	12895201	12895500	QTE	QTE_CT00008700_BRODYAGA1A	12894688	12895316	+	AT1TE41980	115	Ov_3
Chr1:12895201..12895500	Chr1	12895201	12895500	QTE	QTE_CT00019547_BRODYAGA1A	12894922	12895203	-	AT1TE41985	2	Ov_5
Chr1:12895201..12895500	Chr1	12895201	12895500	QTE	QTE_CT00029296_BRODYAGA1	12895204	12895269	+	AT1TE41990	*	Full_Overlap
Chr1:12895201..12895500	Chr1	12895201	12895500	QTE	QTE_CT00005214_BRODYAGA1	12895317	12896538	-	AT1TE41995	183	Ov_3
Chr1:12904801..12904900	Chr1	12904801	12904900	QTE	QTE_CT00005008_ATREP10A	12903459	12904712	-	AT1TE42050	89	5
Chr1:12904801..12904900	Chr1	12904801	12904900	QTE	QTE_CT00006705_ATREP4	12904713	12905225	+	AT1TE42055	*	Included
Chr1:12907501..12907600	Chr1	12907501	12907600	QTE	QTE_CT00007071_LIMPET1	12906565	12907856	+	AT1TE42080	*	Included
Chr1:12907801..12907900	Chr1	12907801	12907900	QTE	QTE_CT00007071_LIMPET1	12906565	12907856	+	AT1TE42080	55	Ov_3
Chr1:12918601..12918700	Chr1	12918601	12918700	QTE	QTE_CT00025368_ATLINE1A	12918637	12918772	-	AT1TE42110	63	Ov_3
Chr1:12927201..12927300	Chr1	12927201	12927300	QTE	QTE_CT00019742_ATMU10	12926914	12927191	+	AT1TE42150	10	3
Chr1:12927201..12927300	Chr1	12927201	12927300	gene	AT1G35240	12927457	12930523	-	auxin response factor 20	157	3
Chr1:12930301..12930400	Chr1	12930301	12930400	QTE	QTE_CT00024522_ATCOPIA68	12930132	12930287	+	AT1TE42155	14	3
Chr1:12930301..12930400	Chr1	12930301	12930400	gene	AT1G35240	12927457	12930523	-	auxin response factor 20	*	Included
Chr1:12942501..12942600	Chr1	12942501	12942600	QTE	QTE_CT00018246_ATSINE4	12942521	12942824	+	AT1TE42205	79	Ov_5
Chr1:12946801..12946900	Chr1	12946801	12946900	QTE	QTE_CT00001156_ATENSPM3	12942825	12947010	+	AT1TE42210	*	Included
Chr1:12946801..12946900	Chr1	12946801	12946900	QTE	QTE_CT00026873_ATENSPM7	12947011	12947118	+	AT1TE42215	111	5
Chr1:12959801..12959900	Chr1	12959801	12959900	QTE	QTE_CT00015012_ATGP8	12959522	12959966	-	AT1TE42250	*	Included
Chr1:12959801..12959900	Chr1	12959801	12959900	gene	AT1G35320	12959057	12962853	-	no description	*	Included
Chr1:12961801..12962000	Chr1	12961801	12962000	QTE	QTE_CT00017939_ATMUNX1	12961830	12962163	-	AT1TE42255	170	Ov_3
Chr1:12961801..12962000	Chr1	12961801	12962000	gene	AT1G35320	12959057	12962853	-	no description	*	Included
Chr1:12966501..12966700	Chr1	12966501	12966700	QTE	QTE_CT00012291_ATLANTYS3	12966328	12966899	-	AT1TE42275	*	Included
Chr1:12968801..12968900	Chr1	12968801	12968900	QTE	QTE_CT00007246_ARNOLDY1	12968374	12969313	-	AT1TE42290	*	Included
Chr1:12993001..12993100	Chr1	12993001	12993100	QTE	QTE_CT00030044_ATREP2	12992943	12992996	-	AT1TE42365	5	5
Chr1:12993001..12993100	Chr1	12993001	12993100	QTE	QTE_CT00011442_ATREP2A	12992997	12993612	-	AT1TE42370	*	Included
Chr1:12994601..12994700	Chr1	12994601	12994700	QTE	QTE_CT00023618_BRODYAGA1	12994814	12994981	-	AT1TE42380	114	3
Chr1:13017501..13017600	Chr1	13017501	13017600	QTE	QTE_CT00002158_ATREP3	13015327	13017802	+	AT1TE42430	*	Included
Chr1:13036801..13036900	Chr1	13036801	13036900	QTE	QTE_CT00012198_HELITRONY3	13036142	13036721	+	AT1TE42540	80	3
Chr1:13036801..13036900	Chr1	13036801	13036900	QTE	QTE_CT00012951_TNAT1A	13036722	13036816	-	AT1TE42545	15	Ov_5
Chr1:13036801..13036900	Chr1	13036801	13036900	QTE	QTE_CT00012395_TNAT1A	13036817	13037383	-	AT1TE42550	83	Ov_3
Chr1:13038901..13039000	Chr1	13038901	13039000	QTE	QTE_CT00018050_ATMUNX1	13038847	13039176	-	AT1TE42555	*	Included
Chr1:13039401..13039500	Chr1	13039401	13039500	QTE	QTE_CT00025426_RathE1_cons	13039450	13039584	-	AT1TE42560	50	Ov_3
Chr1:13043201..13043300	Chr1	13043201	13043300	gene	AT1G35461	13043489	13043629	+	no description	189	5
Chr1:13050001..13050200	Chr1	13050001	13050200	QTE	QTE_CT00020095_ATMUNX1	13049862	13050128	+	AT1TE42600	127	Ov_3
Chr1:13059301..13059400	Chr1	13059301	13059400	QTE	QTE_CT00001827_ATREP3	13058486	13061316	+	AT1TE42635	*	Included
Chr1:13060601..13060700	Chr1	13060601	13060700	QTE	QTE_CT00001827_ATREP3	13058486	13061316	+	AT1TE42635	*	Included
Chr1:13066701..13066800	Chr1	13066701	13066800	gene	AT1G35500	13066087	13066596	+	no description	105	3
Chr1:13070701..13070800	Chr1	13070701	13070800	QTE	QTE_CT00007166_HELITRONY1A	13069750	13070698	-	AT1TE42680	3	5
Chr1:13070701..13070800	Chr1	13070701	13070800	QTE	QTE_CT00011981_ATREP3	13070699	13070718	+	AT1TE42685	17	Ov_3
Chr1:13075601..13075700	Chr1	13075601	13075700	QTE	QTE_CT00031136_HELITRONY1D	13075492	13075526	+	AT1TE42695	75	3
Chr1:13075601..13075700	Chr1	13075601	13075700	QTE	QTE_CT00006803_ATREP15	13075527	13076517	-	AT1TE42700	*	Included
Chr1:13076401..13076500	Chr1	13076401	13076500	QTE	QTE_CT00006803_ATREP15	13075527	13076517	-	AT1TE42700	*	Included
Chr1:13080501..13080800	Chr1	13080501	13080800	QTE	QTE_CT00011657_ATREP11A	13080417	13081023	+	AT1TE42710	*	Included
Chr1:13087201..13087500	Chr1	13087201	13087500	QTE	QTE_CT00012484_ATREP3	13086748	13087311	-	AT1TE42745	110	Ov_5
Chr1:13087201..13087500	Chr1	13087201	13087500	QTE	QTE_CT00006413_SIMPLEHAT2	13087385	13088087	+	AT1TE42750	115	Ov_5
Chr1:13088201..13088400	Chr1	13088201	13088400	QTE	QTE_CT00006413_SIMPLEHAT2	13087385	13088087	+	AT1TE42750	114	3
Chr1:13088201..13088400	Chr1	13088201	13088400	QTE	QTE_CT00003657_HELITRONY3	13088090	13089696	+	AT1TE42755	*	Included
Chr1:13102901..13103000	Chr1	13102901	13103000	QTE	QTE_CT00001011_ATCOPIA69	13098281	13102834	+	AT1TE42800	67	3
Chr1:13104101..13104500	Chr1	13104101	13104500	QTE	QTE_CT00011835_ATREP1	13103613	13104210	+	AT1TE42810	109	Ov_3
Chr1:13107001..13107200	Chr1	13107001	13107200	QTE	QTE_CT00012434_HELITRONY3	13107034	13107599	-	AT1TE42820	166	Ov_3
Chr1:13111901..13112000	Chr1	13111901	13112000	gene	AT1G35545	13110517	13112832	-	no description	*	Included
Chr1:13114701..13115000	Chr1	13114701	13115000	QTE	QTE_CT00012146_BOMZH1	13114227	13114833	-	AT1TE42835	132	Ov_5
Chr1:13114701..13115000	Chr1	13114701	13115000	QTE	QTE_CT00012961_BRODYAGA1	13114835	13115375	-	AT1TE42840	165	Ov_3
Chr1:13130001..13130100	Chr1	13130001	13130100	NO_DATA
Chr1:13134101..13134200	Chr1	13134101	13134200	QTE	QTE_CT00000269_ATENSPM5	13131405	13140006	+	AT1TE42890	*	Included
Chr1:13139901..13140000	Chr1	13139901	13140000	QTE	QTE_CT00000269_ATENSPM5	13131405	13140006	+	AT1TE42890	*	Included
Chr1:13151401..13151500	Chr1	13151401	13151500	QTE	QTE_CT00016124_ATMU10	13151143	13151476	-	AT1TE42925	75	Ov_5
Chr1:13152801..13152900	Chr1	13152801	13152900	QTE	QTE_CT00006405_SIMPLEHAT1	13151880	13152923	-	AT1TE42930	*	Included
Chr1:13156101..13156200	Chr1	13156101	13156200	QTE	QTE_CT00009363_ATREP10	13155542	13156291	+	AT1TE42935	*	Included
Chr1:13156101..13156200	Chr1	13156101	13156200	gene	AT1G35620	13156368	13158467	+	PDI-like 5-2	168	5
Chr1:13165201..13165400	Chr1	13165201	13165400	QTE	QTE_CT00009282_ATHPOGON3	13164662	13165419	+	AT1TE42965	*	Included
Chr1:13165201..13165400	Chr1	13165201	13165400	QTE	QTE_CT00010745_ATREP8	13165420	13166074	+	AT1TE42970	20	5
Chr1:13166301..13166400	Chr1	13166301	13166400	QTE	QTE_CT00005161_HELITRONY3	13166075	13167303	-	AT1TE42975	*	Included
Chr1:13167001..13167300	Chr1	13167001	13167300	QTE	QTE_CT00005161_HELITRONY3	13166075	13167303	-	AT1TE42975	*	Included
Chr1:13171301..13171400	Chr1	13171301	13171400	QTE	QTE_CT00028387_ATREP3	13171301	13171359	+	AT1TE42985	*	Full_Overlap
Chr1:13171301..13171400	Chr1	13171301	13171400	QTE	QTE_CT00025496_ATREP3	13171360	13171380	+	AT1TE42990	*	Full_Overlap
Chr1:13171301..13171400	Chr1	13171301	13171400	QTE	QTE_CT00006557_ATDNA2T9C	13171381	13172402	-	AT1TE42995	19	Ov_3
Chr1:13192301..13192400	Chr1	13192301	13192400	QTE	QTE_CT00000772_VANDAL14	13187278	13192359	+	AT1TE43050	58	Ov_3
Chr1:13201901..13202000	Chr1	13201901	13202000	NO_DATA
Chr1:13214001..13214200	Chr1	13214001	13214200	QTE	QTE_CT00011802_HELITRONY1C	13213581	13214177	-	AT1TE43150	176	Ov_5
Chr1:13214001..13214200	Chr1	13214001	13214200	QTE	QTE_CT00029966_ATREP10B	13214195	13214249	-	AT1TE43160	5	Ov_3
Chr1:13215301..13215500	Chr1	13215301	13215500	QTE	QTE_CT00006126_ATREP8	13215105	13216190	+	AT1TE43170	*	Included
Chr1:13215901..13216100	Chr1	13215901	13216100	QTE	QTE_CT00006126_ATREP8	13215105	13216190	+	AT1TE43170	*	Included
Chr1:13215901..13216100	Chr1	13215901	13216100	QTE	QTE_CT00029937_META1	13216191	13216230	-	AT1TE43175	91	3
Chr1:13219901..13220000	Chr1	13219901	13220000	QTE	QTE_CT00018499_HELITRONY1D	13219980	13220029	-	AT1TE43185	20	Ov_3
Chr1:13219901..13220000	Chr1	13219901	13220000	QTE	QTE_CT00016318_ATREP15	13220038	13220432	+	AT1TE43190	38	5
Chr1:13230801..13230900	Chr1	13230801	13230900	QTE	QTE_CT00024645_META1	13230842	13230992	-	AT1TE43220	58	Ov_3
Chr1:13230801..13230900	Chr1	13230801	13230900	QTE	QTE_CT00000932_ROMANIAT5	13230993	13235723	-	AT1TE43225	93	3
Chr1:13237901..13238000	Chr1	13237901	13238000	QTE	QTE_CT00018630_VANDAL2N1	13237482	13237795	+	AT1TE43245	106	3
Chr1:13237901..13238000	Chr1	13237901	13238000	QTE	QTE_CT00014152_VANDAL2N1	13238146	13239070	-	AT1TE43250	146	3
Chr1:13238201..13238300	Chr1	13238201	13238300	QTE	QTE_CT00014152_VANDAL2N1	13238146	13239070	-	AT1TE43250	*	Included
Chr1:13238201..13238300	Chr1	13238201	13238300	QTE	QTE_CT00025936_VANDAL2	13238343	13238467	-	AT1TE43255	43	3
Chr1:13238201..13238300	Chr1	13238201	13238300	QTE	QTE_CT00026256_VANDAL1N1	13238476	13238593	-	AT1TE43260	176	3
Chr1:13247001..13247100	Chr1	13247001	13247100	QTE	QTE_CT00002588_ATREP4	13245270	13247416	+	AT1TE43295	*	Included
Chr1:13248601..13248700	Chr1	13248601	13248700	QTE	QTE_CT00001994_ATHAT10	13247658	13250347	-	AT1TE43305	*	Included
Chr1:13256901..13257000	Chr1	13256901	13257000	QTE	QTE_CT00007100_ATREP10D	13255905	13256863	+	AT1TE43320	38	3
Chr1:13256901..13257000	Chr1	13256901	13257000	QTE	QTE_CT00015926_ATLINE1A	13256864	13257271	-	AT1TE43325	*	Included
Chr1:13259701..13260100	Chr1	13259701	13260100	QTE	QTE_CT00010851_ATREP10D	13260166	13260813	-	AT1TE43340	66	3
Chr1:13260401..13260700	Chr1	13260401	13260700	QTE	QTE_CT00010851_ATREP10D	13260166	13260813	-	AT1TE43340	*	Included
Chr1:13260401..13260700	Chr1	13260401	13260700	QTE	QTE_CT00020423_HELITRONY3	13260814	13260951	-	AT1TE43345	114	3
Chr1:13276001..13276100	Chr1	13276001	13276100	QTE	QTE_CT00000077_VANDAL9	13263763	13276157	+	AT1TE43355	*	Included
Chr1:13282301..13282400	Chr1	13282301	13282400	NO_DATA
Chr1:13283101..13283200	Chr1	13283101	13283200	NO_DATA
Chr1:13283501..13283600	Chr1	13283501	13283600	QTE	QTE_CT00023526_VANDAL14	13283529	13283704	+	AT1TE43370	71	Ov_5
Chr1:13286801..13286900	Chr1	13286801	13286900	NO_DATA
Chr1:13288801..13288900	Chr1	13288801	13288900	NO_DATA
Chr1:13290601..13290700	Chr1	13290601	13290700	NO_DATA
Chr1:13295001..13295100	Chr1	13295001	13295100	QTE	QTE_CT00002332_ATHILA4	13292855	13295196	-	AT1TE43420	*	Included
Chr1:13295001..13295100	Chr1	13295001	13295100	QTE	QTE_CT00015268_ATHILA4A	13295197	13295373	-	AT1TE43425	97	3
Chr1:13305401..13305500	Chr1	13305401	13305500	QTE	QTE_CT00017253_ATCOPIA29	13305228	13305432	+	AT1TE43490	31	Ov_3
Chr1:13305401..13305500	Chr1	13305401	13305500	QTE	QTE_CT00012556_ATREP15	13305433	13305993	-	AT1TE43495	67	Ov_3
Chr1:13306301..13306400	Chr1	13306301	13306400	NO_DATA
Chr1:13309001..13309100	Chr1	13309001	13309100	gene	AT1G35820	13308119	13309257	-	no description	*	Included
Chr1:13309601..13309700	Chr1	13309601	13309700	NO_DATA
Chr1:13313801..13313900	Chr1	13313801	13313900	QTE	QTE_CT00011605_ATREP2	13313434	13314041	-	AT1TE43530	*	Included
Chr1:13313801..13313900	Chr1	13313801	13313900	QTE	QTE_CT00025287_ATREP11A	13314042	13314155	-	AT1TE43535	142	3
Chr1:13324001..13324100	Chr1	13324001	13324100	QTE	QTE_CT00029725_ATMU6	13323878	13323939	+	AT1TE43575	62	3
Chr1:13324001..13324100	Chr1	13324001	13324100	QTE	QTE_CT00019341_ATMU6	13323940	13324230	+	AT1TE43580	*	Included
Chr1:13324401..13324500	Chr1	13324401	13324500	QTE	QTE_CT00019341_ATMU6	13323940	13324230	+	AT1TE43580	171	3
Chr1:13344801..13345100	Chr1	13344801	13345100	QTE	QTE_CT00030802_ATREP11	13344756	13344795	-	AT1TE43620	6	5
Chr1:13344801..13345100	Chr1	13344801	13345100	QTE	QTE_CT00004992_HELITRONY1D	13344796	13345032	-	AT1TE43625	231	Ov_5
Chr1:13344801..13345100	Chr1	13344801	13345100	QTE	QTE_CT00004242_ATREP5	13345033	13345720	-	AT1TE43630	67	Ov_3
Chr1:13346101..13346200	Chr1	13346101	13346200	QTE	QTE_CT00003255_HELITRONY1D	13345721	13347477	-	AT1TE43635	*	Included
Chr1:13352701..13352900	Chr1	13352701	13352900	QTE	QTE_CT00018825_DT1	13352696	13353001	-	AT1TE43660	*	Included
Chr1:13352701..13352900	Chr1	13352701	13352900	QTE	QTE_CT00021831_ATREP5	13353003	13353175	-	AT1TE43665	103	3
Chr1:13355501..13355600	Chr1	13355501	13355600	QTE	QTE_CT00017074_ATDNA12T3_2	13355242	13355610	+	AT1TE43680	*	Included
Chr1:13356801..13356900	Chr1	13356801	13356900	QTE	QTE_CT00004936_ATREP13	13355891	13357161	+	AT1TE43690	*	Included
Chr1:13357301..13357700	Chr1	13357301	13357700	QTE	QTE_CT00004936_ATREP13	13355891	13357161	+	AT1TE43690	140	3
Chr1:13357301..13357700	Chr1	13357301	13357700	QTE	QTE_CT00023746_ATREP3	13357162	13357312	-	AT1TE43695	11	Ov_5
Chr1:13359201..13359300	Chr1	13359201	13359300	NO_DATA
Chr1:13360601..13360900	Chr1	13360601	13360900	QTE	QTE_CT00013079_ATHATN3	13360592	13361126	-	AT1TE43705	*	Included
Chr1:13362201..13362400	Chr1	13362201	13362400	QTE	QTE_CT00018415_ATMUNX1	13362164	13362482	-	AT1TE43715	*	Included
Chr1:13448701..13448800	Chr1	13448701	13448800	QTE	QTE_CT00000232_ATCOPIA43	13439444	13448530	+	AT1TE43975	171	3
Chr1:13456701..13456800	Chr1	13456701	13456800	QTE	QTE_CT00011717_ATREP1	13456377	13456980	+	AT1TE44010	*	Included
Chr1:13456701..13456800	Chr1	13456701	13456800	QTE	QTE_CT00031342_ATREP4	13456981	13457011	+	AT1TE44015	181	5
Chr1:13461601..13461700	Chr1	13461601	13461700	QTE	QTE_CT00007472_HELITRONY1A	13460983	13461897	+	AT1TE44045	*	Included
Chr1:13461601..13461700	Chr1	13461601	13461700	QTE	QTE_CT00019510_ATHATN5	13461898	13462182	+	AT1TE44050	198	5
Chr1:13462201..13462300	Chr1	13462201	13462300	QTE	QTE_CT00019510_ATHATN5	13461898	13462182	+	AT1TE44050	19	3
Chr1:13476401..13476600	Chr1	13476401	13476600	QTE	QTE_CT00003762_HELITRONY1D	13476002	13477572	-	AT1TE44100	*	Included
Chr1:13479201..13479500	Chr1	13479201	13479500	QTE	QTE_CT00014013_HELITRON3	13479020	13480875	-	AT1TE44105	*	Included
Chr1:13479201..13479500	Chr1	13479201	13479500	QTE	QTE_CT00031277_ATREP4	13479164	13479193	-	AT1TE44110	8	5
Chr1:13479201..13479500	Chr1	13479201	13479500	QTE	QTE_CT00006953_ATREP11	13479194	13480165	-	AT1TE44115	*	Included
Chr1:13495601..13496000	Chr1	13495601	13496000	QTE	QTE_CT00009784_ATREP2	13495371	13496086	-	AT1TE44155	*	Included
Chr1:13495601..13496000	Chr1	13495601	13496000	QTE	QTE_CT00021087_ATREP1	13496087	13496225	-	AT1TE44160	87	3
Chr1:13497901..13498000	Chr1	13497901	13498000	QTE	QTE_CT00003680_HELITRON2	13497564	13498532	-	AT1TE44175	*	Included
Chr1:13498301..13498400	Chr1	13498301	13498400	QTE	QTE_CT00003680_HELITRON2	13497564	13498532	-	AT1TE44175	*	Included
Chr1:13523501..13523700	Chr1	13523501	13523700	QTE	QTE_CT00001416_HELITRONY2	13520559	13524125	-	AT1TE44255	*	Included
Chr1:13527101..13527200	Chr1	13527101	13527200	QTE	QTE_CT00001811_HELITRONY2	13525014	13527625	-	AT1TE44265	*	Included
Chr1:13528801..13528900	Chr1	13528801	13528900	gene	AT1G36150	13528257	13529470	+	Bifunctional inhibitor/lipid-transfer protein/seed storage 2S albumin superfamily protein	*	Included
Chr1:13532601..13532700	Chr1	13532601	13532700	NO_DATA
Chr1:13532901..13533000	Chr1	13532901	13533000	NO_DATA
Chr1:13545801..13545900	Chr1	13545801	13545900	gene	AT1G36180	13545965	13558492	+	acetyl-CoA carboxylase 2	65	5
Chr1:13545801..13545900	Chr1	13545801	13545900	QTE	QTE_CT00030111_VANDAL16	13545795	13545846	-	AT1TE44335	45	Ov_5
Chr1:13549601..13549700	Chr1	13549601	13549700	gene	AT1G36180	13545965	13558492	+	acetyl-CoA carboxylase 2	*	Included
Chr1:13549601..13549700	Chr1	13549601	13549700	QTE	QTE_CT00004026_HELITRONY1E	13548239	13549729	+	AT1TE44345	*	Included
Chr1:13549601..13549700	Chr1	13549601	13549700	QTE	QTE_CT00004940_HELITRONY1E	13549730	13549776	+	AT1TE44350	30	5
Chr1:13549601..13549700	Chr1	13549601	13549700	QTE	QTE_CT00024879_ATREP1	13549777	13549900	-	AT1TE44355	77	3
Chr1:13559901..13560000	Chr1	13559901	13560000	QTE	QTE_CT00000817_ATCOPIA89	13559846	13564825	+	AT1TE44380	*	Included
Chr1:13567801..13568100	Chr1	13567801	13568100	QTE	QTE_CT00003408_ARNOLDY2	13566472	13568163	-	AT1TE44395	*	Included
Chr1:13567801..13568100	Chr1	13567801	13568100	QTE	QTE_CT00030045_ARNOLDY2	13568164	13568218	+	AT1TE44400	64	5
Chr1:13567801..13568100	Chr1	13567801	13568100	QTE	QTE_CT00026891_HELITRONY3	13568219	13568323	-	AT1TE44405	119	3
Chr1:13568801..13568900	Chr1	13568801	13568900	NO_DATA
Chr1:13582801..13582900	Chr1	13582801	13582900	QTE	QTE_CT00006506_ATREP10B	13581895	13582929	+	AT1TE44470	*	Included
Chr1:13582801..13582900	Chr1	13582801	13582900	QTE	QTE_CT00010871_ATREP10D	13582930	13583578	+	AT1TE44475	30	5
Chr1:13600301..13600400	Chr1	13600301	13600400	QTE	QTE_CT00005144_ATHILA4A	13599712	13600943	+	AT1TE44540	*	Included
Chr1:13601701..13601800	Chr1	13601701	13601800	QTE	QTE_CT00025427_BRODYAGA2	13601553	13601688	+	AT1TE44550	13	3
Chr1:13601701..13601800	Chr1	13601701	13601800	QTE	QTE_CT00004440_HELITRONY1B	13601689	13603065	-	AT1TE44555	*	Included
Chr1:13602001..13602100	Chr1	13602001	13602100	QTE	QTE_CT00004440_HELITRONY1B	13601689	13603065	-	AT1TE44555	*	Included
Chr1:13602401..13602800	Chr1	13602401	13602800	QTE	QTE_CT00004440_HELITRONY1B	13601689	13603065	-	AT1TE44555	*	Included
Chr1:13604001..13604100	Chr1	13604001	13604100	NO_DATA
Chr1:13624401..13624500	Chr1	13624401	13624500	QTE	QTE_CT00011364_ATREP13	13623933	13624551	-	AT1TE44625	*	Included
Chr1:13639401..13639500	Chr1	13639401	13639500	NO_DATA
Chr1:13667401..13667600	Chr1	13667401	13667600	QTE	QTE_CT00000302_ATGP1	13659273	13667557	+	AT1TE44720	156	Ov_3
Chr1:13667401..13667600	Chr1	13667401	13667600	QTE	QTE_CT00011917_ATREP4	13667559	13668150	-	AT1TE44725	41	Ov_3
Chr1:13668901..13669200	Chr1	13668901	13669200	QTE	QTE_CT00006362_ATREP1	13668181	13669232	+	AT1TE44730	*	Included
Chr1:13668901..13669200	Chr1	13668901	13669200	QTE	QTE_CT00013671_ATREP4	13669233	13669253	+	AT1TE44735	33	5
Chr1:13668901..13669200	Chr1	13668901	13669200	QTE	QTE_CT00023367_ATREP10B	13669254	13669410	-	AT1TE44740	54	3
Chr1:13671301..13671500	Chr1	13671301	13671500	QTE	QTE_CT00013867_ATHATN1	13671169	13671663	-	AT1TE44750	*	Included
Chr1:13671301..13671500	Chr1	13671301	13671500	gene	AT1G36310	13669441	13671156	+	S-adenosyl-L-methionine-dependent methyltransferases superfamily protein	145	3
Chr1:13682701..13682800	Chr1	13682701	13682800	QTE	QTE_CT00013033_ATLANTYS1	13682262	13682800	+	AT1TE44775	*	Included
Chr1:13684501..13684800	Chr1	13684501	13684800	QTE	QTE_CT00025843_ATLINE1A	13684550	13684676	-	AT1TE44780	*	Full_Overlap
Chr1:13684501..13684800	Chr1	13684501	13684800	QTE	QTE_CT00006909_ATREP10D	13684722	13686164	-	AT1TE44785	78	Ov_3
Chr1:13684501..13684800	Chr1	13684501	13684800	gene	AT1G36340	13683663	13684952	-	ubiquitin-conjugating enzyme 31	*	Included
Chr1:13687701..13687800	Chr1	13687701	13687800	QTE	QTE_CT00007430_HELITRONY1A	13686651	13687570	+	AT1TE44795	131	3
Chr1:13687701..13687800	Chr1	13687701	13687800	QTE	QTE_CT00023808_ATREP10B	13687571	13687739	+	AT1TE44800	38	Ov_3
Chr1:13687701..13687800	Chr1	13687701	13687800	QTE	QTE_CT00021714_ATHATN1	13687790	13688012	+	AT1TE44805	10	Ov_5
Chr1:13689301..13689400	Chr1	13689301	13689400	QTE	QTE_CT00018306_HELITRONY1D	13688980	13689304	+	AT1TE44810	3	Ov_3
Chr1:13689301..13689400	Chr1	13689301	13689400	QTE	QTE_CT00020299_HELITRONY1D	13689305	13689333	-	AT1TE44815	*	Full_Overlap
Chr1:13704101..13704200	Chr1	13704101	13704200	QTE	QTE_CT00002220_ATDNAI26T9	13704117	13706547	-	AT1TE44875	83	Ov_3
Chr1:13705301..13705400	Chr1	13705301	13705400	QTE	QTE_CT00002220_ATDNAI26T9	13704117	13706547	-	AT1TE44875	*	Included
Chr1:13706601..13706700	Chr1	13706601	13706700	QTE	QTE_CT00002220_ATDNAI26T9	13704117	13706547	-	AT1TE44875	54	5
Chr1:13736601..13736700	Chr1	13736601	13736700	QTE	QTE_CT00000281_ATENSPM5	13734680	13743201	-	AT1TE45020	*	Included
Chr1:13780401..13780500	Chr1	13780401	13780500	QTE	QTE_CT00001932_ATLANTYS2	13777611	13785849	-	AT1TE45145	*	Included
Chr1:13780401..13780500	Chr1	13780401	13780500	QTE	QTE_CT00005324_ATHILA4B_LTR	13779966	13781169	-	AT1TE45150	*	Included
Chr1:1379801..1379900	Chr1	1379801	1379900	QTE	QTE_CT00009890_ATREP5	1379290	1380001	+	AT1TE04500	*	Included
Chr1:13811201..13811500	Chr1	13811201	13811500	QTE	QTE_CT00010034_ATREP2	13810904	13811477	-	AT1TE45265	276	Ov_5
Chr1:13811201..13811500	Chr1	13811201	13811500	QTE	QTE_CT00023970_HELITRONY1D	13811478	13811632	+	AT1TE45270	22	Ov_5
Chr1:13812101..13812200	Chr1	13812101	13812200	QTE	QTE_CT00012472_ATREP5	13811876	13811962	+	AT1TE45275	139	3
Chr1:13812101..13812200	Chr1	13812101	13812200	QTE	QTE_CT00008714_ATREP11	13811963	13812763	+	AT1TE45280	*	Included
Chr1:13839401..13839700	Chr1	13839401	13839700	NO_DATA
Chr1:13850801..13851100	Chr1	13850801	13851100	QTE	QTE_CT00011243_ATDNAI27T9C	13850479	13851106	+	AT1TE45415	*	Included
Chr1:13850801..13851100	Chr1	13850801	13851100	QTE	QTE_CT00019166_ATDNAI27T9A	13851107	13851141	+	AT1TE45420	7	5
Chr1:13850801..13851100	Chr1	13850801	13851100	QTE	QTE_CT00008227_LIMPET1	13851265	13852459	+	AT1TE45425	165	5
Chr1:13860901..13861000	Chr1	13860901	13861000	QTE	QTE_CT00008942_BRODYAGA2	13860290	13861071	-	AT1TE45465	*	Included
Chr1:13865801..13865900	Chr1	13865801	13865900	QTE	QTE_CT00003532_HELITRONY3	13865723	13867368	+	AT1TE45480	*	Included
Chr1:13882501..13882600	Chr1	13882501	13882600	QTE	QTE_CT00007187_ATREP7	13881654	13882600	-	AT1TE45545	*	Included
Chr1:13882501..13882600	Chr1	13882501	13882600	QTE	QTE_CT00018533_ATREP9	13882601	13882664	+	AT1TE45550	1	5
Chr1:13882501..13882600	Chr1	13882501	13882600	QTE	QTE_CT00018457_ATREP10D	13882665	13882982	-	AT1TE45555	65	3
Chr1:13890801..13890900	Chr1	13890801	13890900	QTE	QTE_CT00000355_ATGP1	13883073	13890962	+	AT1TE45560	*	Included
Chr1:13901301..13901400	Chr1	13901301	13901400	QTE	QTE_CT00008054_META1	13901101	13901961	+	AT1TE45610	*	Included
Chr1:13906601..13906700	Chr1	13906601	13906700	QTE	QTE_CT00003096_ARNOLDY1	13905142	13906966	+	AT1TE45635	*	Included
Chr1:13906901..13907200	Chr1	13906901	13907200	QTE	QTE_CT00003096_ARNOLDY1	13905142	13906966	+	AT1TE45635	65	Ov_3
Chr1:13906901..13907200	Chr1	13906901	13907200	QTE	QTE_CT00010816_ARNOLDY2	13906967	13907589	+	AT1TE45640	233	Ov_5
Chr1:13908701..13908800	Chr1	13908701	13908800	QTE	QTE_CT00012837_ATHPOGON1	13908133	13908679	-	AT1TE45655	22	5
Chr1:13908701..13908800	Chr1	13908701	13908800	QTE	QTE_CT00029066_HELITRONY3	13908680	13908729	-	AT1TE45660	28	Ov_5
Chr1:13929101..13929200	Chr1	13929101	13929200	QTE	QTE_CT00002294_ATHILA4D_LTR	13928743	13935988	+	AT1TE45735	*	Included
Chr1:13963901..13964000	Chr1	13963901	13964000	QTE	QTE_CT00022686_ATCOPIA54	13964070	13964267	+	AT1TE45830	70	5
Chr1:13964701..13964800	Chr1	13964701	13964800	QTE	QTE_CT00026116_TNAT1A	13964706	13964828	+	AT1TE45835	94	Ov_5
Chr1:13966101..13966200	Chr1	13966101	13966200	QTE	QTE_CT00023640_VANDAL3	13966224	13966394	-	AT1TE45840	24	3
Chr1:13966601..13966700	Chr1	13966601	13966700	QTE	QTE_CT00005040_VANDAL3	13966453	13967701	-	AT1TE45845	*	Included
Chr1:13998801..13998900	Chr1	13998801	13998900	NO_DATA
Chr1:13999201..13999300	Chr1	13999201	13999300	NO_DATA
Chr1:14000401..14000600	Chr1	14000401	14000600	NO_DATA
Chr1:14001301..14001400	Chr1	14001301	14001400	QTE	QTE_CT00005708_ATREP10D	14001040	14002187	+	AT1TE45975	*	Included
Chr1:14002801..14002900	Chr1	14002801	14002900	NO_DATA
Chr1:14004901..14005100	Chr1	14004901	14005100	gene	AT1G36940	14003866	14005502	+	no description	*	Included
Chr1:14013401..14013700	Chr1	14013401	14013700	QTE	QTE_CT00001739_ATREP11	14011340	14014304	-	AT1TE46030	*	Included
Chr1:14101001..14101100	Chr1	14101001	14101100	QTE	QTE_CT00001617_ATHILA0_I	14098634	14101812	-	AT1TE46305	*	Included
Chr1:14146501..14146600	Chr1	14146501	14146600	QTE	QTE_CT00005005_ATREP4	14146257	14147510	-	AT1TE46455	*	Included
Chr1:14146801..14147000	Chr1	14146801	14147000	QTE	QTE_CT00005005_ATREP4	14146257	14147510	-	AT1TE46455	*	Included
Chr1:14151301..14151500	Chr1	14151301	14151500	QTE	QTE_CT00018671_HELITRONY1D	14150902	14151212	-	AT1TE46470	89	5
Chr1:14151301..14151500	Chr1	14151301	14151500	QTE	QTE_CT00012913_ATLINE1A	14151222	14151753	-	AT1TE46475	*	Included
Chr1:14153101..14153200	Chr1	14153101	14153200	QTE	QTE_CT00018286_ATDNA12T3_2	14152940	14153264	+	AT1TE46485	*	Included
Chr1:14164301..14164400	Chr1	14164301	14164400	NO_DATA
Chr1:14165901..14166000	Chr1	14165901	14166000	QTE	QTE_CT00022585_RathE3_cons	14165867	14166066	+	AT1TE46520	*	Included
Chr1:14167501..14167600	Chr1	14167501	14167600	QTE	QTE_CT00017800_DT1	14167106	14167369	-	AT1TE46530	132	5
Chr1:14167501..14167600	Chr1	14167501	14167600	QTE	QTE_CT00003732_ATREP10D	14167370	14167481	+	AT1TE46535	20	3
Chr1:14167501..14167600	Chr1	14167501	14167600	QTE	QTE_CT00003691_HELITRONY1D	14167482	14169076	+	AT1TE46540	*	Included
Chr1:14178101..14178200	Chr1	14178101	14178200	QTE	QTE_CT00025524_ATHILA2	14177934	14178066	-	AT1TE46570	35	5
Chr1:14178101..14178200	Chr1	14178101	14178200	QTE	QTE_CT00000629_ATHILA2	14178069	14183542	-	AT1TE46575	*	Included
Chr1:14178101..14178200	Chr1	14178101	14178200	gene	AT1G37150	14174981	14177992	-	holocarboxylase synthetase 2	109	5
Chr1:14297601..14297800	Chr1	14297601	14297800	QTE	QTE_CT00004408_ATREP10A	14296550	14297935	-	AT1TE46925	*	Included
Chr1:14297601..14297800	Chr1	14297601	14297800	QTE	QTE_CT00029922_ATREP10B	14297936	14297991	-	AT1TE46930	136	3
Chr1:14297601..14297800	Chr1	14297601	14297800	QTE	QTE_CT00030803_ATREP10C	14297992	14298031	-	AT1TE46935	192	3
Chr1:14298501..14298800	Chr1	14298501	14298800	QTE	QTE_CT00011125_ATHATN7	14298032	14298666	+	AT1TE46940	165	Ov_3
Chr1:14298501..14298800	Chr1	14298501	14298800	QTE	QTE_CT00026229_ATREP10A	14298667	14298785	-	AT1TE46945	*	Full_Overlap
Chr1:14298501..14298800	Chr1	14298501	14298800	QTE	QTE_CT00004037_ATREP3	14298786	14300271	-	AT1TE46950	14	Ov_3
Chr1:1430301..1430400	Chr1	1430301	1430400	QTE	QTE_CT00024530_TAG2	1430272	1430424	-	AT1TE04660	*	Included
Chr1:1430301..1430400	Chr1	1430301	1430400	QTE	QTE_CT00016192_SIMPLEGUY1	1430437	1430836	+	AT1TE04665	37	5
Chr1:1430901..1431000	Chr1	1430901	1431000	QTE	QTE_CT00016192_SIMPLEGUY1	1430437	1430836	+	AT1TE04665	65	3
Chr1:1430901..1431000	Chr1	1430901	1431000	QTE	QTE_CT00016650_SIMPLEGUY1	1430837	1430859	+	AT1TE04670	42	3
Chr1:1430901..1431000	Chr1	1430901	1431000	QTE	QTE_CT00024205_TAG2	1430869	1431028	-	AT1TE04675	*	Included
Chr1:1430901..1431000	Chr1	1430901	1431000	gene	AT1G05010	1431190	1432858	-	ethylene-forming enzyme	190	3
Chr1:14310501..14310600	Chr1	14310501	14310600	QTE	QTE_CT00005088_VANDAL3	14310437	14311679	+	AT1TE47020	*	Included
Chr1:1441601..1441900	Chr1	1441601	1441900	QTE	QTE_CT00025747_ATDNAI27T9A	1441515	1441645	+	AT1TE04700	44	Ov_3
Chr1:1441601..1441900	Chr1	1441601	1441900	QTE	QTE_CT00031662_VANDAL5	1441646	1441670	+	AT1TE04705	*	Full_Overlap
Chr1:1441601..1441900	Chr1	1441601	1441900	QTE	QTE_CT00010647_ATDNAI27T9B	1441741	1442976	+	AT1TE04710	159	Ov_5
Chr1:1441601..1441900	Chr1	1441601	1441900	gene	AT1G05030	1438152	1441417	-	Major facilitator superfamily protein	184	5
Chr1:1445601..1445700	Chr1	1445601	1445700	NO_DATA
Chr1:14607301..14607400	Chr1	14607301	14607400	QTE	QTE_CT00000626_HELITRONY2	14603199	14608644	-	AT1TE48050	*	Included
Chr1:14670101..14670200	Chr1	14670101	14670200	NO_DATA
Chr1:14679601..14679700	Chr1	14679601	14679700	NO_DATA
Chr1:14688901..14689000	Chr1	14688901	14689000	NO_DATA
Chr1:14690401..14690500	Chr1	14690401	14690500	NO_DATA
Chr1:14691801..14691900	Chr1	14691801	14691900	NO_DATA
Chr1:14702801..14702900	Chr1	14702801	14702900	NO_DATA
Chr1:14704401..14704500	Chr1	14704401	14704500	NO_DATA
Chr1:14711201..14711300	Chr1	14711201	14711300	NO_DATA
Chr1:14712201..14712400	Chr1	14712201	14712400	NO_DATA
Chr1:14718301..14718400	Chr1	14718301	14718400	NO_DATA
Chr1:14719601..14719700	Chr1	14719601	14719700	NO_DATA
Chr1:14722701..14722800	Chr1	14722701	14722800	NO_DATA
Chr1:14724601..14724700	Chr1	14724601	14724700	NO_DATA
Chr1:14726201..14726400	Chr1	14726201	14726400	NO_DATA
Chr1:14726601..14726800	Chr1	14726601	14726800	NO_DATA
Chr1:14727301..14727400	Chr1	14727301	14727400	NO_DATA
Chr1:14731101..14731300	Chr1	14731101	14731300	NO_DATA
Chr1:14731901..14732000	Chr1	14731901	14732000	NO_DATA
Chr1:14735701..14735800	Chr1	14735701	14735800	NO_DATA
Chr1:14736401..14736500	Chr1	14736401	14736500	NO_DATA
Chr1:14738401..14738500	Chr1	14738401	14738500	NO_DATA
Chr1:14742301..14742400	Chr1	14742301	14742400	NO_DATA
Chr1:14742601..14742700	Chr1	14742601	14742700	NO_DATA
Chr1:14743301..14743500	Chr1	14743301	14743500	NO_DATA
Chr1:14745401..14745500	Chr1	14745401	14745500	NO_DATA
Chr1:14824801..14824900	Chr1	14824801	14824900	NO_DATA
Chr1:14886801..14886900	Chr1	14886801	14886900	NO_DATA
Chr1:14888101..14888200	Chr1	14888101	14888200	NO_DATA
Chr1:14923601..14923700	Chr1	14923601	14923700	QTE	QTE_CT00014313_ATREP18	14923439	14923605	+	AT1TE48900	4	Ov_3
Chr1:14923601..14923700	Chr1	14923601	14923700	QTE	QTE_CT00001526_ATHILA2	14923606	14926963	+	AT1TE48905	94	Ov_5
Chr1:14929001..14929100	Chr1	14929001	14929100	NO_DATA
Chr1:14933401..14933500	Chr1	14933401	14933500	NO_DATA
Chr1:14934901..14935000	Chr1	14934901	14935000	NO_DATA
Chr1:14935601..14935700	Chr1	14935601	14935700	NO_DATA
Chr1:14943701..14943800	Chr1	14943701	14943800	NO_DATA
Chr1:14944301..14944400	Chr1	14944301	14944400	NO_DATA
Chr1:14948401..14948500	Chr1	14948401	14948500	NO_DATA
Chr1:14949401..14949500	Chr1	14949401	14949500	NO_DATA
Chr1:14949801..14949900	Chr1	14949801	14949900	NO_DATA
Chr1:14955101..14955200	Chr1	14955101	14955200	NO_DATA
Chr1:14955801..14955900	Chr1	14955801	14955900	NO_DATA
Chr1:14957301..14957400	Chr1	14957301	14957400	NO_DATA
Chr1:14959801..14959900	Chr1	14959801	14959900	NO_DATA
Chr1:14966601..14966700	Chr1	14966601	14966700	NO_DATA
Chr1:14971001..14971100	Chr1	14971001	14971100	NO_DATA
Chr1:14976001..14976100	Chr1	14976001	14976100	NO_DATA
Chr1:14980501..14980700	Chr1	14980501	14980700	NO_DATA
Chr1:14995901..14996000	Chr1	14995901	14996000	NO_DATA
Chr1:14997201..14997300	Chr1	14997201	14997300	NO_DATA
Chr1:14998501..14998600	Chr1	14998501	14998600	NO_DATA
Chr1:15010201..15010300	Chr1	15010201	15010300	NO_DATA
Chr1:15015301..15015400	Chr1	15015301	15015400	NO_DATA
Chr1:15016001..15016300	Chr1	15016001	15016300	NO_DATA
Chr1:15025901..15026000	Chr1	15025901	15026000	NO_DATA
Chr1:15026501..15026600	Chr1	15026501	15026600	NO_DATA
Chr1:15028601..15028800	Chr1	15028601	15028800	NO_DATA
Chr1:15032901..15033200	Chr1	15032901	15033200	NO_DATA
Chr1:15033701..15033800	Chr1	15033701	15033800	NO_DATA
Chr1:15035201..15035300	Chr1	15035201	15035300	NO_DATA
Chr1:15035701..15036200	Chr1	15035701	15036200	NO_DATA
Chr1:15036601..15036700	Chr1	15036601	15036700	NO_DATA
Chr1:15037501..15037600	Chr1	15037501	15037600	NO_DATA
Chr1:15058801..15058900	Chr1	15058801	15058900	QTE	QTE_CT00003058_ATREP18	15058249	15060097	-	AT1TE49285	*	Included
Chr1:15088901..15089000	Chr1	15088901	15089000	QTE	QTE_CT00002706_ATREP18	15087874	15089939	-	AT1TE49370	*	Included
Chr1:15094101..15094200	Chr1	15094101	15094200	QTE	QTE_CT00020980_ATREP18	15093830	15094043	-	AT1TE49395	58	5
Chr1:15094101..15094200	Chr1	15094101	15094200	QTE	QTE_CT00020210_ATREP18	15094044	15094069	-	AT1TE49400	32	5
Chr1:15094101..15094200	Chr1	15094101	15094200	QTE	QTE_CT00004987_ATREP18	15094070	15095327	-	AT1TE49405	*	Included
Chr1:15098001..15098100	Chr1	15098001	15098100	QTE	QTE_CT00003038_ATREP18	15095328	15098439	-	AT1TE49410	*	Included
Chr1:15098001..15098100	Chr1	15098001	15098100	QTE	QTE_CT00009136_ATREP18	15097189	15097955	-	AT1TE49420	46	5
Chr1:15101501..15101600	Chr1	15101501	15101600	QTE	QTE_CT00004268_ATREP18	15100967	15102110	-	AT1TE49430	*	Included
Chr1:15111301..15111400	Chr1	15111301	15111400	QTE	QTE_CT00001941_ATREP18	15108853	15112238	-	AT1TE49480	*	Included
Chr1:15111301..15111400	Chr1	15111301	15111400	QTE	QTE_CT00025453_ATREP18	15111117	15111251	-	AT1TE49490	50	5
Chr1:15126001..15126100	Chr1	15126001	15126100	QTE	QTE_CT00001962_ATREP18	15124278	15127167	-	AT1TE49570	*	Included
Chr1:15126801..15126900	Chr1	15126801	15126900	QTE	QTE_CT00001962_ATREP18	15124278	15127167	-	AT1TE49570	*	Included
Chr1:15134401..15134500	Chr1	15134401	15134500	QTE	QTE_CT00016301_ATREP18	15134089	15134388	-	AT1TE49640	13	5
Chr1:15136801..15137000	Chr1	15136801	15137000	QTE	QTE_CT00014321_ATREP18	15136464	15136671	-	AT1TE49655	130	5
Chr1:15136801..15137000	Chr1	15136801	15137000	QTE	QTE_CT00019038_ATREP18	15136672	15136969	-	AT1TE49660	168	Ov_5
Chr1:15196201..15196300	Chr1	15196201	15196300	QTE	QTE_CT00002364_ATREP18	15194676	15196996	-	AT1TE49870	*	Included
Chr1:15200601..15200800	Chr1	15200601	15200800	QTE	QTE_CT00009032_ATREP18	15200023	15200536	-	AT1TE49895	65	5
Chr1:15200601..15200800	Chr1	15200601	15200800	QTE	QTE_CT00006979_ATREP18	15200537	15201505	-	AT1TE49900	*	Included
Chr1:15206601..15206700	Chr1	15206601	15206700	QTE	QTE_CT00009777_ATREP18	15206460	15206506	-	AT1TE49940	95	5
Chr1:15206601..15206700	Chr1	15206601	15206700	QTE	QTE_CT00004615_ATREP18	15206507	15207845	-	AT1TE49945	*	Included
Chr1:15207001..15207100	Chr1	15207001	15207100	QTE	QTE_CT00004615_ATREP18	15206507	15207845	-	AT1TE49945	*	Included
Chr1:15214401..15214500	Chr1	15214401	15214500	QTE	QTE_CT00000477_ATENSPM5	15209312	15215968	+	AT1TE49955	*	Included
Chr1:15229901..15230000	Chr1	15229901	15230000	QTE	QTE_CT00020981_ATREP18	15229688	15229927	-	AT1TE50030	26	Ov_5
Chr1:15229901..15230000	Chr1	15229901	15230000	QTE	QTE_CT00014181_ATREP18	15229928	15230408	-	AT1TE50035	72	Ov_3
Chr1:1523001..1523400	Chr1	1523001	1523400	QTE	QTE_CT00018186_ATHATN10	1522771	1522971	-	AT1TE05000	30	5
Chr1:15377901..15378000	Chr1	15377901	15378000	QTE	QTE_CT00002663_ATREP18	15376087	15378181	-	AT1TE50765	*	Included
Chr1:15436401..15436600	Chr1	15436401	15436600	QTE	QTE_CT00020694_ATREP18	15436436	15436642	+	AT1TE50965	164	Ov_5
Chr1:15472001..15472100	Chr1	15472001	15472100	QTE	QTE_CT00000004_ATHILA6A	15455488	15486506	+	AT1TE51040	*	Included
Chr1:15485401..15485500	Chr1	15485401	15485500	QTE	QTE_CT00000004_ATHILA6A	15455488	15486506	+	AT1TE51040	*	Included
Chr1:15595301..15595500	Chr1	15595301	15595500	QTE	QTE_CT00002188_ATHILA4D_LTR	15594926	15598833	+	AT1TE51315	*	Included
Chr1:15602001..15602100	Chr1	15602001	15602100	QTE	QTE_CT00022073_ATHILA8A	15602069	15602279	-	AT1TE51330	31	Ov_3
Chr1:15610401..15610500	Chr1	15610401	15610500	QTE	QTE_CT00026695_META1	15610518	15610626	-	AT1TE51355	18	3
Chr1:15610401..15610500	Chr1	15610401	15610500	QTE	QTE_CT00000914_ROMANIAT5	15610627	15615403	-	AT1TE51360	127	3
Chr1:15630801..15630900	Chr1	15630801	15630900	QTE	QTE_CT00013818_HELITRONY3	15630493	15630985	-	AT1TE51430	*	Included
Chr1:15630801..15630900	Chr1	15630801	15630900	QTE	QTE_CT00005293_ATLINE1A	15630986	15632195	+	AT1TE51435	86	5
Chr1:15634801..15635200	Chr1	15634801	15635200	QTE	QTE_CT00002669_HELITRONY3	15634435	15636526	-	AT1TE51465	*	Included
Chr1:15635501..15635600	Chr1	15635501	15635600	QTE	QTE_CT00002669_HELITRONY3	15634435	15636526	-	AT1TE51465	*	Included
Chr1:15635901..15636000	Chr1	15635901	15636000	QTE	QTE_CT00002669_HELITRONY3	15634435	15636526	-	AT1TE51465	*	Included
Chr1:15641301..15641400	Chr1	15641301	15641400	QTE	QTE_CT00005236_ATHILA4	15639889	15641103	+	AT1TE51485	198	3
Chr1:15641301..15641400	Chr1	15641301	15641400	QTE	QTE_CT00011539_HELITRONY1E	15641320	15641930	-	AT1TE51490	80	Ov_3
Chr1:15645601..15646100	Chr1	15645601	15646100	QTE	QTE_CT00018970_HELITRON2	15645308	15645608	-	AT1TE51535	7	Ov_5
Chr1:15645601..15646100	Chr1	15645601	15646100	QTE	QTE_CT00021929_ATENSPM5	15645801	15646015	-	AT1TE51540	*	Full_Overlap
Chr1:15645601..15646100	Chr1	15645601	15646100	QTE	QTE_CT00007015_ATHILA4D_LTR	15646121	15647086	-	AT1TE51545	21	3
Chr1:15661901..15662100	Chr1	15661901	15662100	QTE	QTE_CT00030755_BRODYAGA1	15662126	15662168	+	AT1TE51585	26	5
Chr1:15661901..15662100	Chr1	15661901	15662100	QTE	QTE_CT00020983_ATMU10	15662169	15662410	+	AT1TE51590	69	5
Chr1:15689101..15689200	Chr1	15689101	15689200	QTE	QTE_CT00003810_ATDNA2T9C	15687716	15689270	-	AT1TE51675	*	Included
Chr1:15689101..15689200	Chr1	15689101	15689200	QTE	QTE_CT00005847_ATDNA2T9C	15689271	15689406	-	AT1TE51680	71	3
Chr1:15692601..15692700	Chr1	15692601	15692700	QTE	QTE_CT00001973_ATHILA4A	15690799	15692926	+	AT1TE51685	*	Included
Chr1:15721201..15721300	Chr1	15721201	15721300	QTE	QTE_CT00027875_BRODYAGA1A	15721178	15721254	-	AT1TE51755	53	Ov_5
Chr1:15721201..15721300	Chr1	15721201	15721300	QTE	QTE_CT00014157_ATREP3	15721255	15721726	-	AT1TE51760	45	Ov_3
Chr1:15731601..15731700	Chr1	15731601	15731700	QTE	QTE_CT00023728_ATENSPM3	15731704	15731875	+	AT1TE51805	4	5
Chr1:15760801..15760900	Chr1	15760801	15760900	QTE	QTE_CT00013046_ATHILA4A	15760244	15761056	+	AT1TE51880	*	Included
Chr1:15760801..15760900	Chr1	15760801	15760900	QTE	QTE_CT00019894_RP1_AT	15760712	15760984	+	AT1TE51885	*	Included
Chr1:15760801..15760900	Chr1	15760801	15760900	QTE	QTE_CT00027727_ATGP1	15761085	15761176	+	AT1TE51890	185	5
Chr1:15760801..15760900	Chr1	15760801	15760900	gene	AT1G42190	15761082	15761276	+	GAG/POL/ENV polyprotein	182	5
Chr1:15809501..15809600	Chr1	15809501	15809600	QTE	QTE_CT00004670_ATGP1	15808309	15809636	+	AT1TE52040	*	Included
Chr1:15809501..15809600	Chr1	15809501	15809600	QTE	QTE_CT00016078_ARNOLD2	15809637	15810041	+	AT1TE52045	37	5
Chr1:15823801..15823900	Chr1	15823801	15823900	QTE	QTE_CT00000227_ATHILA2	15821413	15847509	-	AT1TE52105	*	Included
Chr1:15823801..15823900	Chr1	15823801	15823900	QTE	QTE_CT00001207_ATHILA2	15822576	15826633	-	AT1TE52110	*	Included
Chr1:15856801..15857000	Chr1	15856801	15857000	QTE	QTE_CT00015189_ATREP10D	15856540	15857196	-	AT1TE52190	*	Included
Chr1:15856801..15857000	Chr1	15856801	15857000	QTE	QTE_CT00021871_BRODYAGA1A	15856631	15856849	+	AT1TE52195	48	Ov_3
Chr1:15879201..15879600	Chr1	15879201	15879600	QTE	QTE_CT00000515_VANDAL4	15872972	15879297	+	AT1TE52220	96	Ov_3
Chr1:15879201..15879600	Chr1	15879201	15879600	QTE	QTE_CT00026118_META1	15879298	15879390	-	AT1TE52235	*	Full_Overlap
Chr1:15879201..15879600	Chr1	15879201	15879600	QTE	QTE_CT00001991_ATREP3	15879391	15882768	+	AT1TE52240	209	Ov_5
Chr1:15880901..15881000	Chr1	15880901	15881000	QTE	QTE_CT00001991_ATREP3	15879391	15882768	+	AT1TE52240	*	Included
Chr1:15880901..15881000	Chr1	15880901	15881000	QTE	QTE_CT00029923_ATREP10D	15880679	15880736	+	AT1TE52250	165	3
Chr1:15880901..15881000	Chr1	15880901	15881000	QTE	QTE_CT00022437_ATREP1	15880737	15880940	+	AT1TE52255	39	Ov_3
Chr1:15886401..15886700	Chr1	15886401	15886700	QTE	QTE_CT00023946_ATREP10D	15886143	15886308	-	AT1TE52275	93	5
Chr1:15886401..15886700	Chr1	15886401	15886700	QTE	QTE_CT00008838_TNAT2A	15886309	15887099	+	AT1TE52280	*	Included
Chr1:15890801..15890900	Chr1	15890801	15890900	QTE	QTE_CT00012461_TAG3N1	15890200	15891183	+	AT1TE52310	*	Included
Chr1:15890801..15890900	Chr1	15890801	15890900	QTE	QTE_CT00026321_TAG1	15890485	15890603	+	AT1TE52315	198	3
Chr1:15890801..15890900	Chr1	15890801	15890900	QTE	QTE_CT00021273_ATMU10	15890692	15890925	+	AT1TE52320	*	Included
Chr1:15900301..15900400	Chr1	15900301	15900400	NO_DATA
Chr1:15902001..15902100	Chr1	15902001	15902100	QTE	QTE_CT00001897_ATREP10D	15901346	15904093	-	AT1TE52350	*	Included
Chr1:15902701..15902800	Chr1	15902701	15902800	QTE	QTE_CT00001897_ATREP10D	15901346	15904093	-	AT1TE52350	*	Included
Chr1:15919601..15919900	Chr1	15919601	15919900	QTE	QTE_CT00021756_VANDAL12	15919708	15919927	-	AT1TE52450	192	Ov_3
Chr1:15920801..15920900	Chr1	15920801	15920900	QTE	QTE_CT00031368_VANDAL9	15920614	15920641	-	AT1TE52455	160	5
Chr1:15920801..15920900	Chr1	15920801	15920900	QTE	QTE_CT00020967_VANDAL12	15920642	15920881	-	AT1TE52460	80	Ov_5
Chr1:15920801..15920900	Chr1	15920801	15920900	QTE	QTE_CT00028258_VANDAL9	15920882	15920962	-	AT1TE52465	18	Ov_3
Chr1:15921701..15921900	Chr1	15921701	15921900	QTE	QTE_CT00019674_ATREP1	15921922	15922201	+	AT1TE52470	22	5
Chr1:15923301..15923400	Chr1	15923301	15923400	QTE	QTE_CT00009488_HELITRONY3	15922950	15923689	+	AT1TE52480	*	Included
Chr1:1592501..1592600	Chr1	1592501	1592600	QTE	QTE_CT00006099_HELITRONY3	1592656	1593745	+	AT1TE05225	56	5
Chr1:15925401..15925600	Chr1	15925401	15925600	QTE	QTE_CT00018626_ATHPOGON1	15925676	15925987	-	AT1TE52490	76	3
Chr1:15935701..15935800	Chr1	15935701	15935800	QTE	QTE_CT00019971_RathE2_cons	15935440	15935710	+	AT1TE52520	9	Ov_3
Chr1:15940701..15940800	Chr1	15940701	15940800	QTE	QTE_CT00002599_ATREP3	15939330	15941469	+	AT1TE52535	*	Included
Chr1:15941001..15941100	Chr1	15941001	15941100	QTE	QTE_CT00002599_ATREP3	15939330	15941469	+	AT1TE52535	*	Included
Chr1:15945201..15945400	Chr1	15945201	15945400	QTE	QTE_CT00006551_HELITRONY1B	15944859	15945882	-	AT1TE52550	*	Included
Chr1:15948601..15948700	Chr1	15948601	15948700	QTE	QTE_CT00002387_ATREP3	15947178	15949473	+	AT1TE52570	*	Included
Chr1:15959901..15960000	Chr1	15959901	15960000	QTE	QTE_CT00026570_ARNOLDY2	15959795	15959908	+	AT1TE52600	7	Ov_3
Chr1:15959901..15960000	Chr1	15959901	15960000	QTE	QTE_CT00003454_HELITRONY1A	15959911	15961579	+	AT1TE52605	89	Ov_5
Chr1:15972301..15972400	Chr1	15972301	15972400	QTE	QTE_CT00013825_BRODYAGA2	15972453	15972490	-	AT1TE52645	53	3
Chr1:15972301..15972400	Chr1	15972301	15972400	QTE	QTE_CT00011017_BRODYAGA2	15972491	15973128	-	AT1TE52650	91	3
Chr1:15982801..15982900	Chr1	15982801	15982900	gene	AT1G42560	15980135	15983328	-	Seven transmembrane MLO family protein	*	Included
Chr1:15984501..15984600	Chr1	15984501	15984600	QTE	QTE_CT00013295_ATHATN10	15984521	15984829	+	AT1TE52685	79	Ov_5
Chr1:15985301..15985400	Chr1	15985301	15985400	QTE	QTE_CT00011375_ATHATN10	15984830	15985729	+	AT1TE52690	*	Included
Chr1:15985301..15985400	Chr1	15985301	15985400	QTE	QTE_CT00019776_ATHAT10	15984878	15985154	+	AT1TE52695	147	3
Chr1:15994001..15994100	Chr1	15994001	15994100	QTE	QTE_CT00027620_ATDNAI27T9A	15993773	15993864	-	AT1TE52720	137	5
Chr1:16003801..16003900	Chr1	16003801	16003900	QTE	QTE_CT00004091_ATDNA2T9C	16003506	16004974	-	AT1TE52745	*	Included
Chr1:16012901..16013000	Chr1	16012901	16013000	QTE	QTE_CT00000426_ATGP1	16012585	16019699	-	AT1TE52795	*	Included
Chr1:16035001..16035100	Chr1	16035001	16035100	QTE	QTE_CT00008973_ATREP3	16034720	16034987	-	AT1TE52840	14	5
Chr1:16035001..16035100	Chr1	16035001	16035100	QTE	QTE_CT00003761_ATCOPIA28	16034988	16037031	+	AT1TE52845	*	Included
Chr1:16125201..16125300	Chr1	16125201	16125300	QTE	QTE_CT00015073_SIMPLEHAT2	16124703	16125144	-	AT1TE53105	57	5
Chr1:1613201..1613400	Chr1	1613201	1613400	QTE	QTE_CT00004382_ATREP16	1613272	1614662	-	AT1TE05280	128	Ov_3
Chr1:16134101..16134200	Chr1	16134101	16134200	gene	AT1G42980	16133286	16135587	+	Actin-binding FH2 (formin homology 2) family protein	*	Included
Chr1:16135601..16135700	Chr1	16135601	16135700	gene	AT1G42980	16133286	16135587	+	Actin-binding FH2 (formin homology 2) family protein	14	3
Chr1:16135601..16135700	Chr1	16135601	16135700	QTE	QTE_CT00029760_ATLINE1A	16135677	16135737	+	AT1TE53125	23	Ov_5
Chr1:16135601..16135700	Chr1	16135601	16135700	gene	AT1G42990	16135852	16137463	-	basic region/leucine zipper motif 60	152	3
Chr1:16142401..16142600	Chr1	16142401	16142600	QTE	QTE_CT00023421_ATREP10C	16142530	16142707	+	AT1TE53160	70	Ov_5
Chr1:16143701..16143800	Chr1	16143701	16143800	QTE	QTE_CT00002392_ATREP10D	16143371	16145661	-	AT1TE53170	*	Included
Chr1:16160401..16160500	Chr1	16160401	16160500	QTE	QTE_CT00001640_ATREP4	16158305	16161451	-	AT1TE53250	*	Included
Chr1:16163801..16163900	Chr1	16163801	16163900	QTE	QTE_CT00002607_ATREP4	16162425	16164556	+	AT1TE53265	*	Included
Chr1:16175801..16175900	Chr1	16175801	16175900	NO_DATA
Chr1:1617901..1618100	Chr1	1617901	1618100	NO_DATA
Chr1:16182601..16182700	Chr1	16182601	16182700	QTE	QTE_CT00006453_HELITRONY1B	16182568	16185822	+	AT1TE53350	*	Included
Chr1:16222201..16222300	Chr1	16222201	16222300	gene	AT1G43100	16220519	16222473	-	Pectin lyase-like superfamily protein	*	Included
Chr1:16232001..16232100	Chr1	16232001	16232100	QTE	QTE_CT00018349_TSCL	16231806	16232128	+	AT1TE53450	*	Included
Chr1:16237901..16238000	Chr1	16237901	16238000	NO_DATA
Chr1:16244601..16244800	Chr1	16244601	16244800	NO_DATA
Chr1:16245701..16246100	Chr1	16245701	16246100	QTE	QTE_CT00022042_ATLINE1A	16246205	16246418	+	AT1TE53475	105	5
Chr1:16247101..16247200	Chr1	16247101	16247200	QTE	QTE_CT00012834_ATREP10A	16246634	16247183	+	AT1TE53480	82	Ov_3
Chr1:16247101..16247200	Chr1	16247101	16247200	QTE	QTE_CT00017808_HELITRONY3	16247189	16247528	-	AT1TE53485	11	Ov_3
Chr1:16248101..16248200	Chr1	16248101	16248200	NO_DATA
Chr1:16252801..16252900	Chr1	16252801	16252900	QTE	QTE_CT00026581_HELITRONY3	16252641	16252754	+	AT1TE53505	47	3
Chr1:16252801..16252900	Chr1	16252801	16252900	QTE	QTE_CT00004889_SIMPLEHAT2	16252755	16254035	+	AT1TE53510	*	Included
Chr1:16258701..16258900	Chr1	16258701	16258900	QTE	QTE_CT00004393_HELITRONY3	16258426	16259815	-	AT1TE53540	*	Included
Chr1:16259701..16259800	Chr1	16259701	16259800	QTE	QTE_CT00004393_HELITRONY3	16258426	16259815	-	AT1TE53540	*	Included
Chr1:16259701..16259800	Chr1	16259701	16259800	QTE	QTE_CT00013021_ATREP5	16259819	16260357	+	AT1TE53545	19	5
Chr1:16262101..16262200	Chr1	16262101	16262200	QTE	QTE_CT00004136_ATREP5	16261098	16262552	+	AT1TE53560	*	Included
Chr1:16262401..16262500	Chr1	16262401	16262500	QTE	QTE_CT00004136_ATREP5	16261098	16262552	+	AT1TE53560	*	Included
Chr1:16262401..16262500	Chr1	16262401	16262500	QTE	QTE_CT00016831_HELITRONY1D	16262553	16262928	+	AT1TE53565	53	5
Chr1:16265301..16265400	Chr1	16265301	16265400	NO_DATA
Chr1:16287601..16287700	Chr1	16287601	16287700	QTE	QTE_CT00000205_VANDAL8	16281487	16291044	-	AT1TE53635	*	Included
Chr1:16291101..16291200	Chr1	16291101	16291200	QTE	QTE_CT00000205_VANDAL8	16281487	16291044	-	AT1TE53635	57	5
Chr1:16292501..16292600	Chr1	16292501	16292600	QTE	QTE_CT00002919_ATREP18	16292256	16294190	+	AT1TE53650	*	Included
Chr1:16294601..16294700	Chr1	16294601	16294700	QTE	QTE_CT00019441_HELITRONY1A	16294195	16294480	-	AT1TE53655	121	5
Chr1:16298801..16298900	Chr1	16298801	16298900	QTE	QTE_CT00000475_VANDAL8	16296281	16302985	-	AT1TE53660	*	Included
Chr1:16302801..16302900	Chr1	16302801	16302900	QTE	QTE_CT00000475_VANDAL8	16296281	16302985	-	AT1TE53660	*	Included
Chr1:16317701..16317800	Chr1	16317701	16317800	QTE	QTE_CT00013832_ATREP10B	16317382	16317875	+	AT1TE53720	*	Included
Chr1:16335301..16335500	Chr1	16335301	16335500	QTE	QTE_CT00000171_VANDAL22	16329247	16339556	+	AT1TE53765	*	Included
Chr1:16341301..16341500	Chr1	16341301	16341500	QTE	QTE_CT00006722_ATREP10D	16340751	16341752	-	AT1TE53790	*	Included
Chr1:16347301..16347400	Chr1	16347301	16347400	QTE	QTE_CT00004071_ATREP10D	16342554	16347999	-	AT1TE53815	*	Included
Chr1:16353301..16353400	Chr1	16353301	16353400	QTE	QTE_CT00024842_ATHATN1	16352973	16353121	+	AT1TE53890	180	3
Chr1:16353301..16353400	Chr1	16353301	16353400	QTE	QTE_CT00005941_ATIS112A	16353422	16354538	+	AT1TE53895	22	5
Chr1:16361201..16361300	Chr1	16361201	16361300	QTE	QTE_CT00005640_ATGP1	16360021	16361175	-	AT1TE53915	26	5
Chr1:16361201..16361300	Chr1	16361201	16361300	QTE	QTE_CT00028411_ARNOLDY1	16361176	16361214	+	AT1TE53920	13	Ov_3
Chr1:16361201..16361300	Chr1	16361201	16361300	QTE	QTE_CT00002985_ARNOLDY2	16361221	16363108	+	AT1TE53925	79	Ov_5
Chr1:16363501..16363600	Chr1	16363501	16363600	QTE	QTE_CT00007405_ATREP11	16363116	16364036	-	AT1TE53930	*	Included
Chr1:16363801..16363900	Chr1	16363801	16363900	QTE	QTE_CT00007405_ATREP11	16363116	16364036	-	AT1TE53930	*	Included
Chr1:16363801..16363900	Chr1	16363801	16363900	QTE	QTE_CT00017633_ATREP4	16364037	16364385	+	AT1TE53935	137	5
Chr1:16364701..16364800	Chr1	16364701	16364800	QTE	QTE_CT00021757_HELITRONY3	16364386	16364607	+	AT1TE53940	94	3
Chr1:16364701..16364800	Chr1	16364701	16364800	QTE	QTE_CT00018830_ATENSPM10	16364728	16365032	-	AT1TE53945	72	Ov_3
Chr1:16365001..16365200	Chr1	16365001	16365200	QTE	QTE_CT00018830_ATENSPM10	16364728	16365032	-	AT1TE53945	31	Ov_5
Chr1:16366901..16367000	Chr1	16366901	16367000	NO_DATA
Chr1:16400501..16400600	Chr1	16400501	16400600	QTE	QTE_CT00006555_ATREP2	16399979	16401001	-	AT1TE54020	*	Included
Chr1:16400901..16401000	Chr1	16400901	16401000	QTE	QTE_CT00006555_ATREP2	16399979	16401001	-	AT1TE54020	*	Included
Chr1:16400901..16401000	Chr1	16400901	16401000	QTE	QTE_CT00030041_VANDAL8	16401002	16401057	+	AT1TE54025	2	5
Chr1:16414201..16414300	Chr1	16414201	16414300	QTE	QTE_CT00015914_ATIS112A	16414105	16414129	+	AT1TE54095	72	3
Chr1:16414201..16414300	Chr1	16414201	16414300	QTE	QTE_CT00009484_ATIS112A	16414130	16414869	+	AT1TE54100	*	Included
Chr1:16418501..16419200	Chr1	16418501	16419200	QTE	QTE_CT00005055_ATREP10D	16418840	16420085	-	AT1TE54110	360	Ov_3
Chr1:16419801..16420000	Chr1	16419801	16420000	QTE	QTE_CT00005055_ATREP10D	16418840	16420085	-	AT1TE54110	*	Included
Chr1:16421501..16421600	Chr1	16421501	16421600	QTE	QTE_CT00002917_HELITRONY1B	16421133	16424144	-	AT1TE54120	*	Included
Chr1:16423001..16423100	Chr1	16423001	16423100	QTE	QTE_CT00002917_HELITRONY1B	16421133	16424144	-	AT1TE54120	*	Included
Chr1:16423001..16423100	Chr1	16423001	16423100	QTE	QTE_CT00023153_ATREP3	16422982	16423164	-	AT1TE54130	*	Included
Chr1:16423001..16423100	Chr1	16423001	16423100	QTE	QTE_CT00017537_HELITRONY1B	16423165	16423514	-	AT1TE54135	65	3
Chr1:16431701..16431800	Chr1	16431701	16431800	QTE	QTE_CT00025835_ATDNA12T3_2	16431065	16431612	-	AT1TE54165	89	5
Chr1:16449201..16449300	Chr1	16449201	16449300	QTE	QTE_CT00019710_ATLINE1A	16449025	16449303	+	AT1TE54230	*	Included
Chr1:16451101..16451300	Chr1	16451101	16451300	QTE	QTE_CT00004507_ATMU1	16449871	16451234	+	AT1TE54235	133	Ov_3
Chr1:16451101..16451300	Chr1	16451101	16451300	QTE	QTE_CT00016713_ATMU3	16451235	16451289	+	AT1TE54240	*	Full_Overlap
Chr1:16457501..16457600	Chr1	16457501	16457600	QTE	QTE_CT00020740_ATDNAI27T9A	16457324	16457618	-	AT1TE54270	*	Included
Chr1:16457501..16457600	Chr1	16457501	16457600	QTE	QTE_CT00023805_ATDNAI27T9B	16457619	16457784	-	AT1TE54275	19	3
Chr1:16460001..16460200	Chr1	16460001	16460200	QTE	QTE_CT00023290_VANDAL5A	16459957	16460135	-	AT1TE54290	134	Ov_5
Chr1:16460001..16460200	Chr1	16460001	16460200	QTE	QTE_CT00011453_ATREP4	16460215	16460831	+	AT1TE54295	15	5
Chr1:16462601..16462900	Chr1	16462601	16462900	QTE	QTE_CT00007424_ATHILA4	16462601	16463520	+	AT1TE54310	*	Included
Chr1:16466601..16466800	Chr1	16466601	16466800	NO_DATA
Chr1:16467601..16467700	Chr1	16467601	16467700	QTE	QTE_CT00019201_ATHATN4	16467478	16467772	+	AT1TE54320	*	Included
Chr1:16474501..16474600	Chr1	16474501	16474600	QTE	QTE_CT00015717_VANDAL3	16474622	16475037	-	AT1TE54340	22	3
Chr1:16477201..16477400	Chr1	16477201	16477400	QTE	QTE_CT00024055_HELITRONY1A	16477001	16477163	+	AT1TE54360	38	3
Chr1:16477201..16477400	Chr1	16477201	16477400	QTE	QTE_CT00013085_ATHPOGO	16477164	16477700	+	AT1TE54365	*	Included
Chr1:16483201..16483300	Chr1	16483201	16483300	QTE	QTE_CT00013922_TAG1	16482959	16483451	-	AT1TE54385	*	Included
Chr1:16492801..16492900	Chr1	16492801	16492900	QTE	QTE_CT00010475_ATREP3	16492934	16493332	+	AT1TE54405	34	5
Chr1:16494601..16494700	Chr1	16494601	16494700	QTE	QTE_CT00004789_ATREP10B	16493333	16494635	+	AT1TE54410	34	Ov_3
Chr1:16494601..16494700	Chr1	16494601	16494700	QTE	QTE_CT00030379_ATREP15	16494636	16494685	+	AT1TE54415	*	Full_Overlap
Chr1:16534901..16535200	Chr1	16534901	16535200	NO_DATA
Chr1:16536101..16536400	Chr1	16536101	16536400	NO_DATA
Chr1:16538501..16538600	Chr1	16538501	16538600	QTE	QTE_CT00016130_ATREP5	16538103	16538504	+	AT1TE54525	3	Ov_3
Chr1:16544901..16545000	Chr1	16544901	16545000	QTE	QTE_CT00006323_HELITRONY3	16544396	16545449	-	AT1TE54550	*	Included
Chr1:16546701..16546800	Chr1	16546701	16546800	QTE	QTE_CT00006149_ATREP10D	16546947	16548026	-	AT1TE54560	147	3
Chr1:16547801..16547900	Chr1	16547801	16547900	QTE	QTE_CT00006149_ATREP10D	16546947	16548026	-	AT1TE54560	*	Included
Chr1:16547801..16547900	Chr1	16547801	16547900	QTE	QTE_CT00023964_ATREP15	16548027	16548070	-	AT1TE54565	127	3
Chr1:16548101..16548400	Chr1	16548101	16548400	QTE	QTE_CT00006149_ATREP10D	16546947	16548026	-	AT1TE54560	75	5
Chr1:16548101..16548400	Chr1	16548101	16548400	QTE	QTE_CT00023964_ATREP15	16548027	16548070	-	AT1TE54565	31	5
Chr1:16548101..16548400	Chr1	16548101	16548400	QTE	QTE_CT00023897_ATMU7	16548186	16548352	-	AT1TE54570	*	Full_Overlap
Chr1:16548101..16548400	Chr1	16548101	16548400	gene	AT1G43770	16548441	16551909	+	RING/FYVE/PHD zinc finger superfamily protein	41	5
Chr1:16558901..16559300	Chr1	16558901	16559300	QTE	QTE_CT00007442_VANDAL11	16557973	16558890	+	AT1TE54600	11	3
Chr1:16561201..16561400	Chr1	16561201	16561400	QTE	QTE_CT00006409_ATREP19	16561041	16562084	-	AT1TE54605	*	Included
Chr1:16562001..16562400	Chr1	16562001	16562400	QTE	QTE_CT00006409_ATREP19	16561041	16562084	-	AT1TE54605	83	Ov_5
Chr1:16564201..16564500	Chr1	16564201	16564500	QTE	QTE_CT00016753_ATMUNX1	16564148	16564523	-	AT1TE54610	*	Included
Chr1:16564201..16564500	Chr1	16564201	16564500	gene	AT1G43780	16563811	16567399	+	serine carboxypeptidase-like 44	*	Included
Chr1:16590001..16590100	Chr1	16590001	16590100	QTE	QTE_CT00001681_ATREP5	16589502	16592562	-	AT1TE54670	*	Included
Chr1:16591801..16591900	Chr1	16591801	16591900	QTE	QTE_CT00001681_ATREP5	16589502	16592562	-	AT1TE54670	*	Included
Chr1:16594001..16594100	Chr1	16594001	16594100	QTE	QTE_CT00007910_HELITRONY1D	16593741	16594005	-	AT1TE54680	4	Ov_5
Chr1:16594001..16594100	Chr1	16594001	16594100	QTE	QTE_CT00016000_ATREP3	16594006	16594147	+	AT1TE54685	94	Ov_5
Chr1:16594601..16594700	Chr1	16594601	16594700	QTE	QTE_CT00018894_BRODYAGA1A	16594799	16595103	+	AT1TE54690	99	5
Chr1:16596001..16596100	Chr1	16596001	16596100	QTE	QTE_CT00024739_VANDAL9	16595997	16596124	+	AT1TE54700	*	Included
Chr1:16596001..16596100	Chr1	16596001	16596100	QTE	QTE_CT00022123_HELITRONY3	16596125	16596175	-	AT1TE54705	25	3
Chr1:16596001..16596100	Chr1	16596001	16596100	QTE	QTE_CT00002797_ARNOLDY1	16596176	16598192	+	AT1TE54710	76	5
Chr1:16598101..16598200	Chr1	16598101	16598200	QTE	QTE_CT00002797_ARNOLDY1	16596176	16598192	+	AT1TE54710	91	Ov_3
Chr1:16598101..16598200	Chr1	16598101	16598200	QTE	QTE_CT00014601_VANDAL9	16598193	16598634	+	AT1TE54715	7	Ov_5
Chr1:16599701..16599900	Chr1	16599701	16599900	QTE	QTE_CT00006141_ATREP15	16598990	16600072	+	AT1TE54720	*	Included
Chr1:16600101..16600200	Chr1	16600101	16600200	QTE	QTE_CT00006141_ATREP15	16598990	16600072	+	AT1TE54720	29	3
Chr1:16600101..16600200	Chr1	16600101	16600200	QTE	QTE_CT00013206_ATIS112A	16600132	16600658	-	AT1TE54725	68	Ov_3
Chr1:16605501..16605800	Chr1	16605501	16605800	NO_DATA
Chr1:16611601..16611700	Chr1	16611601	16611700	QTE	QTE_CT00001192_ATENSPM1A	16607489	16611583	+	AT1TE54760	18	3
Chr1:16611601..16611700	Chr1	16611601	16611700	QTE	QTE_CT00019477_ATMUNX1	16611584	16611866	+	AT1TE54765	*	Included
Chr1:16612901..16613000	Chr1	16612901	16613000	QTE	QTE_CT00001266_HELITRONY3	16613028	16616953	-	AT1TE54770	28	3
Chr1:16613301..16613500	Chr1	16613301	16613500	QTE	QTE_CT00001266_HELITRONY3	16613028	16616953	-	AT1TE54770	*	Included
Chr1:16614201..16614300	Chr1	16614201	16614300	QTE	QTE_CT00001266_HELITRONY3	16613028	16616953	-	AT1TE54770	*	Included
Chr1:16624501..16624600	Chr1	16624501	16624600	QTE	QTE_CT00026617_BRODYAGA2	16624426	16624533	+	AT1TE54790	32	Ov_3
Chr1:16624501..16624600	Chr1	16624501	16624600	QTE	QTE_CT00004872_BRODYAGA2	16624534	16625815	-	AT1TE54795	66	Ov_3
Chr1:16624501..16624600	Chr1	16624501	16624600	gene	AT1G43860	16622068	16624469	-	sequence-specific DNA binding transcription factors	32	5
Chr1:16625001..16625100	Chr1	16625001	16625100	QTE	QTE_CT00004872_BRODYAGA2	16624534	16625815	-	AT1TE54795	*	Included
Chr1:16641001..16641100	Chr1	16641001	16641100	QTE	QTE_CT00018863_ATCOPIA62	16640767	16641070	-	AT1TE54845	69	Ov_5
Chr1:16645801..16645900	Chr1	16645801	16645900	NO_DATA
Chr1:16650101..16650200	Chr1	16650101	16650200	QTE	QTE_CT00010529_ATIS112A	16650060	16650725	-	AT1TE54880	*	Included
Chr1:16671601..16671700	Chr1	16671601	16671700	NO_DATA
Chr1:16673401..16673700	Chr1	16673401	16673700	QTE	QTE_CT00024147_ATCOPIA68	16673532	16673695	+	AT1TE54960	*	Full_Overlap
Chr1:16673401..16673700	Chr1	16673401	16673700	QTE	QTE_CT00030822_VANDAL17	16673696	16673735	-	AT1TE54965	4	Ov_3
Chr1:16673401..16673700	Chr1	16673401	16673700	gene	AT1G43950	16672582	16673952	-	auxin response factor 23	*	Included
Chr1:16684201..16684400	Chr1	16684201	16684400	QTE	QTE_CT00008702_ATREP5	16683893	16684692	-	AT1TE55010	*	Included
Chr1:16686801..16687000	Chr1	16686801	16687000	QTE	QTE_CT00008821_HELITRONY3	16686270	16687057	-	AT1TE55020	*	Included
Chr1:16686801..16687000	Chr1	16686801	16687000	QTE	QTE_CT00031290_ATREP15	16687058	16687087	-	AT1TE55025	58	3
Chr1:16689801..16689900	Chr1	16689801	16689900	QTE	QTE_CT00028911_ATREP4	16689535	16689603	-	AT1TE55030	198	5
Chr1:16689801..16689900	Chr1	16689801	16689900	QTE	QTE_CT00023250_ATREP3	16689604	16689706	-	AT1TE55035	95	5
Chr1:16689801..16689900	Chr1	16689801	16689900	QTE	QTE_CT00016071_ATREP5	16689707	16690109	-	AT1TE55040	*	Included
Chr1:16691001..16691100	Chr1	16691001	16691100	QTE	QTE_CT00009109_BRODYAGA2	16690631	16691400	+	AT1TE55055	*	Included
Chr1:16691301..16691500	Chr1	16691301	16691500	QTE	QTE_CT00009109_BRODYAGA2	16690631	16691400	+	AT1TE55055	99	Ov_3
Chr1:16691301..16691500	Chr1	16691301	16691500	QTE	QTE_CT00025526_HELITRONY3	16691401	16691533	-	AT1TE55060	99	Ov_3
Chr1:16701801..16701900	Chr1	16701801	16701900	QTE	QTE_CT00002601_ATREP4	16699413	16701967	+	AT1TE55100	*	Included
Chr1:16701801..16701900	Chr1	16701801	16701900	QTE	QTE_CT00005766_ATREP4	16701968	16702565	+	AT1TE55110	68	5
Chr1:16706201..16706300	Chr1	16706201	16706300	QTE	QTE_CT00007984_BRODYAGA1	16705921	16706785	-	AT1TE55135	*	Included
Chr1:16706501..16706800	Chr1	16706501	16706800	QTE	QTE_CT00007984_BRODYAGA1	16705921	16706785	-	AT1TE55135	284	Ov_5
Chr1:16711001..16711200	Chr1	16711001	16711200	QTE	QTE_CT00012753_ATREP4	16710551	16711103	+	AT1TE55180	102	Ov_3
Chr1:16711801..16711900	Chr1	16711801	16711900	QTE	QTE_CT00013092_HELITRONY3	16711509	16712044	+	AT1TE55190	*	Included
Chr1:16711801..16711900	Chr1	16711801	16711900	QTE	QTE_CT00022827_ATREP7	16712045	16712140	+	AT1TE55195	145	5
Chr1:16712401..16712800	Chr1	16712401	16712800	QTE	QTE_CT00007596_ATREP7	16712141	16713041	+	AT1TE55200	*	Included
Chr1:16719201..16719300	Chr1	16719201	16719300	NO_DATA
Chr1:16720201..16720400	Chr1	16720201	16720400	QTE	QTE_CT00008974_ATREP10A	16719532	16720312	+	AT1TE55230	111	Ov_3
Chr1:16720201..16720400	Chr1	16720201	16720400	QTE	QTE_CT00021075_ATREP10C	16720313	16720367	+	AT1TE55235	*	Full_Overlap
Chr1:16720201..16720400	Chr1	16720201	16720400	QTE	QTE_CT00030199_ATREP10	16720368	16720420	+	AT1TE55240	32	Ov_5
Chr1:16722401..16722500	Chr1	16722401	16722500	QTE	QTE_CT00002186_ARNOLDY2	16721685	16724136	-	AT1TE55255	*	Included
Chr1:16727101..16727200	Chr1	16727101	16727200	NO_DATA
Chr1:16738001..16738100	Chr1	16738001	16738100	QTE	QTE_CT00008905_HELITRONY3	16737735	16738517	-	AT1TE55305	*	Included
Chr1:16738401..16738500	Chr1	16738401	16738500	QTE	QTE_CT00008905_HELITRONY3	16737735	16738517	-	AT1TE55305	*	Included
Chr1:16738401..16738500	Chr1	16738401	16738500	QTE	QTE_CT00010765_ATDNA2T9C	16738520	16739172	-	AT1TE55310	20	3
Chr1:16752901..16753000	Chr1	16752901	16753000	QTE	QTE_CT00018857_ATLINEIII	16752636	16752942	+	AT1TE55340	41	Ov_3
Chr1:16752901..16753000	Chr1	16752901	16753000	QTE	QTE_CT00006893_ATREP10D	16752948	16753927	-	AT1TE55345	52	Ov_3
Chr1:16756401..16756500	Chr1	16756401	16756500	QTE	QTE_CT00015502_HELITRON1	16756120	16756546	+	AT1TE55365	*	Included
Chr1:16756401..16756500	Chr1	16756401	16756500	QTE	QTE_CT00010895_HELITRON3	16756547	16757193	+	AT1TE55370	47	5
Chr1:16768801..16768900	Chr1	16768801	16768900	QTE	QTE_CT00006379_ATREP10D	16767628	16768674	-	AT1TE55400	127	5
Chr1:16768801..16768900	Chr1	16768801	16768900	QTE	QTE_CT00030437_ATLINE1A	16768713	16768759	-	AT1TE55405	42	5
Chr1:16768801..16768900	Chr1	16768801	16768900	QTE	QTE_CT00025673_ATLINE1A	16768760	16768889	-	AT1TE55410	88	Ov_5
Chr1:16770501..16770700	Chr1	16770501	16770700	NO_DATA
Chr1:16772201..16772400	Chr1	16772201	16772400	NO_DATA
Chr1:16773501..16773800	Chr1	16773501	16773800	QTE	QTE_CT00020807_ATSINE4	16773498	16773744	+	AT1TE55425	243	Ov_3
Chr1:16774201..16774300	Chr1	16774201	16774300	QTE	QTE_CT00029852_ATLINE1A	16774264	16774292	-	AT1TE55430	*	Full_Overlap
Chr1:16774201..16774300	Chr1	16774201	16774300	QTE	QTE_CT00023489_BRODYAGA1A	16774293	16774469	+	AT1TE55435	7	Ov_5
Chr1:16774201..16774300	Chr1	16774201	16774300	QTE	QTE_CT00023816_BRODYAGA1A	16774470	16774490	+	AT1TE55440	170	5
Chr1:16778201..16778300	Chr1	16778201	16778300	QTE	QTE_CT00004106_ATREP15	16777875	16779338	-	AT1TE55450	*	Included
Chr1:16779501..16779600	Chr1	16779501	16779600	QTE	QTE_CT00004106_ATREP15	16777875	16779338	-	AT1TE55450	163	5
Chr1:16779501..16779600	Chr1	16779501	16779600	QTE	QTE_CT00010777_BRODYAGA2	16779339	16779430	-	AT1TE55455	71	5
Chr1:16779501..16779600	Chr1	16779501	16779600	QTE	QTE_CT00023898_ATREP3	16779431	16779507	+	AT1TE55460	6	Ov_3
Chr1:16791001..16791300	Chr1	16791001	16791300	QTE	QTE_CT00021930_ATMUNX1	16790859	16791073	-	AT1TE55510	72	Ov_5
Chr1:16791001..16791300	Chr1	16791001	16791300	QTE	QTE_CT00022133_ATTIRX1D	16791074	16791276	-	AT1TE55515	*	Full_Overlap
Chr1:16791001..16791300	Chr1	16791001	16791300	QTE	QTE_CT00015020_ATLINE1A	16791277	16791723	+	AT1TE55520	23	Ov_5
Chr1:16791801..16791900	Chr1	16791801	16791900	QTE	QTE_CT00015020_ATLINE1A	16791277	16791723	+	AT1TE55520	78	3
Chr1:16791801..16791900	Chr1	16791801	16791900	QTE	QTE_CT00025674_ATTIRX1D	16791724	16791852	-	AT1TE55525	51	Ov_5
Chr1:16791801..16791900	Chr1	16791801	16791900	QTE	QTE_CT00016564_BRODYAGA1A	16792057	16792439	-	AT1TE55530	157	3
Chr1:16792301..16792400	Chr1	16792301	16792400	QTE	QTE_CT00016564_BRODYAGA1A	16792057	16792439	-	AT1TE55530	*	Included
Chr1:16792301..16792400	Chr1	16792301	16792400	QTE	QTE_CT00030078_ATREP3	16792441	16792495	+	AT1TE55535	41	5
Chr1:16800701..16800800	Chr1	16800701	16800800	QTE	QTE_CT00008340_BRODYAGA2	16800153	16800984	-	AT1TE55555	*	Included
Chr1:16804301..16804400	Chr1	16804301	16804400	QTE	QTE_CT00001903_ATREP5	16802705	16805441	+	AT1TE55575	*	Included
Chr1:16806801..16806900	Chr1	16806801	16806900	QTE	QTE_CT00003228_ATREP3	16806151	16807920	+	AT1TE55590	*	Included
Chr1:16810801..16811000	Chr1	16810801	16811000	NO_DATA
Chr1:16820601..16820700	Chr1	16820601	16820700	QTE	QTE_CT00002810_HELITRONY3	16818869	16820877	-	AT1TE55630	*	Included
Chr1:16820601..16820700	Chr1	16820601	16820700	QTE	QTE_CT00012972_BRODYAGA2	16820878	16820978	-	AT1TE55635	178	3
Chr1:16822301..16822400	Chr1	16822301	16822400	QTE	QTE_CT00019986_ATREP10A	16822035	16822305	+	AT1TE55640	4	Ov_3
Chr1:16822301..16822400	Chr1	16822301	16822400	QTE	QTE_CT00012953_ATREP10D	16822306	16822848	+	AT1TE55645	94	Ov_5
Chr1:16825001..16825100	Chr1	16825001	16825100	QTE	QTE_CT00001529_ATREP3	16824110	16827463	+	AT1TE55670	*	Included
Chr1:16826201..16826500	Chr1	16826201	16826500	QTE	QTE_CT00001529_ATREP3	16824110	16827463	+	AT1TE55670	*	Included
Chr1:16827901..16828000	Chr1	16827901	16828000	QTE	QTE_CT00004714_ATREP10D	16827474	16828789	-	AT1TE55675	*	Included
Chr1:16828701..16828800	Chr1	16828701	16828800	QTE	QTE_CT00004714_ATREP10D	16827474	16828789	-	AT1TE55675	88	Ov_5
Chr1:16828701..16828800	Chr1	16828701	16828800	QTE	QTE_CT00015683_ATREP4	16828790	16829209	+	AT1TE55680	10	Ov_5
Chr1:16829501..16829600	Chr1	16829501	16829600	QTE	QTE_CT00021622_ATMU2	16829455	16829679	+	AT1TE55685	*	Included
Chr1:16830501..16830600	Chr1	16830501	16830600	QTE	QTE_CT00022518_ATMU2	16830434	16830632	-	AT1TE55690	*	Included
Chr1:16839701..16839800	Chr1	16839701	16839800	QTE	QTE_CT00004214_ATREP10D	16838753	16840185	-	AT1TE55715	*	Included
Chr1:16841201..16841500	Chr1	16841201	16841500	QTE	QTE_CT00008464_VANDAL1N1	16840609	16841432	-	AT1TE55730	231	Ov_5
Chr1:16841201..16841500	Chr1	16841201	16841500	QTE	QTE_CT00029138_VANDAL1N1	16841433	16841498	-	AT1TE55735	*	Full_Overlap
Chr1:16841201..16841500	Chr1	16841201	16841500	QTE	QTE_CT00019219_ATREP15	16841499	16841793	+	AT1TE55740	1	Ov_5
Chr1:16841901..16842000	Chr1	16841901	16842000	QTE	QTE_CT00019219_ATREP15	16841499	16841793	+	AT1TE55740	108	3
Chr1:16841901..16842000	Chr1	16841901	16842000	QTE	QTE_CT00026743_VANDAL1N1	16841960	16841984	-	AT1TE55745	*	Full_Overlap
Chr1:16841901..16842000	Chr1	16841901	16842000	QTE	QTE_CT00022996_HELITRONY3	16841985	16842553	-	AT1TE55750	15	Ov_3
Chr1:16841901..16842000	Chr1	16841901	16842000	QTE	QTE_CT00016776_VANDAL1N1	16842064	16842439	-	AT1TE55755	64	3
Chr1:16842701..16843500	Chr1	16842701	16843500	QTE	QTE_CT00022996_HELITRONY3	16841985	16842553	-	AT1TE55750	148	5
Chr1:16842701..16843500	Chr1	16842701	16843500	QTE	QTE_CT00019522_VANDAL2N1	16842554	16842836	-	AT1TE55760	135	Ov_5
Chr1:16842701..16843500	Chr1	16842701	16843500	QTE	QTE_CT00003167_VANDAL1N1	16842837	16844613	-	AT1TE55765	663	Ov_3
Chr1:16844501..16844600	Chr1	16844501	16844600	QTE	QTE_CT00003167_VANDAL1N1	16842837	16844613	-	AT1TE55765	*	Included
Chr1:16847101..16847200	Chr1	16847101	16847200	NO_DATA
Chr1:16858701..16859200	Chr1	16858701	16859200	QTE	QTE_CT00012669_ATREP10A	16858045	16858518	-	AT1TE55800	183	5
Chr1:16858701..16859200	Chr1	16858701	16859200	QTE	QTE_CT00010060_ATREP2A	16858519	16859160	-	AT1TE55805	459	Ov_5
Chr1:16858701..16859200	Chr1	16858701	16859200	QTE	QTE_CT00004058_ATREP10C	16859161	16860639	-	AT1TE55810	39	Ov_3
Chr1:16859801..16859900	Chr1	16859801	16859900	QTE	QTE_CT00004058_ATREP10C	16859161	16860639	-	AT1TE55810	*	Included
Chr1:16860601..16860700	Chr1	16860601	16860700	QTE	QTE_CT00004058_ATREP10C	16859161	16860639	-	AT1TE55810	38	Ov_5
Chr1:16860601..16860700	Chr1	16860601	16860700	QTE	QTE_CT00004365_ATREP10D	16860640	16860666	+	AT1TE55815	*	Full_Overlap
Chr1:16860601..16860700	Chr1	16860601	16860700	QTE	QTE_CT00018982_ATREP4	16860667	16860739	-	AT1TE55820	33	Ov_3
Chr1:16860601..16860700	Chr1	16860601	16860700	QTE	QTE_CT00017094_HELITRONY3	16860740	16861107	+	AT1TE55825	40	5
Chr1:16864901..16865000	Chr1	16864901	16865000	QTE	QTE_CT00003478_ATREP3	16863456	16865121	+	AT1TE55845	*	Included
Chr1:16864901..16865000	Chr1	16864901	16865000	gene	AT1G44542	16864970	16866605	-	Cyclase family protein	30	Ov_3
Chr1:16867801..16867900	Chr1	16867801	16867900	QTE	QTE_CT00005772_ATHILA8A	16867762	16868961	+	AT1TE55855	*	Included
Chr1:16868801..16868900	Chr1	16868801	16868900	QTE	QTE_CT00005772_ATHILA8A	16867762	16868961	+	AT1TE55855	*	Included
Chr1:16875701..16875900	Chr1	16875701	16875900	gene	AT1G44608	16875119	16876258	-	no description	*	Included
Chr1:16878001..16878300	Chr1	16878001	16878300	QTE	QTE_CT00024427_ATREP6	16877827	16877907	+	AT1TE55885	94	3
Chr1:16878001..16878300	Chr1	16878001	16878300	QTE	QTE_CT00004221_ATREP10D	16877908	16879338	-	AT1TE55890	*	Included
Chr1:16879001..16879100	Chr1	16879001	16879100	QTE	QTE_CT00004221_ATREP10D	16877908	16879338	-	AT1TE55890	*	Included
Chr1:16889301..16889400	Chr1	16889301	16889400	QTE	QTE_CT00003072_ATREP11	16889134	16890972	-	AT1TE55925	*	Included
Chr1:16889301..16889400	Chr1	16889301	16889400	gene	AT1G44740	16887404	16889155	+	no description	146	3
Chr1:16890001..16890100	Chr1	16890001	16890100	QTE	QTE_CT00003072_ATREP11	16889134	16890972	-	AT1TE55925	*	Included
Chr1:16892101..16892200	Chr1	16892101	16892200	NO_DATA
Chr1:16896301..16896400	Chr1	16896301	16896400	QTE	QTE_CT00011540_ATREP10D	16896032	16896642	-	AT1TE55955	*	Included
Chr1:16899601..16899700	Chr1	16899601	16899700	NO_DATA
Chr1:16903801..16904000	Chr1	16903801	16904000	QTE	QTE_CT00001463_ATREP3	16903431	16906912	+	AT1TE55985	*	Included
Chr1:16923201..16923300	Chr1	16923201	16923300	QTE	QTE_CT00020375_DT1	16923015	16923274	+	AT1TE56030	73	Ov_3
Chr1:16923201..16923300	Chr1	16923201	16923300	QTE	QTE_CT00027936_BRODYAGA1A	16923275	16923355	+	AT1TE56035	25	Ov_5
Chr1:16925701..16925800	Chr1	16925701	16925800	QTE	QTE_CT00010536_ARNOLDY2	16925673	16926338	-	AT1TE56040	*	Included
Chr1:16929801..16930100	Chr1	16929801	16930100	QTE	QTE_CT00015259_HELITRONY1A	16929535	16929969	-	AT1TE56050	168	Ov_5
Chr1:16929801..16930100	Chr1	16929801	16930100	QTE	QTE_CT00012176_ATHPOGON1	16929970	16930548	-	AT1TE56055	130	Ov_3
Chr1:16930401..16930600	Chr1	16930401	16930600	QTE	QTE_CT00012176_ATHPOGON1	16929970	16930548	-	AT1TE56055	147	Ov_5
Chr1:16930401..16930600	Chr1	16930401	16930600	QTE	QTE_CT00022616_ATDNA12T3_2	16930550	16930748	+	AT1TE56060	50	Ov_5
Chr1:16935601..16935800	Chr1	16935601	16935800	QTE	QTE_CT00027901_HELITRONY3	16935556	16935642	-	AT1TE56080	41	Ov_5
Chr1:16935601..16935800	Chr1	16935601	16935800	QTE	QTE_CT00027413_ATREP11	16935643	16935740	+	AT1TE56085	*	Full_Overlap
Chr1:16935601..16935800	Chr1	16935601	16935800	QTE	QTE_CT00011598_ATREP10D	16935741	16936348	-	AT1TE56090	59	Ov_3
Chr1:16936801..16936900	Chr1	16936801	16936900	QTE	QTE_CT00022895_RathE1_cons	16936779	16936968	-	AT1TE56100	*	Included
Chr1:16938001..16938100	Chr1	16938001	16938100	QTE	QTE_CT00008607_ATREP10D	16937848	16938113	-	AT1TE56105	*	Included
Chr1:16938001..16938100	Chr1	16938001	16938100	QTE	QTE_CT00006515_ATREP10D	16938114	16939142	-	AT1TE56110	14	3
Chr1:16938601..16938700	Chr1	16938601	16938700	QTE	QTE_CT00006515_ATREP10D	16938114	16939142	-	AT1TE56110	*	Included
Chr1:16942601..16942900	Chr1	16942601	16942900	QTE	QTE_CT00023117_ATMUNX1	16942638	16942821	-	AT1TE56130	*	Full_Overlap
Chr1:16942601..16942900	Chr1	16942601	16942900	QTE	QTE_CT00000030_VANDAL4	16942841	16962196	+	AT1TE56135	59	Ov_5
Chr1:16942601..16942900	Chr1	16942601	16942900	gene	AT1G44835	16939797	16942524	+	YbaK/aminoacyl-tRNA synthetase-associated domain	77	3
Chr1:16962101..16962400	Chr1	16962101	16962400	QTE	QTE_CT00000030_VANDAL4	16942841	16962196	+	AT1TE56135	95	Ov_3
Chr1:16962101..16962400	Chr1	16962101	16962400	QTE	QTE_CT00022026_ATMUNX1	16962199	16962405	-	AT1TE56150	201	Ov_3
Chr1:16962101..16962400	Chr1	16962101	16962400	QTE	QTE_CT00009288_ATREP4	16962406	16963162	+	AT1TE56155	6	5
Chr1:16966301..16966400	Chr1	16966301	16966400	QTE	QTE_CT00001887_ATREP5	16965619	16968377	-	AT1TE56170	*	Included
Chr1:16967701..16967800	Chr1	16967701	16967800	QTE	QTE_CT00001887_ATREP5	16965619	16968377	-	AT1TE56170	*	Included
Chr1:16988801..16988900	Chr1	16988801	16988900	QTE	QTE_CT00012117_ATREP5	16987616	16990441	+	AT1TE56255	*	Included
Chr1:16988801..16988900	Chr1	16988801	16988900	QTE	QTE_CT00002455_ATREP5	16987716	16989955	+	AT1TE56260	*	Included
Chr1:16989501..16989600	Chr1	16989501	16989600	QTE	QTE_CT00012117_ATREP5	16987616	16990441	+	AT1TE56255	*	Included
Chr1:16989501..16989600	Chr1	16989501	16989600	QTE	QTE_CT00002455_ATREP5	16987716	16989955	+	AT1TE56260	*	Included
Chr1:16989801..16989900	Chr1	16989801	16989900	QTE	QTE_CT00012117_ATREP5	16987616	16990441	+	AT1TE56255	*	Included
Chr1:16989801..16989900	Chr1	16989801	16989900	QTE	QTE_CT00002455_ATREP5	16987716	16989955	+	AT1TE56260	*	Included
Chr1:16998601..16998700	Chr1	16998601	16998700	QTE	QTE_CT00002617_ATREP3	16997266	16999391	-	AT1TE56300	*	Included
Chr1:17006101..17006200	Chr1	17006101	17006200	gene	AT1G44980	17004256	17005923	-	pectin methylesterase 7	178	5
Chr1:17015701..17015800	Chr1	17015701	17015800	QTE	QTE_CT00030300_HELITRON2	17015809	17015857	+	AT1TE56355	9	5
Chr1:17015701..17015800	Chr1	17015701	17015800	QTE	QTE_CT00006564_ATREP4	17015858	17016880	+	AT1TE56360	58	5
Chr1:17016501..17016700	Chr1	17016501	17016700	QTE	QTE_CT00006564_ATREP4	17015858	17016880	+	AT1TE56360	*	Included
Chr1:17019601..17019700	Chr1	17019601	17019700	QTE	QTE_CT00025836_TNAT2A	17019635	17019761	-	AT1TE56370	65	Ov_3
Chr1:17020301..17020400	Chr1	17020301	17020400	NO_DATA
Chr1:17020701..17020900	Chr1	17020701	17020900	NO_DATA
Chr1:17023101..17023200	Chr1	17023101	17023200	QTE	QTE_CT00019262_BRODYAGA1	17022895	17023187	+	AT1TE56380	86	Ov_3
Chr1:17023101..17023200	Chr1	17023101	17023200	QTE	QTE_CT00010511_ATLINE1_2	17023249	17023915	-	AT1TE56385	49	3
Chr1:1705401..1705600	Chr1	1705401	1705600	QTE	QTE_CT00026415_HELITRONY1D	1705285	1705374	+	AT1TE05580	27	3
Chr1:1705401..1705600	Chr1	1705401	1705600	QTE	QTE_CT00004857_ATREP11	1705375	1706660	+	AT1TE05585	*	Included
Chr1:17061701..17061800	Chr1	17061701	17061800	QTE	QTE_CT00011503_HELITRONY1B	17061493	17062105	-	AT1TE56455	*	Included
Chr1:1706201..1706300	Chr1	1706201	1706300	QTE	QTE_CT00004857_ATREP11	1705375	1706660	+	AT1TE05585	*	Included
Chr1:17069901..17070000	Chr1	17069901	17070000	QTE	QTE_CT00021534_BRODYAGA1A	17069723	17070185	-	AT1TE56495	*	Included
Chr1:17069901..17070000	Chr1	17069901	17070000	QTE	QTE_CT00021040_ATDNATA1	17069791	17070028	-	AT1TE56500	*	Included
Chr1:17076901..17077100	Chr1	17076901	17077100	QTE	QTE_CT00015962_BOMZH1	17076898	17077303	-	AT1TE56515	*	Included
Chr1:17082901..17083000	Chr1	17082901	17083000	QTE	QTE_CT00015316_HELITRONY1D	17082532	17082963	-	AT1TE56525	62	Ov_5
Chr1:17082901..17083000	Chr1	17082901	17083000	QTE	QTE_CT00021892_ATSINE4	17082964	17083160	-	AT1TE56530	36	Ov_3
Chr1:17092301..17092400	Chr1	17092301	17092400	NO_DATA
Chr1:17095301..17095400	Chr1	17095301	17095400	QTE	QTE_CT00006479_TNAT1A	17094314	17095350	+	AT1TE56565	49	Ov_3
Chr1:17102201..17102400	Chr1	17102201	17102400	QTE	QTE_CT00002727_ATREP10A	17101876	17103933	+	AT1TE56585	*	Included
Chr1:17110201..17110300	Chr1	17110201	17110300	QTE	QTE_CT00001171_ATREP15	17107372	17111523	+	AT1TE56620	*	Included
Chr1:17122201..17122300	Chr1	17122201	17122300	QTE	QTE_CT00028275_RathE1_cons	17122261	17122323	+	AT1TE56680	39	Ov_5
Chr1:17122201..17122300	Chr1	17122201	17122300	QTE	QTE_CT00012435_ATREP10B	17122324	17122889	-	AT1TE56685	24	3
Chr1:17129201..17129300	Chr1	17129201	17129300	QTE	QTE_CT00022864_ATREP3	17128904	17129032	-	AT1TE56705	169	5
Chr1:17129201..17129300	Chr1	17129201	17129300	QTE	QTE_CT00018922_BRODYAGA2	17129033	17129094	+	AT1TE56710	107	3
Chr1:17129201..17129300	Chr1	17129201	17129300	QTE	QTE_CT00007473_ATREP6	17129095	17130009	+	AT1TE56715	*	Included
Chr1:17151901..17152000	Chr1	17151901	17152000	QTE	QTE_CT00005907_BRODYAGA1A	17151789	17152908	+	AT1TE56835	*	Included
Chr1:17152501..17152600	Chr1	17152501	17152600	QTE	QTE_CT00005907_BRODYAGA1A	17151789	17152908	+	AT1TE56835	*	Included
Chr1:17178701..17178800	Chr1	17178701	17178800	NO_DATA
Chr1:17186901..17187300	Chr1	17186901	17187300	QTE	QTE_CT00017547_ATTIRX1D	17186923	17187271	-	AT1TE56940	*	Full_Overlap
Chr1:17187801..17187900	Chr1	17187801	17187900	QTE	QTE_CT00016055_ATIS112A	17187626	17188028	-	AT1TE56945	*	Included
Chr1:17188301..17188400	Chr1	17188301	17188400	QTE	QTE_CT00025909_SIMPLEGUY1	17188286	17188413	+	AT1TE56950	*	Included
Chr1:17193601..17193700	Chr1	17193601	17193700	QTE	QTE_CT00015577_BRODYAGA2	17193652	17194071	-	AT1TE56970	48	Ov_3
Chr1:17201401..17201500	Chr1	17201401	17201500	QTE	QTE_CT00015182_ATCOPIA78	17201388	17202175	+	AT1TE57015	*	Included
Chr1:17201401..17201500	Chr1	17201401	17201500	QTE	QTE_CT00017640_ATSINE4	17201571	17201916	-	AT1TE57020	71	3
Chr1:17201901..17202100	Chr1	17201901	17202100	QTE	QTE_CT00015182_ATCOPIA78	17201388	17202175	+	AT1TE57015	*	Included
Chr1:17201901..17202100	Chr1	17201901	17202100	QTE	QTE_CT00017640_ATSINE4	17201571	17201916	-	AT1TE57020	15	Ov_5
Chr1:17217301..17217400	Chr1	17217301	17217400	QTE	QTE_CT00014972_ATHAT1	17216535	17217243	+	AT1TE57070	58	3
Chr1:17217301..17217400	Chr1	17217301	17217400	QTE	QTE_CT00016926_TAG2	17217244	17217311	+	AT1TE57075	10	Ov_3
Chr1:17239801..17239900	Chr1	17239801	17239900	QTE	QTE_CT00025024_BRODYAGA1A	17239521	17239651	+	AT1TE57150	150	3
Chr1:17239801..17239900	Chr1	17239801	17239900	QTE	QTE_CT00020622_ATDNATA1	17239652	17239902	-	AT1TE57155	*	Included
Chr1:17254501..17254800	Chr1	17254501	17254800	QTE	QTE_CT00007907_HELITRONY3A	17254023	17254893	-	AT1TE57210	*	Included
Chr1:17267101..17267300	Chr1	17267101	17267300	QTE	QTE_CT00005709_SIMPLEHAT1	17267055	17268180	+	AT1TE57235	*	Included
Chr1:17279601..17279700	Chr1	17279601	17279700	QTE	QTE_CT00024508_ATDNAI27T9C	17279564	17279719	+	AT1TE57280	*	Included
Chr1:17282001..17282100	Chr1	17282001	17282100	NO_DATA
Chr1:17288801..17289100	Chr1	17288801	17289100	NO_DATA
Chr1:1729001..1729100	Chr1	1729001	1729100	NO_DATA
Chr1:17295401..17295600	Chr1	17295401	17295600	QTE	QTE_CT00021806_RP1_AT	17295329	17295546	-	AT1TE57315	145	Ov_5
Chr1:17314301..17314400	Chr1	17314301	17314400	NO_DATA
Chr1:17324801..17324900	Chr1	17324801	17324900	gene	AT1G47265	17324318	17324911	+	no description	*	Included
Chr1:17335501..17335600	Chr1	17335501	17335600	NO_DATA
Chr1:17341201..17341400	Chr1	17341201	17341400	QTE	QTE_CT00009681_ATREP11	17340982	17341706	+	AT1TE57460	*	Included
Chr1:17345101..17345200	Chr1	17345101	17345200	QTE	QTE_CT00028022_ATREP4	17345102	17345186	-	AT1TE57470	*	Full_Overlap
Chr1:17350001..17350300	Chr1	17350001	17350300	QTE	QTE_CT00012215_ATLINE1_1	17349654	17350231	+	AT1TE57500	230	Ov_3
Chr1:17369801..17369900	Chr1	17369801	17369900	QTE	QTE_CT00022953_ATENSPM8	17370030	17370217	-	AT1TE57540	130	3
Chr1:17376501..17377100	Chr1	17376501	17377100	QTE	QTE_CT00002428_ATREP15	17376313	17378567	-	AT1TE57560	*	Included
Chr1:17377501..17377600	Chr1	17377501	17377600	QTE	QTE_CT00002428_ATREP15	17376313	17378567	-	AT1TE57560	*	Included
Chr1:17381501..17381600	Chr1	17381501	17381600	QTE	QTE_CT00016771_ATHATN2	17381434	17381809	-	AT1TE57565	*	Included
Chr1:17381901..17382000	Chr1	17381901	17382000	QTE	QTE_CT00016771_ATHATN2	17381434	17381809	-	AT1TE57565	92	5
Chr1:17387001..17387100	Chr1	17387001	17387100	QTE	QTE_CT00019834_ATENSPM5	17386594	17386866	-	AT1TE57575	135	5
Chr1:17401..17900	Chr1	17401	17900	QTE	QTE_CT00003717_ATREP3	17024	18924	+	AT1TE00025	*	Included
Chr1:17405501..17405600	Chr1	17405501	17405600	QTE	QTE_CT00027414_ATREP10A	17404745	17406246	-	AT1TE57635	*	Included
Chr1:17405501..17405600	Chr1	17405501	17405600	QTE	QTE_CT00004318_ATREP10A	17404788	17406194	-	AT1TE57640	*	Included
Chr1:17406101..17406200	Chr1	17406101	17406200	QTE	QTE_CT00027414_ATREP10A	17404745	17406246	-	AT1TE57635	*	Included
Chr1:17406101..17406200	Chr1	17406101	17406200	QTE	QTE_CT00004318_ATREP10A	17404788	17406194	-	AT1TE57640	93	Ov_5
Chr1:17406101..17406200	Chr1	17406101	17406200	QTE	QTE_CT00030996_HELITRONY1D	17406247	17406282	-	AT1TE57645	47	3
Chr1:17415701..17415800	Chr1	17415701	17415800	QTE	QTE_CT00009618_TAG3N1	17415478	17416206	+	AT1TE57710	*	Included
Chr1:17416101..17416200	Chr1	17416101	17416200	QTE	QTE_CT00009618_TAG3N1	17415478	17416206	+	AT1TE57710	*	Included
Chr1:17416701..17416900	Chr1	17416701	17416900	QTE	QTE_CT00016176_ATMUNX1	17416585	17416984	+	AT1TE57715	*	Included
Chr1:17418401..17418500	Chr1	17418401	17418500	gene	AT1G47480	17417579	17419432	+	alpha/beta-Hydrolases superfamily protein	*	Included
Chr1:17448601..17448700	Chr1	17448601	17448700	QTE	QTE_CT00003565_ARNOLDY2	17448068	17449699	-	AT1TE57820	*	Included
Chr1:17449801..17449900	Chr1	17449801	17449900	QTE	QTE_CT00003565_ARNOLDY2	17448068	17449699	-	AT1TE57820	102	5
Chr1:17449801..17449900	Chr1	17449801	17449900	QTE	QTE_CT00004712_ARNOLDY2	17449700	17449888	-	AT1TE57825	87	Ov_5
Chr1:17449801..17449900	Chr1	17449801	17449900	QTE	QTE_CT00021908_ARNOLDY2	17449889	17449915	-	AT1TE57830	11	Ov_3
Chr1:17449801..17449900	Chr1	17449801	17449900	QTE	QTE_CT00027704_ARNOLD4	17449916	17449980	+	AT1TE57835	16	5
Chr1:17465901..17466000	Chr1	17465901	17466000	QTE	QTE_CT00006236_HELITRONY1B	17465434	17466502	+	AT1TE57885	*	Included
Chr1:17490501..17490600	Chr1	17490501	17490600	NO_DATA
Chr1:17490901..17491300	Chr1	17490901	17491300	NO_DATA
Chr1:17502301..17502500	Chr1	17502301	17502500	QTE	QTE_CT00031829_ATREP2	17502210	17502231	+	AT1TE57995	70	3
Chr1:17502301..17502500	Chr1	17502301	17502500	QTE	QTE_CT00009034_ATREP2	17502232	17502943	+	AT1TE58000	*	Included
Chr1:17502701..17502800	Chr1	17502701	17502800	QTE	QTE_CT00009034_ATREP2	17502232	17502943	+	AT1TE58000	*	Included
Chr1:17502701..17502800	Chr1	17502701	17502800	QTE	QTE_CT00008996_ATLINE1_2	17502944	17503720	-	AT1TE58005	144	3
Chr1:17503101..17503300	Chr1	17503101	17503300	QTE	QTE_CT00009034_ATREP2	17502232	17502943	+	AT1TE58000	158	3
Chr1:17503101..17503300	Chr1	17503101	17503300	QTE	QTE_CT00008996_ATLINE1_2	17502944	17503720	-	AT1TE58005	*	Included
Chr1:17507001..17507200	Chr1	17507001	17507200	NO_DATA
Chr1:17511201..17511300	Chr1	17511201	17511300	QTE	QTE_CT00008716_ATREP15	17511498	17512296	-	AT1TE58030	198	3
Chr1:17512901..17513100	Chr1	17512901	17513100	QTE	QTE_CT00011658_ATREP4	17512297	17512903	+	AT1TE58035	2	Ov_3
Chr1:17512901..17513100	Chr1	17512901	17513100	QTE	QTE_CT00019438_HELITRONY3	17512904	17513068	+	AT1TE58040	*	Full_Overlap
Chr1:17512901..17513100	Chr1	17512901	17513100	QTE	QTE_CT00004477_ATREP10D	17513069	17513191	-	AT1TE58045	31	Ov_3
Chr1:17512901..17513100	Chr1	17512901	17513100	QTE	QTE_CT00003135_ATREP10D	17513192	17515002	+	AT1TE58050	92	5
Chr1:17525101..17525200	Chr1	17525101	17525200	QTE	QTE_CT00001020_ATCOPIA38A	17520595	17525126	+	AT1TE58075	25	Ov_3
Chr1:17525101..17525200	Chr1	17525101	17525200	QTE	QTE_CT00025922_ATCOPIA15	17525127	17525254	+	AT1TE58080	73	Ov_5
Chr1:17525101..17525200	Chr1	17525101	17525200	gene	AT1G47655	17525365	17526306	+	Dof-type zinc finger DN3binding family protein	165	5
Chr1:17528701..17528800	Chr1	17528701	17528800	NO_DATA
Chr1:17543101..17543200	Chr1	17543101	17543200	QTE	QTE_CT00014793_ATREP11	17542763	17543114	+	AT1TE58130	13	Ov_3
Chr1:17543101..17543200	Chr1	17543101	17543200	QTE	QTE_CT00031195_ATREP10D	17543115	17543148	+	AT1TE58135	*	Full_Overlap
Chr1:17549601..17549800	Chr1	17549601	17549800	NO_DATA
Chr1:17551401..17551500	Chr1	17551401	17551500	QTE	QTE_CT00004419_ATREP3	17551126	17553241	-	AT1TE58195	*	Included
Chr1:17551401..17551500	Chr1	17551401	17551500	QTE	QTE_CT00026269_ATREP1	17551442	17551559	-	AT1TE58200	58	Ov_3
Chr1:17551401..17551500	Chr1	17551401	17551500	QTE	QTE_CT00011504_ATHATN7	17551560	17552174	+	AT1TE58205	60	5
Chr1:17552101..17552400	Chr1	17552101	17552400	QTE	QTE_CT00004419_ATREP3	17551126	17553241	-	AT1TE58195	*	Included
Chr1:17552101..17552400	Chr1	17552101	17552400	QTE	QTE_CT00011504_ATHATN7	17551560	17552174	+	AT1TE58205	73	Ov_3
Chr1:17552901..17553000	Chr1	17552901	17553000	QTE	QTE_CT00004419_ATREP3	17551126	17553241	-	AT1TE58195	*	Included
Chr1:17554801..17554900	Chr1	17554801	17554900	QTE	QTE_CT00019614_ATHATN3	17554787	17555068	+	AT1TE58230	*	Included
Chr1:17555601..17555700	Chr1	17555601	17555700	QTE	QTE_CT00013124_ATREP1	17555180	17555711	-	AT1TE58240	*	Included
Chr1:17555601..17555700	Chr1	17555601	17555700	QTE	QTE_CT00015718_ATREP5	17555712	17556047	-	AT1TE58245	12	3
Chr1:17556301..17556400	Chr1	17556301	17556400	QTE	QTE_CT00020105_ATREP15	17556048	17556116	+	AT1TE58250	185	3
Chr1:17556301..17556400	Chr1	17556301	17556400	QTE	QTE_CT00010781_ATHPOGON1	17556117	17556768	-	AT1TE58255	*	Included
Chr1:17560801..17561000	Chr1	17560801	17561000	NO_DATA
Chr1:17563301..17563400	Chr1	17563301	17563400	QTE	QTE_CT00027739_ATREP10A	17563097	17563188	+	AT1TE58285	113	3
Chr1:17563301..17563400	Chr1	17563301	17563400	QTE	QTE_CT00010446_ATREP10C	17563199	17563852	+	AT1TE58290	*	Included
Chr1:17563601..17563700	Chr1	17563601	17563700	QTE	QTE_CT00010446_ATREP10C	17563199	17563852	+	AT1TE58290	*	Included
Chr1:17563601..17563700	Chr1	17563601	17563700	QTE	QTE_CT00027188_ATREP15	17563853	17563954	+	AT1TE58295	153	5
Chr1:17565501..17566100	Chr1	17565501	17566100	QTE	QTE_CT00017215_ATREP10D	17565164	17565319	-	AT1TE58300	182	5
Chr1:17565501..17566100	Chr1	17565501	17566100	QTE	QTE_CT00013546_ATREP10D	17565320	17565829	-	AT1TE58305	328	Ov_5
Chr1:17565501..17566100	Chr1	17565501	17566100	QTE	QTE_CT00019537_VANDAL17	17565830	17566111	-	AT1TE58310	270	Ov_3
Chr1:17571801..17571900	Chr1	17571801	17571900	QTE	QTE_CT00011584_ATDNA12T3_2	17571314	17571922	-	AT1TE58325	*	Included
Chr1:17574201..17574300	Chr1	17574201	17574300	QTE	QTE_CT00012679_ATCOPIA95	17574110	17574664	-	AT1TE58335	*	Included
Chr1:17576201..17576300	Chr1	17576201	17576300	QTE	QTE_CT00029796_HELITRONY3	17576088	17576129	+	AT1TE58340	72	3
Chr1:17576201..17576300	Chr1	17576201	17576300	QTE	QTE_CT00004715_ATREP10D	17576130	17577445	-	AT1TE58345	*	Included
Chr1:17576201..17576300	Chr1	17576201	17576300	gene	AT1G47765	17574906	17576092	-	F-box and associated interaction domains-containing protein	109	5
Chr1:17577101..17577300	Chr1	17577101	17577300	QTE	QTE_CT00004715_ATREP10D	17576130	17577445	-	AT1TE58345	*	Included
Chr1:17577101..17577300	Chr1	17577101	17577300	QTE	QTE_CT00021096_ATREP7	17577446	17577682	-	AT1TE58350	146	3
Chr1:17579101..17579200	Chr1	17579101	17579200	NO_DATA
Chr1:17579501..17579600	Chr1	17579501	17579600	QTE	QTE_CT00018521_ATREP10D	17579413	17579664	+	AT1TE58355	*	Included
Chr1:17579501..17579600	Chr1	17579501	17579600	QTE	QTE_CT00015871_BRODYAGA1	17579665	17580076	+	AT1TE58360	65	5
Chr1:17605501..17605600	Chr1	17605501	17605600	QTE	QTE_CT00007713_ATREP2A	17605501	17606391	+	AT1TE58430	*	Included
Chr1:17605801..17606100	Chr1	17605801	17606100	QTE	QTE_CT00007713_ATREP2A	17605501	17606391	+	AT1TE58430	*	Included
Chr1:17607501..17607600	Chr1	17607501	17607600	QTE	QTE_CT00009076_BRODYAGA1A	17607201	17607973	+	AT1TE58445	*	Included
Chr1:17607901..17608100	Chr1	17607901	17608100	QTE	QTE_CT00009076_BRODYAGA1A	17607201	17607973	+	AT1TE58445	72	Ov_3
Chr1:17607901..17608100	Chr1	17607901	17608100	QTE	QTE_CT00012110_BRODYAGA1	17607974	17608021	-	AT1TE58450	*	Full_Overlap
Chr1:17607901..17608100	Chr1	17607901	17608100	QTE	QTE_CT00001273_VANDAL18	17608022	17611915	-	AT1TE58455	78	Ov_3
Chr1:17611701..17611800	Chr1	17611701	17611800	QTE	QTE_CT00001273_VANDAL18	17608022	17611915	-	AT1TE58455	*	Included
Chr1:17611701..17611800	Chr1	17611701	17611800	gene	AT1G47820	17611963	17612548	+	no description	163	5
Chr1:17615201..17615400	Chr1	17615201	17615400	QTE	QTE_CT00010115_HELITRONY1D	17614933	17615625	-	AT1TE58460	*	Included
Chr1:17620101..17620200	Chr1	17620101	17620200	QTE	QTE_CT00009409_ATREP3	17619879	17620625	+	AT1TE58480	*	Included
Chr1:17632601..17632700	Chr1	17632601	17632700	QTE	QTE_CT00009117_ATREP2A	17632375	17633144	+	AT1TE58525	*	Included
Chr1:17639301..17639400	Chr1	17639301	17639400	NO_DATA
Chr1:17655701..17656100	Chr1	17655701	17656100	QTE	QTE_CT00006475_ATREP6	17654583	17655619	+	AT1TE58615	82	3
Chr1:17664701..17664800	Chr1	17664701	17664800	QTE	QTE_CT00027042_ATHATN5	17664621	17664724	+	AT1TE58640	23	Ov_3
Chr1:17664701..17664800	Chr1	17664701	17664800	QTE	QTE_CT00017363_BRODYAGA2	17664923	17665029	+	AT1TE58645	123	5
Chr1:17666101..17666200	Chr1	17666101	17666200	QTE	QTE_CT00005218_BRODYAGA2	17665030	17666250	-	AT1TE58650	*	Included
Chr1:17666101..17666200	Chr1	17666101	17666200	QTE	QTE_CT00015277_BRODYAGA2	17666251	17666684	-	AT1TE58655	51	3
Chr1:17682101..17682200	Chr1	17682101	17682200	gene	AT1G47960	17681157	17683629	-	cell wall / vacuolar inhibitor of fructosidase 1	*	Included
Chr1:17689701..17689900	Chr1	17689701	17689900	QTE	QTE_CT00006505_VANDAL18NA	17689627	17690659	+	AT1TE58740	*	Included
Chr1:17695701..17695900	Chr1	17695701	17695900	NO_DATA
Chr1:17712801..17713100	Chr1	17712801	17713100	gene	AT1G48010	17711491	17712660	-	Plant invertase/pectin methylesterase inhibitor superfamily protein	141	5
Chr1:17713501..17713700	Chr1	17713501	17713700	QTE	QTE_CT00004983_ATGP1	17713520	17714780	+	AT1TE58825	180	Ov_5
Chr1:17715301..17715400	Chr1	17715301	17715400	QTE	QTE_CT00023583_RathE3_cons	17715278	17715450	-	AT1TE58830	*	Included
Chr1:17727101..17727600	Chr1	17727101	17727600	QTE	QTE_CT00028741_ATREP10D	17726982	17727054	+	AT1TE58870	47	3
Chr1:17727101..17727600	Chr1	17727101	17727600	QTE	QTE_CT00024449_RP1_AT	17727055	17727204	+	AT1TE58875	103	Ov_3
Chr1:17727101..17727600	Chr1	17727101	17727600	QTE	QTE_CT00008827_ATHPOGON3	17727205	17727996	+	AT1TE58880	395	Ov_5
Chr1:17727101..17727600	Chr1	17727101	17727600	gene	AT1G48050	17723452	17727043	+	Ku80 family protein	58	3
Chr1:17727801..17727900	Chr1	17727801	17727900	QTE	QTE_CT00008827_ATHPOGON3	17727205	17727996	+	AT1TE58880	*	Included
Chr1:17727801..17727900	Chr1	17727801	17727900	QTE	QTE_CT00020571_HELITRONY1E	17727997	17728177	+	AT1TE58885	97	5
Chr1:17759001..17759200	Chr1	17759001	17759200	NO_DATA
Chr1:17766201..17766300	Chr1	17766201	17766300	QTE	QTE_CT00027705_RathE1_cons	17766177	17766266	-	AT1TE59000	65	Ov_5
Chr1:17812201..17812400	Chr1	17812201	17812400	QTE	QTE_CT00020410_ATMU3	17812266	17812524	+	AT1TE59130	134	Ov_5
Chr1:17812201..17812400	Chr1	17812201	17812400	QTE	QTE_CT00004560_ATMU3	17812534	17813882	-	AT1TE59135	134	3
Chr1:17819301..17819400	Chr1	17819301	17819400	QTE	QTE_CT00010249_ATREP10D	17819159	17819844	+	AT1TE59150	*	Included
Chr1:17821101..17821200	Chr1	17821101	17821200	QTE	QTE_CT00004257_ATDNA2T9B	17819845	17821266	-	AT1TE59155	*	Included
Chr1:17824901..17825000	Chr1	17824901	17825000	QTE	QTE_CT00012594_ATHATN3A	17824800	17825358	-	AT1TE59180	*	Included
Chr1:17825201..17825300	Chr1	17825201	17825300	QTE	QTE_CT00012594_ATHATN3A	17824800	17825358	-	AT1TE59180	*	Included
Chr1:17831401..17831600	Chr1	17831401	17831600	QTE	QTE_CT00015447_TSCL	17831152	17831580	+	AT1TE59195	179	Ov_3
Chr1:17838101..17838200	Chr1	17838101	17838200	NO_DATA
Chr1:17838401..17838500	Chr1	17838401	17838500	NO_DATA
Chr1:17861101..17861200	Chr1	17861101	17861200	QTE	QTE_CT00017881_ATLINE1_3A	17861020	17861356	-	AT1TE59280	*	Included
Chr1:17874301..17874400	Chr1	17874301	17874400	QTE	QTE_CT00014549_ATLINE2	17873886	17874352	+	AT1TE59320	51	Ov_3
Chr1:17874301..17874400	Chr1	17874301	17874400	gene	AT1G48370	17874512	17877397	+	YELLOW STRIPE like 8	112	5
Chr1:17899001..17899200	Chr1	17899001	17899200	QTE	QTE_CT00021083_ATMU6	17899007	17899245	+	AT1TE59400	193	Ov_5
Chr1:17899001..17899200	Chr1	17899001	17899200	QTE	QTE_CT00029602_ATMU6N1	17899246	17899309	+	AT1TE59405	46	5
Chr1:17899001..17899200	Chr1	17899001	17899200	gene	AT1G48420	17896597	17898804	-	D-cysteine desulfhydrase	197	5
Chr1:17900601..17900700	Chr1	17900601	17900700	QTE	QTE_CT00001945_ATREP3	17899730	17902421	+	AT1TE59415	*	Included
Chr1:17901101..17901300	Chr1	17901101	17901300	QTE	QTE_CT00001945_ATREP3	17899730	17902421	+	AT1TE59415	*	Included
Chr1:17937901..17938000	Chr1	17937901	17938000	QTE	QTE_CT00006242_BOMZH1	17936924	17937991	+	AT1TE59535	90	Ov_3
Chr1:17937901..17938000	Chr1	17937901	17938000	QTE	QTE_CT00031275_ATMU3N1	17937992	17938021	-	AT1TE59540	8	Ov_3
Chr1:17961501..17961600	Chr1	17961501	17961600	NO_DATA
Chr1:17978901..17979000	Chr1	17978901	17979000	QTE	QTE_CT00028687_ATREP10D	17978684	17978756	-	AT1TE59665	145	5
Chr1:17978901..17979000	Chr1	17978901	17979000	QTE	QTE_CT00010519_HELITRONY1B	17978757	17979423	-	AT1TE59670	*	Included
Chr1:18013201..18013400	Chr1	18013201	18013400	QTE	QTE_CT00000688_ATCOPIA78	18013162	18018435	+	AT1TE59755	*	Included
Chr1:18017801..18017900	Chr1	18017801	18017900	QTE	QTE_CT00000688_ATCOPIA78	18013162	18018435	+	AT1TE59755	*	Included
Chr1:18022601..18022700	Chr1	18022601	18022700	QTE	QTE_CT00009498_ATREP13	18020920	18022668	-	AT1TE59770	67	Ov_5
Chr1:18033501..18033600	Chr1	18033501	18033600	QTE	QTE_CT00016697_ATHATN5	18033271	18034112	+	AT1TE59800	*	Included
Chr1:18033801..18034000	Chr1	18033801	18034000	QTE	QTE_CT00016697_ATHATN5	18033271	18034112	+	AT1TE59800	*	Included
Chr1:18048001..18048300	Chr1	18048001	18048300	NO_DATA
Chr1:18054601..18054700	Chr1	18054601	18054700	NO_DATA
Chr1:18056001..18056100	Chr1	18056001	18056100	QTE	QTE_CT00020038_RP1_AT	18055831	18056097	-	AT1TE59875	96	Ov_5
Chr1:18056001..18056100	Chr1	18056001	18056100	gene	AT1G48820	18055229	18059367	+	Terpenoid cyclases/Protein prenyltransferases superfamily protein	*	Included
Chr1:18088601..18088900	Chr1	18088601	18088900	NO_DATA
Chr1:18094101..18094300	Chr1	18094101	18094300	NO_DATA
Chr1:18095601..18095800	Chr1	18095601	18095800	NO_DATA
Chr1:18096101..18096400	Chr1	18096101	18096400	QTE	QTE_CT00008330_ATREP4	18096129	18096961	-	AT1TE60000	271	Ov_3
Chr1:18126601..18126700	Chr1	18126601	18126700	NO_DATA
Chr1:18130601..18130900	Chr1	18130601	18130900	gene	AT1G49005	18128686	18131522	-	CLAVATA3/ESR-RELATED 11	*	Included
Chr1:18135901..18136200	Chr1	18135901	18136200	QTE	QTE_CT00015895_ATTIRX1C	18135723	18136133	+	AT1TE60120	232	Ov_3
Chr1:18164601..18164700	Chr1	18164601	18164700	QTE	QTE_CT00027622_VANDAL15	18164439	18164532	+	AT1TE60190	69	3
Chr1:18164601..18164700	Chr1	18164601	18164700	QTE	QTE_CT00023874_VANDAL20	18164776	18164944	+	AT1TE60195	76	5
Chr1:18165701..18165800	Chr1	18165701	18165800	QTE	QTE_CT00027876_VANDAL20	18165827	18165915	+	AT1TE60200	27	5
Chr1:18189501..18189700	Chr1	18189501	18189700	QTE	QTE_CT00008114_ATREP6	18189520	18190373	-	AT1TE60270	180	Ov_3
Chr1:18192201..18192400	Chr1	18192201	18192400	gene	AT1G49190	18191267	18193782	+	response regulator 19	*	Included
Chr1:18211601..18211800	Chr1	18211601	18211800	NO_DATA
Chr1:18212401..18212500	Chr1	18212401	18212500	NO_DATA
Chr1:18214101..18214200	Chr1	18214101	18214200	QTE	QTE_CT00028023_VANDAL15	18214048	18214134	+	AT1TE60340	33	Ov_3
Chr1:18214101..18214200	Chr1	18214101	18214200	QTE	QTE_CT00017095_VANDAL16	18214249	18214616	+	AT1TE60345	49	5
Chr1:18214601..18214700	Chr1	18214601	18214700	QTE	QTE_CT00017095_VANDAL16	18214249	18214616	+	AT1TE60345	15	Ov_3
Chr1:18234301..18234500	Chr1	18234301	18234500	QTE	QTE_CT00009264_ATREP15	18233938	18234696	+	AT1TE60405	*	Included
Chr1:18234301..18234500	Chr1	18234301	18234500	QTE	QTE_CT00031346_ATREP10B	18234697	18234725	-	AT1TE60410	197	3
Chr1:18245301..18245400	Chr1	18245301	18245400	QTE	QTE_CT00009626_ATREP3	18242052	18246383	+	AT1TE60435	*	Included
Chr1:18245301..18245400	Chr1	18245301	18245400	QTE	QTE_CT00004606_ATREP10B	18244349	18245691	+	AT1TE60455	*	Included
Chr1:18269601..18269800	Chr1	18269601	18269800	QTE	QTE_CT00020031_DT1	18269467	18269734	-	AT1TE60530	133	Ov_5
Chr1:18269601..18269800	Chr1	18269601	18269800	gene	AT1G49360	18267231	18269448	-	F-box family protein	153	5
Chr1:18270101..18270400	Chr1	18270101	18270400	QTE	QTE_CT00030381_ATREP19	18270034	18270081	-	AT1TE60535	20	5
Chr1:18270101..18270400	Chr1	18270101	18270400	QTE	QTE_CT00016236_ATTIR16T3A	18270082	18270463	+	AT1TE60540	*	Included
Chr1:18270101..18270400	Chr1	18270101	18270400	QTE	QTE_CT00012386_ATHPOGON1	18270464	18271031	-	AT1TE60545	64	3
Chr1:18270901..18271000	Chr1	18270901	18271000	QTE	QTE_CT00012386_ATHPOGON1	18270464	18271031	-	AT1TE60545	*	Included
Chr1:18270901..18271000	Chr1	18270901	18271000	QTE	QTE_CT00015458_ARNOLDY2	18271032	18271443	+	AT1TE60550	32	5
Chr1:18271201..18271300	Chr1	18271201	18271300	QTE	QTE_CT00012386_ATHPOGON1	18270464	18271031	-	AT1TE60545	170	5
Chr1:18271201..18271300	Chr1	18271201	18271300	QTE	QTE_CT00015458_ARNOLDY2	18271032	18271443	+	AT1TE60550	*	Included
Chr1:18297501..18297800	Chr1	18297501	18297800	QTE	QTE_CT00021737_VANDAL18NA	18297468	18297687	-	AT1TE60630	186	Ov_5
Chr1:18300501..18300600	Chr1	18300501	18300600	QTE	QTE_CT00003650_ARNOLDY2	18299925	18302638	-	AT1TE60640	*	Included
Chr1:18300501..18300600	Chr1	18300501	18300600	QTE	QTE_CT00006804_ATREP1	18300267	18301257	-	AT1TE60645	*	Included
Chr1:18301001..18301400	Chr1	18301001	18301400	QTE	QTE_CT00003650_ARNOLDY2	18299925	18302638	-	AT1TE60640	*	Included
Chr1:18301001..18301400	Chr1	18301001	18301400	QTE	QTE_CT00006804_ATREP1	18300267	18301257	-	AT1TE60645	256	Ov_5
Chr1:18301001..18301400	Chr1	18301001	18301400	QTE	QTE_CT00026385_ARNOLDY2	18301258	18301373	-	AT1TE60650	*	Full_Overlap
Chr1:18320701..18320900	Chr1	18320701	18320900	QTE	QTE_CT00026729_ATREP7	18320603	18320669	+	AT1TE60720	32	3
Chr1:18320701..18320900	Chr1	18320701	18320900	QTE	QTE_CT00013603_ATREP19	18320670	18321177	-	AT1TE60725	*	Included
Chr1:18324701..18324800	Chr1	18324701	18324800	QTE	QTE_CT00002773_ATREP10D	18324372	18326405	+	AT1TE60740	*	Included
Chr1:18325001..18325100	Chr1	18325001	18325100	QTE	QTE_CT00002773_ATREP10D	18324372	18326405	+	AT1TE60740	*	Included
Chr1:18380301..18380400	Chr1	18380301	18380400	NO_DATA
Chr1:18380801..18380900	Chr1	18380801	18380900	gene	AT1G49670	18380804	18386108	-	ARP protein (REF)	96	Ov_3
Chr1:18387401..18387500	Chr1	18387401	18387500	QTE	QTE_CT00021436_BRODYAGA2	18387257	18387486	+	AT1TE60925	85	Ov_3
Chr1:18390801..18391100	Chr1	18390801	18391100	QTE	QTE_CT00009005_ATREP11	18390642	18391418	-	AT1TE60935	*	Included
Chr1:18395501..18395700	Chr1	18395501	18395700	QTE	QTE_CT00010151_ATREP1	18394887	18395577	-	AT1TE60945	76	Ov_5
Chr1:18395501..18395700	Chr1	18395501	18395700	QTE	QTE_CT00007096_ATMUN1	18395578	18396534	-	AT1TE60950	122	Ov_3
Chr1:18396701..18396800	Chr1	18396701	18396800	QTE	QTE_CT00007096_ATMUN1	18395578	18396534	-	AT1TE60950	167	5
Chr1:18396701..18396800	Chr1	18396701	18396800	QTE	QTE_CT00007176_ATREP3	18396535	18397484	+	AT1TE60955	*	Included
Chr1:18396701..18396800	Chr1	18396701	18396800	gene	AT1G49715	18396772	18397339	-	Defensin-like (DEFL) family protein	28	Ov_3
Chr1:18398301..18398500	Chr1	18398301	18398500	QTE	QTE_CT00006732_ATMUN1	18397544	18398546	+	AT1TE60965	*	Included
Chr1:18398301..18398500	Chr1	18398301	18398500	QTE	QTE_CT00020258_ATREP15	18398554	18398816	+	AT1TE60970	54	5
Chr1:18449501..18449800	Chr1	18449501	18449800	QTE	QTE_CT00004891_ATREP11	18449115	18450393	-	AT1TE61145	*	Included
Chr1:18450301..18450500	Chr1	18450301	18450500	QTE	QTE_CT00004891_ATREP11	18449115	18450393	-	AT1TE61145	92	Ov_5
Chr1:18450301..18450500	Chr1	18450301	18450500	QTE	QTE_CT00015243_ATREP11	18450394	18450576	-	AT1TE61150	106	Ov_3
Chr1:18493801..18494000	Chr1	18493801	18494000	QTE	QTE_CT00026697_ARNOLDY2	18493601	18493711	+	AT1TE61290	90	3
Chr1:18493801..18494000	Chr1	18493801	18494000	QTE	QTE_CT00018324_ARNOLDY1	18493712	18494035	+	AT1TE61295	*	Included
Chr1:18493801..18494000	Chr1	18493801	18494000	gene	AT1G49950	18494103	18497239	-	telomere repeat binding factor 1	103	3
Chr1:18501..18700	Chr1	18501	18700	QTE	QTE_CT00003717_ATREP3	17024	18924	+	AT1TE00025	*	Included
Chr1:18501..18700	Chr1	18501	18700	QTE	QTE_CT00018628_ATHATN7	18331	18642	-	AT1TE00030	141	Ov_5
Chr1:18507101..18507400	Chr1	18507101	18507400	QTE	QTE_CT00003196_ATREP11A	18506066	18507853	+	AT1TE61335	*	Included
Chr1:18548101..18548400	Chr1	18548101	18548400	gene	AT1G50050	18546165	18549046	+	CAP (Cysteine-rich secretory proteins, Antigen 5, and Pathogenesis-related 1 protein) superfamily protein	*	Included
Chr1:18549501..18549600	Chr1	18549501	18549600	gene	AT1G50055	18549204	18550042	-	no description	*	Included
Chr1:18551501..18551600	Chr1	18551501	18551600	QTE	QTE_CT00031370_ATREP15	18551512	18551538	-	AT1TE61460	*	Full_Overlap
Chr1:18551501..18551600	Chr1	18551501	18551600	QTE	QTE_CT00009718_ATHPOGON1	18551539	18552259	-	AT1TE61465	61	Ov_3
Chr1:18551501..18551600	Chr1	18551501	18551600	gene	AT1G50060	18551186	18552578	+	CAP (Cysteine-rich secretory proteins, Antigen 5, and Pathogenesis-related 1 protein) superfamily protein	*	Included
Chr1:18552001..18552100	Chr1	18552001	18552100	QTE	QTE_CT00009718_ATHPOGON1	18551539	18552259	-	AT1TE61465	*	Included
Chr1:18552001..18552100	Chr1	18552001	18552100	QTE	QTE_CT00020968_ATREP3	18552260	18552326	+	AT1TE61470	160	5
Chr1:18552001..18552100	Chr1	18552001	18552100	gene	AT1G50060	18551186	18552578	+	CAP (Cysteine-rich secretory proteins, Antigen 5, and Pathogenesis-related 1 protein) superfamily protein	*	Included
Chr1:18553101..18553600	Chr1	18553101	18553600	QTE	QTE_CT00029140_ATREP15	18553081	18553122	+	AT1TE61475	21	Ov_3
Chr1:18553101..18553600	Chr1	18553101	18553600	QTE	QTE_CT00013499_ATTIR16T3A	18553123	18553622	-	AT1TE61480	477	Ov_3
Chr1:18553101..18553600	Chr1	18553101	18553600	QTE	QTE_CT00021847_ATREP15	18553623	18553842	+	AT1TE61485	23	5
Chr1:18553101..18553600	Chr1	18553101	18553600	gene	AT1G50070	18552999	18553078	+	no description	23	3
Chr1:18598901..18599100	Chr1	18598901	18599100	QTE	QTE_CT00016590_ATMUN2	18598976	18599359	+	AT1TE61630	124	Ov_5
Chr1:18599501..18599900	Chr1	18599501	18599900	QTE	QTE_CT00016590_ATMUN2	18598976	18599359	+	AT1TE61630	142	3
Chr1:18599501..18599900	Chr1	18599501	18599900	QTE	QTE_CT00024816_HELITRONY3	18599360	18599462	+	AT1TE61635	39	3
Chr1:18599501..18599900	Chr1	18599501	18599900	QTE	QTE_CT00005869_ARNOLDY1	18599463	18600585	-	AT1TE61640	*	Included
Chr1:18605601..18605900	Chr1	18605601	18605900	QTE	QTE_CT00004530_ATREP15	18605158	18606513	-	AT1TE61660	*	Included
Chr1:18632601..18632800	Chr1	18632601	18632800	QTE	QTE_CT00003651_ATREP13	18632331	18633937	-	AT1TE61755	*	Included
Chr1:18633401..18633500	Chr1	18633401	18633500	QTE	QTE_CT00003651_ATREP13	18632331	18633937	-	AT1TE61755	*	Included
Chr1:18640701..18640800	Chr1	18640701	18640800	NO_DATA
Chr1:18643701..18643800	Chr1	18643701	18643800	QTE	QTE_CT00013335_ATCOPIA82	18643654	18644174	-	AT1TE61795	*	Included
Chr1:18647901..18648000	Chr1	18647901	18648000	QTE	QTE_CT00007977_ATREP10D	18647731	18648596	-	AT1TE61805	*	Included
Chr1:18647901..18648000	Chr1	18647901	18648000	gene	AT1G50340	18647376	18647849	-	Plant invertase/pectin methylesterase inhibitor superfamily protein	52	5
Chr1:18648501..18648600	Chr1	18648501	18648600	QTE	QTE_CT00007977_ATREP10D	18647731	18648596	-	AT1TE61805	95	Ov_5
Chr1:18648501..18648600	Chr1	18648501	18648600	gene	AT1G50350	18648756	18649227	+	no description	156	5
Chr1:18658201..18658300	Chr1	18658201	18658300	NO_DATA
Chr1:18698501..18698600	Chr1	18698501	18698600	NO_DATA
Chr1:18745001..18745200	Chr1	18745001	18745200	QTE	QTE_CT00011895_ATREP1	18744622	18745214	-	AT1TE62110	*	Included
Chr1:18745001..18745200	Chr1	18745001	18745200	QTE	QTE_CT00012063_BRODYAGA2	18745215	18745258	+	AT1TE62115	15	5
Chr1:18745001..18745200	Chr1	18745001	18745200	QTE	QTE_CT00030907_ATREP10B	18745259	18745296	-	AT1TE62120	59	3
Chr1:18745001..18745200	Chr1	18745001	18745200	QTE	QTE_CT00011361_ATHATN7	18745297	18745917	+	AT1TE62125	97	5
Chr1:18746201..18746500	Chr1	18746201	18746500	QTE	QTE_CT00026270_ATREP5	18745926	18746043	-	AT1TE62130	158	5
Chr1:18746201..18746500	Chr1	18746201	18746500	QTE	QTE_CT00026139_ATREP3	18746044	18746141	-	AT1TE62135	60	5
Chr1:18746201..18746500	Chr1	18746201	18746500	QTE	QTE_CT00006765_ATREP3	18746142	18747137	-	AT1TE62140	*	Included
Chr1:18747001..18747100	Chr1	18747001	18747100	QTE	QTE_CT00006765_ATREP3	18746142	18747137	-	AT1TE62140	*	Included
Chr1:18747001..18747100	Chr1	18747001	18747100	QTE	QTE_CT00025010_ATREP5	18747138	18747283	+	AT1TE62145	38	5
Chr1:1875801..1876000	Chr1	1875801	1876000	gene	AT1G06148	1874885	1877528	-	no description	*	Included
Chr1:18765901..18766100	Chr1	18765901	18766100	QTE	QTE_CT00026340_ATREP3	18765726	18765842	-	AT1TE62190	59	5
Chr1:18765901..18766100	Chr1	18765901	18766100	QTE	QTE_CT00029926_ATREP11	18765843	18765891	-	AT1TE62195	10	5
Chr1:18765901..18766100	Chr1	18765901	18766100	QTE	QTE_CT00006888_ATREP11	18765892	18766872	-	AT1TE62200	*	Included
Chr1:18767701..18767800	Chr1	18767701	18767800	QTE	QTE_CT00005983_ATREP10D	18767012	18768116	-	AT1TE62215	*	Included
Chr1:18768201..18768300	Chr1	18768201	18768300	QTE	QTE_CT00005983_ATREP10D	18767012	18768116	-	AT1TE62215	85	5
Chr1:18768201..18768300	Chr1	18768201	18768300	QTE	QTE_CT00002143_ATREP10D	18768117	18770603	-	AT1TE62220	*	Included
Chr1:18770301..18770400	Chr1	18770301	18770400	QTE	QTE_CT00002143_ATREP10D	18768117	18770603	-	AT1TE62220	*	Included
Chr1:18790101..18790300	Chr1	18790101	18790300	QTE	QTE_CT00001589_ATREP3	18789808	18793041	-	AT1TE62285	*	Included
Chr1:18791401..18791600	Chr1	18791401	18791600	QTE	QTE_CT00001589_ATREP3	18789808	18793041	-	AT1TE62285	*	Included
Chr1:18792001..18792200	Chr1	18792001	18792200	QTE	QTE_CT00001589_ATREP3	18789808	18793041	-	AT1TE62285	*	Included
Chr1:18792501..18792600	Chr1	18792501	18792600	QTE	QTE_CT00001589_ATREP3	18789808	18793041	-	AT1TE62285	*	Included
Chr1:18805101..18805200	Chr1	18805101	18805200	QTE	QTE_CT00011773_ATREP2A	18804535	18805133	-	AT1TE62335	32	Ov_5
Chr1:18805101..18805200	Chr1	18805101	18805200	QTE	QTE_CT00021590_ATREP10B	18805138	18805189	-	AT1TE62340	*	Full_Overlap
Chr1:18805101..18805200	Chr1	18805101	18805200	QTE	QTE_CT00016022_HELITRONY1D	18805190	18805546	-	AT1TE62345	10	Ov_3
Chr1:18817501..18817600	Chr1	18817501	18817600	QTE	QTE_CT00023461_RathE3_cons	18817441	18817595	+	AT1TE62410	94	Ov_3
Chr1:18817501..18817600	Chr1	18817501	18817600	QTE	QTE_CT00015371_ATREP11	18817596	18818027	+	AT1TE62415	4	Ov_5
Chr1:1881901..1882000	Chr1	1881901	1882000	NO_DATA
Chr1:1882201..1882300	Chr1	1882201	1882300	NO_DATA
Chr1:18854401..18854500	Chr1	18854401	18854500	QTE	QTE_CT00000286_ATENSPM5	18846375	18854882	-	AT1TE62470	*	Included
Chr1:18859301..18859500	Chr1	18859301	18859500	NO_DATA
Chr1:18874101..18874300	Chr1	18874101	18874300	QTE	QTE_CT00013022_ATLANTYS3	18873930	18874466	-	AT1TE62530	*	Included
Chr1:18887601..18888200	Chr1	18887601	18888200	QTE	QTE_CT00019759_ATREP16	18888153	18888427	-	AT1TE62565	47	Ov_3
Chr1:18892201..18892300	Chr1	18892201	18892300	NO_DATA
Chr1:18905601..18905700	Chr1	18905601	18905700	QTE	QTE_CT00021586_HELITRONY1E	18905306	18905529	-	AT1TE62620	72	5
Chr1:18905601..18905700	Chr1	18905601	18905700	QTE	QTE_CT00010053_ATREP3	18905533	18906231	+	AT1TE62625	*	Included
Chr1:18955601..18955900	Chr1	18955601	18955900	QTE	QTE_CT00026649_ATIS112A	18955653	18955762	-	AT1TE62790	*	Full_Overlap
Chr1:18957501..18957600	Chr1	18957501	18957600	NO_DATA
Chr1:18962001..18962100	Chr1	18962001	18962100	QTE	QTE_CT00029692_ATHILA4C	18962036	18962094	-	AT1TE62810	*	Full_Overlap
Chr1:18972001..18972200	Chr1	18972001	18972200	QTE	QTE_CT00010026_ATHILA4D_LTR	18971500	18972199	-	AT1TE62830	198	Ov_5
Chr1:18972001..18972200	Chr1	18972001	18972200	QTE	QTE_CT00030190_ATHILA4B_LTR	18972202	18972253	-	AT1TE62835	2	3
Chr1:18980601..18980700	Chr1	18980601	18980700	QTE	QTE_CT00028296_ATREP15	18980520	18980599	-	AT1TE62860	2	5
Chr1:18980601..18980700	Chr1	18980601	18980700	QTE	QTE_CT00009003_ATREP14	18980600	18981376	-	AT1TE62865	*	Included
Chr1:18980601..18980700	Chr1	18980601	18980700	gene	AT1G51190	18977284	18980618	+	Integrase-type DN3binding superfamily protein	17	Ov_3
Chr1:18980901..18981300	Chr1	18980901	18981300	QTE	QTE_CT00009003_ATREP14	18980600	18981376	-	AT1TE62865	*	Included
Chr1:18980901..18981300	Chr1	18980901	18981300	QTE	QTE_CT00020476_HELITRONY1E	18981377	18981493	-	AT1TE62870	77	3
Chr1:18989501..18989600	Chr1	18989501	18989600	QTE	QTE_CT00023617_BRODYAGA1A	18989488	18989659	-	AT1TE62895	*	Included
Chr1:18989501..18989600	Chr1	18989501	18989600	QTE	QTE_CT00031192_BRODYAGA1	18989660	18989691	-	AT1TE62900	60	3
Chr1:18989501..18989600	Chr1	18989501	18989600	gene	AT1G51220	18989751	18992149	-	WIP domain protein 5	151	3
Chr1:18999801..18999900	Chr1	18999801	18999900	QTE	QTE_CT00015315_ATREP1	18999514	18999947	+	AT1TE62935	*	Included
Chr1:19027101..19027200	Chr1	19027101	19027200	QTE	QTE_CT00006449_HELITRONY3	19026857	19027896	+	AT1TE63030	*	Included
Chr1:19027701..19027800	Chr1	19027701	19027800	QTE	QTE_CT00006449_HELITRONY3	19026857	19027896	+	AT1TE63030	*	Included
Chr1:19027701..19027800	Chr1	19027701	19027800	QTE	QTE_CT00018135_ATREP9	19027929	19028033	+	AT1TE63035	129	5
Chr1:19054401..19054500	Chr1	19054401	19054500	QTE	QTE_CT00015372_ATREP6	19053993	19054422	-	AT1TE63135	21	Ov_5
Chr1:19054401..19054500	Chr1	19054401	19054500	QTE	QTE_CT00003438_ATREP6	19054423	19056104	+	AT1TE63140	77	Ov_5
Chr1:19054701..19055100	Chr1	19054701	19055100	QTE	QTE_CT00003438_ATREP6	19054423	19056104	+	AT1TE63140	*	Included
Chr1:19055401..19055500	Chr1	19055401	19055500	QTE	QTE_CT00003438_ATREP6	19054423	19056104	+	AT1TE63140	*	Included
Chr1:19056401..19056600	Chr1	19056401	19056600	QTE	QTE_CT00006987_ATREP8	19056105	19056564	+	AT1TE63145	163	Ov_3
Chr1:19056401..19056600	Chr1	19056401	19056600	QTE	QTE_CT00007283_ATREP3	19056565	19057234	+	AT1TE63150	35	Ov_5
Chr1:19062701..19062800	Chr1	19062701	19062800	QTE	QTE_CT00001553_ATREP3	19061528	19064852	+	AT1TE63170	*	Included
Chr1:19073801..19073900	Chr1	19073801	19073900	QTE	QTE_CT00025612_ATMUN1	19073478	19073610	+	AT1TE63195	191	3
Chr1:19073801..19073900	Chr1	19073801	19073900	QTE	QTE_CT00017157_BRODYAGA2	19073840	19074204	+	AT1TE63200	60	Ov_5
Chr1:19085601..19085800	Chr1	19085601	19085800	QTE	QTE_CT00003304_ATREP3	19084554	19086291	+	AT1TE63240	*	Included
Chr1:19145801..19145900	Chr1	19145801	19145900	QTE	QTE_CT00011181_HELITRON2	19145624	19146253	-	AT1TE63440	*	Included
Chr1:19146301..19146400	Chr1	19146301	19146400	QTE	QTE_CT00011181_HELITRON2	19145624	19146253	-	AT1TE63440	48	5
Chr1:19146301..19146400	Chr1	19146301	19146400	QTE	QTE_CT00015856_HELITRONY1D	19146254	19146666	+	AT1TE63445	*	Included
Chr1:19148501..19148600	Chr1	19148501	19148600	QTE	QTE_CT00006547_HELITRON2	19147603	19148627	-	AT1TE63460	*	Included
Chr1:19171901..19172300	Chr1	19171901	19172300	QTE	QTE_CT00004736_ATREP3	19171978	19173840	-	AT1TE63525	322	Ov_3
Chr1:19171901..19172300	Chr1	19171901	19172300	QTE	QTE_CT00012815_ATHATN7	19172430	19172980	+	AT1TE63530	130	5
Chr1:19173501..19173800	Chr1	19173501	19173800	QTE	QTE_CT00004736_ATREP3	19171978	19173840	-	AT1TE63525	*	Included
Chr1:19173501..19173800	Chr1	19173501	19173800	QTE	QTE_CT00007435_ATREP3	19173841	19173897	-	AT1TE63535	41	3
Chr1:19173501..19173800	Chr1	19173501	19173800	QTE	QTE_CT00022294_HELITRONY3	19173898	19174105	+	AT1TE63540	98	5
Chr1:19180301..19180400	Chr1	19180301	19180400	QTE	QTE_CT00013020_HELITRONY1D	19180204	19180740	-	AT1TE63560	*	Included
Chr1:19198001..19198100	Chr1	19198001	19198100	QTE	QTE_CT00021289_ATHATN8	19198196	19198428	+	AT1TE63615	96	5
Chr1:19212501..19212700	Chr1	19212501	19212700	QTE	QTE_CT00011486_ATREP15	19212369	19212533	-	AT1TE63660	32	Ov_5
Chr1:19212501..19212700	Chr1	19212501	19212700	QTE	QTE_CT00006913_ATREP4	19212534	19213512	+	AT1TE63665	166	Ov_5
Chr1:19218401..19218500	Chr1	19218401	19218500	QTE	QTE_CT00024526_ATCOPIA96	19218075	19218229	+	AT1TE63675	172	3
Chr1:19219901..19220200	Chr1	19219901	19220200	QTE	QTE_CT00011210_ATLINE1A	19219595	19220224	+	AT1TE63680	*	Included
Chr1:19236601..19236800	Chr1	19236601	19236800	QTE	QTE_CT00008934_HELITRONY3	19236619	19237400	-	AT1TE63745	181	Ov_3
Chr1:19247901..19248100	Chr1	19247901	19248100	QTE	QTE_CT00004208_HELITRONY3	19247837	19249271	-	AT1TE63790	*	Included
Chr1:19248901..19249000	Chr1	19248901	19249000	QTE	QTE_CT00004208_HELITRONY3	19247837	19249271	-	AT1TE63790	*	Included
Chr1:19290301..19290400	Chr1	19290301	19290400	NO_DATA
Chr1:19292501..19292600	Chr1	19292501	19292600	QTE	QTE_CT00004683_HELITRONY1B	19291507	19292829	-	AT1TE63950	*	Included
Chr1:19301601..19301800	Chr1	19301601	19301800	QTE	QTE_CT00025527_HELITRONY2	19301675	19301809	+	AT1TE63975	125	Ov_5
Chr1:19304101..19304500	Chr1	19304101	19304500	QTE	QTE_CT00027594_ATDNAI27T9A	19303912	19304006	+	AT1TE63980	95	3
Chr1:19316301..19316600	Chr1	19316301	19316600	QTE	QTE_CT00024174_HELITRONY3	19316277	19316439	+	AT1TE64010	138	Ov_3
Chr1:19316301..19316600	Chr1	19316301	19316600	QTE	QTE_CT00006246_ATREP5	19316440	19317505	-	AT1TE64015	160	Ov_3
Chr1:19318801..19318900	Chr1	19318801	19318900	NO_DATA
Chr1:19328401..19328700	Chr1	19328401	19328700	QTE	QTE_CT00001921_ATREP3	19327006	19329720	-	AT1TE64055	*	Included
Chr1:19329101..19329200	Chr1	19329101	19329200	QTE	QTE_CT00001921_ATREP3	19327006	19329720	-	AT1TE64055	*	Included
Chr1:19329901..19330000	Chr1	19329901	19330000	QTE	QTE_CT00001921_ATREP3	19327006	19329720	-	AT1TE64055	181	5
Chr1:19329901..19330000	Chr1	19329901	19330000	QTE	QTE_CT00020549_HELITRONY1B	19329721	19329838	+	AT1TE64060	63	3
Chr1:19329901..19330000	Chr1	19329901	19330000	QTE	QTE_CT00018936_ATLINEIII	19329839	19330140	-	AT1TE64065	*	Included
Chr1:19329901..19330000	Chr1	19329901	19330000	QTE	QTE_CT00011111_TNAT1A	19330143	19330778	+	AT1TE64070	143	5
Chr1:19330201..19330300	Chr1	19330201	19330300	QTE	QTE_CT00018936_ATLINEIII	19329839	19330140	-	AT1TE64065	61	5
Chr1:19330201..19330300	Chr1	19330201	19330300	QTE	QTE_CT00011111_TNAT1A	19330143	19330778	+	AT1TE64070	*	Included
Chr1:19330701..19330800	Chr1	19330701	19330800	QTE	QTE_CT00011111_TNAT1A	19330143	19330778	+	AT1TE64070	77	Ov_3
Chr1:19330701..19330800	Chr1	19330701	19330800	gene	AT1G51990	19330949	19332667	+	O-methyltransferase family protein	149	5
Chr1:19343301..19343400	Chr1	19343301	19343400	QTE	QTE_CT00000217_VANDAL2	19336306	19345618	+	AT1TE64080	*	Included
Chr1:193501..193600	Chr1	193501	193600	gene	AT1G01530	192640	193670	-	AGAMOUS-like 28	*	Included
Chr1:193501..193600	Chr1	193501	193600	QTE	QTE_CT00011946_ATREP5	193674	194263	-	AT1TE00600	74	3
Chr1:19353301..19353400	Chr1	19353301	19353400	QTE	QTE_CT00009383_ATN9_1	19352908	19353478	-	AT1TE64105	*	Included
Chr1:19353301..19353400	Chr1	19353301	19353400	QTE	QTE_CT00007859_ATREP10D	19353479	19354354	-	AT1TE64110	79	3
Chr1:19354201..19354300	Chr1	19354201	19354300	QTE	QTE_CT00007859_ATREP10D	19353479	19354354	-	AT1TE64110	*	Included
Chr1:19363001..19363100	Chr1	19363001	19363100	QTE	QTE_CT00023643_RathE3_cons	19362972	19363144	+	AT1TE64140	*	Included
Chr1:19372901..19373000	Chr1	19372901	19373000	NO_DATA
Chr1:19374601..19374900	Chr1	19374601	19374900	QTE	QTE_CT00000598_VANDAL5	19374609	19380747	-	AT1TE64170	291	Ov_3
Chr1:19380601..19380800	Chr1	19380601	19380800	QTE	QTE_CT00000598_VANDAL5	19374609	19380747	-	AT1TE64170	146	Ov_5
Chr1:19380601..19380800	Chr1	19380601	19380800	QTE	QTE_CT00016365_BRODYAGA1A	19380970	19380994	-	AT1TE64175	170	3
Chr1:19380601..19380800	Chr1	19380601	19380800	QTE	QTE_CT00013358_HELITRONY1D	19380995	19381516	+	AT1TE64180	195	5
Chr1:1938101..1938200	Chr1	1938101	1938200	QTE	QTE_CT00005849_ATREP15	1937510	1938638	+	AT1TE06340	*	Included
Chr1:19385901..19386000	Chr1	19385901	19386000	QTE	QTE_CT00026102_META1	19385772	19385868	-	AT1TE64190	33	5
Chr1:19385901..19386000	Chr1	19385901	19386000	QTE	QTE_CT00016483_ATREP11	19385869	19386256	+	AT1TE64195	*	Included
Chr1:19388301..19388400	Chr1	19388301	19388400	QTE	QTE_CT00022966_VANDAL2N1	19388189	19388376	-	AT1TE64205	75	Ov_5
Chr1:19388301..19388400	Chr1	19388301	19388400	gene	AT1G52110	19386789	19389740	-	Mannose-binding lectin superfamily protein	*	Included
Chr1:19392901..19393000	Chr1	19392901	19393000	QTE	QTE_CT00001538_ATREP4	19391785	19395117	-	AT1TE64240	*	Included
Chr1:19395101..19395300	Chr1	19395101	19395300	QTE	QTE_CT00001538_ATREP4	19391785	19395117	-	AT1TE64240	16	Ov_5
Chr1:19395101..19395300	Chr1	19395101	19395300	QTE	QTE_CT00019199_HELITRONY3	19395119	19395209	+	AT1TE64245	*	Full_Overlap
Chr1:19395101..19395300	Chr1	19395101	19395300	QTE	QTE_CT00017420_ATREP15	19395210	19395565	+	AT1TE64250	90	Ov_5
Chr1:19400001..19400100	Chr1	19400001	19400100	QTE	QTE_CT00012058_TAG3N1	19399826	19400414	+	AT1TE64265	*	Included
Chr1:19404001..19404600	Chr1	19404001	19404600	QTE	QTE_CT00009017_TNAT2A	19403934	19404711	+	AT1TE64280	*	Included
Chr1:19406001..19406100	Chr1	19406001	19406100	NO_DATA
Chr1:19415301..19415400	Chr1	19415301	19415400	QTE	QTE_CT00024841_RathE3_cons	19415246	19415392	-	AT1TE64310	91	Ov_5
Chr1:19420601..19420700	Chr1	19420601	19420700	QTE	QTE_CT00010630_ATREP15	19420289	19420950	+	AT1TE64325	*	Included
Chr1:19420601..19420700	Chr1	19420601	19420700	gene	AT1G52160	19420715	19424439	-	tRNAse Z3	15	3
Chr1:19426501..19426600	Chr1	19426501	19426600	QTE	QTE_CT00029022_VANDALNX1	19426365	19426434	+	AT1TE64335	67	3
Chr1:19426501..19426600	Chr1	19426501	19426600	QTE	QTE_CT00013139_TNAT2A	19426504	19427034	-	AT1TE64340	96	Ov_3
Chr1:19426801..19427000	Chr1	19426801	19427000	QTE	QTE_CT00013139_TNAT2A	19426504	19427034	-	AT1TE64340	*	Included
Chr1:19426801..19427000	Chr1	19426801	19427000	QTE	QTE_CT00023670_ATREP11	19427035	19427207	+	AT1TE64345	35	5
Chr1:19428601..19429100	Chr1	19428601	19429100	QTE	QTE_CT00014979_ATIS112A	19428403	19428848	-	AT1TE64350	247	Ov_5
Chr1:19428601..19429100	Chr1	19428601	19429100	QTE	QTE_CT00007140_ATREP10C	19429180	19430131	-	AT1TE64355	80	3
Chr1:19430301..19430600	Chr1	19430301	19430600	QTE	QTE_CT00007140_ATREP10C	19429180	19430131	-	AT1TE64355	170	5
Chr1:19430301..19430600	Chr1	19430301	19430600	gene	AT1G52185	19430078	19430277	-	no description	24	5
Chr1:19465601..19465800	Chr1	19465601	19465800	QTE	QTE_CT00002127_ATREP3	19465123	19467623	-	AT1TE64445	*	Included
Chr1:19498101..19498200	Chr1	19498101	19498200	NO_DATA
Chr1:19577301..19577600	Chr1	19577301	19577600	NO_DATA
Chr1:19578101..19578200	Chr1	19578101	19578200	NO_DATA
Chr1:19592901..19593100	Chr1	19592901	19593100	NO_DATA
Chr1:19594101..19594200	Chr1	19594101	19594200	QTE	QTE_CT00027407_ATREP11	19593889	19593931	+	AT1TE64815	170	3
Chr1:19594101..19594200	Chr1	19594101	19594200	QTE	QTE_CT00008096_HELITRONY1A	19593932	19594786	-	AT1TE64820	*	Included
Chr1:19654501..19654800	Chr1	19654501	19654800	QTE	QTE_CT00009392_ATREP3	19654971	19655716	-	AT1TE65005	171	3
Chr1:19666301..19666400	Chr1	19666301	19666400	QTE	QTE_CT00007569_ATREP11	19665949	19666845	+	AT1TE65030	*	Included
Chr1:19666601..19666700	Chr1	19666601	19666700	QTE	QTE_CT00007569_ATREP11	19665949	19666845	+	AT1TE65030	*	Included
Chr1:19675101..19675200	Chr1	19675101	19675200	NO_DATA
Chr1:19693201..19693500	Chr1	19693201	19693500	QTE	QTE_CT00003084_HELITRONY3	19691499	19693591	-	AT1TE65080	*	Included
Chr1:19693201..19693500	Chr1	19693201	19693500	QTE	QTE_CT00020212_DT1	19693217	19693478	-	AT1TE65085	*	Full_Overlap
Chr1:19703401..19703500	Chr1	19703401	19703500	QTE	QTE_CT00005155_ATREP11	19703141	19704372	+	AT1TE65110	*	Included
Chr1:19704101..19704400	Chr1	19704101	19704400	QTE	QTE_CT00005155_ATREP11	19703141	19704372	+	AT1TE65110	271	Ov_3
Chr1:19704101..19704400	Chr1	19704101	19704400	QTE	QTE_CT00005090_ATREP3	19704373	19705615	+	AT1TE65115	27	Ov_5
Chr1:19704901..19705000	Chr1	19704901	19705000	QTE	QTE_CT00005090_ATREP3	19704373	19705615	+	AT1TE65115	*	Included
Chr1:19719901..19720000	Chr1	19719901	19720000	QTE	QTE_CT00004884_HELITRONY3	19719378	19720657	-	AT1TE65175	*	Included
Chr1:19719901..19720000	Chr1	19719901	19720000	gene	AT1G52940	19716402	19723725	+	purple acid phosphatase 5	*	Included
Chr1:19724701..19724900	Chr1	19724701	19724900	QTE	QTE_CT00015409_BRODYAGA1A	19724639	19725068	+	AT1TE65185	*	Included
Chr1:19728501..19728600	Chr1	19728501	19728600	QTE	QTE_CT00001230_HELITRON2	19726018	19735182	+	AT1TE65205	*	Included
Chr1:19728501..19728600	Chr1	19728501	19728600	QTE	QTE_CT00004063_ATDNA2T9B	19728521	19730000	+	AT1TE65210	79	Ov_5
Chr1:19743801..19743900	Chr1	19743801	19743900	QTE	QTE_CT00018124_ATHATN6	19743666	19744386	-	AT1TE65255	*	Included
Chr1:19744101..19744300	Chr1	19744101	19744300	QTE	QTE_CT00018124_ATHATN6	19743666	19744386	-	AT1TE65255	*	Included
Chr1:19749401..19749700	Chr1	19749401	19749700	QTE	QTE_CT00028297_HELITRONY3	19749170	19749249	-	AT1TE65275	152	5
Chr1:19749401..19749700	Chr1	19749401	19749700	QTE	QTE_CT00011945_ATREP5	19749260	19749851	+	AT1TE65280	*	Included
Chr1:1975101..1975800	Chr1	1975101	1975800	QTE	QTE_CT00012938_ATREP5	1974854	1975397	+	AT1TE06465	296	Ov_3
Chr1:1975101..1975800	Chr1	1975101	1975800	QTE	QTE_CT00011200_ATHATN7	1975442	1976072	+	AT1TE06470	358	Ov_5
Chr1:1976101..1976200	Chr1	1976101	1976200	QTE	QTE_CT00011200_ATHATN7	1975442	1976072	+	AT1TE06470	29	3
Chr1:1976101..1976200	Chr1	1976101	1976200	QTE	QTE_CT00025122_ATREP10D	1976073	1976109	-	AT1TE06475	8	Ov_5
Chr1:1976101..1976200	Chr1	1976101	1976200	QTE	QTE_CT00006249_ATREP3	1976110	1977174	-	AT1TE06480	90	Ov_3
Chr1:19762801..19762900	Chr1	19762801	19762900	QTE	QTE_CT00006519_ATREP15	19762552	19762699	-	AT1TE65325	102	5
Chr1:19762801..19762900	Chr1	19762801	19762900	QTE	QTE_CT00005862_ATREP15	19762700	19763826	+	AT1TE65330	*	Included
Chr1:19763501..19763600	Chr1	19763501	19763600	QTE	QTE_CT00005862_ATREP15	19762700	19763826	+	AT1TE65330	*	Included
Chr1:1976501..1976900	Chr1	1976501	1976900	QTE	QTE_CT00006249_ATREP3	1976110	1977174	-	AT1TE06480	*	Included
Chr1:19768101..19768200	Chr1	19768101	19768200	QTE	QTE_CT00004533_ATREP3	19767863	19769832	-	AT1TE65360	*	Included
Chr1:19768601..19768700	Chr1	19768601	19768700	QTE	QTE_CT00004533_ATREP3	19767863	19769832	-	AT1TE65360	*	Included
Chr1:19768901..19769400	Chr1	19768901	19769400	QTE	QTE_CT00004533_ATREP3	19767863	19769832	-	AT1TE65360	*	Included
Chr1:19768901..19769400	Chr1	19768901	19769400	QTE	QTE_CT00011526_ATREP2	19769026	19769639	+	AT1TE65365	374	Ov_5
Chr1:19780601..19781100	Chr1	19780601	19781100	NO_DATA
Chr1:19808501..19808600	Chr1	19808501	19808600	QTE	QTE_CT00002925_ATDNAI27T9C	19808116	19810029	+	AT1TE65500	*	Included
Chr1:19822901..19823000	Chr1	19822901	19823000	QTE	QTE_CT00002536_HELITRONY3	19822380	19824568	+	AT1TE65535	*	Included
Chr1:19861501..19861600	Chr1	19861501	19861600	gene	AT1G53265	19861098	19861475	-	no description	26	5
Chr1:19909101..19909300	Chr1	19909101	19909300	QTE	QTE_CT00018041_ATTIR16T3A	19908865	19909195	-	AT1TE65810	94	Ov_5
Chr1:19909101..19909300	Chr1	19909101	19909300	QTE	QTE_CT00022631_ATLINE1_1	19909342	19909540	+	AT1TE65815	42	5
Chr1:19909501..19909600	Chr1	19909501	19909600	QTE	QTE_CT00022631_ATLINE1_1	19909342	19909540	+	AT1TE65815	39	Ov_3
Chr1:19909501..19909600	Chr1	19909501	19909600	QTE	QTE_CT00024057_ATTIR16T3A	19909541	19909695	-	AT1TE65820	59	Ov_3
Chr1:19942001..19942100	Chr1	19942001	19942100	QTE	QTE_CT00001208_HELITRONY3	19941385	19945434	+	AT1TE65925	*	Included
Chr1:19942501..19942600	Chr1	19942501	19942600	QTE	QTE_CT00001208_HELITRONY3	19941385	19945434	+	AT1TE65925	*	Included
Chr1:19944501..19944700	Chr1	19944501	19944700	QTE	QTE_CT00001208_HELITRONY3	19941385	19945434	+	AT1TE65925	*	Included
Chr1:19945001..19945200	Chr1	19945001	19945200	QTE	QTE_CT00001208_HELITRONY3	19941385	19945434	+	AT1TE65925	*	Included
Chr1:19993901..19994000	Chr1	19993901	19994000	QTE	QTE_CT00002741_ATREP3	19993687	19995733	-	AT1TE66090	*	Included
Chr1:19994801..19995000	Chr1	19994801	19995000	QTE	QTE_CT00002741_ATREP3	19993687	19995733	-	AT1TE66090	*	Included
Chr1:19995301..19995700	Chr1	19995301	19995700	QTE	QTE_CT00002741_ATREP3	19993687	19995733	-	AT1TE66090	*	Included
Chr1:19995301..19995700	Chr1	19995301	19995700	QTE	QTE_CT00015397_ATREP3	19995751	19996179	-	AT1TE66095	51	3
Chr1:20024401..20024500	Chr1	20024401	20024500	gene	AT1G53640	20020885	20025461	-	no description	*	Included
Chr1:20032901..20033100	Chr1	20032901	20033100	NO_DATA
Chr1:20154001..20154300	Chr1	20154001	20154300	QTE	QTE_CT00014783_ATREP15	20153634	20154352	+	AT1TE66570	*	Included
Chr1:20154001..20154300	Chr1	20154001	20154300	QTE	QTE_CT00020314_DT1	20154054	20154314	+	AT1TE66575	246	Ov_5
Chr1:20154001..20154300	Chr1	20154001	20154300	gene	AT1G54000	20154169	20156419	-	GDSL-like Lipase/Acylhydrolase superfamily protein	131	Ov_3
Chr1:20166001..20166200	Chr1	20166001	20166200	QTE	QTE_CT00004617_ATREP10A	20165158	20166498	+	AT1TE66610	*	Included
Chr1:20166701..20167500	Chr1	20166701	20167500	QTE	QTE_CT00004864_ATREP1	20166499	20167335	-	AT1TE66615	634	Ov_5
Chr1:20166701..20167500	Chr1	20166701	20167500	QTE	QTE_CT00006327_ATREP1	20167336	20167552	-	AT1TE66620	164	Ov_3
Chr1:20166701..20167500	Chr1	20166701	20167500	QTE	QTE_CT00018034_ATREP1	20167553	20167666	-	AT1TE66625	53	3
Chr1:20166701..20167500	Chr1	20166701	20167500	QTE	QTE_CT00030916_ARNOLDY1	20167667	20167692	+	AT1TE66630	167	5
Chr1:20166701..20167500	Chr1	20166701	20167500	gene	AT1G54030	20167629	20169600	+	GDSL-like Lipase/Acylhydrolase superfamily protein	129	5
Chr1:20174601..20174700	Chr1	20174601	20174700	QTE	QTE_CT00007023_ATHATN10	20174321	20175287	+	AT1TE66660	*	Included
Chr1:20187501..20187600	Chr1	20187501	20187600	NO_DATA
Chr1:20194401..20194800	Chr1	20194401	20194800	QTE	QTE_CT00014864_ATREP10D	20194006	20194456	-	AT1TE66725	55	Ov_5
Chr1:20194401..20194800	Chr1	20194401	20194800	QTE	QTE_CT00016246_ATTIRX1C	20194457	20194818	-	AT1TE66730	343	Ov_3
Chr1:20194401..20194800	Chr1	20194401	20194800	QTE	QTE_CT00011812_ATREP19	20194819	20195415	-	AT1TE66735	19	3
Chr1:20205301..20205900	Chr1	20205301	20205900	QTE	QTE_CT00019192_ATREP10D	20205026	20205321	+	AT1TE66760	20	Ov_3
Chr1:20205301..20205900	Chr1	20205301	20205900	QTE	QTE_CT00011032_ATREP2	20205322	20205352	-	AT1TE66765	*	Full_Overlap
Chr1:20205301..20205900	Chr1	20205301	20205900	QTE	QTE_CT00009623_ATREP2	20205353	20206079	-	AT1TE66770	547	Ov_3
Chr1:20205301..20205900	Chr1	20205301	20205900	QTE	QTE_CT00012870_ATREP3	20206080	20206505	-	AT1TE66775	180	3
Chr1:20208001..20208400	Chr1	20208001	20208400	NO_DATA
Chr1:20226501..20226700	Chr1	20226501	20226700	QTE	QTE_CT00018878_ATHATN4	20226442	20226747	+	AT1TE66850	*	Included
Chr1:20320401..20320500	Chr1	20320401	20320500	QTE	QTE_CT00021620_VANDAL6	20320069	20320291	-	AT1TE67160	110	5
Chr1:20322501..20322600	Chr1	20322501	20322600	QTE	QTE_CT00025120_ATREP3	20322182	20322322	-	AT1TE67165	179	5
Chr1:20322501..20322600	Chr1	20322501	20322600	QTE	QTE_CT00010917_HELITRON4	20322323	20322966	-	AT1TE67170	*	Included
Chr1:20362901..20363000	Chr1	20362901	20363000	QTE	QTE_CT00018227_HELITRONY1D	20362628	20362952	-	AT1TE67280	51	Ov_5
Chr1:20367201..20367300	Chr1	20367201	20367300	QTE	QTE_CT00017188_ATLINE1_4	20367162	20367525	+	AT1TE67290	*	Included
Chr1:20403501..20403600	Chr1	20403501	20403600	NO_DATA
Chr1:20423201..20423300	Chr1	20423201	20423300	QTE	QTE_CT00022382_ATHILA7	20422943	20423145	-	AT1TE67445	56	5
Chr1:20423201..20423300	Chr1	20423201	20423300	QTE	QTE_CT00013740_ATCOPIA79	20423239	20423739	-	AT1TE67450	61	Ov_3
Chr1:20423201..20423300	Chr1	20423201	20423300	gene	AT1G54720	20422831	20423754	+	early-responsive to dehydration protein-related / ERD protein-related	*	Included
Chr1:20423801..20423900	Chr1	20423801	20423900	QTE	QTE_CT00013740_ATCOPIA79	20423239	20423739	-	AT1TE67450	62	5
Chr1:20423801..20423900	Chr1	20423801	20423900	gene	AT1G54720	20422831	20423754	+	early-responsive to dehydration protein-related / ERD protein-related	47	3
Chr1:20432201..20432300	Chr1	20432201	20432300	QTE	QTE_CT00024482_RathE1_cons	20432159	20432312	-	AT1TE67480	*	Included
Chr1:20433201..20433300	Chr1	20433201	20433300	QTE	QTE_CT00016114_ATLINE1_2	20432899	20433301	+	AT1TE67485	*	Included
Chr1:20447001..20447100	Chr1	20447001	20447100	NO_DATA
Chr1:20462601..20462700	Chr1	20462601	20462700	NO_DATA
Chr1:20468201..20468300	Chr1	20468201	20468300	QTE	QTE_CT00003858_HELITRONY3	20466775	20468318	-	AT1TE67615	*	Included
Chr1:20468201..20468300	Chr1	20468201	20468300	QTE	QTE_CT00003634_ATREP5	20468319	20469929	-	AT1TE67620	19	3
Chr1:20489201..20489700	Chr1	20489201	20489700	QTE	QTE_CT00003713_HELITRONY3	20488675	20490263	+	AT1TE67670	*	Included
Chr1:20498901..20499200	Chr1	20498901	20499200	QTE	QTE_CT00016265_ATLINE1A	20498931	20499325	-	AT1TE67715	269	Ov_3
Chr1:20498901..20499200	Chr1	20498901	20499200	QTE	QTE_CT00014566_HELITRONY3	20499347	20499812	+	AT1TE67720	147	5
Chr1:20509101..20509300	Chr1	20509101	20509300	QTE	QTE_CT00007813_ATREP2A	20508542	20509420	-	AT1TE67755	*	Included
Chr1:20509101..20509300	Chr1	20509101	20509300	QTE	QTE_CT00011706_ATREP2A	20509421	20509440	-	AT1TE67760	121	3
Chr1:20513901..20514100	Chr1	20513901	20514100	QTE	QTE_CT00006991_ATREP1	20513638	20514607	+	AT1TE67785	*	Included
Chr1:20514401..20514600	Chr1	20514401	20514600	QTE	QTE_CT00006991_ATREP1	20513638	20514607	+	AT1TE67785	*	Included
Chr1:20514401..20514600	Chr1	20514401	20514600	QTE	QTE_CT00031088_ATREP1	20514608	20514641	-	AT1TE67790	8	3
Chr1:20514401..20514600	Chr1	20514401	20514600	gene	AT1G55000	20514634	20516496	+	peptidoglycan-binding LysM domain-containing protein	34	5
Chr1:20520301..20520900	Chr1	20520301	20520900	QTE	QTE_CT00008135_ATREP10D	20519724	20521099	+	AT1TE67800	*	Included
Chr1:20520301..20520900	Chr1	20520301	20520900	QTE	QTE_CT00019597_DT1	20520391	20520598	+	AT1TE67805	*	Full_Overlap
Chr1:20520301..20520900	Chr1	20520301	20520900	QTE	QTE_CT00018670_DT1	20520599	20520909	-	AT1TE67810	301	Ov_3
Chr1:20525501..20525600	Chr1	20525501	20525600	gene	AT1G55020	20525708	20530273	+	lipoxygenase 1	108	5
Chr1:20540801..20541000	Chr1	20540801	20541000	QTE	QTE_CT00027766_ATLINE1A	20540948	20541038	+	AT1TE67865	52	Ov_5
Chr1:20540801..20541000	Chr1	20540801	20541000	gene	AT1G55045	20540693	20540890	+	no description	89	Ov_3
Chr1:20548101..20548300	Chr1	20548101	20548300	QTE	QTE_CT00016615_BOMZH2	20547877	20548257	-	AT1TE67880	156	Ov_5
Chr1:20548101..20548300	Chr1	20548101	20548300	QTE	QTE_CT00018438_ARNOLD1	20548258	20548290	+	AT1TE67885	*	Full_Overlap
Chr1:20548101..20548300	Chr1	20548101	20548300	QTE	QTE_CT00019136_ATDNA2T9C	20548291	20548554	+	AT1TE67890	9	Ov_5
Chr1:20559601..20560300	Chr1	20559601	20560300	QTE	QTE_CT00006337_ATREP10D	20558534	20559585	-	AT1TE67915	16	5
Chr1:20559601..20560300	Chr1	20559601	20560300	QTE	QTE_CT00008553_ATREP1	20559590	20560402	-	AT1TE67920	*	Included
Chr1:20559601..20560300	Chr1	20559601	20560300	gene	AT1G55110	20560284	20563171	-	indeterminate(ID)-domain 7	16	Ov_3
Chr1:20565001..20565100	Chr1	20565001	20565100	NO_DATA
Chr1:20569201..20569300	Chr1	20569201	20569300	gene	AT1G55120	20566030	20569286	+	beta-fructofuranosidase 5	85	Ov_3
Chr1:20622401..20622600	Chr1	20622401	20622600	QTE	QTE_CT00021944_ATMU3N1	20622365	20622391	+	AT1TE68115	10	3
Chr1:20622401..20622600	Chr1	20622401	20622600	QTE	QTE_CT00015053_ATMU3N1	20622392	20622836	+	AT1TE68120	*	Included
Chr1:20624901..20625000	Chr1	20624901	20625000	NO_DATA
Chr1:20625201..20625300	Chr1	20625201	20625300	NO_DATA
Chr1:20625701..20625800	Chr1	20625701	20625800	NO_DATA
Chr1:20649301..20649500	Chr1	20649301	20649500	QTE	QTE_CT00021392_ATDNA2T9C	20649027	20649668	+	AT1TE68210	*	Included
Chr1:20649301..20649500	Chr1	20649301	20649500	QTE	QTE_CT00015870_BRODYAGA1A	20649173	20649582	-	AT1TE68215	*	Included
Chr1:20683901..20684000	Chr1	20683901	20684000	QTE	QTE_CT00002091_VANDAL2N1	20683159	20685683	-	AT1TE68310	*	Included
Chr1:20684901..20685000	Chr1	20684901	20685000	QTE	QTE_CT00002091_VANDAL2N1	20683159	20685683	-	AT1TE68310	*	Included
Chr1:20687101..20687200	Chr1	20687101	20687200	QTE	QTE_CT00011978_ATREP18	20687245	20687834	+	AT1TE68320	45	5
Chr1:20687501..20687700	Chr1	20687501	20687700	QTE	QTE_CT00011978_ATREP18	20687245	20687834	+	AT1TE68320	*	Included
Chr1:20696201..20696300	Chr1	20696201	20696300	QTE	QTE_CT00013769_ATREP15	20695899	20696398	-	AT1TE68350	*	Included
Chr1:20697101..20697300	Chr1	20697101	20697300	QTE	QTE_CT00013647_BOMZH2	20696828	20697332	-	AT1TE68355	*	Included
Chr1:20700001..20700100	Chr1	20700001	20700100	QTE	QTE_CT00021036_RP1_AT	20699804	20700043	+	AT1TE68365	42	Ov_3
Chr1:20704001..20704400	Chr1	20704001	20704400	NO_DATA
Chr1:20709501..20709700	Chr1	20709501	20709700	QTE	QTE_CT00003170_ATLINE1_5	20709456	20711250	-	AT1TE68395	*	Included
Chr1:20711001..20711100	Chr1	20711001	20711100	QTE	QTE_CT00003170_ATLINE1_5	20709456	20711250	-	AT1TE68395	*	Included
Chr1:20748101..20748300	Chr1	20748101	20748300	QTE	QTE_CT00009717_HELITRONY3	20747893	20748615	+	AT1TE68515	*	Included
Chr1:20778001..20778200	Chr1	20778001	20778200	NO_DATA
Chr1:20795101..20795200	Chr1	20795101	20795200	QTE	QTE_CT00015534_ATLINE1_6	20795216	20795640	+	AT1TE68670	16	5
Chr1:20795801..20796000	Chr1	20795801	20796000	QTE	QTE_CT00015534_ATLINE1_6	20795216	20795640	+	AT1TE68670	161	3
Chr1:20795801..20796000	Chr1	20795801	20796000	QTE	QTE_CT00013557_ATREP11	20795646	20796157	+	AT1TE68675	*	Included
Chr1:20799501..20799900	Chr1	20799501	20799900	NO_DATA
Chr1:20815701..20815800	Chr1	20815701	20815800	NO_DATA
Chr1:20816001..20816100	Chr1	20816001	20816100	NO_DATA
Chr1:20819701..20820300	Chr1	20819701	20820300	QTE	QTE_CT00024672_ATREP7	20819433	20819585	+	AT1TE68755	116	3
Chr1:20819701..20820300	Chr1	20819701	20820300	QTE	QTE_CT00003538_ATREP7	20819586	20821227	+	AT1TE68760	*	Included
Chr1:20824801..20825600	Chr1	20824801	20825600	QTE	QTE_CT00003964_ATREP10C	20823687	20825199	+	AT1TE68775	398	Ov_3
Chr1:20824801..20825600	Chr1	20824801	20825600	QTE	QTE_CT00019090_HELITRONY3	20825200	20825234	+	AT1TE68780	*	Full_Overlap
Chr1:20914201..20914300	Chr1	20914201	20914300	QTE	QTE_CT00020876_ATREP3	20914032	20914274	-	AT1TE69070	73	Ov_5
Chr1:20914201..20914300	Chr1	20914201	20914300	QTE	QTE_CT00010604_ATREP1	20914275	20914938	+	AT1TE69075	25	Ov_5
Chr1:20914801..20915100	Chr1	20914801	20915100	QTE	QTE_CT00010604_ATREP1	20914275	20914938	+	AT1TE69075	137	Ov_3
Chr1:20972301..20972400	Chr1	20972301	20972400	QTE	QTE_CT00002436_ATREP5	20972074	20974323	+	AT1TE69270	*	Included
Chr1:20973901..20974300	Chr1	20973901	20974300	QTE	QTE_CT00002436_ATREP5	20972074	20974323	+	AT1TE69270	*	Included
Chr1:20973901..20974300	Chr1	20973901	20974300	QTE	QTE_CT00030966_ATREP11	20974324	20974349	+	AT1TE69275	24	5
Chr1:20973901..20974300	Chr1	20973901	20974300	gene	AT1G56080	20974161	20976291	-	no description	139	Ov_3
Chr1:20979601..20979900	Chr1	20979601	20979900	QTE	QTE_CT00004313_ATDNAI27T9A	20979423	20980832	+	AT1TE69285	*	Included
Chr1:21021001..21021200	Chr1	21021001	21021200	QTE	QTE_CT00020124_ATTIRTA1	21021308	21021571	-	AT1TE69405	108	3
Chr1:21035001..21035200	Chr1	21035001	21035200	NO_DATA
Chr1:21038201..21038400	Chr1	21038201	21038400	QTE	QTE_CT00015975_ATREP6	21037830	21038235	-	AT1TE69455	34	Ov_5
Chr1:21038201..21038400	Chr1	21038201	21038400	QTE	QTE_CT00011904_HELITRONY1D	21038236	21038827	-	AT1TE69460	164	Ov_3
Chr1:21042301..21042700	Chr1	21042301	21042700	QTE	QTE_CT00017681_HELITRONY3	21041922	21042242	+	AT1TE69485	59	3
Chr1:21042301..21042700	Chr1	21042301	21042700	QTE	QTE_CT00010941_SIMPLEGUY1	21042243	21042268	-	AT1TE69490	33	5
Chr1:21042301..21042700	Chr1	21042301	21042700	QTE	QTE_CT00010620_SIMPLEGUY1	21042269	21042929	-	AT1TE69495	*	Included
Chr1:21066901..21067000	Chr1	21066901	21067000	QTE	QTE_CT00010336_HELITRONY3	21066910	21067588	+	AT1TE69565	90	Ov_5
Chr1:21069801..21069900	Chr1	21069801	21069900	QTE	QTE_CT00006330_ATREP15	21069440	21070494	+	AT1TE69575	*	Included
Chr1:21081901..21082000	Chr1	21081901	21082000	NO_DATA
Chr1:21103701..21103800	Chr1	21103701	21103800	QTE	QTE_CT00005011_HELITRONY1E	21103163	21104416	-	AT1TE69700	*	Included
Chr1:21105601..21105700	Chr1	21105601	21105700	QTE	QTE_CT00010344_ATHPOGON1	21105277	21105955	+	AT1TE69735	*	Included
Chr1:21107101..21107200	Chr1	21107101	21107200	QTE	QTE_CT00008521_META1	21106910	21107725	-	AT1TE69745	*	Included
Chr1:21124801..21124900	Chr1	21124801	21124900	QTE	QTE_CT00016020_VANDAL6	21124889	21125292	-	AT1TE69795	11	Ov_3
Chr1:21126001..21126100	Chr1	21126001	21126100	QTE	QTE_CT00016315_VANDAL6	21125811	21126203	-	AT1TE69815	*	Included
Chr1:21128601..21128700	Chr1	21128601	21128700	QTE	QTE_CT00005800_ATREP1	21127990	21128869	+	AT1TE69835	*	Included
Chr1:21128601..21128700	Chr1	21128601	21128700	QTE	QTE_CT00007436_ATREP1	21128870	21128901	+	AT1TE69840	170	5
Chr1:21144801..21144900	Chr1	21144801	21144900	QTE	QTE_CT00020350_RP1_AT	21144656	21144913	-	AT1TE69900	*	Included
Chr1:21180001..21180100	Chr1	21180001	21180100	QTE	QTE_CT00023462_ATHATN3	21179997	21180142	-	AT1TE70010	*	Included
Chr1:21180001..21180100	Chr1	21180001	21180100	gene	AT1G56530	21179237	21180888	+	hydroxyproline-rich glycoprotein family protein	*	Included
Chr1:21180301..21180400	Chr1	21180301	21180400	QTE	QTE_CT00023462_ATHATN3	21179997	21180142	-	AT1TE70010	159	5
Chr1:21180301..21180400	Chr1	21180301	21180400	gene	AT1G56530	21179237	21180888	+	hydroxyproline-rich glycoprotein family protein	*	Included
Chr1:21180901..21181000	Chr1	21180901	21181000	gene	AT1G56530	21179237	21180888	+	hydroxyproline-rich glycoprotein family protein	13	3
Chr1:21188901..21189000	Chr1	21188901	21189000	NO_DATA
Chr1:21210201..21210500	Chr1	21210201	21210500	QTE	QTE_CT00003447_HELITRONY3	21209687	21211361	-	AT1TE70100	*	Included
Chr1:21210901..21211000	Chr1	21210901	21211000	QTE	QTE_CT00003447_HELITRONY3	21209687	21211361	-	AT1TE70100	*	Included
Chr1:21217301..21217400	Chr1	21217301	21217400	NO_DATA
Chr1:21223901..21224000	Chr1	21223901	21224000	gene	AT1G56630	21223593	21226943	-	alpha/beta-Hydrolases superfamily protein	*	Included
Chr1:21228801..21228900	Chr1	21228801	21228900	QTE	QTE_CT00023993_RathE1_cons	21228851	21229015	-	AT1TE70150	49	Ov_3
Chr1:21230901..21231000	Chr1	21230901	21231000	NO_DATA
Chr1:21233401..21233500	Chr1	21233401	21233500	QTE	QTE_CT00022336_RathE2_cons	21233452	21233483	+	AT1TE70160	*	Full_Overlap
Chr1:21233401..21233500	Chr1	21233401	21233500	gene	AT1G56650	21233595	21235137	-	production of anthocyanin pigment 1	95	3
Chr1:21237201..21237300	Chr1	21237201	21237300	QTE	QTE_CT00028554_ATSINE4	21237189	21237265	+	AT1TE70170	64	Ov_3
Chr1:21250101..21250200	Chr1	21250101	21250200	QTE	QTE_CT00024840_ATREP10A	21250040	21250188	+	AT1TE70205	87	Ov_3
Chr1:21250101..21250200	Chr1	21250101	21250200	gene	AT1G56680	21250338	21251417	-	Chitinase family protein	138	3
Chr1:21260501..21260600	Chr1	21260501	21260600	QTE	QTE_CT00007776_ATREP10	21260147	21261030	+	AT1TE70230	*	Included
[truncated: 10,543 more rows]

## Sheet: CHH hypo
DOMAIN	CHROMOSOME	START_DOMAIN	STOP_DOMAIN	EL_TYPE	ELT_NAME	ELT_stop	ELT_start	ELT_strand	ANNOTATION	DISTANCE	POSITION
[truncated: 71 more rows]
